# Supplementary material for: Non-exhaustive DNA methylation-mediated transposon silencing in the black truffle genome, a complex fungal genome with massive repeat element content
Source: Genome Biol. 2014 Jul 31;15(8):411. doi: 10.1186/s13059-014-0411-5 (PMC4165359; doi:10.1186/s13059-014-0411-5)
Supplement: Additional file 2 — Table S5, which lists TE methylation and expression data. [file 13059_2014_411_MOESM2_ESM.xlsx]

## Sheet: Table S3
Table S5 TE methylation and expression For each transposable element, the genomic position (scaffold, TE start, TE end), orientation (strand), classification (class, superfamily), CG methylation fraction in FB and FLM, and expression levels (RPKM_FB, and RPKM_FLM) are indicated.
							DNA methylation level		Expression level
Scaffold	TEstart	TEend	strand	TE_ID	class	superfamily	FB	FLM	RPKM_FB	RPKM_FLM
scaffold_1	35	431	-	Tmel-B-G8021-MAP20_classI-LTR-comp	LTR	LTR other	0.938	0.985	0	0
scaffold_1	23117	23467	-	Tmel-B-G3864-MAP3_classII-TIR-comp	Tc1/Mariner	DNA transposons	0.939	0.933	0	0
scaffold_1	23468	24402	-	Tmel-B-G3864-MAP3_classII-TIR-comp	Tc1/Mariner	DNA transposons	0.884	0.842	0	0
scaffold_1	45368	45692	+	Tmel-B-G17-MAP10_classII-MITE	MITE	DNA transposons	0.01	0	0.124941	0.0968407
scaffold_1	50683	51007	-	Tmel-B-G3445-MAP5_classII-TIR-comp	Tc1/Mariner	DNA transposons	0.004	0.003	0	0
scaffold_1	51015	61387	-	Tmel-B-G11389-MAP4_confused	Gypsy	LTR Gypsy	0.85	0.808	0	0
scaffold_1	61394	62396	-	Tmel-B-G3445-MAP5_classII-TIR-comp	Tc1/Mariner	DNA transposons	0.834	0.713	0	0
scaffold_1	64798	65941	-	Tmel-B-G12107-MAP8_classII-TIR-incomp	Tc1/Mariner	DNA transposons	0.484	0.296	0	0.0274509
scaffold_1	67837	71293	+	Tmel-B-G8871-MAP4_classI-LTR-comp	Copia	LTR other	0.806	0.864	0	0
scaffold_1	72556	72776	+	Tmel-B-G8871-MAP4_classI-LTR-comp	Copia	LTR other	0.926	0.953	0	0
scaffold_1	72793	73318	+	Tmel-B-G14397-MAP3_classI-LTR-comp	Gypsy	LTR Gypsy	0.757	0.904	0	0
scaffold_1	73319	74240	+	Tmel-B-G8871-MAP4_classI-LTR-comp	Copia	LTR other	0.534	0.727	0	0
scaffold_1	79195	79632	-	Tmel-B-G8840-MAP3_classI-LTR-comp	Copia	LTR other	0.882	0.937	0	0
scaffold_1	81572	82225	+	Tmel-B-R273-MAP9_classI-LTR-incomp	Copia	LTR other	0.752	0.912	0	0
scaffold_1	90125	90507	+	Tmel-B-G3026-MAP9_classII-TIR-incomp	Tc1/Mariner	DNA transposons	0.86	0.75	0	0
scaffold_1	90531	91122	+	Tmel-B-G3026-MAP9_classII-TIR-incomp	Tc1/Mariner	DNA transposons	0.859	0.877	0	0
scaffold_1	94827	103348	-	Tmel-B-P39.3-MAP20_confused	I	Non-LTR LINES	0.861	0.843	0	0
scaffold_1	116420	116654	+	Tmel-B-R20-MAP4_classII-TIR-incomp	hAT	DNA transposons	0.019	0.279	0	0
scaffold_1	117061	119965	-	Tmel-B-G11784-MAP4_classI-LTR-incomp	Gypsy	LTR Gypsy	0.937	0.933	0	0
scaffold_1	120436	122337	-	Tmel-B-G7707-MAP3_classI-LTR-incomp	Gypsy	LTR Gypsy	0.933	0.912	0	0
scaffold_1	122539	123009	+	Tmel-B-G5253-MAP3_classII-TIR-incomp	TIR	DNA transposons	0.911	0.917	0	0
scaffold_1	123165	123404	+	Tmel-B-G10099-MAP4_classI-LTR-incomp	Gypsy	LTR Gypsy	NA	NA	0	0
scaffold_1	123405	123957	+	Tmel-B-G3054-MAP3_classII-TIR-incomp	TIR	DNA transposons	0.025	0	0.024445	0
scaffold_1	147182	147459	-	Tmel-B-R59-MAP5_classII-TIR-comp	Tc1/Mariner	DNA transposons	0.95	0.912	0	0
scaffold_1	147945	149250	-	Tmel-B-G9365-MAP3_classI-LTR-incomp	Gypsy	LTR Gypsy	0.873	0.768	0	0
scaffold_1	149258	149675	+	Tmel-B-G8021-MAP20_classI-LTR-comp	LTR	LTR other	0.889	0.564	0	0
scaffold_1	150984	152091	+	Tmel-B-G14518-MAP4_classI-LTR-incomp	Gypsy	LTR Gypsy	0.889	0.849	0	0
scaffold_1	152713	154018	-	Tmel-B-G12498-MAP3_classI-LTR-incomp	Gypsy	LTR Gypsy	0.915	0.895	0	0
scaffold_1	229554	229950	+	Tmel-B-P134.123-MAP7_classII-MITE	MITE	DNA transposons	0.004	0.004	0	0
scaffold_1	239193	240095	+	Tmel-B-R636-MAP4_classII-TIR-incomp	Tc1/Mariner	DNA transposons	0.766	0.475	0	0
scaffold_1	240152	247940	-	Tmel-B-R403-MAP9_classI-LINE-incomp	I	Non-LTR LINES	0.859	0.831	0	0
scaffold_1	247941	257262	+	Tmel-B-R5-MAP20_classI-LTR-incomp	Gypsy	LTR Gypsy	0.847	0.852	0	0
scaffold_1	257263	258265	-	Tmel-B-G4196-MAP4_classII-TIR-incomp	Tc1/Mariner	DNA transposons	0.933	0.778	0	0
scaffold_1	258288	258693	+	Tmel-B-G10996-MAP12_classI-LTR-incomp	LTR	LTR other	0.901	0.788	0	0
scaffold_1	258717	258941	+	Tmel-B-G7691-MAP3_classII-TIR-incomp	Tc1/Mariner	DNA transposons	0.017	0.006	0	0
scaffold_1	262212	262787	+	Tmel-B-R529-MAP11_classII-TIR-incomp	Tc1/Mariner	DNA transposons	0.003	0.002	0	0
scaffold_1	265681	267630	+	Tmel-B-G3767-MAP5_classII-TIR-comp	Tc1/Mariner	DNA transposons	0.518	0.163	0	0
scaffold_1	267656	267900	+	Tmel-B-R1649-MAP8_classI-LTR-comp	Copia	LTR other	0.003	0	0	0.0642959
scaffold_1	267920	270231	+	Tmel-B-R639-MAP4_classII-TIR-comp	Tc1/Mariner	DNA transposons	0.007	0.002	0	0
scaffold_1	308079	309213	-	Tmel-B-G2777-MAP4_classII-TIR-incomp	Tc1/Mariner	DNA transposons	0.838	0.826	0	0.0138344
scaffold_1	309215	309437	+	Tmel-B-G2541-MAP3_classII-TIR-incomp	Tc1/Mariner	DNA transposons	0.895	0.705	0	0
scaffold_1	309730	311353	+	Tmel-B-G4599-MAP4_classII-TIR-comp	PiggyBac	DNA transposons	0.942	0.915	0	0
scaffold_1	316822	317070	+	Tmel-B-R219-MAP8_classII-TIR-comp	Tc1/Mariner	DNA transposons	0.008	0	0.163229	0
scaffold_1	319804	320107	-	Tmel-B-G5967-MAP3_classI-LTR-comp	Copia	LTR other	0.008	0	0.1336	0
scaffold_1	321280	321635	-	Tmel-B-G12646-MAP3_classI-LTR-incomp	Gypsy	LTR Gypsy	0.905	0.73	0	0
scaffold_1	360584	362877	-	Tmel-B-G7418-MAP3_classI-LTR-incomp	Gypsy	LTR Gypsy	0.884	0.886	0	0
scaffold_1	362878	363375	-	Tmel-B-R1095-MAP3_classI-LTR-incomp	Gypsy	LTR Gypsy	0.928	0.918	0	0
scaffold_1	363376	366441	+	Tmel-B-G8021-MAP20_classI-LTR-comp	LTR	LTR other	0.83	0.793	0	0
scaffold_1	366591	373522	+	Tmel-B-G13602-MAP5_classI-LTR-incomp	Gypsy	LTR Gypsy	0.847	0.815	0	0
scaffold_1	373527	378363	+	Tmel-B-R1452-MAP10_classI-LTR-incomp	Gypsy	LTR Gypsy	0.812	0.798	0	0
scaffold_1	378422	379555	-	Tmel-B-G9437-MAP3_classII-TIR-incomp	Tc1/Mariner	DNA transposons	0.783	0.843	0	0
scaffold_1	379556	381652	+	Tmel-B-G14816-MAP3_classI-LTR-incomp	Gypsy	LTR Gypsy	0.904	0.898	0	0
scaffold_1	381653	381891	-	Tmel-B-G11296-MAP10_classII-TIR-incomp	TIR	DNA transposons	0.931	0.804	0	0
scaffold_1	381892	382565	-	Tmel-B-G11296-MAP10_classII-TIR-incomp	TIR	DNA transposons	0.945	0.956	0	0
scaffold_1	382683	388542	-	Tmel-B-G10337-MAP20_classI-LTR-comp	Gypsy	LTR Gypsy	0.922	0.885	0	0
scaffold_1	388548	388770	+	Tmel-B-G7428-MAP3_classII-TIR-incomp	Tc1/Mariner	DNA transposons	NA	NA	0	0
scaffold_1	388775	390618	-	Tmel-B-G3864-MAP3_classII-TIR-comp	Tc1/Mariner	DNA transposons	0.952	0.957	0	0
scaffold_1	390619	391121	-	Tmel-B-P164.106-MAP4_classI-LTR-comp	Gypsy	LTR Gypsy	0.988	0.951	0	0
scaffold_1	391249	391501	+	Tmel-B-G4770-MAP3_classII-TIR-comp	Tc1/Mariner	DNA transposons	0.464	0.975	0	0
scaffold_1	396854	397277	-	Tmel-B-R1235-MAP13_classII-TIR-incomp	TIR	DNA transposons	NA	NA	0	0
scaffold_1	397583	397835	+	Tmel-B-G10349-MAP3_classI-LTR-incomp	Gypsy	LTR Gypsy	0.824	0.848	0	0
scaffold_1	399481	400593	+	Tmel-B-R1361-MAP4_classII-TIR-incomp	Mutator	DNA transposons	0.844	0.936	0	0
scaffold_1	400644	401898	-	Tmel-B-G11396-MAP8_classI-LTR-incomp	Gypsy	LTR Gypsy	0.846	0.657	0	0
scaffold_1	401899	402102	+	Tmel-B-R1361-MAP4_classII-TIR-incomp	Mutator	DNA transposons	0.721	0.904	0	0
scaffold_1	402978	404298	-	Tmel-B-G5126-MAP4_classI-LINE-comp	I	Non-LTR LINES	0.908	0.927	0	0
scaffold_1	419649	420931	+	Tmel-B-R213-MAP17_classII-TIR-incomp	Tc1/Mariner	DNA transposons	0.514	0.417	0	0
scaffold_1	421176	421880	-	Tmel-B-G5761-MAP7_classII-Helitron	Helitron	DNA transposons	0.959	0.952	0	0
scaffold_1	421881	422157	-	Tmel-B-G5761-MAP7_classII-Helitron	Helitron	DNA transposons	0.975	0.929	0	0
scaffold_1	422477	429255	+	Tmel-B-G14164-MAP3_classI-LTR-incomp	Gypsy	LTR Gypsy	0.809	0.859	0	0
scaffold_1	429300	429693	-	Tmel-B-G10978-MAP20_classI-LTR-incomp	Gypsy	LTR Gypsy	0.911	0.024	0	0
scaffold_1	436329	436537	+	Tmel-B-G4558-MAP3_classII-TIR-comp	Tc1/Mariner	DNA transposons	0.005	0.002	0.0648732	0
scaffold_1	445078	445542	+	Tmel-B-G5915-MAP4_classII-TIR-incomp	hAT	DNA transposons	0.748	0.825	0	0
scaffold_1	445589	450916	+	Tmel-B-G11835-MAP4_classI-LTR-comp	Gypsy	LTR Gypsy	0.844	0.779	0	0
scaffold_1	462020	468949	+	Tmel-B-G15022-MAP8_classI-LTR-incomp	Gypsy	LTR Gypsy	0.798	0.755	0	0
scaffold_1	468963	469403	+	Tmel-B-G3095-MAP3_classII-TIR-incomp	hAT	DNA transposons	0.91	0.933	0	0
scaffold_1	469416	470527	+	Tmel-B-G10979-MAP3_classI-LTR-incomp	Gypsy	LTR Gypsy	0.83	0.749	0	0
scaffold_1	473697	476840	+	Tmel-B-G9723-MAP12_classI-LTR-incomp	Gypsy	LTR Gypsy	0.847	0.853	0	0
scaffold_1	476841	477910	+	Tmel-B-R403-MAP9_classI-LINE-incomp	I	Non-LTR LINES	0.9	0.868	0	0
scaffold_1	480003	487002	+	Tmel-B-R403-MAP9_classI-LINE-incomp	I	Non-LTR LINES	0.897	0.888	0	0
scaffold_1	488397	490077	+	Tmel-B-G3961-MAP4_classII-TIR-comp	Tc1/Mariner	DNA transposons	0.883	0.935	0	0
scaffold_1	490876	492180	+	Tmel-B-R219-MAP8_classII-TIR-comp	Tc1/Mariner	DNA transposons	0.901	0.846	0	0
scaffold_1	496405	497159	-	Tmel-B-R745-MAP3_classII-TIR-incomp	Tc1/Mariner	DNA transposons	0.92	0.786	0	0
scaffold_1	497314	497518	-	Tmel-B-G7559-MAP4_classII-TIR-comp	Tc1/Mariner	DNA transposons	NA	NA	0	0
scaffold_1	498070	498716	-	Tmel-B-G10600-MAP3_classI-LTR-incomp	Gypsy	LTR Gypsy	0.963	0.948	0	0
scaffold_1	498923	499355	+	Tmel-B-G12709-MAP5_classI-LTR-incomp	Gypsy	LTR Gypsy	0.973	0.946	0	0
scaffold_1	499427	501063	-	Tmel-B-G11849-MAP3_classI-LTR-incomp	Gypsy	LTR Gypsy	0.875	0.892	0	0
scaffold_1	505119	509215	-	Tmel-B-G14518-MAP4_classI-LTR-incomp	Gypsy	LTR Gypsy	0.883	0.854	0	0
scaffold_1	509216	516727	+	Tmel-B-R5-MAP20_classI-LTR-incomp	Gypsy	LTR Gypsy	0.853	0.839	0	0
scaffold_1	516730	526400	-	Tmel-B-G11784-MAP4_classI-LTR-incomp	Gypsy	LTR Gypsy	0.849	0.854	0	0
scaffold_1	526852	528152	-	Tmel-B-G12529-MAP15_classI-LTR-incomp	Gypsy	LTR Gypsy	0.897	0.829	0	0
scaffold_1	528224	532838	+	Tmel-B-G9117-MAP3_classI-LTR-incomp	Gypsy	LTR Gypsy	0.864	0.891	0	0
scaffold_1	534860	536905	+	Tmel-B-G9117-MAP3_classI-LTR-incomp	Gypsy	LTR Gypsy	0.872	0.903	0	0
scaffold_1	536911	537600	-	Tmel-B-G9495-MAP3_classI-LTR-incomp	Gypsy	LTR Gypsy	0.951	0.96	0	0
scaffold_1	538416	539712	+	Tmel-B-P126.129-MAP4_classI-LINE-comp	I	Non-LTR LINES	0.943	0.941	0	0
scaffold_1	539725	541027	-	Tmel-B-G5126-MAP4_classI-LINE-comp	I	Non-LTR LINES	0.847	0.786	0	0
scaffold_1	541034	545484	-	Tmel-B-G5126-MAP4_classI-LINE-comp	I	Non-LTR LINES	0.895	0.846	0	0
scaffold_1	545485	545743	-	Tmel-B-R306-MAP13_classI-LINE-comp	I	Non-LTR LINES	0.798	0.934	0	0
scaffold_1	546228	547705	-	Tmel-B-R207-MAP20_classI-LTR-comp	I	Non-LTR LINES	0.819	0.781	0	0
scaffold_1	547725	551389	+	Tmel-B-R571-MAP7_confused	I	Non-LTR LINES	0.823	0.847	0	0
scaffold_1	551390	551822	-	Tmel-B-G5126-MAP4_classI-LINE-comp	I	Non-LTR LINES	0.821	0.902	0	0
scaffold_1	551823	552589	-	Tmel-B-G10530-MAP3_classI-LTR-incomp	Gypsy	LTR Gypsy	0.811	0.885	0	0
scaffold_1	552609	555683	-	Tmel-B-R207-MAP20_classI-LTR-comp	I	Non-LTR LINES	0.887	0.821	0	0
scaffold_1	555685	563388	-	Tmel-B-R207-MAP20_classI-LTR-comp	I	Non-LTR LINES	0.864	0.849	0	0
scaffold_1	564077	566100	-	Tmel-B-G3822-MAP4_classII-TIR-comp	Tc1/Mariner	DNA transposons	0.905	0.813	0	0.00775491
scaffold_1	566101	568233	-	Tmel-B-G5126-MAP4_classI-LINE-comp	I	Non-LTR LINES	0.848	0.811	0	0
scaffold_1	571120	571475	+	Tmel-B-G7442-MAP5_classII-TIR-comp	Tc1/Mariner	DNA transposons	0.971	0.927	0	0
scaffold_1	572200	572442	-	Tmel-B-G10897-MAP3_classII-TIR-incomp	Tc1/Mariner	DNA transposons	NA	NA	0	0
scaffold_1	585624	586775	+	Tmel-B-G11898-MAP4_classII-TIR-incomp	Tc1/Mariner	DNA transposons	0.972	0.94	0	0
scaffold_1	586941	588156	-	Tmel-B-P114.101-MAP18_classII-TIR-comp	Tc1/Mariner	DNA transposons	0.803	0.685	0	0
scaffold_1	588324	588589	+	Tmel-B-G5162-MAP3_classII-TIR-comp	Tc1/Mariner	DNA transposons	0.963	0.881	0	0
scaffold_1	588592	589793	+	Tmel-B-G3518-MAP5_classII-TIR-incomp	Tc1/Mariner	DNA transposons	0.925	0.815	0	0
scaffold_1	596447	597827	-	Tmel-B-G3408-MAP4_classII-TIR-incomp	Tc1/Mariner	DNA transposons	0.41	0.633	0	0
scaffold_1	597892	598475	-	Tmel-B-G2388-MAP6_classII-TIR-incomp	Tc1/Mariner	DNA transposons	0.945	0.949	0	0
scaffold_1	598854	600005	-	Tmel-B-G7943-MAP4_classII-TIR-incomp	Tc1/Mariner	DNA transposons	0.767	0.697	0	0
scaffold_1	600313	600749	+	Tmel-B-R38-MAP20_classII-TIR-incomp	Tc1/Mariner	DNA transposons	0.92	0.917	0	0
scaffold_1	602220	603751	+	Tmel-B-G9929-MAP8_classII-TIR-incomp	Tc1/Mariner	DNA transposons	0.801	0.815	0	0
scaffold_1	607565	607998	-	Tmel-B-G11273-MAP7_classI-LTR-incomp	Gypsy	LTR Gypsy	0.884	0.94	0	0
scaffold_1	608647	609630	+	Tmel-B-G7356-MAP4_classI-LTR-incomp	Gypsy	LTR Gypsy	0.835	0.792	0	0
scaffold_1	610306	615392	+	Tmel-B-R1452-MAP10_classI-LTR-incomp	Gypsy	LTR Gypsy	0.842	0.864	0	0
scaffold_1	618928	619616	-	Tmel-B-G9117-MAP3_classI-LTR-incomp	Gypsy	LTR Gypsy	0.828	0.942	0	0
scaffold_1	619617	620243	-	Tmel-B-G13814-MAP3_classI-LTR-incomp	Gypsy	LTR Gypsy	0.795	0.81	0	0
scaffold_1	623621	625004	+	Tmel-B-R260-MAP5_classII-TIR-comp	Tc1/Mariner	DNA transposons	0.966	0.971	0	0
scaffold_1	628352	628625	+	Tmel-B-G4350-MAP3_confused	I	Non-LTR LINES	0.675	0.97	0	0
scaffold_1	628796	629333	-	Tmel-B-G7588-MAP4_classII-TIR-incomp	TIR	DNA transposons	0.754	0.968	0	0
scaffold_1	629348	638302	-	Tmel-B-G14518-MAP4_classI-LTR-incomp	Gypsy	LTR Gypsy	0.884	0.813	0	0
scaffold_1	642373	642578	+	Tmel-B-G9365-MAP3_classI-LTR-incomp	Gypsy	LTR Gypsy	0.955	0.921	0	0
scaffold_1	649069	649281	-	Tmel-B-G6199-MAP3_classII-TIR-incomp	TIR	DNA transposons	NA	NA	0	0
scaffold_1	649434	649692	-	Tmel-B-G6199-MAP3_classII-TIR-incomp	TIR	DNA transposons	NA	NA	0	0
scaffold_1	649952	650204	-	Tmel-B-R919-MAP4_classI-LINE-comp	I	Non-LTR LINES	0.067	0.648	0	0
scaffold_1	651628	652199	+	Tmel-B-G10049-MAP3_confused	I	Non-LTR LINES	0.942	0.955	0	0
scaffold_1	652943	653925	-	Tmel-B-G11273-MAP7_classI-LTR-incomp	Gypsy	LTR Gypsy	0.862	0.935	0	0
scaffold_1	660348	661527	-	Tmel-B-G8955-MAP3_classI-LTR-incomp	Gypsy	LTR Gypsy	0.943	0.895	0	0
scaffold_1	663413	664718	-	Tmel-B-P114.101-MAP18_classII-TIR-comp	Tc1/Mariner	DNA transposons	0.806	0.695	0	0
scaffold_1	666153	666745	-	Tmel-B-G11273-MAP7_classI-LTR-incomp	Gypsy	LTR Gypsy	0.923	0.922	0	0
scaffold_1	666760	670274	+	Tmel-B-G13602-MAP5_classI-LTR-incomp	Gypsy	LTR Gypsy	0.924	0.916	0	0
scaffold_1	670275	670505	+	Tmel-B-G12537-MAP3_classI-LTR-incomp	Gypsy	LTR Gypsy	1	0.929	0	0
scaffold_1	673752	675045	-	Tmel-B-G3102-MAP18_classII-TIR-comp	Tc1/Mariner	DNA transposons	0.523	0.494	0.0521795	0.0485327
scaffold_1	686378	686795	+	Tmel-B-G9495-MAP3_classI-LTR-incomp	Gypsy	LTR Gypsy	0.94	1	0	0
scaffold_1	686803	688542	-	Tmel-B-G13266-MAP3_classI-LTR-comp	Gypsy	LTR Gypsy	0.894	0.937	0	0
scaffold_1	688708	695363	+	Tmel-B-G13602-MAP5_classI-LTR-incomp	Gypsy	LTR Gypsy	0.93	0.889	0	0
scaffold_1	696083	699721	+	Tmel-B-R456-MAP6_classII-TIR-incomp	TIR	DNA transposons	0.873	0.882	0	0
scaffold_1	701891	703242	+	Tmel-B-G4257-MAP5_classII-TIR-comp	Tc1/Mariner	DNA transposons	0.816	0.903	0	0
scaffold_1	703684	704558	+	Tmel-B-G4257-MAP5_classII-TIR-comp	Tc1/Mariner	DNA transposons	0.87	0.874	0	0
scaffold_1	705051	705639	+	Tmel-B-G3026-MAP9_classII-TIR-incomp	Tc1/Mariner	DNA transposons	0.481	0.466	0	0
scaffold_1	705739	708430	+	Tmel-B-G10532-MAP3_classII-TIR-incomp	Tc1/Mariner	DNA transposons	0.94	0.931	0	0
scaffold_1	712733	713031	-	Tmel-B-G13246-MAP3_classI-LTR-incomp	Gypsy	LTR Gypsy	0.972	0.916	0	0
scaffold_1	716190	716563	+	Tmel-B-G5064-MAP10_classII-TIR-comp	Mutator	DNA transposons	0.98	0.923	0	0
scaffold_1	718706	718934	+	Tmel-B-G8103-MAP3_classII-TIR-incomp	Tc1/Mariner	DNA transposons	0.962	0.947	0	0
scaffold_1	719085	719784	+	Tmel-B-G11088-MAP4_classI-LTR-incomp	Gypsy	LTR Gypsy	0.948	0.933	0	0
scaffold_1	722224	722801	-	Tmel-B-G8467-MAP6_classII-TIR-incomp	Tc1/Mariner	DNA transposons	0.723	0.783	0	0
scaffold_1	722802	723077	+	Tmel-B-P134.123-MAP7_classII-MITE	MITE	DNA transposons	0	0	0	0
scaffold_1	729075	737875	+	Tmel-B-P88.3-MAP4_classI-LINE-incomp	I	Non-LTR LINES	0.875	0.874	0	0
scaffold_1	737896	738468	+	Tmel-B-G12329-MAP3_classI-LTR-incomp	Gypsy	LTR Gypsy	0.92	0.91	0	0
scaffold_1	738469	740372	+	Tmel-B-P39.3-MAP20_confused	I	Non-LTR LINES	0.937	0.89	0	0
scaffold_1	740373	745683	+	Tmel-B-G11784-MAP4_classI-LTR-incomp	Gypsy	LTR Gypsy	0.87	0.926	0	0
scaffold_1	745684	751860	-	Tmel-B-G12010-MAP3_classI-LTR-incomp	Gypsy	LTR Gypsy	0.818	0.805	0	0
scaffold_1	754245	755553	-	Tmel-B-G7175-MAP3_classI-LTR-incomp	Gypsy	LTR Gypsy	0.737	0.932	0	0
scaffold_1	759584	761573	+	Tmel-B-G11452-MAP20_classI-LTR-incomp	Gypsy	LTR Gypsy	0.931	0.937	0	0
scaffold_1	768934	770481	-	Tmel-B-G9929-MAP8_classII-TIR-incomp	Tc1/Mariner	DNA transposons	0.937	0.914	0	0
scaffold_1	772432	773447	+	Tmel-B-G5126-MAP4_classI-LINE-comp	I	Non-LTR LINES	0.667	0.79	0	0
scaffold_1	773536	775611	-	Tmel-B-P126.129-MAP4_classI-LINE-comp	I	Non-LTR LINES	0.797	0.859	0	0
scaffold_1	790717	791818	-	Tmel-B-G13814-MAP3_classI-LTR-incomp	Gypsy	LTR Gypsy	0.959	0.953	0	0
scaffold_1	799031	799482	-	Tmel-B-P28.187-MAP11_classII-TIR-comp	Tc1/Mariner	DNA transposons	0.992	0.928	0	0
scaffold_1	804582	807843	-	Tmel-B-G4558-MAP3_classII-TIR-comp	Tc1/Mariner	DNA transposons	0.883	0.778	0	0.00481085
scaffold_1	808006	808987	-	Tmel-B-G3026-MAP9_classII-TIR-incomp	Tc1/Mariner	DNA transposons	0.913	0.846	0	0
scaffold_1	808989	809744	+	Tmel-B-G12108-MAP3_classI-LTR-incomp	Gypsy	LTR Gypsy	0.95	0.805	0	0
scaffold_1	809745	810023	+	Tmel-B-G11389-MAP4_confused	Gypsy	LTR Gypsy	0.969	0.359	0	0
scaffold_1	810132	812451	-	Tmel-B-G15006-MAP5_classI-LTR-incomp	Gypsy	LTR Gypsy	0.776	0.89	0	0
scaffold_1	812452	813837	+	Tmel-B-G9289-MAP5_classII-TIR-incomp	Tc1/Mariner	DNA transposons	0.94	0.855	0	0
scaffold_1	816747	817514	-	Tmel-B-G4022-MAP4_classII-TIR-incomp	Tc1/Mariner	DNA transposons	0.832	0.842	0	0
scaffold_1	820610	823262	+	Tmel-B-R38-MAP20_classII-TIR-incomp	Tc1/Mariner	DNA transposons	0.881	0.918	0	0
scaffold_1	825856	826102	-	Tmel-B-R67-MAP19_classI-LTR-comp	Gypsy	LTR Gypsy	0.976	0.977	0	0
scaffold_1	827212	827533	+	Tmel-B-G12085-MAP4_classI-LTR-incomp	Gypsy	LTR Gypsy	0.948	0.968	0	0
scaffold_1	827534	828057	-	Tmel-B-G12085-MAP4_classI-LTR-incomp	Gypsy	LTR Gypsy	0.961	0.945	0	0
scaffold_1	834757	835461	+	Tmel-B-G3102-MAP18_classII-TIR-comp	Tc1/Mariner	DNA transposons	0.962	0.499	0	0
scaffold_1	842252	846675	-	Tmel-B-R1508-MAP5_classII-TIR-comp	Tc1/Mariner	DNA transposons	0.873	0.853	0	0
scaffold_1	846676	847079	+	Tmel-B-G7748-MAP7_classII-TIR-incomp	Tc1/Mariner	DNA transposons	0.982	0.91	0	0
scaffold_1	848207	848882	+	Tmel-B-G9099-MAP3_confused	Gypsy	LTR Gypsy	0.992	0.972	0	0
scaffold_1	848883	849162	+	Tmel-B-G9099-MAP3_confused	Gypsy	LTR Gypsy	0.935	0.934	0	0
scaffold_1	850556	850836	+	Tmel-B-G13557-MAP3_classI-LTR-incomp	Gypsy	LTR Gypsy	0.938	0.981	0	0
scaffold_1	850837	851661	-	Tmel-B-G14136-MAP3_classI-LTR-incomp	Gypsy	LTR Gypsy	0.722	0.63	0	0
scaffold_1	851714	852346	+	Tmel-B-R213-MAP17_classII-TIR-incomp	Tc1/Mariner	DNA transposons	0.953	0.938	0	0
scaffold_1	853231	855435	+	Tmel-B-G11452-MAP20_classI-LTR-incomp	Gypsy	LTR Gypsy	0.925	0.914	0	0
scaffold_1	855436	858715	-	Tmel-B-R1199-MAP3_classII-TIR-incomp	Tc1/Mariner	DNA transposons	0.87	0.927	0	0
scaffold_1	859763	861830	-	Tmel-B-G9470-MAP7_classII-TIR-incomp	TIR	DNA transposons	0.91	0.856	0	0
scaffold_1	861985	862358	+	Tmel-B-G7102-MAP4_classII-TIR-incomp	TIR	DNA transposons	0.962	0.966	0	0
scaffold_1	862365	863764	+	Tmel-B-G11784-MAP4_classI-LTR-incomp	Gypsy	LTR Gypsy	0.856	0.815	0	0
scaffold_1	863765	865457	+	Tmel-B-G6752-MAP20_classI-LTR-comp	Gypsy	LTR Gypsy	0.925	0.903	0	0
scaffold_1	865458	866695	+	Tmel-B-P114.101-MAP18_classII-TIR-comp	Tc1/Mariner	DNA transposons	0.861	0.719	0	0
scaffold_1	866769	867316	+	Tmel-B-G10764-MAP3_classI-LTR-incomp	Gypsy	LTR Gypsy	0.966	0.962	0	0
scaffold_1	867682	870153	+	Tmel-B-G11607-MAP3_classI-LTR-incomp	Gypsy	LTR Gypsy	0.92	0.802	0	0
scaffold_1	870207	872104	-	Tmel-B-G11594-MAP3_confused	Gypsy	LTR Gypsy	0.917	0.903	0	0
scaffold_1	874150	874984	-	Tmel-B-G10882-MAP5_classII-TIR-incomp	Tc1/Mariner	DNA transposons	0.935	0.421	0	0
scaffold_1	899829	907556	-	Tmel-B-P171.3-MAP4_classI-LTR-comp	Gypsy	LTR Gypsy	0.879	0.851	0	0
scaffold_1	912591	913486	-	Tmel-B-R1180-MAP3_confused	I	Non-LTR LINES	0.821	0.75	0	0
scaffold_1	913487	915488	-	Tmel-B-G13415-MAP3_classI-LTR-incomp	Gypsy	LTR Gypsy	0.911	0.755	0	0
scaffold_1	918167	920451	-	Tmel-B-G5126-MAP4_classI-LINE-comp	I	Non-LTR LINES	0.95	0.905	0	0
scaffold_1	920456	920697	-	Tmel-B-G11471-MAP20_classI-LTR-incomp	Gypsy	LTR Gypsy	0.481	0.766	0	0
scaffold_1	922275	922787	-	Tmel-B-G5126-MAP4_classI-LINE-comp	I	Non-LTR LINES	0.768	0.942	0	0
scaffold_1	922788	923358	-	Tmel-B-G3656-MAP7_classI-LTR-incomp	LTR	LTR other	0.868	0.819	0	0
scaffold_1	923364	925392	+	Tmel-B-R571-MAP7_confused	I	Non-LTR LINES	0.885	0.829	0	0
scaffold_1	925434	926797	+	Tmel-B-R571-MAP7_confused	I	Non-LTR LINES	0.836	0.842	0	0
scaffold_1	928078	928828	+	Tmel-B-R571-MAP7_confused	I	Non-LTR LINES	0.872	0.858	0	0
scaffold_1	938292	938499	-	Tmel-B-R1246-MAP3_classII-TIR-incomp	Tc1/Mariner	DNA transposons	NA	NA	0	0
scaffold_1	938552	939093	+	Tmel-B-G11599-MAP20_classI-LTR-comp	Gypsy	LTR Gypsy	0.831	0.845	0	0
scaffold_1	939234	939437	-	Tmel-B-G7559-MAP4_classII-TIR-comp	Tc1/Mariner	DNA transposons	0.966	0.489	0	0
scaffold_1	942996	943369	-	Tmel-B-G7102-MAP4_classII-TIR-incomp	TIR	DNA transposons	0.987	0.627	0	0
scaffold_1	943533	943937	+	Tmel-B-G8583-MAP3_classII-TIR-incomp	Tc1/Mariner	DNA transposons	0.993	0.942	0	0
scaffold_1	946767	949802	+	Tmel-B-R1199-MAP3_classII-TIR-incomp	Tc1/Mariner	DNA transposons	0.914	0.95	0	0
scaffold_1	949803	956311	-	Tmel-B-G7707-MAP3_classI-LTR-incomp	Gypsy	LTR Gypsy	0.91	0.875	0	0
scaffold_1	950010	956311	+	Tmel-B-R5-MAP20_classI-LTR-incomp	Gypsy	LTR Gypsy	0.909	0.878	0	0
scaffold_1	956730	959745	-	Tmel-B-P171.3-MAP4_classI-LTR-comp	Gypsy	LTR Gypsy	0.929	0.852	0	0
scaffold_1	959776	959997	+	Tmel-B-G6546-MAP3_classI-LINE-comp	I	Non-LTR LINES	0.936	0.836	0	0
scaffold_1	959812	960993	+	Tmel-B-G9953-MAP9_confused	I	Non-LTR LINES	0.896	0.741	0	0
scaffold_1	961168	961791	+	Tmel-B-G3523-MAP20_classI-LTR-incomp	Gypsy	LTR Gypsy	0.821	0.849	0	0
scaffold_1	961800	962459	-	Tmel-B-G5126-MAP4_classI-LINE-comp	I	Non-LTR LINES	0.801	0.936	0	0
scaffold_1	962468	964339	-	Tmel-B-G3656-MAP7_classI-LTR-incomp	LTR	LTR other	0.859	0.841	0	0
scaffold_1	964355	967988	+	Tmel-B-R571-MAP7_confused	I	Non-LTR LINES	0.888	0.856	0	0
scaffold_1	967990	968627	-	Tmel-B-G5126-MAP4_classI-LINE-comp	I	Non-LTR LINES	0.838	0.799	0	0
scaffold_1	970695	971372	-	Tmel-B-G12153-MAP12_classI-LTR-incomp	Gypsy	LTR Gypsy	0.955	0.621	0	0
scaffold_1	972234	972887	-	Tmel-B-R706-MAP6_classII-TIR-incomp	Tc1/Mariner	DNA transposons	0.353	0.339	0	0
scaffold_1	984083	984477	-	Tmel-B-R1662-MAP3_classI-LINE-comp	I	Non-LTR LINES	0.965	0.952	0	0
scaffold_1	985747	989888	+	Tmel-B-G7702-MAP4_classI-LTR-incomp	Gypsy	LTR Gypsy	0.909	0.851	0	0
scaffold_1	990815	992621	+	Tmel-B-G14518-MAP4_classI-LTR-incomp	Gypsy	LTR Gypsy	0.921	0.861	0	0
scaffold_1	1010051	1011603	+	Tmel-B-P17.103-MAP20_classII-TIR-comp	Tc1/Mariner	DNA transposons	0.887	0.933	0	0
scaffold_1	1021689	1021991	+	Tmel-B-P114.101-MAP18_classII-TIR-comp	Tc1/Mariner	DNA transposons	0.689	0.691	0	0
scaffold_1	1022206	1023125	+	Tmel-B-P114.101-MAP18_classII-TIR-comp	Tc1/Mariner	DNA transposons	0.938	0.886	0	0
scaffold_1	1023145	1025613	+	Tmel-B-G11039-MAP8_classI-LTR-incomp	Ngaro	Non-LTR other	0.745	0.846	0	0
scaffold_1	1025635	1032894	-	Tmel-B-G11662-MAP3_classI-LTR-incomp	Gypsy	LTR Gypsy	0.922	0.85	0.00185888	0
scaffold_1	1032898	1033247	-	Tmel-B-G13482-MAP5_classI-LTR-incomp	Gypsy	LTR Gypsy	0.963	0.945	0	0
scaffold_1	1034016	1035254	+	Tmel-B-R213-MAP17_classII-TIR-incomp	Tc1/Mariner	DNA transposons	0.847	0.88	0	0
scaffold_1	1037370	1038677	+	Tmel-B-R1180-MAP3_confused	I	Non-LTR LINES	0.837	0.881	0	0
scaffold_1	1039346	1040223	+	Tmel-B-G12535-MAP6_classI-LTR-incomp	Gypsy	LTR Gypsy	0.951	0.947	0	0
scaffold_1	1043828	1045494	-	Tmel-B-G10573-MAP3_classI-LINE-incomp	I	Non-LTR LINES	0.688	0.88	0.00809942	0
scaffold_1	1047026	1047255	+	Tmel-B-G7562-MAP10_classI-LTR-incomp	Gypsy	LTR Gypsy	0.651	0.846	0	0
scaffold_1	1048441	1048735	-	Tmel-B-G12816-MAP4_classI-LTR-incomp	Gypsy	LTR Gypsy	0.928	0.194	0	0
scaffold_1	1049819	1050205	-	Tmel-B-G12816-MAP4_classI-LTR-incomp	Gypsy	LTR Gypsy	0.927	0.811	0	0
scaffold_1	1052611	1056650	-	Tmel-B-G13602-MAP5_classI-LTR-incomp	Gypsy	LTR Gypsy	0.914	0.883	0	0
scaffold_1	1057324	1059919	+	Tmel-B-G13246-MAP3_classI-LTR-incomp	Gypsy	LTR Gypsy	0.916	0.865	0	0
scaffold_1	1060112	1060446	-	Tmel-B-G9559-MAP3_classI-LTR-incomp	Gypsy	LTR Gypsy	0.872	0.99	0	0
scaffold_1	1065364	1066534	+	Tmel-B-G11898-MAP4_classII-TIR-incomp	Tc1/Mariner	DNA transposons	0.936	0.802	0	0
scaffold_1	1067002	1068632	+	Tmel-B-G10389-MAP4_classII-TIR-comp	Tc1/Mariner	DNA transposons	0.742	0.953	0	0
scaffold_1	1068635	1070067	+	Tmel-B-R11-MAP6_classI-LINE-incomp	LINE	Non-LTR LINES	0.904	0.899	0	0
scaffold_1	1073858	1074192	+	Tmel-B-R11-MAP6_classI-LINE-incomp	LINE	Non-LTR LINES	0.115	0.006	0	0.0469706
scaffold_1	1084256	1085037	-	Tmel-B-G12016-MAP3_classI-LTR-incomp	Gypsy	LTR Gypsy	0.929	0.938	0	0
scaffold_1	1090591	1092149	+	Tmel-B-P28.187-MAP11_classII-TIR-comp	Tc1/Mariner	DNA transposons	0.939	0.924	0	0
scaffold_1	1093744	1094142	-	Tmel-B-G11594-MAP3_confused	Gypsy	LTR Gypsy	NA	NA	0	0
scaffold_1	1095360	1095976	+	Tmel-B-R260-MAP5_classII-TIR-comp	Tc1/Mariner	DNA transposons	NA	NA	0	0
scaffold_1	1095979	1097109	+	Tmel-B-G11069-MAP8_classI-LTR-incomp	Gypsy	LTR Gypsy	0.955	0.899	0	0
scaffold_1	1097112	1098497	-	Tmel-B-G10882-MAP5_classII-TIR-incomp	Tc1/Mariner	DNA transposons	0.961	0.868	0	0
scaffold_1	1101014	1101537	+	Tmel-B-G10744-MAP4_classI-LTR-comp	Gypsy	LTR Gypsy	0.955	0.905	0	0
scaffold_1	1102851	1103225	+	Tmel-B-G7802-MAP3_classII-TIR-incomp	TIR	DNA transposons	NA	NA	0	0
scaffold_1	1103242	1104214	-	Tmel-B-R1172-MAP7_classII-TIR-comp	Tc1/Mariner	DNA transposons	0.802	0.904	0	0
scaffold_1	1105550	1107100	-	Tmel-B-R1172-MAP7_classII-TIR-comp	Tc1/Mariner	DNA transposons	0.766	0.857	0	0
scaffold_1	1108625	1110172	-	Tmel-B-R435-MAP4_classII-TIR-incomp	Tc1/Mariner	DNA transposons	0.92	0.908	0	0
scaffold_1	1110996	1112311	-	Tmel-B-G11419-MAP3_confused	Tc1/Mariner	DNA transposons	0.843	0.788	0	0
scaffold_1	1118130	1119131	+	Tmel-B-G8108-MAP20_classII-TIR-incomp	TIR	DNA transposons	0.953	0.917	0	0
scaffold_1	1119774	1121482	+	Tmel-B-G11375-MAP5_classI-LTR-incomp	Gypsy	LTR Gypsy	0.932	0.962	0	0
scaffold_1	1145974	1146697	-	Tmel-B-G9365-MAP3_classI-LTR-incomp	Gypsy	LTR Gypsy	0.859	0.908	0	0
scaffold_1	1146706	1152030	+	Tmel-B-G8021-MAP20_classI-LTR-comp	LTR	LTR other	0.956	0.932	0	0
scaffold_1	1152237	1154255	-	Tmel-B-G11389-MAP4_confused	Gypsy	LTR Gypsy	0.915	0.938	0	0
scaffold_1	1154366	1155464	+	Tmel-B-G11389-MAP4_confused	Gypsy	LTR Gypsy	0.902	0.918	0	0
scaffold_1	1156566	1159504	+	Tmel-B-P83.160-MAP7_classII-TIR-incomp	TIR	DNA transposons	0.906	0.908	0	0
scaffold_1	1165420	1166491	+	Tmel-B-G8021-MAP20_classI-LTR-comp	LTR	LTR other	0.952	0.943	0	0
scaffold_1	1166495	1167506	+	Tmel-B-G12029-MAP3_classI-LTR-incomp	Gypsy	LTR Gypsy	0.946	0.953	0	0
scaffold_1	1168830	1172711	+	Tmel-B-G11389-MAP4_confused	Gypsy	LTR Gypsy	0.918	0.948	0	0
scaffold_1	1172714	1174277	-	Tmel-B-G7812-MAP3_classII-TIR-incomp	Tc1/Mariner	DNA transposons	0.899	0.883	0	0
scaffold_1	1174293	1175515	+	Tmel-B-G8955-MAP3_classI-LTR-incomp	Gypsy	LTR Gypsy	0.931	0.903	0	0
scaffold_1	1176548	1181976	-	Tmel-B-G12488-MAP5_classI-LTR-incomp	Gypsy	LTR Gypsy	0.87	0.841	0	0
scaffold_1	1181977	1184040	+	Tmel-B-G7418-MAP3_classI-LTR-incomp	Gypsy	LTR Gypsy	0.893	0.89	0	0
scaffold_1	1184041	1184244	+	Tmel-B-G10996-MAP12_classI-LTR-incomp	LTR	LTR other	0.812	0.909	0	0
scaffold_1	1184245	1185598	+	Tmel-B-G13246-MAP3_classI-LTR-incomp	Gypsy	LTR Gypsy	0.914	0.821	0	0
scaffold_1	1185621	1186887	+	Tmel-B-G11480-MAP9_classI-LTR-incomp	Gypsy	LTR Gypsy	0.777	0.699	0	0
scaffold_1	1186897	1187690	-	Tmel-B-G14518-MAP4_classI-LTR-incomp	Gypsy	LTR Gypsy	0.967	0.809	0	0
scaffold_1	1187874	1195601	-	Tmel-B-G12278-MAP3_classI-LTR-comp	Gypsy	LTR Gypsy	0.851	0.851	0	0
scaffold_1	1210168	1210445	+	Tmel-B-R1134-MAP3_classII-TIR-incomp	Tc1/Mariner	DNA transposons	0.903	0.956	0	0
scaffold_1	1211055	1211589	+	Tmel-B-R1134-MAP3_classII-TIR-incomp	Tc1/Mariner	DNA transposons	0.95	0.941	0	0
scaffold_1	1211591	1212379	+	Tmel-B-R33-MAP20_classII-TIR-comp	Tc1/Mariner	DNA transposons	0.94	0.938	0	0
scaffold_1	1213682	1214586	+	Tmel-B-R33-MAP20_classII-TIR-comp	Tc1/Mariner	DNA transposons	0.883	0.964	0	0
scaffold_1	1214596	1214950	+	Tmel-B-G740-MAP6_classII-TIR-incomp	TIR	DNA transposons	0.038	1	0	0
scaffold_1	1216733	1219608	-	Tmel-B-R5-MAP20_classI-LTR-incomp	Gypsy	LTR Gypsy	0.881	0.862	0	0
scaffold_1	1220727	1222921	-	Tmel-B-G12360-MAP3_classI-LTR-incomp	Gypsy	LTR Gypsy	0.887	0.878	0	0
scaffold_1	1222922	1223227	+	Tmel-B-G6554-MAP3_classII-TIR-incomp	PIF-Harbinger	DNA transposons	0.191	0.346	0	0
scaffold_1	1234122	1234827	+	Tmel-B-G15006-MAP5_classI-LTR-incomp	Gypsy	LTR Gypsy	0.953	0.923	0	0
scaffold_1	1234841	1235216	-	Tmel-B-G13007-MAP3_classI-LTR-comp	Gypsy	LTR Gypsy	NA	NA	0	0
scaffold_1	1235701	1237145	+	Tmel-B-G10882-MAP5_classII-TIR-incomp	Tc1/Mariner	DNA transposons	0.868	0.839	0	0
scaffold_1	1238739	1239923	-	Tmel-B-G11069-MAP8_classI-LTR-incomp	Gypsy	LTR Gypsy	0.975	0.958	0	0
scaffold_1	1239925	1240696	-	Tmel-B-G10728-MAP3_classI-LTR-incomp	Gypsy	LTR Gypsy	0.726	0.928	0	0
scaffold_1	1240715	1242015	-	Tmel-B-G15006-MAP5_classI-LTR-incomp	Gypsy	LTR Gypsy	0.845	0.945	0	0
scaffold_1	1243313	1244487	-	Tmel-B-R1787-MAP3_classI-LTR-incomp	Copia	LTR other	0.526	0.925	0	0
scaffold_1	1244562	1245998	-	Tmel-B-R1787-MAP3_classI-LTR-incomp	Copia	LTR other	0.003	0.817	0	0
scaffold_1	1246003	1247061	-	Tmel-B-R534-MAP7_classI-LTR-incomp	Copia	LTR other	0.004	0.87	0.0127539	0
scaffold_1	1247600	1248164	-	Tmel-B-R534-MAP7_classI-LTR-incomp	Copia	LTR other	0	0.833	0	0
scaffold_1	1248315	1248698	-	Tmel-B-R1787-MAP3_classI-LTR-incomp	Copia	LTR other	0.002	0.851	0.176157	0
scaffold_1	1250751	1252071	+	Tmel-B-G7698-MAP10_classII-TIR-incomp	Tc1/Mariner	DNA transposons	0.577	0.837	0	0
scaffold_1	1252162	1253549	-	Tmel-B-R260-MAP5_classII-TIR-comp	Tc1/Mariner	DNA transposons	0.956	0.884	0	0
scaffold_1	1255755	1256333	+	Tmel-B-G13936-MAP4_classI-LTR-incomp	Gypsy	LTR Gypsy	0.933	0.866	0	0
scaffold_1	1268736	1275293	-	Tmel-B-G14460-MAP4_classI-LTR-comp	Gypsy	LTR Gypsy	0.845	0.824	0	0
scaffold_1	1276577	1277090	-	Tmel-B-G12336-MAP3_classI-LINE-comp	I	Non-LTR LINES	0.037	0.974	0	0
scaffold_1	1278378	1279140	-	Tmel-B-G11638-MAP3_confused	I	Non-LTR LINES	0.926	0.888	0	0
scaffold_1	1282181	1282503	-	Tmel-B-P164.106-MAP4_classI-LTR-comp	Gypsy	LTR Gypsy	0.959	0.938	0	0
scaffold_1	1283033	1284347	+	Tmel-B-G8955-MAP3_classI-LTR-incomp	Gypsy	LTR Gypsy	0.956	0.867	0	0
scaffold_1	1286162	1290197	-	Tmel-B-G14195-MAP3_classI-LTR-comp	Gypsy	LTR Gypsy	0.827	0.874	0	0
scaffold_1	1290394	1294964	-	Tmel-B-G8234-MAP12_classI-LTR-incomp	Gypsy	LTR Gypsy	0.927	0.934	0	0
scaffold_1	1294975	1297244	-	Tmel-B-R403-MAP9_classI-LINE-incomp	I	Non-LTR LINES	0.926	0.918	0	0
scaffold_1	1297245	1300996	-	Tmel-B-P39.3-MAP20_confused	I	Non-LTR LINES	0.836	0.868	0	0
scaffold_1	1302336	1304694	-	Tmel-B-P88.3-MAP4_classI-LINE-incomp	I	Non-LTR LINES	0.791	0.881	0	0
scaffold_1	1307029	1307291	+	Tmel-B-G11273-MAP7_classI-LTR-incomp	Gypsy	LTR Gypsy	0.958	0.982	0	0
scaffold_1	1307292	1308681	+	Tmel-B-G11898-MAP4_classII-TIR-incomp	Tc1/Mariner	DNA transposons	0.78	0.889	0	0
scaffold_1	1309989	1310685	-	Tmel-B-G10668-MAP3_classI-LINE-incomp	I	Non-LTR LINES	0.974	0.912	0	0
scaffold_1	1318672	1320401	+	Tmel-B-G13602-MAP5_classI-LTR-incomp	Gypsy	LTR Gypsy	0.958	0.945	0	0
scaffold_1	1323965	1325008	+	Tmel-B-G10374-MAP3_classI-LTR-comp	Gypsy	LTR Gypsy	0.82	0.754	0	0
scaffold_1	1327935	1333844	+	Tmel-B-P126.129-MAP4_classI-LINE-comp	I	Non-LTR LINES	0.841	0.861	0.00228357	0
scaffold_1	1333932	1334305	+	Tmel-B-G7162-MAP3_classI-LTR-comp	Gypsy	LTR Gypsy	0.771	0.901	0	0
scaffold_1	1333932	1334306	-	Tmel-B-G7158-MAP3_classI-LTR-comp	Gypsy	LTR Gypsy	0.771	0.901	0	0
scaffold_1	1334966	1336086	-	Tmel-B-G12838-MAP7_classI-LTR-incomp	Gypsy	LTR Gypsy	0.959	0.929	0	0
scaffold_1	1334966	1336086	+	Tmel-B-G8955-MAP3_classI-LTR-incomp	Gypsy	LTR Gypsy	0.959	0.929	0	0
scaffold_1	1336338	1337885	-	Tmel-B-P28.187-MAP11_classII-TIR-comp	Tc1/Mariner	DNA transposons	0.922	0.951	0	0
scaffold_1	1341294	1344648	+	Tmel-B-R404-MAP6_classI-LINE-comp	I	Non-LTR LINES	0.873	0.802	0	0
scaffold_1	1344915	1346304	+	Tmel-B-G12047-MAP6_classI-LTR-incomp	Gypsy	LTR Gypsy	0.805	0.818	0	0
scaffold_1	1347208	1350685	-	Tmel-B-R93-MAP20_classI-LINE-comp	I	Non-LTR LINES	0.829	0.898	0	0
scaffold_1	1359921	1361585	+	Tmel-B-G8366-MAP4_classI-LINE-incomp	LINE	Non-LTR LINES	0.919	0.773	0	0
scaffold_1	1361935	1362504	+	Tmel-B-G7559-MAP4_classII-TIR-comp	Tc1/Mariner	DNA transposons	0.65	0.572	0	0
scaffold_1	1362505	1362839	+	Tmel-B-G7559-MAP4_classII-TIR-comp	Tc1/Mariner	DNA transposons	0.945	0.596	0	0
scaffold_1	1362840	1364449	+	Tmel-B-R745-MAP3_classII-TIR-incomp	Tc1/Mariner	DNA transposons	0.902	0.834	0	0
scaffold_1	1365432	1365702	-	Tmel-B-P91.154-MAP8_classII-TIR-incomp	Tc1/Mariner	DNA transposons	0	0.847	0	0
scaffold_1	1366797	1367390	-	Tmel-B-R915-MAP12_classI-LTR-comp	Gypsy	LTR Gypsy	0.791	0.805	0	0
scaffold_1	1367391	1367893	-	Tmel-B-R915-MAP12_classI-LTR-comp	Gypsy	LTR Gypsy	0.715	0.864	0	0
scaffold_1	1367894	1370369	-	Tmel-B-R915-MAP12_classI-LTR-comp	Gypsy	LTR Gypsy	0.732	0.746	0	0
scaffold_1	1370626	1373038	-	Tmel-B-R915-MAP12_classI-LTR-comp	Gypsy	LTR Gypsy	0.634	0.573	0	0
scaffold_1	1374193	1374623	+	Tmel-B-G12813-MAP4_classI-LTR-incomp	Gypsy	LTR Gypsy	0.505	1	0	0
scaffold_1	1374624	1374864	+	Tmel-B-R1172-MAP7_classII-TIR-comp	Tc1/Mariner	DNA transposons	NA	NA	0	0
scaffold_1	1380914	1381971	+	Tmel-B-G5761-MAP7_classII-Helitron	Helitron	DNA transposons	0.77	0.773	0	0
scaffold_1	1381972	1383282	+	Tmel-B-G9620-MAP4_classII-TIR-incomp	Tc1/Mariner	DNA transposons	0.852	0.83	0	0
scaffold_1	1383283	1385969	+	Tmel-B-G5761-MAP7_classII-Helitron	Helitron	DNA transposons	0.954	0.935	0	0
scaffold_1	1387249	1387633	+	Tmel-B-G5761-MAP7_classII-Helitron	Helitron	DNA transposons	NA	NA	0	0
scaffold_1	1387646	1388024	-	Tmel-B-G8366-MAP4_classI-LINE-incomp	LINE	Non-LTR LINES	0.964	0.94	0	0
scaffold_1	1388028	1388997	+	Tmel-B-G3656-MAP7_classI-LTR-incomp	LTR	LTR other	0.864	0.846	0	0
scaffold_1	1389009	1390350	-	Tmel-B-P126.129-MAP4_classI-LINE-comp	I	Non-LTR LINES	0.908	0.824	0	0
scaffold_1	1390367	1391024	+	Tmel-B-R207-MAP20_classI-LTR-comp	I	Non-LTR LINES	0.85	0.83	0	0
scaffold_1	1391027	1393199	-	Tmel-B-R571-MAP7_confused	I	Non-LTR LINES	0.887	0.891	0	0
scaffold_1	1393266	1399138	-	Tmel-B-R152-MAP20_classI-LINE-comp	I	Non-LTR LINES	0.86	0.863	0	0
scaffold_1	1401517	1407497	+	Tmel-B-R207-MAP20_classI-LTR-comp	I	Non-LTR LINES	0.868	0.875	0	0
scaffold_1	1408819	1410684	+	Tmel-B-G3656-MAP7_classI-LTR-incomp	LTR	LTR other	0.793	0.871	0	0
scaffold_1	1411630	1412432	+	Tmel-B-G5761-MAP7_classII-Helitron	Helitron	DNA transposons	0.943	0.989	0	0
scaffold_1	1416824	1418611	-	Tmel-B-R1199-MAP3_classII-TIR-incomp	Tc1/Mariner	DNA transposons	0.857	0.842	0	0
scaffold_1	1418724	1419983	-	Tmel-B-G10140-MAP5_classII-TIR-incomp	Tc1/Mariner	DNA transposons	0.833	0.828	0	0
scaffold_1	1420218	1421462	-	Tmel-B-G11069-MAP8_classI-LTR-incomp	Gypsy	LTR Gypsy	0.8	0.795	0	0
scaffold_1	1422609	1423182	+	Tmel-B-G9046-MAP3_classII-TIR-incomp	Tc1/Mariner	DNA transposons	0.953	0.937	0	0
scaffold_1	1425173	1426120	+	Tmel-B-G3852-MAP3_classII-TIR-comp	Tc1/Mariner	DNA transposons	0.962	0.935	0	0
scaffold_1	1427705	1428983	+	Tmel-B-G5761-MAP7_classII-Helitron	Helitron	DNA transposons	0.916	0.855	0	0
scaffold_1	1429148	1429460	+	Tmel-B-G5761-MAP7_classII-Helitron	Helitron	DNA transposons	0.6	0.498	0	0
scaffold_1	1429500	1429724	+	Tmel-B-G14518-MAP4_classI-LTR-incomp	Gypsy	LTR Gypsy	0.939	0.8	0	0
scaffold_1	1431039	1432619	+	Tmel-B-G10728-MAP3_classI-LTR-incomp	Gypsy	LTR Gypsy	0.963	0.929	0	0
scaffold_1	1435579	1436198	-	Tmel-B-G7428-MAP3_classII-TIR-incomp	Tc1/Mariner	DNA transposons	0.857	0.942	0	0
scaffold_1	1436454	1437845	-	Tmel-B-G7428-MAP3_classII-TIR-incomp	Tc1/Mariner	DNA transposons	0.871	0.939	0	0
scaffold_1	1439932	1442298	+	Tmel-B-G8021-MAP20_classI-LTR-comp	LTR	LTR other	0.947	0.8	0	0
scaffold_1	1444267	1445139	+	Tmel-B-G12488-MAP5_classI-LTR-incomp	Gypsy	LTR Gypsy	0.882	0.912	0	0
scaffold_1	1445140	1446858	+	Tmel-B-G6057-MAP11_classI-LTR-incomp	Gypsy	LTR Gypsy	0.929	0.841	0	0
scaffold_1	1446860	1448243	-	Tmel-B-G10882-MAP5_classII-TIR-incomp	Tc1/Mariner	DNA transposons	0.969	0.951	0	0
scaffold_1	1450397	1451150	-	Tmel-B-G3026-MAP9_classII-TIR-incomp	Tc1/Mariner	DNA transposons	0.942	0.967	0	0
scaffold_1	1451682	1452193	-	Tmel-B-G3026-MAP9_classII-TIR-incomp	Tc1/Mariner	DNA transposons	0.974	0.953	0	0
scaffold_1	1455113	1455757	+	Tmel-B-G13674-MAP3_classI-LTR-incomp	Gypsy	LTR Gypsy	0.949	0.903	0	0
scaffold_1	1459110	1459794	-	Tmel-B-G9495-MAP3_classI-LTR-incomp	Gypsy	LTR Gypsy	0.932	0.972	0	0
scaffold_1	1460057	1460785	-	Tmel-B-G10728-MAP3_classI-LTR-incomp	Gypsy	LTR Gypsy	0.95	0.817	0	0
scaffold_1	1460884	1462301	-	Tmel-B-G15006-MAP5_classI-LTR-incomp	Gypsy	LTR Gypsy	0.917	0.958	0	0
scaffold_1	1464140	1464505	+	Tmel-B-G12924-MAP3_classI-LTR-incomp	Gypsy	LTR Gypsy	0.782	0.865	0	0
scaffold_1	1466068	1466372	-	Tmel-B-G15006-MAP5_classI-LTR-incomp	Gypsy	LTR Gypsy	0.038	0.969	0	0
scaffold_1	1481486	1483007	-	Tmel-B-G12709-MAP5_classI-LTR-incomp	Gypsy	LTR Gypsy	0.864	0.818	0	0
scaffold_1	1483015	1484802	+	Tmel-B-G4906-MAP3_confused	I	Non-LTR LINES	0.877	0.899	0	0
scaffold_1	1484803	1486313	-	Tmel-B-R571-MAP7_confused	I	Non-LTR LINES	0.965	0.899	0	0
scaffold_1	1487945	1491086	+	Tmel-B-G4503-MAP8_classII-TIR-incomp	TIR	DNA transposons	0.869	0.846	0	0
scaffold_1	1508214	1511018	-	Tmel-B-G5761-MAP7_classII-Helitron	Helitron	DNA transposons	0.889	0.904	0	0
scaffold_1	1512778	1519524	+	Tmel-B-G6138-MAP3_classI-LTR-comp	Gypsy	LTR Gypsy	0.851	0.885	0	0
scaffold_1	1519589	1519849	+	Tmel-B-G11273-MAP7_classI-LTR-incomp	Gypsy	LTR Gypsy	NA	NA	0	0
scaffold_1	1519852	1522476	-	Tmel-B-G6813-MAP5_classII-TIR-comp	Tc1/Mariner	DNA transposons	0.861	0.849	0	0
scaffold_1	1524366	1525642	-	Tmel-B-G14563-MAP4_classI-LTR-incomp	Gypsy	LTR Gypsy	0.905	0.966	0	0
scaffold_1	1528809	1529696	-	Tmel-B-G11273-MAP7_classI-LTR-incomp	Gypsy	LTR Gypsy	0.946	0.988	0	0
scaffold_1	1530398	1531160	-	Tmel-B-G3102-MAP18_classII-TIR-comp	Tc1/Mariner	DNA transposons	0.964	0.98	0	0
scaffold_1	1537419	1538676	+	Tmel-B-G11120-MAP5_classII-TIR-incomp	Tc1/Mariner	DNA transposons	0.748	0.566	0	0
scaffold_1	1552906	1553690	-	Tmel-B-G9416-MAP3_classI-LTR-incomp	Gypsy	LTR Gypsy	0.936	0.899	0	0
scaffold_1	1556424	1556974	-	Tmel-B-G3102-MAP18_classII-TIR-comp	Tc1/Mariner	DNA transposons	0.941	0.955	0	0
scaffold_1	1556975	1558291	+	Tmel-B-P114.101-MAP18_classII-TIR-comp	Tc1/Mariner	DNA transposons	0.393	0.693	0	0
scaffold_1	1567758	1568087	+	Tmel-B-G1594-MAP3_classII-TIR-incomp	Tc1/Mariner	DNA transposons	0.71	0.879	0	0
scaffold_1	1568097	1568323	+	Tmel-B-G5064-MAP10_classII-TIR-comp	Mutator	DNA transposons	0.699	0.934	0	0
scaffold_1	1568338	1570589	+	Tmel-B-G5064-MAP10_classII-TIR-comp	Mutator	DNA transposons	0.852	0.958	0	0
scaffold_1	1571052	1571521	+	Tmel-B-G5064-MAP10_classII-TIR-comp	Mutator	DNA transposons	0.732	0.958	0	0
scaffold_1	1571522	1571910	+	Tmel-B-G1594-MAP3_classII-TIR-incomp	Tc1/Mariner	DNA transposons	0.974	0.931	0	0
scaffold_1	1572131	1572369	+	Tmel-B-G7559-MAP4_classII-TIR-comp	Tc1/Mariner	DNA transposons	0.916	0.965	0	0
scaffold_1	1573156	1574942	+	Tmel-B-G7559-MAP4_classII-TIR-comp	Tc1/Mariner	DNA transposons	0.949	0.938	0	0
scaffold_1	1575644	1575899	+	Tmel-B-G11273-MAP7_classI-LTR-incomp	Gypsy	LTR Gypsy	0.986	0.958	0	0
scaffold_1	1576442	1576655	+	Tmel-B-G12248-MAP3_classI-LTR-incomp	Gypsy	LTR Gypsy	0.925	0.976	0	0
scaffold_1	1576715	1587630	-	Tmel-B-G12838-MAP7_classI-LTR-incomp	Gypsy	LTR Gypsy	0.854	0.845	0	0
scaffold_1	1587631	1600730	+	Tmel-B-G11225-MAP3_classI-LTR-comp	Gypsy	LTR Gypsy	0.834	0.799	0	0
scaffold_1	1601676	1602308	+	Tmel-B-G14171-MAP9_classI-LTR-comp	Gypsy	LTR Gypsy	0.95	0.954	0	0
scaffold_1	1607807	1608659	+	Tmel-B-R415-MAP14_classII-TIR-incomp	Tc1/Mariner	DNA transposons	0.81	0.838	0	0
scaffold_1	1608971	1609202	+	Tmel-B-R131-MAP7_classI-LTR-incomp	Gypsy	LTR Gypsy	0.97	0.911	0	0
scaffold_1	1610773	1613350	+	Tmel-B-G14518-MAP4_classI-LTR-incomp	Gypsy	LTR Gypsy	0.887	0.95	0	0
scaffold_1	1613366	1613589	+	Tmel-B-G10287-MAP5_classII-TIR-incomp	TIR	DNA transposons	NA	NA	0	0
scaffold_1	1615616	1616684	+	Tmel-B-P171.3-MAP4_classI-LTR-comp	Gypsy	LTR Gypsy	0.913	0.916	0	0
scaffold_1	1620224	1626945	+	Tmel-B-G13177-MAP7_classI-LTR-incomp	Gypsy	LTR Gypsy	0.904	0.905	0	0
scaffold_1	1631594	1632098	-	Tmel-B-G7588-MAP4_classII-TIR-incomp	TIR	DNA transposons	0.964	0.969	0	0
scaffold_1	1632169	1637292	-	Tmel-B-G13602-MAP5_classI-LTR-incomp	Gypsy	LTR Gypsy	0.923	0.916	0	0
scaffold_1	1637293	1645654	+	Tmel-B-G11995-MAP3_classI-LINE-incomp	I	Non-LTR LINES	0.866	0.851	0	0
scaffold_1	1645871	1649419	-	Tmel-B-G8021-MAP20_classI-LTR-comp	LTR	LTR other	0.89	0.892	0	0
scaffold_1	1657482	1657813	+	Tmel-B-G10550-MAP3_classI-LTR-incomp	Gypsy	LTR Gypsy	NA	NA	0	0
scaffold_1	1657814	1658570	+	Tmel-B-G10550-MAP3_classI-LTR-incomp	Gypsy	LTR Gypsy	0.976	0.97	0	0
scaffold_1	1661231	1661495	+	Tmel-B-G10978-MAP20_classI-LTR-incomp	Gypsy	LTR Gypsy	0.667	0.667	0	0
scaffold_1	1667216	1667675	-	Tmel-B-G12674-MAP3_classI-LTR-comp	Gypsy	LTR Gypsy	0.909	0.902	0	0
scaffold_1	1669682	1670930	-	Tmel-B-G10140-MAP5_classII-TIR-incomp	Tc1/Mariner	DNA transposons	0.824	0.821	0	0
scaffold_1	1670931	1672083	-	Tmel-B-G10882-MAP5_classII-TIR-incomp	Tc1/Mariner	DNA transposons	0.76	0.932	0	0
scaffold_1	1675970	1676180	+	Tmel-B-G5126-MAP4_classI-LINE-comp	I	Non-LTR LINES	0.935	0.881	0	0
scaffold_1	1679520	1680780	+	Tmel-B-G12924-MAP3_classI-LTR-incomp	Gypsy	LTR Gypsy	0.967	0.955	0	0
scaffold_1	1684848	1685331	+	Tmel-B-G4848-MAP4_classII-TIR-comp	Tc1/Mariner	DNA transposons	0.84	0.776	0	0
scaffold_1	1685515	1686779	+	Tmel-B-G4848-MAP4_classII-TIR-comp	Tc1/Mariner	DNA transposons	0.931	0.888	0.0106753	0
scaffold_1	1686780	1687097	-	Tmel-B-G7383-MAP3_classII-TIR-comp	Tc1/Mariner	DNA transposons	0.747	0.765	0	0
scaffold_1	1691653	1691881	-	Tmel-B-R260-MAP5_classII-TIR-comp	Tc1/Mariner	DNA transposons	NA	NA	0	0
scaffold_1	1701721	1702451	+	Tmel-B-G13818-MAP3_classI-LTR-incomp	Gypsy	LTR Gypsy	0.935	0.873	0	0
scaffold_1	1702452	1703029	+	Tmel-B-G11273-MAP7_classI-LTR-incomp	Gypsy	LTR Gypsy	0.955	0.924	0	0
scaffold_1	1704118	1706108	-	Tmel-B-R1168-MAP7_classI-LTR-incomp	Gypsy	LTR Gypsy	0.93	0.931	0	0
scaffold_1	1707371	1710554	+	Tmel-B-R1452-MAP10_classI-LTR-incomp	Gypsy	LTR Gypsy	0.904	0.944	0	0
scaffold_1	1710007	1710554	-	Tmel-B-G11757-MAP3_classI-LTR-incomp	Gypsy	LTR Gypsy	0.957	0.951	0	0
scaffold_1	1711129	1711528	+	Tmel-B-G14879-MAP6_classI-LTR-incomp	Gypsy	LTR Gypsy	0.95	0.962	0	0
scaffold_1	1711530	1712340	-	Tmel-B-R415-MAP14_classII-TIR-incomp	Tc1/Mariner	DNA transposons	0.9	0.923	0	0
scaffold_1	1713388	1713629	+	Tmel-B-G11612-MAP7_classI-LTR-incomp	Gypsy	LTR Gypsy	0.658	0.942	0	0
scaffold_1	1713388	1720000	+	Tmel-B-G12167-MAP10_classI-LTR-incomp	Gypsy	LTR Gypsy	0.846	0.856	0	0
scaffold_1	1713638	1721875	-	Tmel-B-G6994-MAP20_classI-LTR-incomp	Gypsy	LTR Gypsy	0.839	0.803	0	0
scaffold_1	1721885	1723108	+	Tmel-B-G10478-MAP6_classI-LINE-incomp	LINE	Non-LTR LINES	0.904	0.833	0	0
scaffold_1	1726003	1726522	-	Tmel-B-R571-MAP7_confused	I	Non-LTR LINES	0.888	0.897	0	0
scaffold_1	1726803	1729443	+	Tmel-B-R1452-MAP10_classI-LTR-incomp	Gypsy	LTR Gypsy	0.857	0.916	0	0
scaffold_1	1729444	1730275	+	Tmel-B-G6687-MAP20_confused	I	Non-LTR LINES	0.938	0.918	0	0
scaffold_1	1730592	1733924	+	Tmel-B-R403-MAP9_classI-LINE-incomp	I	Non-LTR LINES	0.888	0.899	0	0
scaffold_1	1733928	1734215	+	Tmel-B-G12420-MAP3_classI-LTR-incomp	Gypsy	LTR Gypsy	0.826	0.446	0	0
scaffold_1	1734336	1735709	+	Tmel-B-G6048-MAP3_classI-LTR-comp	Gypsy	LTR Gypsy	0.932	0.92	0	0
scaffold_1	1735879	1736408	+	Tmel-B-R465-MAP6_classII-TIR-incomp	TIR	DNA transposons	0.97	0.964	0	0
scaffold_1	1736409	1736641	+	Tmel-B-P83.160-MAP7_classII-TIR-incomp	TIR	DNA transposons	NA	NA	0	0
scaffold_1	1738554	1738820	-	Tmel-B-R94-MAP13_classII-TIR-incomp	Tc1/Mariner	DNA transposons	0.942	1	0	0
scaffold_1	1740739	1751277	-	Tmel-B-G10573-MAP3_classI-LINE-incomp	I	Non-LTR LINES	0.862	0.865	0	0
scaffold_1	1759596	1759858	+	Tmel-B-G2027-MAP3_classII-TIR-incomp	Tc1/Mariner	DNA transposons	0.003	0	0.257512	0
scaffold_1	1779701	1779970	-	Tmel-B-G8009-MAP8_classII-TIR-incomp	TIR	DNA transposons	0.922	0.854	0	0
scaffold_1	1782850	1784585	-	Tmel-B-R1235-MAP13_classII-TIR-incomp	TIR	DNA transposons	0.794	0.934	0	0
scaffold_1	1791020	1791255	+	Tmel-B-R63-MAP3_classII-TIR-incomp	Tc1/Mariner	DNA transposons	0.002	0.002	0.229679	1.66896
scaffold_1	1811854	1814785	+	Tmel-B-R10-MAP9_classI-LTR-comp	Copia	LTR other	0.842	0.804	0	0
scaffold_1	1816248	1817243	+	Tmel-B-R11-MAP6_classI-LINE-incomp	LINE	Non-LTR LINES	0.886	0.853	0	0
scaffold_1	1819904	1820119	+	Tmel-B-G7355-MAP20_classI-LTR-comp	Gypsy	LTR Gypsy	0	0	2.63596	37.9435
scaffold_1	1880215	1880509	-	Tmel-B-G5064-MAP10_classII-TIR-comp	Mutator	DNA transposons	0.003	0.004	0	0.106722
scaffold_1	1881765	1882119	+	Tmel-B-P134.123-MAP7_classII-MITE	MITE	DNA transposons	0.003	0	0	0
scaffold_1	1887644	1887870	+	Tmel-B-R421-MAP7_classII-MITE	MITE	DNA transposons	0.001	0.004	0.0597063	0.20825
scaffold_1	1896925	1897230	+	Tmel-B-G4427-MAP4_classII-TIR-comp	PiggyBac	DNA transposons	0.003	0.002	0	0
scaffold_1	1899921	1902810	+	Tmel-B-R5-MAP20_classI-LTR-incomp	Gypsy	LTR Gypsy	0.866	0.879	0	0
scaffold_1	1902813	1903942	-	Tmel-B-G11995-MAP3_classI-LINE-incomp	I	Non-LTR LINES	0.932	0.969	0	0
scaffold_1	1903947	1904182	-	Tmel-B-G11069-MAP8_classI-LTR-incomp	Gypsy	LTR Gypsy	0.939	0.975	0	0
scaffold_1	1904527	1905790	+	Tmel-B-G8278-MAP10_confused	Gypsy	LTR Gypsy	0.892	0.891	0	0
scaffold_1	1906441	1906971	-	Tmel-B-G11273-MAP7_classI-LTR-incomp	Gypsy	LTR Gypsy	0.311	0.844	0	0
scaffold_1	1976571	1976778	+	Tmel-B-R119-MAP3_classII-TIR-comp	Tc1/Mariner	DNA transposons	0	0	0	0.0757884
scaffold_1	1977162	1977379	+	Tmel-B-G4558-MAP3_classII-TIR-comp	Tc1/Mariner	DNA transposons	0.005	0.003	0	0
scaffold_1	1978055	1978801	-	Tmel-B-P1.187-MAP20_classII-TIR-comp	Tc1/Mariner	DNA transposons	0.905	0.855	0	0
scaffold_1	1979582	1980407	-	Tmel-B-P1.187-MAP20_classII-TIR-comp	Tc1/Mariner	DNA transposons	0.885	0.087	0	0
scaffold_1	1991731	1993966	+	Tmel-B-G9193-MAP3_confused	Gypsy	LTR Gypsy	0.901	0.884	0	0
scaffold_1	1993999	1994486	-	Tmel-B-G11687-MAP5_classI-LTR-comp	Gypsy	LTR Gypsy	0.905	0.869	0	0
scaffold_1	1994487	2001475	+	Tmel-B-G11594-MAP3_confused	Gypsy	LTR Gypsy	0.888	0.85	0	0
scaffold_1	2004659	2005902	+	Tmel-B-G7702-MAP4_classI-LTR-incomp	Gypsy	LTR Gypsy	0.956	0.91	0	0
scaffold_1	2007973	2009412	-	Tmel-B-G12688-MAP3_classI-LTR-incomp	LTR	LTR other	0.715	0.66	0	0
scaffold_1	2011093	2013014	+	Tmel-B-G11334-MAP12_classI-LTR-incomp	Gypsy	LTR Gypsy	0.829	0.917	0	0
scaffold_1	2014272	2014803	+	Tmel-B-P164.106-MAP4_classI-LTR-comp	Gypsy	LTR Gypsy	0.753	0.965	0	0
scaffold_1	2014992	2015412	+	Tmel-B-R959-MAP5_classII-TIR-incomp	Tc1/Mariner	DNA transposons	0.801	0.737	0	0
scaffold_1	2018027	2018277	+	Tmel-B-G14634-MAP5_classI-LTR-incomp	Gypsy	LTR Gypsy	0.889	0.993	0	0
scaffold_1	2018278	2018680	+	Tmel-B-G14634-MAP5_classI-LTR-incomp	Gypsy	LTR Gypsy	0.958	0.877	0	0
scaffold_1	2018982	2019775	+	Tmel-B-G11728-MAP3_classI-LTR-incomp	Gypsy	LTR Gypsy	0.796	0.859	0	0
scaffold_1	2020528	2021581	+	Tmel-B-R75-MAP15_classII-TIR-incomp	Tc1/Mariner	DNA transposons	0.88	0.913	0	0
scaffold_1	2021598	2021953	+	Tmel-B-R435-MAP4_classII-TIR-incomp	Tc1/Mariner	DNA transposons	0.844	0.941	0	0
scaffold_1	2031009	2031224	-	Tmel-B-R1787-MAP3_classI-LTR-incomp	Copia	LTR other	0.002	0.001	0	1.16749
scaffold_1	2031780	2034028	+	Tmel-B-G8475-MAP5_classII-TIR-comp	PiggyBac	DNA transposons	0.849	0.759	0	0
scaffold_1	2043901	2044670	+	Tmel-B-G6570-MAP17_classI-LTR-comp	Gypsy	LTR Gypsy	0.905	0.895	0	0
scaffold_1	2060743	2061426	-	Tmel-B-R94-MAP13_classII-TIR-incomp	Tc1/Mariner	DNA transposons	0	0.003	0	0
scaffold_1	2085493	2086694	+	Tmel-B-G3518-MAP5_classII-TIR-incomp	Tc1/Mariner	DNA transposons	0.892	0.863	0	0
scaffold_1	2091739	2092269	+	Tmel-B-G11849-MAP3_classI-LTR-incomp	Gypsy	LTR Gypsy	0.748	0.796	0	0
scaffold_1	2092290	2093391	-	Tmel-B-G11785-MAP3_confused	Gypsy	LTR Gypsy	0.93	0.94	0	0
scaffold_1	2095368	2098328	+	Tmel-B-R85-MAP12_classII-TIR-incomp	hAT	DNA transposons	0.098	0.797	0	0
scaffold_1	2098516	2100000	-	Tmel-B-G11594-MAP3_confused	Gypsy	LTR Gypsy	0.896	0.895	0	0
scaffold_1	2098516	2100660	-	Tmel-B-G14225-MAP3_classI-LTR-incomp	Gypsy	LTR Gypsy	0.886	0.889	0	0
scaffold_1	2100852	2107769	-	Tmel-B-R5-MAP20_classI-LTR-incomp	Gypsy	LTR Gypsy	0.879	0.882	0	0
scaffold_1	2107770	2109034	+	Tmel-B-G11120-MAP5_classII-TIR-incomp	Tc1/Mariner	DNA transposons	0.77	0.714	0	0
scaffold_1	2136002	2136322	-	Tmel-B-G8512-MAP3_classII-TIR-incomp	TIR	DNA transposons	0.004	0.004	0	0
scaffold_1	2148069	2149386	+	Tmel-B-P114.101-MAP18_classII-TIR-comp	Tc1/Mariner	DNA transposons	0.014	0.01	0	0
scaffold_1	2213139	2213430	+	Tmel-B-G3767-MAP5_classII-TIR-comp	Tc1/Mariner	DNA transposons	0	0.003	0	0.43129
scaffold_1	2214158	2216126	+	Tmel-B-P171.3-MAP4_classI-LTR-comp	Gypsy	LTR Gypsy	0.836	0.848	0	0
scaffold_1	2216227	2224096	+	Tmel-B-G7707-MAP3_classI-LTR-incomp	Gypsy	LTR Gypsy	0.809	0.845	0	0
scaffold_1	2225354	2227208	+	Tmel-B-G10118-MAP3_classII-TIR-comp	Tc1/Mariner	DNA transposons	0.661	0.881	0	0
scaffold_1	2246349	2246650	+	Tmel-B-G5967-MAP3_classI-LTR-comp	Copia	LTR other	0.007	0.004	0	0
scaffold_1	2251935	2258891	+	Tmel-B-G14276-MAP5_classI-LTR-incomp	Gypsy	LTR Gypsy	0.836	0.853	0	0
scaffold_1	2258968	2262025	+	Tmel-B-G10061-MAP4_classI-LTR-comp	Gypsy	LTR Gypsy	0.069	0.813	0	0
scaffold_1	2262055	2265148	+	Tmel-B-R697-MAP18_classI-LTR-incomp	Gypsy	LTR Gypsy	0.006	0.795	0.00872527	0
scaffold_1	2286932	2290000	-	Tmel-B-G8771-MAP3_classI-LTR-incomp	Gypsy	LTR Gypsy	0.006	0.867	0	0
scaffold_1	2286932	2290616	-	Tmel-B-R697-MAP18_classI-LTR-incomp	Gypsy	LTR Gypsy	0.053	0.873	0	0
scaffold_1	2290648	2291415	+	Tmel-B-G3684-MAP20_classII-TIR-incomp	TIR	DNA transposons	0.917	0.914	0	0
scaffold_1	2291420	2294437	-	Tmel-B-G10061-MAP4_classI-LTR-comp	Gypsy	LTR Gypsy	0.106	0.091	0	0.462794
scaffold_1	2315735	2316419	+	Tmel-B-R333-MAP6_classII-TIR-comp	Tc1/Mariner	DNA transposons	0.931	0.569	0	0
scaffold_1	2316497	2316802	-	Tmel-B-G1594-MAP3_classII-TIR-incomp	Tc1/Mariner	DNA transposons	0.693	0.405	0	0.565804
scaffold_1	2318787	2319760	+	Tmel-B-R262-MAP8_classII-TIR-incomp	PiggyBac	DNA transposons	0.886	0.906	0	0
scaffold_1	2363522	2364995	+	Tmel-B-G9117-MAP3_classI-LTR-incomp	Gypsy	LTR Gypsy	0.896	0.868	0	0
scaffold_1	2366261	2366536	-	Tmel-B-G12107-MAP8_classII-TIR-incomp	Tc1/Mariner	DNA transposons	0.84	0.923	0	0
scaffold_1	2366750	2367744	-	Tmel-B-P91.154-MAP8_classII-TIR-incomp	Tc1/Mariner	DNA transposons	0.826	0.882	0	0
scaffold_1	2367745	2369457	+	Tmel-B-G9960-MAP7_classI-LTR-comp	Gypsy	LTR Gypsy	0.907	0.884	0	0
scaffold_1	2369458	2378033	-	Tmel-B-G11784-MAP4_classI-LTR-incomp	Gypsy	LTR Gypsy	0.864	0.866	0	0
scaffold_1	2378034	2378529	+	Tmel-B-G13277-MAP3_classI-LTR-incomp	Gypsy	LTR Gypsy	0.823	0.824	0	0
scaffold_1	2378530	2383521	-	Tmel-B-P88.3-MAP4_classI-LINE-incomp	I	Non-LTR LINES	0.86	0.84	0	0
scaffold_1	2383523	2384820	-	Tmel-B-P91.154-MAP8_classII-TIR-incomp	Tc1/Mariner	DNA transposons	0.845	0.884	0	0
scaffold_1	2384824	2393177	-	Tmel-B-R403-MAP9_classI-LINE-incomp	I	Non-LTR LINES	0.873	0.854	0	0
scaffold_1	2395563	2396352	+	Tmel-B-G8178-MAP3_classII-TIR-incomp	TIR	DNA transposons	0.892	0.889	0	0
scaffold_1	2407180	2407608	+	Tmel-B-P167.103-MAP6_classII-TIR-comp	Tc1/Mariner	DNA transposons	0.508	0.199	0	0
scaffold_1	2407638	2414630	+	Tmel-B-G10573-MAP3_classI-LINE-incomp	I	Non-LTR LINES	0.869	0.823	0	0
scaffold_1	2414632	2418304	-	Tmel-B-G11411-MAP5_classI-LINE-comp	LINE	Non-LTR LINES	0.831	0.858	0	0
scaffold_1	2418305	2418837	-	Tmel-B-G11411-MAP5_classI-LINE-comp	LINE	Non-LTR LINES	0.951	0.893	0	0
scaffold_1	2418838	2428180	-	Tmel-B-G11452-MAP20_classI-LTR-incomp	Gypsy	LTR Gypsy	0.845	0.804	0	0
scaffold_1	2428182	2430791	+	Tmel-B-G13173-MAP3_classI-LTR-incomp	Gypsy	LTR Gypsy	0.891	0.898	0	0
scaffold_1	2430792	2431391	+	Tmel-B-G12097-MAP5_classII-TIR-incomp	Tc1/Mariner	DNA transposons	0.633	0.286	0	0
scaffold_1	2505086	2505485	-	Tmel-B-R219-MAP8_classII-TIR-comp	Tc1/Mariner	DNA transposons	0.453	0.456	0	0
scaffold_1	2505486	2505745	-	Tmel-B-P141.3-MAP3_classI-LTR-incomp	Gypsy	LTR Gypsy	0.842	0.852	0	0
scaffold_1	2505746	2515098	-	Tmel-B-G10930-MAP3_classI-LTR-incomp	Gypsy	LTR Gypsy	0.852	0.858	0	0
scaffold_1	2515112	2522165	+	Tmel-B-G11612-MAP7_classI-LTR-incomp	Gypsy	LTR Gypsy	0.822	0.835	0	0
scaffold_1	2522331	2523244	-	Tmel-B-R219-MAP8_classII-TIR-comp	Tc1/Mariner	DNA transposons	0.873	0.817	0	0
scaffold_1	2523245	2523471	+	Tmel-B-G5125-MAP3_classII-TIR-incomp	Tc1/Mariner	DNA transposons	0.953	0.897	0	0
scaffold_1	2523472	2523758	+	Tmel-B-R273-MAP9_classI-LTR-incomp	Copia	LTR other	0.973	0.984	0	0
scaffold_1	2527564	2528226	+	Tmel-B-R273-MAP9_classI-LTR-incomp	Copia	LTR other	0.916	0.961	0	0
scaffold_1	2552246	2552571	+	Tmel-B-R465-MAP6_classII-TIR-incomp	TIR	DNA transposons	0	0.006	0.0830377	0.0482714
scaffold_1	2560547	2561318	-	Tmel-B-G8490-MAP3_classII-TIR-comp	PiggyBac	DNA transposons	0.246	0.477	0.0175015	0
scaffold_1	2561319	2562777	+	Tmel-B-G12572-MAP3_classI-LTR-comp	Gypsy	LTR Gypsy	0.916	0.938	0	0
scaffold_1	2562813	2563240	-	Tmel-B-G8490-MAP3_classII-TIR-comp	PiggyBac	DNA transposons	0.982	0.957	0	0
scaffold_1	2563263	2563495	-	Tmel-B-G8490-MAP3_classII-TIR-comp	PiggyBac	DNA transposons	0.977	0.95	0	0
scaffold_1	2587221	2587446	+	Tmel-B-R1834-MAP20_classI-LTR-incomp	LTR	LTR other	0.001	0.005	0.0599717	0
scaffold_1	2595347	2595739	-	Tmel-B-G8871-MAP4_classI-LTR-comp	Copia	LTR other	0.009	0.002	0.172113	0.200104
scaffold_1	2634191	2635570	+	Tmel-B-G10185-MAP13_classI-LINE-incomp	I	Non-LTR LINES	0.311	0.66	0	0
scaffold_1	2635798	2636050	-	Tmel-B-G11060-MAP10_classI-LTR-comp	I	Non-LTR LINES	NA	0.868	0	0
scaffold_1	2636051	2644568	-	Tmel-B-G11060-MAP10_classI-LTR-comp	I	Non-LTR LINES	0.832	0.843	0	0
scaffold_1	2644569	2651226	-	Tmel-B-G10788-MAP9_classI-LINE-comp	I	Non-LTR LINES	0.833	0.862	0	0
scaffold_1	2651252	2658524	-	Tmel-B-G12912-MAP5_classI-LTR-incomp	Gypsy	LTR Gypsy	0.826	0.821	0	0
scaffold_1	2658532	2668092	-	Tmel-B-G10788-MAP9_classI-LINE-comp	I	Non-LTR LINES	0.852	0.864	0.00141147	0
scaffold_10	2	2446	+	Tmel-B-G9117-MAP3_classI-LTR-incomp	Gypsy	LTR Gypsy	0.925	0.898	0	0
scaffold_10	3689	3927	+	Tmel-B-G9153-MAP3_classII-TIR-incomp	TIR	DNA transposons	1	0.941	0	0
scaffold_10	4582	6049	+	Tmel-B-G4219-MAP11_classII-TIR-comp	Tc1/Mariner	DNA transposons	0.955	0.942	0	0
scaffold_10	26300	27097	+	Tmel-B-G10219-MAP3_classI-LTR-comp	Gypsy	LTR Gypsy	0.897	0.915	0	0
scaffold_10	27098	27501	-	Tmel-B-G9619-MAP4_classII-TIR-incomp	Tc1/Mariner	DNA transposons	0.942	1	0	0
scaffold_10	28064	28289	-	Tmel-B-G9365-MAP3_classI-LTR-incomp	Gypsy	LTR Gypsy	0.883	0.606	0	0
scaffold_10	28893	38117	-	Tmel-B-G10930-MAP3_classI-LTR-incomp	Gypsy	LTR Gypsy	0.855	0.844	0	0
scaffold_10	38187	38880	-	Tmel-B-G3026-MAP9_classII-TIR-incomp	Tc1/Mariner	DNA transposons	1	0.833	0	0
scaffold_10	39085	39310	+	Tmel-B-R595-MAP4_classII-TIR-incomp	Tc1/Mariner	DNA transposons	NA	NA	0	0
scaffold_10	41015	42571	-	Tmel-B-G10665-MAP3_classII-TIR-incomp	Tc1/Mariner	DNA transposons	0.953	0.925	0	0
scaffold_10	44832	46923	+	Tmel-B-G11594-MAP3_confused	Gypsy	LTR Gypsy	0.933	0.88	0	0
scaffold_10	47019	48296	+	Tmel-B-G5126-MAP4_classI-LINE-comp	I	Non-LTR LINES	0.776	0.817	0	0
scaffold_10	49566	50138	+	Tmel-B-G10478-MAP6_classI-LINE-incomp	LINE	Non-LTR LINES	0.901	0.916	0	0
scaffold_10	50139	50666	-	Tmel-B-R38-MAP20_classII-TIR-incomp	Tc1/Mariner	DNA transposons	0.897	0.972	0	0
scaffold_10	50682	51442	-	Tmel-B-G12847-MAP14_classI-LTR-incomp	Gypsy	LTR Gypsy	0.907	0.913	0	0
scaffold_10	51443	53567	-	Tmel-B-R38-MAP20_classII-TIR-incomp	Tc1/Mariner	DNA transposons	0.923	0.923	0	0
scaffold_10	53568	53916	+	Tmel-B-G11471-MAP20_classI-LTR-incomp	Gypsy	LTR Gypsy	0.706	0.902	0	0
scaffold_10	67490	68142	-	Tmel-B-R1973-MAP3_classII-TIR-incomp	Tc1/Mariner	DNA transposons	0.329	0.441	0	0
scaffold_10	69408	70300	-	Tmel-B-G3445-MAP5_classII-TIR-comp	Tc1/Mariner	DNA transposons	0.633	0.509	0	0.0351753
scaffold_10	103675	103908	+	Tmel-B-R1834-MAP20_classI-LTR-incomp	LTR	LTR other	0.007	0	0	0
scaffold_10	117845	120022	+	Tmel-B-R1172-MAP7_classII-TIR-comp	Tc1/Mariner	DNA transposons	0.931	0.898	0	0
scaffold_10	120055	120295	-	Tmel-B-G7890-MAP6_classII-TIR-comp	Tc1/Mariner	DNA transposons	NA	NA	0	0
scaffold_10	120834	121445	+	Tmel-B-G4097-MAP20_classI-LTR-incomp	LTR	LTR other	0.957	0.798	0	0
scaffold_10	121446	121715	+	Tmel-B-G4097-MAP20_classI-LTR-incomp	LTR	LTR other	0.944	0.968	0	0
scaffold_10	124245	125206	-	Tmel-B-G10049-MAP3_confused	I	Non-LTR LINES	0.893	0.952	0	0
scaffold_10	128479	129258	+	Tmel-B-G11093-MAP3_classII-TIR-incomp	Tc1/Mariner	DNA transposons	0.951	0.865	0	0
scaffold_10	129679	130389	-	Tmel-B-R957-MAP4_classII-TIR-incomp	Tc1/Mariner	DNA transposons	0	0	0	0
scaffold_10	134092	134719	-	Tmel-B-R415-MAP14_classII-TIR-incomp	Tc1/Mariner	DNA transposons	0.006	0	0	0
scaffold_10	135785	136993	+	Tmel-B-R1834-MAP20_classI-LTR-incomp	LTR	LTR other	0.006	0.002	0	0
scaffold_10	138821	139195	+	Tmel-B-R1834-MAP20_classI-LTR-incomp	LTR	LTR other	0.004	0.002	0	0.041947
scaffold_10	144632	144891	+	Tmel-B-R1834-MAP20_classI-LTR-incomp	LTR	LTR other	0.003	0	0	0
scaffold_10	145257	145482	+	Tmel-B-R1834-MAP20_classI-LTR-incomp	LTR	LTR other	0.005	0	0	0.0697253
scaffold_10	148258	148948	+	Tmel-B-R1726-MAP3_classII-TIR-incomp	Tc1/Mariner	DNA transposons	0.004	0.006	0.0586679	0.0682095
scaffold_10	196943	197193	-	Tmel-B-R529-MAP11_classII-TIR-incomp	Tc1/Mariner	DNA transposons	0.005	0	0	0.125506
scaffold_10	212125	212909	-	Tmel-B-G6430-MAP20_classI-LTR-incomp	Gypsy	LTR Gypsy	0.838	0.772	0	0
scaffold_10	213102	222945	-	Tmel-B-G11452-MAP20_classI-LTR-incomp	Gypsy	LTR Gypsy	0.781	0.752	0	0
scaffold_10	222946	223539	+	Tmel-B-R5-MAP20_classI-LTR-incomp	Gypsy	LTR Gypsy	0.841	0.687	0	0
scaffold_10	223540	224306	-	Tmel-B-G9668-MAP5_classI-LTR-incomp	LTR	LTR other	0.813	0.912	0	0
scaffold_10	224307	226576	+	Tmel-B-R5-MAP20_classI-LTR-incomp	Gypsy	LTR Gypsy	0.82	0.818	0	0
scaffold_10	226577	227228	-	Tmel-B-R654-MAP5_classI-LTR-incomp	Gypsy	LTR Gypsy	0.78	0.858	0	0
scaffold_10	227229	227459	-	Tmel-B-G14345-MAP4_classI-LTR-incomp	Gypsy	LTR Gypsy	0.279	0.577	0	0
scaffold_10	227460	227731	+	Tmel-B-G11859-MAP3_confused	Gypsy	LTR Gypsy	0.85	0.847	0	0
scaffold_10	227743	232164	+	Tmel-B-G11594-MAP3_confused	Gypsy	LTR Gypsy	0.839	0.81	0	0
scaffold_10	232165	235057	-	Tmel-B-G9159-MAP20_classI-LTR-incomp	Gypsy	LTR Gypsy	0.888	0.828	0	0
scaffold_10	235295	242235	+	Tmel-B-G11309-MAP15_confused	Gypsy	LTR Gypsy	0.774	0.697	0	0
scaffold_10	243145	247970	+	Tmel-B-R1452-MAP10_classI-LTR-incomp	Gypsy	LTR Gypsy	0.786	0.76	0	0
scaffold_10	247993	249935	+	Tmel-B-G10976-MAP20_classI-LTR-incomp	Gypsy	LTR Gypsy	0.816	0.64	0	0
scaffold_10	250022	250271	-	Tmel-B-G7649-MAP4_classII-TIR-comp	Tc1/Mariner	DNA transposons	0.989	0.969	0	0
scaffold_10	251346	251733	+	Tmel-B-G73-MAP3_classII-MITE	MITE	DNA transposons	0.004	0.003	0	0
scaffold_10	254646	255664	-	Tmel-B-G4567-MAP3_classII-TIR-incomp	TIR	DNA transposons	0.003	0.003	0	0
scaffold_10	263177	263453	-	Tmel-B-G9046-MAP3_classII-TIR-incomp	Tc1/Mariner	DNA transposons	0.009	0.007	0	0
scaffold_10	278304	279323	-	Tmel-B-R703-MAP7_classII-TIR-incomp	TIR	DNA transposons	0.006	0.006	0	0
scaffold_10	281666	282618	-	Tmel-B-R1770-MAP4_classII-TIR-incomp	TIR	DNA transposons	0.007	0.009	0	0
scaffold_10	284168	285400	-	Tmel-B-R316-MAP20_classII-TIR-comp	hAT	DNA transposons	0.371	0.342	0	0
scaffold_10	285401	286578	-	Tmel-B-G12571-MAP5_classI-LTR-comp	Gypsy	LTR Gypsy	0.78	0.675	0	0
scaffold_10	286584	289207	-	Tmel-B-G11480-MAP9_classI-LTR-incomp	Gypsy	LTR Gypsy	0.735	0.794	0	0
scaffold_10	291309	293868	+	Tmel-B-G13628-MAP3_classI-LTR-incomp	Gypsy	LTR Gypsy	0.845	0.717	0	0
scaffold_10	294529	297353	-	Tmel-B-G12777-MAP7_classI-LTR-comp	Gypsy	LTR Gypsy	0.768	0.699	0	0
scaffold_10	297449	308033	-	Tmel-B-G12497-MAP3_classI-LTR-incomp	Gypsy	LTR Gypsy	0.775	0.742	0	0
scaffold_10	308035	312472	+	Tmel-B-G7874-MAP3_classI-LTR-incomp	Gypsy	LTR Gypsy	0.726	0.764	0	0
scaffold_10	312473	313587	-	Tmel-B-G10846-MAP3_classI-LTR-comp	Gypsy	LTR Gypsy	0.794	0.731	0	0
scaffold_10	313840	314634	+	Tmel-B-G10225-MAP3_classI-LTR-incomp	Gypsy	LTR Gypsy	0.871	0.894	0	0
scaffold_10	314635	315023	-	Tmel-B-G11296-MAP10_classII-TIR-incomp	TIR	DNA transposons	0.903	0.931	0	0
scaffold_10	315352	320796	-	Tmel-B-G11396-MAP8_classI-LTR-incomp	Gypsy	LTR Gypsy	0.787	0.806	0	0
scaffold_10	320814	321182	-	Tmel-B-G13932-MAP3_classI-LTR-comp	Gypsy	LTR Gypsy	0.962	0.944	0	0
scaffold_10	321818	322335	-	Tmel-B-G12147-MAP6_classI-LTR-incomp	Gypsy	LTR Gypsy	0.889	0.952	0	0
scaffold_10	322358	331615	+	Tmel-B-G9274-MAP9_classI-LTR-incomp	Gypsy	LTR Gypsy	0.803	0.666	0	0
scaffold_10	331871	332358	+	Tmel-B-G12591-MAP9_classI-LTR-incomp	Gypsy	LTR Gypsy	0.848	0.722	0	0
scaffold_10	332369	336627	+	Tmel-B-G8844-MAP4_classI-LTR-incomp	Gypsy	LTR Gypsy	0.78	0.777	0	0
scaffold_10	337849	341067	-	Tmel-B-G11099-MAP3_classI-LTR-incomp	Gypsy	LTR Gypsy	0.744	0.695	0	0
scaffold_10	341068	342297	+	Tmel-B-G11719-MAP4_classI-LTR-incomp	Gypsy	LTR Gypsy	0.845	0.895	0	0
scaffold_10	345533	345871	-	Tmel-B-R119-MAP3_classII-TIR-comp	Tc1/Mariner	DNA transposons	0	0.017	0	0
scaffold_10	346865	347676	-	Tmel-B-G8069-MAP5_classII-TIR-incomp	TIR	DNA transposons	0.78	0.777	0	0
scaffold_10	347724	348479	+	Tmel-B-G12523-MAP3_classI-LTR-comp	Gypsy	LTR Gypsy	0.849	0.901	0	0
scaffold_10	348486	350018	+	Tmel-B-G13352-MAP6_classI-LTR-incomp	Gypsy	LTR Gypsy	0.856	0.785	0	0
scaffold_10	350019	352062	-	Tmel-B-G8069-MAP5_classII-TIR-incomp	TIR	DNA transposons	0.555	0.726	0	0
scaffold_10	352888	358394	-	Tmel-B-G10472-MAP4_classI-LTR-incomp	Ngaro	Non-LTR other	0.005	0.003	0.00245071	0.0284929
scaffold_10	370166	371245	-	Tmel-B-R168-MAP7_classII-TIR-incomp	Tc1/Mariner	DNA transposons	0.281	0.415	0	0
scaffold_10	371246	378581	-	Tmel-B-G9543-MAP3_classI-LTR-incomp	Gypsy	LTR Gypsy	0.721	0.686	0	0
scaffold_10	378582	379633	+	Tmel-B-R1527-MAP6_classII-TIR-incomp	Tc1/Mariner	DNA transposons	0.004	0.005	0	0.0149269
scaffold_10	392974	393180	-	Tmel-B-R1726-MAP3_classII-TIR-incomp	Tc1/Mariner	DNA transposons	0.006	0.002	0.458521	0.152313
scaffold_10	422407	423305	+	Tmel-B-G2201-MAP5_classI-LINE-incomp	LINE	Non-LTR LINES	0.876	0.522	0	0
scaffold_10	423893	424147	-	Tmel-B-R1834-MAP20_classI-LTR-incomp	LTR	LTR other	0.02	0.008	0.0531245	0
scaffold_10	425356	428752	+	Tmel-B-R1608-MAP5_classI-LTR-incomp	DIRS	Non-LTR other	0.005	0.003	0	0
scaffold_10	428753	429035	+	Tmel-B-R1608-MAP5_classI-LTR-incomp	DIRS	Non-LTR other	0.007	0.004	0	0
scaffold_10	429296	430541	+	Tmel-B-R1608-MAP5_classI-LTR-incomp	DIRS	Non-LTR other	0.007	0.001	0	0
scaffold_10	430551	430860	+	Tmel-B-R529-MAP11_classII-TIR-incomp	Tc1/Mariner	DNA transposons	0.002	0	0	0
scaffold_10	444698	446220	+	Tmel-B-R435-MAP4_classII-TIR-incomp	Tc1/Mariner	DNA transposons	0.437	0.308	0	0
scaffold_10	447247	451854	-	Tmel-B-G11978-MAP3_classI-LTR-comp	Gypsy	LTR Gypsy	0.909	0.888	0	0
scaffold_10	451855	455352	-	Tmel-B-G9116-MAP10_classI-LTR-comp	Gypsy	LTR Gypsy	0.87	0.868	0	0
scaffold_10	455354	457548	-	Tmel-B-G4171-MAP5_classII-TIR-comp	Tc1/Mariner	DNA transposons	0.889	0.852	0	0
scaffold_10	457686	457962	+	Tmel-B-G6578-MAP4_classI-LTR-comp	Copia	LTR other	0.733	0.779	0	0
scaffold_10	458091	458437	-	Tmel-B-G12207-MAP3_classI-LTR-comp	Gypsy	LTR Gypsy	0.74	0.75	0	0
scaffold_10	459702	462379	-	Tmel-B-G12652-MAP5_classI-LTR-comp	Gypsy	LTR Gypsy	0.874	0.876	0	0
scaffold_10	462380	469055	+	Tmel-B-G11224-MAP3_classI-LTR-incomp	Gypsy	LTR Gypsy	0.803	0.752	0	0
scaffold_10	469057	469663	+	Tmel-B-G12029-MAP3_classI-LTR-incomp	Gypsy	LTR Gypsy	0.71	0.678	0	0
scaffold_10	469664	472498	-	Tmel-B-G14605-MAP3_classI-LTR-comp	Gypsy	LTR Gypsy	0.836	0.792	0	0
scaffold_10	473518	475441	+	Tmel-B-G13160-MAP20_classI-LTR-incomp	Gypsy	LTR Gypsy	0.824	0.789	0	0
scaffold_10	475442	478544	-	Tmel-B-G7067-MAP20_classI-LTR-incomp	Gypsy	LTR Gypsy	0.873	0.869	0	0
scaffold_10	478557	478901	-	Tmel-B-G5240-MAP3_classII-TIR-comp	PIF-Harbinger	DNA transposons	0.86	0.222	0	0
scaffold_10	479024	480973	-	Tmel-B-G12879-MAP5_classI-LTR-incomp	Gypsy	LTR Gypsy	0.816	0.906	0	0
scaffold_10	481372	481815	-	Tmel-B-G9274-MAP9_classI-LTR-incomp	Gypsy	LTR Gypsy	0.751	0.916	0	0
scaffold_10	481816	487320	-	Tmel-B-G9274-MAP9_classI-LTR-incomp	Gypsy	LTR Gypsy	0.846	0.842	0	0
scaffold_10	487330	488534	+	Tmel-B-R529-MAP11_classII-TIR-incomp	Tc1/Mariner	DNA transposons	0.946	0.974	0	0
scaffold_10	488559	494836	-	Tmel-B-R403-MAP9_classI-LINE-incomp	I	Non-LTR LINES	0.848	0.83	0	0
scaffold_10	494857	495239	+	Tmel-B-G13818-MAP3_classI-LTR-incomp	Gypsy	LTR Gypsy	0.784	0.907	0	0
scaffold_10	495244	499722	-	Tmel-B-G10573-MAP3_classI-LINE-incomp	I	Non-LTR LINES	0.849	0.87	0	0
scaffold_10	499862	500220	+	Tmel-B-G8813-MAP7_classII-TIR-incomp	TIR	DNA transposons	0.927	0.948	0	0
scaffold_10	508124	509510	-	Tmel-B-G8490-MAP3_classII-TIR-comp	PiggyBac	DNA transposons	0.001	0.007	0	0
scaffold_10	509579	509811	-	Tmel-B-G8490-MAP3_classII-TIR-comp	PiggyBac	DNA transposons	0.016	0	0	0.0676215
scaffold_10	511243	511498	-	Tmel-B-G10118-MAP3_classII-TIR-comp	Tc1/Mariner	DNA transposons	0.008	0	0	0.184567
scaffold_10	511707	511968	-	Tmel-B-R834-MAP4_classII-TIR-incomp	Tc1/Mariner	DNA transposons	0	0	0.361898	1.02184
scaffold_10	523009	523300	-	Tmel-B-G12787-MAP4_classI-LTR-comp	Gypsy	LTR Gypsy	0	0	0	0
scaffold_10	523865	524183	-	Tmel-B-G10655-MAP3_classI-LTR-incomp	Gypsy	LTR Gypsy	0.004	0.016	0	0
scaffold_10	530917	531691	-	Tmel-B-G7418-MAP3_classI-LTR-incomp	Gypsy	LTR Gypsy	0.871	0.911	0	0
scaffold_10	532094	532494	+	Tmel-B-R262-MAP8_classII-TIR-incomp	PiggyBac	DNA transposons	0.695	0.973	0	0
scaffold_10	532980	533432	+	Tmel-B-R262-MAP8_classII-TIR-incomp	PiggyBac	DNA transposons	0.905	0.982	0	0
scaffold_10	534692	536246	-	Tmel-B-G11225-MAP3_classI-LTR-comp	Gypsy	LTR Gypsy	0.745	0.803	0	0
scaffold_10	537785	548623	-	Tmel-B-G9532-MAP11_classI-LTR-incomp	Gypsy	LTR Gypsy	0.767	0.762	0	0
scaffold_10	548645	549592	+	Tmel-B-G12650-MAP5_classI-LTR-incomp	Gypsy	LTR Gypsy	0.738	0.726	0	0
scaffold_10	549618	553166	-	Tmel-B-G9579-MAP5_classI-LTR-incomp	Gypsy	LTR Gypsy	0.83	0.796	0	0
scaffold_10	553374	563057	+	Tmel-B-G12777-MAP7_classI-LTR-comp	Gypsy	LTR Gypsy	0.775	0.728	0	0
scaffold_10	563064	564293	-	Tmel-B-G13418-MAP4_confused	Gypsy	LTR Gypsy	0.805	0.819	0	0
scaffold_10	564296	564537	-	Tmel-B-G8531-MAP3_classII-TIR-incomp	TIR	DNA transposons	0.628	0.917	0	0
scaffold_10	566557	567098	-	Tmel-B-G13628-MAP3_classI-LTR-incomp	Gypsy	LTR Gypsy	0.533	0.639	0	0
scaffold_10	580304	580689	+	Tmel-B-G14058-MAP3_classI-LTR-incomp	Gypsy	LTR Gypsy	NA	NA	0	0
scaffold_10	580690	580922	-	Tmel-B-G13076-MAP5_classI-LTR-incomp	Gypsy	LTR Gypsy	NA	NA	0	0
scaffold_10	585471	585822	-	Tmel-B-R1834-MAP20_classI-LTR-incomp	LTR	LTR other	0.012	0.002	0.23066	0
scaffold_10	601192	601496	-	Tmel-B-P17.103-MAP20_classII-TIR-comp	Tc1/Mariner	DNA transposons	0	0.003	0	0
scaffold_10	613834	614127	-	Tmel-B-G73-MAP3_classII-MITE	MITE	DNA transposons	0.002	0	0	0
scaffold_10	614439	614913	-	Tmel-B-R529-MAP11_classII-TIR-incomp	Tc1/Mariner	DNA transposons	0.004	0	0	0
scaffold_10	615620	616377	-	Tmel-B-G10180-MAP3_classI-LTR-incomp	Gypsy	LTR Gypsy	0.749	0.657	0	0
scaffold_10	618585	619796	-	Tmel-B-G11686-MAP3_classII-TIR-incomp	Tc1/Mariner	DNA transposons	0.761	0.53	0	0
scaffold_10	619798	624595	+	Tmel-B-G6138-MAP3_classI-LTR-comp	Gypsy	LTR Gypsy	0.832	0.812	0	0
scaffold_10	624596	625675	-	Tmel-B-G8287-MAP3_classII-TIR-incomp	TIR	DNA transposons	0.752	0.782	0	0
scaffold_10	625692	627252	-	Tmel-B-G10219-MAP3_classI-LTR-comp	Gypsy	LTR Gypsy	0.846	0.914	0	0
scaffold_10	627888	629174	+	Tmel-B-G8761-MAP4_classI-LTR-incomp	Gypsy	LTR Gypsy	0.872	0.873	0	0
scaffold_10	629454	630905	-	Tmel-B-G7175-MAP3_classI-LTR-incomp	Gypsy	LTR Gypsy	0.911	0.873	0	0
scaffold_10	631060	640121	+	Tmel-B-P88.3-MAP4_classI-LINE-incomp	I	Non-LTR LINES	0.833	0.828	0	0
scaffold_10	640122	648005	+	Tmel-B-P88.3-MAP4_classI-LINE-incomp	I	Non-LTR LINES	0.821	0.818	0	0
scaffold_10	648175	655295	-	Tmel-B-G9843-MAP3_classI-LINE-incomp	LINE	Non-LTR LINES	0.829	0.848	0	0
scaffold_10	655296	656777	-	Tmel-B-G9843-MAP3_classI-LINE-incomp	LINE	Non-LTR LINES	0.84	0.915	0	0
scaffold_10	656791	659618	+	Tmel-B-G7019-MAP3_classI-LINE-incomp	I	Non-LTR LINES	0.789	0.838	0	0
scaffold_10	659670	666618	+	Tmel-B-G12167-MAP10_classI-LTR-incomp	Gypsy	LTR Gypsy	0.795	0.679	0	0
scaffold_10	666695	674394	+	Tmel-B-G11784-MAP4_classI-LTR-incomp	Gypsy	LTR Gypsy	0.814	0.8	0	0
scaffold_10	674408	682115	+	Tmel-B-G11532-MAP7_classI-LTR-incomp	Gypsy	LTR Gypsy	0.852	0.846	0	0
scaffold_10	682116	682974	-	Tmel-B-R320-MAP20_classI-LTR-incomp	Gypsy	LTR Gypsy	0.883	0.922	0	0
scaffold_10	683742	686585	-	Tmel-B-G9960-MAP7_classI-LTR-comp	Gypsy	LTR Gypsy	0.86	0.902	0	0
scaffold_10	686589	688228	+	Tmel-B-G13177-MAP7_classI-LTR-incomp	Gypsy	LTR Gypsy	0.954	0.802	0	0
scaffold_10	688473	688824	-	Tmel-B-R701-MAP4_classII-TIR-incomp	Tc1/Mariner	DNA transposons	NA	NA	0	0
scaffold_10	688833	689194	-	Tmel-B-G8058-MAP4_classII-TIR-incomp	TIR	DNA transposons	0.969	0.934	0	0
scaffold_10	689281	689996	+	Tmel-B-R1105-MAP3_classII-TIR-incomp	Tc1/Mariner	DNA transposons	0.949	0.75	0	0
scaffold_10	689997	690259	+	Tmel-B-R1105-MAP3_classII-TIR-incomp	Tc1/Mariner	DNA transposons	0.918	0.964	0	0
scaffold_10	690260	691563	+	Tmel-B-G10383-MAP3_classI-LTR-incomp	Gypsy	LTR Gypsy	0.46	0.306	0	0
scaffold_10	706577	706893	+	Tmel-B-G7383-MAP3_classII-TIR-comp	Tc1/Mariner	DNA transposons	0.052	0.006	0	0
scaffold_10	706894	707789	-	Tmel-B-G4848-MAP4_classII-TIR-comp	Tc1/Mariner	DNA transposons	0.929	0.864	0	0
scaffold_10	709075	709378	+	Tmel-B-R826-MAP3_classII-TIR-incomp	Tc1/Mariner	DNA transposons	0.702	0.7	0	0
scaffold_10	709632	710089	+	Tmel-B-R1233-MAP4_classII-TIR-comp	Tc1/Mariner	DNA transposons	0.395	0.076	0	0
scaffold_10	712255	716083	-	Tmel-B-G11414-MAP5_classI-LTR-incomp	Gypsy	LTR Gypsy	0.83	0.837	0	0
scaffold_10	716084	725715	+	Tmel-B-G13763-MAP5_classI-LTR-incomp	Gypsy	LTR Gypsy	0.829	0.753	0	0
scaffold_10	725722	726695	-	Tmel-B-G4195-MAP20_classII-TIR-incomp	TIR	DNA transposons	0.941	0.85	0	0
scaffold_10	727298	727653	+	Tmel-B-G7475-MAP4_classII-TIR-comp	Tc1/Mariner	DNA transposons	0.93	0.956	0	0
scaffold_10	727654	727946	+	Tmel-B-G4704-MAP6_classII-TIR-comp	Tc1/Mariner	DNA transposons	0.491	0.814	0	0
scaffold_10	739276	739601	-	Tmel-B-R481-MAP20_classI-LTR-comp	Copia	LTR other	0.011	0.022	0	0
scaffold_10	748028	751168	-	Tmel-B-G13928-MAP3_classI-LTR-incomp	Gypsy	LTR Gypsy	0.478	0.445	0	0
scaffold_10	765780	767579	+	Tmel-B-R697-MAP18_classI-LTR-incomp	Gypsy	LTR Gypsy	0.824	0.864	0	0
scaffold_10	767580	774142	-	Tmel-B-G12572-MAP3_classI-LTR-comp	Gypsy	LTR Gypsy	0.848	0.865	0	0
scaffold_10	774146	774382	+	Tmel-B-G9715-MAP5_classI-LTR-incomp	Gypsy	LTR Gypsy	0.908	0.957	0	0
scaffold_10	774431	790325	+	Tmel-B-G10046-MAP7_classI-LTR-incomp	Gypsy	LTR Gypsy	0.81	0.709	0	0
scaffold_10	790327	792192	+	Tmel-B-G11599-MAP20_classI-LTR-comp	Gypsy	LTR Gypsy	0.822	0.7	0	0
scaffold_10	792214	800325	-	Tmel-B-G11962-MAP3_classI-LTR-incomp	Gypsy	LTR Gypsy	0.797	0.723	0	0
scaffold_10	800329	801830	-	Tmel-B-R970-MAP8_classI-LTR-incomp	Gypsy	LTR Gypsy	0.839	0.834	0	0
scaffold_10	801831	806402	+	Tmel-B-R697-MAP18_classI-LTR-incomp	Gypsy	LTR Gypsy	0.857	0.866	0	0
scaffold_10	814354	814721	-	Tmel-B-R557-MAP3_classII-TIR-incomp	Tc1/Mariner	DNA transposons	0.005	0	0	0
scaffold_10	814760	815350	-	Tmel-B-G9517-MAP4_classI-LTR-incomp	Gypsy	LTR Gypsy	0.011	0.01	0	0
scaffold_10	815353	815916	-	Tmel-B-R557-MAP3_classII-TIR-incomp	Tc1/Mariner	DNA transposons	0.008	0.004	0	0
scaffold_10	815917	816291	-	Tmel-B-R556-MAP6_classII-TIR-incomp	Tc1/Mariner	DNA transposons	0	0	0	0
scaffold_10	840606	842207	-	Tmel-B-R20-MAP4_classII-TIR-incomp	hAT	DNA transposons	0.73	0.836	0	0
scaffold_10	842846	843842	-	Tmel-B-R20-MAP4_classII-TIR-incomp	hAT	DNA transposons	0.423	0.442	0	0
scaffold_10	864615	864829	+	Tmel-B-G10593-MAP20_classI-LTR-incomp	Gypsy	LTR Gypsy	0.045	0	0	0
scaffold_10	869168	869822	+	Tmel-B-P291.12-MAP5_classII-TIR-comp	Tc1/Mariner	DNA transposons	0.52	0.506	0.0206325	0
scaffold_10	869846	871400	+	Tmel-B-P291.12-MAP5_classII-TIR-comp	Tc1/Mariner	DNA transposons	0.924	0.94	0	0
scaffold_10	871401	871673	+	Tmel-B-P291.12-MAP5_classII-TIR-comp	Tc1/Mariner	DNA transposons	0.233	0.006	0	0
scaffold_10	873165	873383	+	Tmel-B-G12123-MAP15_classI-LTR-incomp	Gypsy	LTR Gypsy	0	0	0	0
scaffold_10	881350	882482	+	Tmel-B-G10389-MAP4_classII-TIR-comp	Tc1/Mariner	DNA transposons	0.934	0.942	0	0
scaffold_10	882498	889363	+	Tmel-B-G8096-MAP6_classI-LTR-incomp	Gypsy	LTR Gypsy	0.803	0.737	0	0
scaffold_10	889416	889664	+	Tmel-B-G10389-MAP4_classII-TIR-comp	Tc1/Mariner	DNA transposons	1	0.839	0	0
scaffold_10	893929	894180	+	Tmel-B-G13940-MAP9_classI-LTR-incomp	Gypsy	LTR Gypsy	0.864	0.94	0	0
scaffold_10	895572	898716	+	Tmel-B-P171.3-MAP4_classI-LTR-comp	Gypsy	LTR Gypsy	0.825	0.804	0	0
scaffold_10	898742	905594	-	Tmel-B-G8096-MAP6_classI-LTR-incomp	Gypsy	LTR Gypsy	0.751	0.696	0	0
scaffold_10	905596	908448	+	Tmel-B-G11687-MAP5_classI-LTR-comp	Gypsy	LTR Gypsy	0.813	0.787	0	0
scaffold_10	908449	908942	+	Tmel-B-G9942-MAP6_classI-LTR-incomp	Gypsy	LTR Gypsy	0.798	0.847	0	0
scaffold_10	911341	915330	-	Tmel-B-R5-MAP20_classI-LTR-incomp	Gypsy	LTR Gypsy	0.799	0.847	0	0
scaffold_10	915334	917032	-	Tmel-B-G8724-MAP3_classI-LTR-incomp	Gypsy	LTR Gypsy	0.803	0.843	0	0
scaffold_10	918168	918388	-	Tmel-B-G8955-MAP3_classI-LTR-incomp	Gypsy	LTR Gypsy	NA	NA	0	0
scaffold_10	919483	920315	+	Tmel-B-R1452-MAP10_classI-LTR-incomp	Gypsy	LTR Gypsy	0.844	0.696	0	0
scaffold_10	921097	925250	+	Tmel-B-G8465-MAP3_classI-LTR-incomp	Gypsy	LTR Gypsy	0.831	0.753	0	0
scaffold_10	925251	935894	-	Tmel-B-G13396-MAP3_classI-LTR-incomp	Gypsy	LTR Gypsy	0.788	0.767	0	0
scaffold_10	937367	938561	+	Tmel-B-G14347-MAP6_classI-LTR-incomp	Gypsy	LTR Gypsy	0.944	0.926	0	0
scaffold_10	938562	938823	+	Tmel-B-G14347-MAP6_classI-LTR-incomp	Gypsy	LTR Gypsy	0.958	0.832	0	0
scaffold_10	938824	940569	-	Tmel-B-G11273-MAP7_classI-LTR-incomp	Gypsy	LTR Gypsy	0.758	0.819	0	0
scaffold_10	940871	941212	+	Tmel-B-G3102-MAP18_classII-TIR-comp	Tc1/Mariner	DNA transposons	0.965	0	0	0
scaffold_10	982472	983097	-	Tmel-B-R1726-MAP3_classII-TIR-incomp	Tc1/Mariner	DNA transposons	0.009	0.001	0	0
scaffold_10	987634	988170	-	Tmel-B-R1834-MAP20_classI-LTR-incomp	LTR	LTR other	0.008	0.005	0.151048	0.175614
scaffold_10	989943	990276	-	Tmel-B-R1834-MAP20_classI-LTR-incomp	LTR	LTR other	0.008	0.005	0.202607	0
scaffold_10	991825	992093	+	Tmel-B-R1834-MAP20_classI-LTR-incomp	LTR	LTR other	0.004	0.001	2.46712	0.175614
scaffold_10	1002465	1002693	+	Tmel-B-R539-MAP12_classII-TIR-incomp	TIR	DNA transposons	0.008	0	0	0.0688079
scaffold_10	1004936	1005174	+	Tmel-B-G3095-MAP3_classII-TIR-incomp	hAT	DNA transposons	0.001	0	0	0
scaffold_10	1009876	1010807	-	Tmel-B-R1770-MAP4_classII-TIR-incomp	TIR	DNA transposons	0.057	0.034	0	0
scaffold_10	1011156	1012273	+	Tmel-B-G2897-MAP3_classI-LTR-incomp	LTR	LTR other	0.003	0.003	0	0
scaffold_10	1036378	1036885	-	Tmel-B-G438-MAP4_classII-TIR-incomp	TIR	DNA transposons	0.008	0	0.159688	0.216602
scaffold_10	1042860	1043172	-	Tmel-B-G7917-MAP4_classII-TIR-comp	hAT	DNA transposons	0.012	0	0	0
scaffold_10	1043173	1043397	+	Tmel-B-G15183-MAP3_classI-LTR-incomp	Gypsy	LTR Gypsy	0.957	0.598	0	0
scaffold_10	1043483	1043893	-	Tmel-B-G10321-MAP3_classII-TIR-incomp	TIR	DNA transposons	0.913	0.543	0	0
scaffold_10	1044054	1045112	+	Tmel-B-G11482-MAP16_classI-LTR-incomp	Gypsy	LTR Gypsy	0.91	0.891	0	0
scaffold_10	1045113	1045360	+	Tmel-B-G11482-MAP16_classI-LTR-incomp	Gypsy	LTR Gypsy	NA	NA	0	0
scaffold_10	1045361	1047714	+	Tmel-B-G6674-MAP11_classI-LTR-incomp	Gypsy	LTR Gypsy	0.813	0.722	0	0
scaffold_10	1047715	1048254	+	Tmel-B-G6674-MAP11_classI-LTR-incomp	Gypsy	LTR Gypsy	0.863	0.844	0	0
scaffold_10	1048255	1049800	+	Tmel-B-G11223-MAP3_classI-LTR-incomp	Gypsy	LTR Gypsy	0.876	0.726	0	0
scaffold_10	1049801	1053125	-	Tmel-B-G13425-MAP7_classI-LTR-incomp	Gypsy	LTR Gypsy	0.809	0.749	0	0
scaffold_10	1053126	1067120	+	Tmel-B-G11805-MAP3_classI-LTR-comp	Gypsy	LTR Gypsy	0.812	0.667	0	0
scaffold_10	1067133	1075244	+	Tmel-B-G10853-MAP3_classI-LTR-comp	Gypsy	LTR Gypsy	0.803	0.704	0	0
scaffold_10	1075245	1079279	+	Tmel-B-G13871-MAP5_classI-LTR-incomp	Gypsy	LTR Gypsy	0.811	0.523	0	0
scaffold_10	1079383	1085628	+	Tmel-B-G5876-MAP3_classI-LTR-incomp	Gypsy	LTR Gypsy	0.836	0.697	0	0
scaffold_10	1085629	1087892	+	Tmel-B-G9365-MAP3_classI-LTR-incomp	Gypsy	LTR Gypsy	0.829	0.727	0	0
scaffold_10	1087911	1088370	+	Tmel-B-R598-MAP5_classII-TIR-incomp	TIR	DNA transposons	0.04	0	0	0
scaffold_10	1119349	1119576	-	Tmel-B-P134.123-MAP7_classII-MITE	MITE	DNA transposons	0.008	0	0	0
scaffold_10	1122631	1123760	+	Tmel-B-R1921-MAP3_classI-LTR-incomp	Gypsy	LTR Gypsy	0.007	0.002	0.107567	0.0694783
scaffold_10	1127917	1130214	+	Tmel-B-P71.167-MAP20_classII-TIR-comp	PIF-Harbinger	DNA transposons	0.786	0.698	0	0
scaffold_10	1130238	1131961	-	Tmel-B-G12912-MAP5_classI-LTR-incomp	Gypsy	LTR Gypsy	0.851	0.605	0	0
scaffold_10	1131987	1132388	+	Tmel-B-G8843-MAP3_classI-LTR-comp	Gypsy	LTR Gypsy	0.837	0.733	0	0
scaffold_10	1132389	1143981	+	Tmel-B-G10420-MAP3_classI-LTR-incomp	Gypsy	LTR Gypsy	0.793	0.62	0	0
scaffold_10	1143357	1143979	+	Tmel-B-G10420-MAP3_classI-LTR-incomp	Gypsy	LTR Gypsy	0.845	0.673	0	0
scaffold_10	1143980	1151368	-	Tmel-B-G15033-MAP3_classI-LTR-incomp	Gypsy	LTR Gypsy	0.857	0.577	0	0
scaffold_10	1143982	1144304	-	Tmel-B-G11507-MAP3_classI-LTR-incomp	Gypsy	LTR Gypsy	0.8	0.523	0	0
scaffold_10	1144305	1150000	-	Tmel-B-G11507-MAP3_classI-LTR-incomp	Gypsy	LTR Gypsy	0.85	0.678	0	0
scaffold_10	1151369	1152043	-	Tmel-B-G13262-MAP3_classI-LTR-incomp	Gypsy	LTR Gypsy	0.85	0.857	0	0
scaffold_10	1152044	1152993	-	Tmel-B-G8410-MAP10_classI-LTR-incomp	Gypsy	LTR Gypsy	0.769	0.758	0	0
scaffold_10	1153236	1153497	+	Tmel-B-P71.167-MAP20_classII-TIR-comp	PIF-Harbinger	DNA transposons	0.02	0	0	0
scaffold_10	1188196	1189125	-	Tmel-B-R1921-MAP3_classI-LTR-incomp	Gypsy	LTR Gypsy	0.005	0.002	0.0145249	0
scaffold_10	1189126	1189331	-	Tmel-B-R1921-MAP3_classI-LTR-incomp	Gypsy	LTR Gypsy	0.003	0.004	0	0
scaffold_10	1212183	1212970	-	Tmel-B-R565-MAP10_classII-TIR-incomp	TIR	DNA transposons	0.003	0.006	0.308622	0.139539
scaffold_10	1216036	1216301	-	Tmel-B-R1921-MAP3_classI-LTR-incomp	Gypsy	LTR Gypsy	0.007	0.003	0.0509193	0
scaffold_10	1237411	1237808	+	Tmel-B-G4022-MAP4_classII-TIR-incomp	Tc1/Mariner	DNA transposons	0.011	0.006	0.373879	0.316135
scaffold_10	1242941	1243963	-	Tmel-B-G2172-MAP5_classI-LTR-incomp	LTR	LTR other	0.003	0.003	0	0
scaffold_10	1254591	1254963	-	Tmel-B-G8871-MAP4_classI-LTR-comp	Copia	LTR other	0.006	0.003	0.0362732	0
scaffold_10	1256356	1256947	-	Tmel-B-G9517-MAP4_classI-LTR-incomp	Gypsy	LTR Gypsy	0.012	0.011	0	0
scaffold_10	1280721	1280991	+	Tmel-B-R11-MAP6_classI-LINE-incomp	LINE	Non-LTR LINES	0.01	0	0	0
scaffold_10	1281083	1281340	-	Tmel-B-R1932-MAP3_classI-LTR-incomp	Copia	LTR other	0.008	0.002	0	0
scaffold_10	1286644	1286849	-	Tmel-B-G12956-MAP3_classI-LTR-incomp	Gypsy	LTR Gypsy	0.642	0.934	0	0
scaffold_10	1286850	1287599	-	Tmel-B-G12746-MAP3_classI-LTR-incomp	Gypsy	LTR Gypsy	0.825	0.793	0	0
scaffold_10	1287600	1288453	+	Tmel-B-G11594-MAP3_confused	Gypsy	LTR Gypsy	0.947	0.802	0	0
scaffold_10	1288616	1289657	-	Tmel-B-G15029-MAP4_classI-LTR-incomp	Gypsy	LTR Gypsy	0.804	0.724	0	0
scaffold_10	1289662	1302089	-	Tmel-B-G8818-MAP13_classI-LTR-incomp	Gypsy	LTR Gypsy	0.792	0.68	0	0
scaffold_10	1302090	1309258	+	Tmel-B-G10576-MAP6_classI-LTR-incomp	Gypsy	LTR Gypsy	0.808	0.694	0	0
scaffold_10	1310051	1314915	+	Tmel-B-G11396-MAP8_classI-LTR-incomp	Gypsy	LTR Gypsy	0.784	0.713	0	0
scaffold_100	1834	2261	-	Tmel-B-G10945-MAP5_classI-LTR-incomp	Gypsy	LTR Gypsy	0.911	0.89	0	0
scaffold_100	2262	9170	-	Tmel-B-G14276-MAP5_classI-LTR-incomp	Gypsy	LTR Gypsy	0.811	0.728	0	0
scaffold_100	9171	19031	+	Tmel-B-G14225-MAP3_classI-LTR-incomp	Gypsy	LTR Gypsy	0.795	0.75	0	0
scaffold_100	19105	19375	-	Tmel-B-G10818-MAP20_classI-LTR-incomp	Gypsy	LTR Gypsy	0.92	0.92	0	0
scaffold_100	24522	25064	+	Tmel-B-G673-MAP20_classII-TIR-incomp	TIR	DNA transposons	0.006	0.001	0	0
scaffold_100	25444	25905	-	Tmel-B-R1921-MAP3_classI-LTR-incomp	Gypsy	LTR Gypsy	0.002	0.002	0.0292703	0
scaffold_100	28218	28874	+	Tmel-B-G1345-MAP3_classII-TIR-incomp	TIR	DNA transposons	0.004	0.001	0	0
scaffold_100	34571	34811	+	Tmel-B-R1834-MAP20_classI-LTR-incomp	LTR	LTR other	0.042	0.004	0	1.30735
scaffold_100	66995	67296	-	Tmel-B-R1921-MAP3_classI-LTR-incomp	Gypsy	LTR Gypsy	0.002	0.003	2.51044	2.44965
scaffold_100	67297	68166	-	Tmel-B-R1921-MAP3_classI-LTR-incomp	Gypsy	LTR Gypsy	0.006	0.003	1.61489	1.48036
scaffold_100	72873	73339	-	Tmel-B-R1921-MAP3_classI-LTR-incomp	Gypsy	LTR Gypsy	0.003	0.002	0.521213	0.336656
scaffold_100	126210	128283	+	Tmel-B-G3864-MAP3_classII-TIR-comp	Tc1/Mariner	DNA transposons	0.716	0.765	0.0130185	0.00756787
scaffold_100	136737	136979	-	Tmel-B-G4507-MAP4_classII-TIR-comp	Tc1/Mariner	DNA transposons	0.54	0.902	0	0
scaffold_100	137159	137630	-	Tmel-B-G4599-MAP4_classII-TIR-comp	PiggyBac	DNA transposons	0.91	0.923	0	0
scaffold_100	138808	139166	-	Tmel-B-R534-MAP7_classI-LTR-incomp	Copia	LTR other	0.853	0.871	0	0
scaffold_100	142926	143272	+	Tmel-B-R262-MAP8_classII-TIR-incomp	PiggyBac	DNA transposons	0.177	0.885	0	0
scaffold_100	144679	144996	+	Tmel-B-R262-MAP8_classII-TIR-incomp	PiggyBac	DNA transposons	1	0.896	0	0
scaffold_100	145103	145609	-	Tmel-B-G8360-MAP3_classI-LTR-incomp	Gypsy	LTR Gypsy	0.76	0.949	0	0
scaffold_100	151007	155052	-	Tmel-B-G11594-MAP3_confused	Gypsy	LTR Gypsy	0.766	0.851	0	0
scaffold_100	155053	155709	-	Tmel-B-G11497-MAP3_classI-LTR-incomp	Gypsy	LTR Gypsy	0.677	0.897	0	0
scaffold_100	155710	161637	+	Tmel-B-G8033-MAP20_classI-LTR-incomp	Gypsy	LTR Gypsy	0.732	0.85	0	0
scaffold_100	161638	166553	+	Tmel-B-G12125-MAP10_classI-LTR-incomp	Gypsy	LTR Gypsy	0.722	0.864	0	0
scaffold_100	166758	173487	+	Tmel-B-G13034-MAP8_classI-LTR-incomp	Gypsy	LTR Gypsy	0.699	0.796	0	0
scaffold_100	173510	176050	-	Tmel-B-G14105-MAP3_classI-LTR-incomp	Gypsy	LTR Gypsy	0.831	0.888	0	0
scaffold_100	176341	176913	-	Tmel-B-G6395-MAP20_classI-LTR-incomp	Gypsy	LTR Gypsy	0.739	0.911	0	0
scaffold_100	177407	178178	-	Tmel-B-G4599-MAP4_classII-TIR-comp	PiggyBac	DNA transposons	0.816	0.716	0	0
scaffold_100	213936	214189	-	Tmel-B-R834-MAP4_classII-TIR-incomp	Tc1/Mariner	DNA transposons	0.832	0.804	0	0
scaffold_100	214190	214475	-	Tmel-B-G4278-MAP4_classII-TIR-incomp	Tc1/Mariner	DNA transposons	0.726	0.636	0	0
scaffold_100	214476	214753	-	Tmel-B-G4246-MAP3_classII-TIR-incomp	Tc1/Mariner	DNA transposons	0.497	0.424	0	0
scaffold_100	220259	222858	+	Tmel-B-G10573-MAP3_classI-LINE-incomp	I	Non-LTR LINES	0.897	0.797	0	0
scaffold_100	222859	237103	+	Tmel-B-G11784-MAP4_classI-LTR-incomp	Gypsy	LTR Gypsy	0.832	0.833	0	0
scaffold_100	237104	237993	+	Tmel-B-G13456-MAP4_classI-LTR-incomp	Gypsy	LTR Gypsy	0.939	0.917	0	0
scaffold_100	238184	239043	+	Tmel-B-G12016-MAP3_classI-LTR-incomp	Gypsy	LTR Gypsy	0.895	0.957	0	0
scaffold_100	239048	241621	-	Tmel-B-G10403-MAP20_classII-TIR-incomp	TIR	DNA transposons	0.837	0.785	0	0
scaffold_100	241622	242074	+	Tmel-B-G8021-MAP20_classI-LTR-comp	LTR	LTR other	0.957	0.905	0	0
scaffold_100	242266	243153	-	Tmel-B-G7130-MAP19_classI-LTR-incomp	Gypsy	LTR Gypsy	0.683	0.663	0	0
scaffold_100	243154	253616	+	Tmel-B-G12797-MAP5_classI-LTR-incomp	Gypsy	LTR Gypsy	0.824	0.786	0	0
scaffold_100	253617	258572	-	Tmel-B-G9161-MAP3_classI-LTR-incomp	Gypsy	LTR Gypsy	0.874	0.838	0	0
scaffold_100	258594	260118	+	Tmel-B-G6057-MAP11_classI-LTR-incomp	Gypsy	LTR Gypsy	0.764	0.589	0	0
scaffold_100	260943	263885	-	Tmel-B-G11594-MAP3_confused	Gypsy	LTR Gypsy	0.873	0.871	0	0
scaffold_100	264117	266802	+	Tmel-B-G13177-MAP7_classI-LTR-incomp	Gypsy	LTR Gypsy	0.829	0.844	0	0
scaffold_100	266996	269487	-	Tmel-B-G15030-MAP5_classI-LTR-incomp	Gypsy	LTR Gypsy	0.92	0.875	0	0
scaffold_100	269553	271686	-	Tmel-B-G12107-MAP8_classII-TIR-incomp	Tc1/Mariner	DNA transposons	0.766	0.714	0	0
scaffold_100	271841	272426	-	Tmel-B-G11898-MAP4_classII-TIR-incomp	Tc1/Mariner	DNA transposons	0.97	0.954	0	0
scaffold_100	272579	273057	-	Tmel-B-G14518-MAP4_classI-LTR-incomp	Gypsy	LTR Gypsy	0.788	0.968	0	0
scaffold_100	273709	275739	-	Tmel-B-G7702-MAP4_classI-LTR-incomp	Gypsy	LTR Gypsy	0.879	0.88	0	0
scaffold_100	275928	278165	-	Tmel-B-G14518-MAP4_classI-LTR-incomp	Gypsy	LTR Gypsy	0.914	0.877	0	0
scaffold_100	279439	279702	+	Tmel-B-G11686-MAP3_classII-TIR-incomp	Tc1/Mariner	DNA transposons	0.961	0.948	0	0
scaffold_100	285623	286150	-	Tmel-B-G11103-MAP3_classI-LINE-incomp	LINE	Non-LTR LINES	0.903	0.764	0	0
scaffold_100	288592	291571	-	Tmel-B-G14382-MAP7_classI-LTR-incomp	Gypsy	LTR Gypsy	0.863	0.848	0	0
scaffold_100	291572	292873	-	Tmel-B-G12705-MAP3_classI-LTR-comp	Gypsy	LTR Gypsy	0.917	0.89	0	0
scaffold_100	292874	295961	-	Tmel-B-G6687-MAP20_confused	I	Non-LTR LINES	0.874	0.878	0	0
scaffold_100	300881	301814	-	Tmel-B-G10407-MAP13_confused	Gypsy	LTR Gypsy	0.839	0.873	0	0
scaffold_100	310707	316026	+	Tmel-B-G10573-MAP3_classI-LINE-incomp	I	Non-LTR LINES	0.808	0.825	0	0
scaffold_100	317129	317526	+	Tmel-B-G12291-MAP4_classI-LTR-incomp	Gypsy	LTR Gypsy	0.943	0.928	0	0
scaffold_100	317554	318567	-	Tmel-B-R75-MAP15_classII-TIR-incomp	Tc1/Mariner	DNA transposons	0.973	0.975	0	0
scaffold_100	318568	319374	+	Tmel-B-G14382-MAP7_classI-LTR-incomp	Gypsy	LTR Gypsy	0.809	0.896	0	0
scaffold_100	319527	319958	-	Tmel-B-G7134-MAP11_confused	I	Non-LTR LINES	0.933	0.899	0	0
scaffold_100	320443	321518	+	Tmel-B-G11103-MAP3_classI-LINE-incomp	LINE	Non-LTR LINES	0.964	0.872	0	0
scaffold_100	324601	327087	-	Tmel-B-G8955-MAP3_classI-LTR-incomp	Gypsy	LTR Gypsy	0.8	0.89	0	0
scaffold_100	327496	331243	-	Tmel-B-G9117-MAP3_classI-LTR-incomp	Gypsy	LTR Gypsy	0.904	0.897	0	0
scaffold_100	376314	376782	-	Tmel-B-R723-MAP6_classI-LINE-incomp	LINE	Non-LTR LINES	0.58	0.851	0.0288325	0
scaffold_100	377014	379348	-	Tmel-B-G3974-MAP3_classII-TIR-incomp	TIR	DNA transposons	0.884	0.84	0	0
scaffold_100	379349	385502	-	Tmel-B-P171.3-MAP4_classI-LTR-comp	Gypsy	LTR Gypsy	0.873	0.872	0	0
scaffold_100	385503	385984	-	Tmel-B-R723-MAP6_classI-LINE-incomp	LINE	Non-LTR LINES	0.898	0.868	0	0
scaffold_100	385989	386469	+	Tmel-B-R11-MAP6_classI-LINE-incomp	LINE	Non-LTR LINES	0.768	0.832	0	0
scaffold_100	393019	393223	+	Tmel-B-R529-MAP11_classII-TIR-incomp	Tc1/Mariner	DNA transposons	0.002	0.004	0.0661452	0
scaffold_100	395838	397408	+	Tmel-B-G4239-MAP6_classII-TIR-comp	Tc1/Mariner	DNA transposons	0.591	0.535	0	0
scaffold_100	398049	398698	+	Tmel-B-G4239-MAP6_classII-TIR-comp	Tc1/Mariner	DNA transposons	0.474	0.569	0	0
scaffold_100	403974	406288	+	Tmel-B-G4047-MAP5_classII-TIR-comp	Mutator	DNA transposons	0.907	0.854	0	0
scaffold_100	406616	406874	+	Tmel-B-G3822-MAP4_classII-TIR-comp	Tc1/Mariner	DNA transposons	0.931	0.972	0	0
scaffold_100	407346	408260	+	Tmel-B-G14973-MAP7_classI-LTR-incomp	Gypsy	LTR Gypsy	0.937	0.9	0	0
scaffold_100	408988	414134	+	Tmel-B-G14973-MAP7_classI-LTR-incomp	Gypsy	LTR Gypsy	0.843	0.864	0	0
scaffold_101	383	743	+	Tmel-B-G14518-MAP4_classI-LTR-incomp	Gypsy	LTR Gypsy	0.701	0.979	0	0
scaffold_101	916	6089	+	Tmel-B-G7707-MAP3_classI-LTR-incomp	Gypsy	LTR Gypsy	0.595	0.823	0	0
scaffold_101	6090	9023	-	Tmel-B-G11548-MAP5_classI-LTR-incomp	Gypsy	LTR Gypsy	0.699	0.869	0	0
scaffold_101	10730	12062	-	Tmel-B-G3445-MAP5_classII-TIR-comp	Tc1/Mariner	DNA transposons	0.571	0.869	0	0
scaffold_101	13362	14624	+	Tmel-B-G11612-MAP7_classI-LTR-incomp	Gypsy	LTR Gypsy	0.707	0.57	0	0
scaffold_101	31077	31476	-	Tmel-B-G5240-MAP3_classII-TIR-comp	PIF-Harbinger	DNA transposons	0.951	0.973	0	0
scaffold_101	31477	32611	-	Tmel-B-G5240-MAP3_classII-TIR-comp	PIF-Harbinger	DNA transposons	0.947	0.917	0	0
scaffold_101	33921	34251	-	Tmel-B-G5240-MAP3_classII-TIR-comp	PIF-Harbinger	DNA transposons	0.941	0.943	0	0
scaffold_101	35017	35297	-	Tmel-B-G5240-MAP3_classII-TIR-comp	PIF-Harbinger	DNA transposons	0.956	0.977	0	0
scaffold_101	35298	35616	-	Tmel-B-G5240-MAP3_classII-TIR-comp	PIF-Harbinger	DNA transposons	0.94	0.95	0	0
scaffold_101	37232	37460	-	Tmel-B-G10628-MAP3_classI-LTR-incomp	Gypsy	LTR Gypsy	0.966	0.976	0	0
scaffold_101	43134	44809	+	Tmel-B-P171.3-MAP4_classI-LTR-comp	Gypsy	LTR Gypsy	0.856	0.875	0	0
scaffold_101	44810	50709	-	Tmel-B-P171.3-MAP4_classI-LTR-comp	Gypsy	LTR Gypsy	0.816	0.88	0	0
scaffold_101	52778	58052	+	Tmel-B-G7707-MAP3_classI-LTR-incomp	Gypsy	LTR Gypsy	0.845	0.868	0	0
scaffold_101	58053	68595	+	Tmel-B-G10573-MAP3_classI-LINE-incomp	I	Non-LTR LINES	0.787	0.83	0	0
scaffold_101	70658	73039	-	Tmel-B-G10665-MAP3_classII-TIR-incomp	Tc1/Mariner	DNA transposons	0.778	0.892	0	0
scaffold_101	73040	73645	+	Tmel-B-G8009-MAP8_classII-TIR-incomp	TIR	DNA transposons	0.782	0.822	0	0
scaffold_101	73739	73947	+	Tmel-B-G8009-MAP8_classII-TIR-incomp	TIR	DNA transposons	NA	NA	0	0
scaffold_101	73949	80234	-	Tmel-B-G11995-MAP3_classI-LINE-incomp	I	Non-LTR LINES	0.769	0.827	0	0
scaffold_101	80243	87123	+	Tmel-B-G12797-MAP5_classI-LTR-incomp	Gypsy	LTR Gypsy	0.762	0.748	0	0
scaffold_101	87124	89484	+	Tmel-B-R403-MAP9_classI-LINE-incomp	I	Non-LTR LINES	0.82	0.858	0	0
scaffold_101	91359	91568	-	Tmel-B-R93-MAP20_classI-LINE-comp	I	Non-LTR LINES	0.908	1	0	0
scaffold_101	92959	94266	-	Tmel-B-G10882-MAP5_classII-TIR-incomp	Tc1/Mariner	DNA transposons	0.916	0.974	0	0
scaffold_101	95444	97945	-	Tmel-B-G11389-MAP4_confused	Gypsy	LTR Gypsy	0.799	0.87	0	0
scaffold_101	112238	112841	+	Tmel-B-G11050-MAP4_classII-TIR-comp	Tc1/Mariner	DNA transposons	0.837	0.844	0	0
scaffold_101	114248	114522	-	Tmel-B-R529-MAP11_classII-TIR-incomp	Tc1/Mariner	DNA transposons	0.004	0	0.295481	0.0572562
scaffold_101	115082	116517	+	Tmel-B-G7475-MAP4_classII-TIR-comp	Tc1/Mariner	DNA transposons	0.816	0.75	0	0
scaffold_101	118903	119151	-	Tmel-B-G14098-MAP3_classI-LTR-incomp	Gypsy	LTR Gypsy	0.977	0.963	0	0
scaffold_101	119187	119958	-	Tmel-B-G12425-MAP3_classI-LTR-incomp	Gypsy	LTR Gypsy	0.848	0.931	0	0
scaffold_101	119959	121640	+	Tmel-B-G11396-MAP8_classI-LTR-incomp	Gypsy	LTR Gypsy	0.945	0.888	0	0
scaffold_101	122076	123467	-	Tmel-B-G10882-MAP5_classII-TIR-incomp	Tc1/Mariner	DNA transposons	0.768	0.912	0	0
scaffold_101	123723	123936	-	Tmel-B-G12499-MAP3_classI-LTR-incomp	Gypsy	LTR Gypsy	NA	NA	0	0
scaffold_101	133670	134171	-	Tmel-B-G1171-MAP5_classII-TIR-incomp	Tc1/Mariner	DNA transposons	0.528	0.889	0	0
scaffold_101	148195	150125	-	Tmel-B-P291.12-MAP5_classII-TIR-comp	Tc1/Mariner	DNA transposons	0.378	0.48	0.0489406	0.0243858
scaffold_101	151491	151737	-	Tmel-B-P291.12-MAP5_classII-TIR-comp	Tc1/Mariner	DNA transposons	0.974	0.95	0	0
scaffold_101	154382	154852	+	Tmel-B-G8538-MAP11_classI-LTR-incomp	Gypsy	LTR Gypsy	0.726	0.917	0	0
scaffold_101	154853	157886	+	Tmel-B-R152-MAP20_classI-LINE-comp	I	Non-LTR LINES	0.786	0.834	0	0
scaffold_101	157887	163031	-	Tmel-B-G12167-MAP10_classI-LTR-incomp	Gypsy	LTR Gypsy	0.769	0.843	0	0
scaffold_101	163032	163486	-	Tmel-B-G13007-MAP3_classI-LTR-comp	Gypsy	LTR Gypsy	0.94	0.785	0	0
scaffold_101	164069	164301	-	Tmel-B-R707-MAP3_classII-TIR-incomp	Mutator	DNA transposons	NA	NA	0	0
scaffold_101	164302	164653	-	Tmel-B-R707-MAP3_classII-TIR-incomp	Mutator	DNA transposons	0.767	0.986	0	0
scaffold_101	164940	165561	-	Tmel-B-G10532-MAP3_classII-TIR-incomp	Tc1/Mariner	DNA transposons	0.917	0.916	0	0
scaffold_101	165562	166820	+	Tmel-B-G9954-MAP5_classII-TIR-incomp	Tc1/Mariner	DNA transposons	0.718	0.735	0	0
scaffold_101	166821	167759	+	Tmel-B-G11481-MAP11_classI-LTR-incomp	Gypsy	LTR Gypsy	0.589	0.657	0	0
scaffold_101	175631	176362	+	Tmel-B-G11273-MAP7_classI-LTR-incomp	Gypsy	LTR Gypsy	0.95	0.862	0	0
scaffold_101	176498	176775	+	Tmel-B-G11069-MAP8_classI-LTR-incomp	Gypsy	LTR Gypsy	0.948	0.969	0	0
scaffold_101	177246	178186	-	Tmel-B-R571-MAP7_confused	I	Non-LTR LINES	0.792	0.835	0	0
scaffold_101	179147	179773	+	Tmel-B-G11947-MAP3_classI-LTR-incomp	Gypsy	LTR Gypsy	0.877	0.952	0	0
scaffold_101	179961	181962	+	Tmel-B-G10647-MAP5_classII-TIR-incomp	Tc1/Mariner	DNA transposons	0.88	0.814	0	0
scaffold_101	182012	182849	-	Tmel-B-G11069-MAP8_classI-LTR-incomp	Gypsy	LTR Gypsy	0.94	0.866	0	0
scaffold_101	183094	183679	-	Tmel-B-R168-MAP7_classII-TIR-incomp	Tc1/Mariner	DNA transposons	0.955	0.845	0	0
scaffold_101	185095	186392	+	Tmel-B-R571-MAP7_confused	I	Non-LTR LINES	0.842	0.868	0	0
scaffold_101	186393	186622	-	Tmel-B-G6995-MAP6_classI-LINE-incomp	LINE	Non-LTR LINES	0.921	0.912	0	0
scaffold_101	187358	188706	-	Tmel-B-G5126-MAP4_classI-LINE-comp	I	Non-LTR LINES	0.836	0.906	0	0
scaffold_101	188718	191277	+	Tmel-B-R1172-MAP7_classII-TIR-comp	Tc1/Mariner	DNA transposons	0.821	0.884	0	0
scaffold_101	191278	193031	-	Tmel-B-G5126-MAP4_classI-LINE-comp	I	Non-LTR LINES	0.883	0.892	0.00769745	0
scaffold_101	193113	197669	+	Tmel-B-R152-MAP20_classI-LINE-comp	I	Non-LTR LINES	0.794	0.828	0	0
scaffold_101	199950	202541	+	Tmel-B-R571-MAP7_confused	I	Non-LTR LINES	0.849	0.858	0	0
scaffold_101	202543	206474	+	Tmel-B-R93-MAP20_classI-LINE-comp	I	Non-LTR LINES	0.783	0.822	0	0
scaffold_101	206504	210159	+	Tmel-B-R571-MAP7_confused	I	Non-LTR LINES	0.774	0.843	0	0
scaffold_101	210233	211541	+	Tmel-B-R571-MAP7_confused	I	Non-LTR LINES	0.854	0.865	0	0
scaffold_101	211565	216528	-	Tmel-B-R97-MAP8_classI-LINE-comp	I	Non-LTR LINES	0.79	0.836	0	0
scaffold_101	216541	217850	-	Tmel-B-G5126-MAP4_classI-LINE-comp	I	Non-LTR LINES	0.852	0.852	0	0
scaffold_101	219777	221407	+	Tmel-B-G14518-MAP4_classI-LTR-incomp	Gypsy	LTR Gypsy	0.828	0.953	0	0
scaffold_101	221471	221770	-	Tmel-B-G8955-MAP3_classI-LTR-incomp	Gypsy	LTR Gypsy	NA	NA	0	0
scaffold_101	221771	221975	-	Tmel-B-G8955-MAP3_classI-LTR-incomp	Gypsy	LTR Gypsy	0.981	0.935	0	0
scaffold_101	221980	222460	+	Tmel-B-R168-MAP7_classII-TIR-incomp	Tc1/Mariner	DNA transposons	NA	NA	0	0
scaffold_101	222481	223871	-	Tmel-B-G11898-MAP4_classII-TIR-incomp	Tc1/Mariner	DNA transposons	0.489	0.357	0	0
scaffold_101	248847	249370	+	Tmel-B-G4246-MAP3_classII-TIR-incomp	Tc1/Mariner	DNA transposons	0.272	0.283	0	0
scaffold_101	252909	253113	+	Tmel-B-G7102-MAP4_classII-TIR-incomp	TIR	DNA transposons	0.923	1	0	0
scaffold_101	253116	253673	-	Tmel-B-G11532-MAP7_classI-LTR-incomp	Gypsy	LTR Gypsy	0.956	0.954	0	0
scaffold_101	258130	259437	-	Tmel-B-G11218-MAP20_classI-LTR-incomp	Gypsy	LTR Gypsy	0.703	0.584	0	0
scaffold_101	261485	262216	+	Tmel-B-G12919-MAP7_classI-LTR-incomp	Gypsy	LTR Gypsy	0.819	0.799	0	0
scaffold_101	262217	270245	-	Tmel-B-G7134-MAP11_confused	I	Non-LTR LINES	0.81	0.837	0	0
scaffold_101	270256	272401	+	Tmel-B-G11728-MAP3_classI-LTR-incomp	Gypsy	LTR Gypsy	0.796	0.892	0	0
scaffold_101	272545	279375	+	Tmel-B-G8096-MAP6_classI-LTR-incomp	Gypsy	LTR Gypsy	0.797	0.827	0	0
scaffold_101	279381	280137	-	Tmel-B-R654-MAP5_classI-LTR-incomp	Gypsy	LTR Gypsy	0.655	0.858	0	0
scaffold_101	287044	287505	+	Tmel-B-G14141-MAP3_classI-LTR-incomp	Gypsy	LTR Gypsy	0.961	0.762	0	0
scaffold_101	290409	291672	-	Tmel-B-G11635-MAP3_classI-LTR-incomp	Gypsy	LTR Gypsy	0.844	0.962	0	0
scaffold_101	293977	295336	-	Tmel-B-G11594-MAP3_confused	Gypsy	LTR Gypsy	0.923	0.831	0	0
scaffold_101	295338	302257	+	Tmel-B-G12440-MAP5_classI-LTR-incomp	Gypsy	LTR Gypsy	0.855	0.873	0	0
scaffold_101	302258	303131	+	Tmel-B-G10604-MAP5_classI-LTR-comp	Gypsy	LTR Gypsy	0.809	0.83	0	0
scaffold_101	303133	305590	+	Tmel-B-G9117-MAP3_classI-LTR-incomp	Gypsy	LTR Gypsy	0.893	0.945	0	0
scaffold_101	307253	308738	+	Tmel-B-G14754-MAP11_classI-LTR-incomp	Gypsy	LTR Gypsy	0.66	0.852	0	0
scaffold_101	308752	309432	+	Tmel-B-G11612-MAP7_classI-LTR-incomp	Gypsy	LTR Gypsy	0.868	0.882	0	0
scaffold_101	309469	310023	+	Tmel-B-G12838-MAP7_classI-LTR-incomp	Gypsy	LTR Gypsy	0.982	0.763	0	0
scaffold_101	310024	310468	+	Tmel-B-G12838-MAP7_classI-LTR-incomp	Gypsy	LTR Gypsy	0.733	0.898	0	0
scaffold_101	311346	311561	+	Tmel-B-G10728-MAP3_classI-LTR-incomp	Gypsy	LTR Gypsy	0.011	0.921	0	0
scaffold_101	318558	318961	-	Tmel-B-G11277-MAP5_classII-TIR-incomp	Tc1/Mariner	DNA transposons	0	0.94	0	0
scaffold_101	318962	323374	+	Tmel-B-R1508-MAP5_classII-TIR-comp	Tc1/Mariner	DNA transposons	0.823	0.857	0	0
scaffold_101	324901	326295	-	Tmel-B-G7562-MAP10_classI-LTR-incomp	Gypsy	LTR Gypsy	0.879	0.918	0	0
scaffold_101	327202	332070	+	Tmel-B-P171.3-MAP4_classI-LTR-comp	Gypsy	LTR Gypsy	0.794	0.87	0	0
scaffold_101	332921	333225	+	Tmel-B-G10693-MAP3_classI-LTR-incomp	Gypsy	LTR Gypsy	0.985	0.762	0	0
scaffold_101	333404	343067	+	Tmel-B-G7707-MAP3_classI-LTR-incomp	Gypsy	LTR Gypsy	0.819	0.863	0	0
scaffold_101	346914	353090	-	Tmel-B-R403-MAP9_classI-LINE-incomp	I	Non-LTR LINES	0.805	0.845	0	0
scaffold_101	353100	357075	-	Tmel-B-G10573-MAP3_classI-LINE-incomp	I	Non-LTR LINES	0.791	0.85	0	0
scaffold_101	357087	365015	+	Tmel-B-R5-MAP20_classI-LTR-incomp	Gypsy	LTR Gypsy	0.811	0.845	0	0
scaffold_101	368362	368767	+	Tmel-B-G12787-MAP4_classI-LTR-comp	Gypsy	LTR Gypsy	0.502	0.988	0	0
scaffold_101	369726	370162	-	Tmel-B-G7727-MAP3_classII-TIR-incomp	Tc1/Mariner	DNA transposons	0.969	0.958	0	0
scaffold_101	374437	374901	-	Tmel-B-G9198-MAP3_classI-LTR-incomp	Gypsy	LTR Gypsy	0.983	0.994	0	0
scaffold_101	375682	376712	-	Tmel-B-R701-MAP4_classII-TIR-incomp	Tc1/Mariner	DNA transposons	0.983	0.965	0	0
scaffold_101	377992	378206	-	Tmel-B-G10140-MAP5_classII-TIR-incomp	Tc1/Mariner	DNA transposons	NA	NA	0	0
scaffold_101	382115	382322	-	Tmel-B-G13239-MAP3_classI-LTR-incomp	Gypsy	LTR Gypsy	0.948	1	0	0
scaffold_101	382115	382322	+	Tmel-B-G14195-MAP3_classI-LTR-comp	Gypsy	LTR Gypsy	0.948	1	0	0
scaffold_101	398248	398972	-	Tmel-B-G13352-MAP6_classI-LTR-incomp	Gypsy	LTR Gypsy	0.713	0.864	0	0
scaffold_101	398974	401367	+	Tmel-B-G14518-MAP4_classI-LTR-incomp	Gypsy	LTR Gypsy	0.771	0.909	0	0
scaffold_101	405728	406487	+	Tmel-B-R152-MAP20_classI-LINE-comp	I	Non-LTR LINES	0.802	0.94	0	0
scaffold_101	408115	409266	+	Tmel-B-G11069-MAP8_classI-LTR-incomp	Gypsy	LTR Gypsy	0.959	0.931	0	0
scaffold_102	42	2716	-	Tmel-B-R207-MAP20_classI-LTR-comp	I	Non-LTR LINES	0.76	0.885	0	0
scaffold_102	2863	6197	+	Tmel-B-P126.129-MAP4_classI-LINE-comp	I	Non-LTR LINES	0.832	0.792	0	0
scaffold_102	6208	6811	+	Tmel-B-G6546-MAP3_classI-LINE-comp	I	Non-LTR LINES	0.902	0.829	0	0
scaffold_102	6823	10617	-	Tmel-B-G5126-MAP4_classI-LINE-comp	I	Non-LTR LINES	0.843	0.847	0	0
scaffold_102	10618	10947	+	Tmel-B-R152-MAP20_classI-LINE-comp	I	Non-LTR LINES	0.815	0.853	0	0
scaffold_102	10949	12097	-	Tmel-B-G4497-MAP16_classI-LINE-incomp	I	Non-LTR LINES	0.826	0.869	0	0
scaffold_102	12108	12477	+	Tmel-B-G8366-MAP4_classI-LINE-incomp	LINE	Non-LTR LINES	0.925	0.918	0	0
scaffold_102	12686	12974	+	Tmel-B-G12911-MAP3_classI-LTR-incomp	Gypsy	LTR Gypsy	0.386	0.918	0	0
scaffold_102	16529	17239	+	Tmel-B-G13007-MAP3_classI-LTR-comp	Gypsy	LTR Gypsy	0.781	0.902	0	0
scaffold_102	19343	20637	-	Tmel-B-G10728-MAP3_classI-LTR-incomp	Gypsy	LTR Gypsy	0.831	0.812	0	0
scaffold_102	45265	45883	+	Tmel-B-G10620-MAP3_classII-TIR-comp	Tc1/Mariner	DNA transposons	0.101	0.123	0	0
scaffold_102	47495	56704	-	Tmel-B-G12329-MAP3_classI-LTR-incomp	Gypsy	LTR Gypsy	0.821	0.847	0	0
scaffold_102	56705	57899	-	Tmel-B-G9198-MAP3_classI-LTR-incomp	Gypsy	LTR Gypsy	0.761	0.755	0	0
scaffold_102	57930	63542	-	Tmel-B-P171.3-MAP4_classI-LTR-comp	Gypsy	LTR Gypsy	0.813	0.867	0	0
scaffold_102	65334	72442	+	Tmel-B-P171.3-MAP4_classI-LTR-comp	Gypsy	LTR Gypsy	0.832	0.851	0	0
scaffold_102	75412	76673	-	Tmel-B-G12251-MAP3_classI-LTR-incomp	Gypsy	LTR Gypsy	0.752	0.686	0	0
scaffold_102	76674	84423	+	Tmel-B-R403-MAP9_classI-LINE-incomp	I	Non-LTR LINES	0.79	0.854	0	0
scaffold_102	84425	88259	+	Tmel-B-G10573-MAP3_classI-LINE-incomp	I	Non-LTR LINES	0.775	0.859	0	0
scaffold_102	88368	91149	-	Tmel-B-G12447-MAP3_confused	Gypsy	LTR Gypsy	0.795	0.856	0	0
scaffold_102	92763	96012	-	Tmel-B-G11218-MAP20_classI-LTR-incomp	Gypsy	LTR Gypsy	0.798	0.853	0	0
scaffold_102	96196	97383	+	Tmel-B-G12067-MAP5_classI-LTR-incomp	Gypsy	LTR Gypsy	0.83	0.798	0	0
scaffold_102	97384	103965	+	Tmel-B-G14284-MAP4_classI-LTR-incomp	Gypsy	LTR Gypsy	0.788	0.842	0	0
scaffold_102	103970	112142	+	Tmel-B-G9160-MAP3_classI-LTR-incomp	Gypsy	LTR Gypsy	0.757	0.807	0	0
scaffold_102	112143	116115	+	Tmel-B-G11480-MAP9_classI-LTR-incomp	Gypsy	LTR Gypsy	0.796	0.823	0	0
scaffold_102	116116	116524	+	Tmel-B-G14118-MAP3_classI-LTR-incomp	Gypsy	LTR Gypsy	0.901	0.941	0	0
scaffold_102	116627	123746	+	Tmel-B-G7458-MAP20_confused	Gypsy	LTR Gypsy	0.718	0.769	0	0
scaffold_102	123777	124270	+	Tmel-B-G11859-MAP3_confused	Gypsy	LTR Gypsy	0.641	0.971	0	0
scaffold_102	126028	133753	-	Tmel-B-G13177-MAP7_classI-LTR-incomp	Gypsy	LTR Gypsy	0.799	0.847	0	0
scaffold_102	134328	141061	-	Tmel-B-G14973-MAP7_classI-LTR-incomp	Gypsy	LTR Gypsy	0.816	0.83	0	0
scaffold_102	141062	142329	-	Tmel-B-G7867-MAP20_classI-LTR-incomp	Gypsy	LTR Gypsy	0.662	0.563	0	0
scaffold_102	142330	143962	+	Tmel-B-P88.3-MAP4_classI-LINE-incomp	I	Non-LTR LINES	0.767	0.85	0	0
scaffold_102	143964	151967	+	Tmel-B-R403-MAP9_classI-LINE-incomp	I	Non-LTR LINES	0.816	0.846	0	0
scaffold_102	151968	160141	+	Tmel-B-R403-MAP9_classI-LINE-incomp	I	Non-LTR LINES	0.791	0.821	0	0
scaffold_102	160142	160347	+	Tmel-B-G11586-MAP11_classII-TIR-incomp	TIR	DNA transposons	1	1	0	0
scaffold_102	160731	161150	-	Tmel-B-G3961-MAP4_classII-TIR-comp	Tc1/Mariner	DNA transposons	0.975	0.913	0	0
scaffold_102	162438	162805	-	Tmel-B-G3961-MAP4_classII-TIR-comp	Tc1/Mariner	DNA transposons	0.774	0.755	0	0
scaffold_102	162806	163009	-	Tmel-B-R826-MAP3_classII-TIR-incomp	Tc1/Mariner	DNA transposons	1	0.945	0	0
scaffold_102	163015	165614	+	Tmel-B-G10573-MAP3_classI-LINE-incomp	I	Non-LTR LINES	0.846	0.821	0	0
scaffold_102	165616	179871	+	Tmel-B-G11784-MAP4_classI-LTR-incomp	Gypsy	LTR Gypsy	0.818	0.84	0.000946589	0
scaffold_102	179873	180773	+	Tmel-B-G14594-MAP4_classI-LTR-incomp	Gypsy	LTR Gypsy	0.733	0.846	0	0
scaffold_102	183094	184802	-	Tmel-B-G8108-MAP20_classII-TIR-incomp	TIR	DNA transposons	0.938	0.829	0	0
scaffold_102	184804	186056	+	Tmel-B-G11120-MAP5_classII-TIR-incomp	Tc1/Mariner	DNA transposons	0.772	0.687	0	0
scaffold_102	186058	187497	-	Tmel-B-G8108-MAP20_classII-TIR-incomp	TIR	DNA transposons	0.7	0.701	0	0
scaffold_102	188299	188512	-	Tmel-B-P134.123-MAP7_classII-MITE	MITE	DNA transposons	0.018	0.003	13.4936	4.56652
scaffold_102	227502	227780	+	Tmel-B-G14963-MAP3_classI-LTR-comp	Gypsy	LTR Gypsy	0.048	1	0	0
scaffold_102	227970	228756	-	Tmel-B-G11532-MAP7_classI-LTR-incomp	Gypsy	LTR Gypsy	0.925	0.839	0	0
scaffold_102	229174	229672	-	Tmel-B-G10849-MAP6_classI-LTR-incomp	Gypsy	LTR Gypsy	0.817	0.833	0	0
scaffold_102	317739	318198	+	Tmel-B-G6464-MAP4_classII-TIR-comp	Tc1/Mariner	DNA transposons	0.009	0.005	0	0
scaffold_102	321218	321747	-	Tmel-B-P164.106-MAP4_classI-LTR-comp	Gypsy	LTR Gypsy	0.969	0.993	0	0
scaffold_102	323666	324922	+	Tmel-B-G12860-MAP13_classI-LTR-incomp	Gypsy	LTR Gypsy	0.917	0.82	0	0
scaffold_102	324923	325355	-	Tmel-B-G10530-MAP3_classI-LTR-incomp	Gypsy	LTR Gypsy	0.915	0.901	0	0
scaffold_102	326928	329505	+	Tmel-B-R1452-MAP10_classI-LTR-incomp	Gypsy	LTR Gypsy	0.836	0.845	0	0
scaffold_102	334117	334638	-	Tmel-B-G7588-MAP4_classII-TIR-incomp	TIR	DNA transposons	0.924	0.941	0	0
scaffold_102	334691	342543	+	Tmel-B-G14354-MAP3_classI-LTR-incomp	Gypsy	LTR Gypsy	0.829	0.824	0	0
scaffold_102	344902	346471	-	Tmel-B-G11088-MAP4_classI-LTR-incomp	Gypsy	LTR Gypsy	0.846	0.809	0	0
scaffold_102	346496	348030	-	Tmel-B-G10930-MAP3_classI-LTR-incomp	Gypsy	LTR Gypsy	0.953	0.9	0	0
scaffold_102	348232	351065	+	Tmel-B-G12745-MAP3_classI-LTR-comp	Gypsy	LTR Gypsy	0.96	0.928	0	0
scaffold_102	351067	353157	-	Tmel-B-G12787-MAP4_classI-LTR-comp	Gypsy	LTR Gypsy	0.919	0.881	0	0
scaffold_102	353158	354042	+	Tmel-B-G6504-MAP3_classI-LTR-comp	Gypsy	LTR Gypsy	0.857	0.936	0	0
scaffold_102	354043	356266	+	Tmel-B-R639-MAP4_classII-TIR-comp	Tc1/Mariner	DNA transposons	0.486	0.643	0	0
scaffold_102	356529	358536	+	Tmel-B-G12251-MAP3_classI-LTR-incomp	Gypsy	LTR Gypsy	0.948	0.945	0	0
scaffold_102	361251	361519	+	Tmel-B-G10049-MAP3_confused	I	Non-LTR LINES	0.904	0.945	0	0
scaffold_102	361520	362762	+	Tmel-B-G7175-MAP3_classI-LTR-incomp	Gypsy	LTR Gypsy	0.898	0.925	0	0
scaffold_102	365749	366165	-	Tmel-B-G11309-MAP15_confused	Gypsy	LTR Gypsy	0.785	0.932	0	0
scaffold_102	368050	369312	-	Tmel-B-G11947-MAP3_classI-LTR-incomp	Gypsy	LTR Gypsy	0.915	0.947	0	0
scaffold_102	371100	372492	-	Tmel-B-G8366-MAP4_classI-LINE-incomp	LINE	Non-LTR LINES	0.956	0.896	0	0
scaffold_102	372493	380244	-	Tmel-B-G12262-MAP5_classI-LTR-incomp	Gypsy	LTR Gypsy	0.846	0.85	0	0
scaffold_102	380001	380245	+	Tmel-B-G9099-MAP3_confused	Gypsy	LTR Gypsy	0.891	0.943	0	0
scaffold_102	380436	382330	-	Tmel-B-G12529-MAP15_classI-LTR-incomp	Gypsy	LTR Gypsy	0.844	0.884	0	0
scaffold_102	382331	384814	-	Tmel-B-G10573-MAP3_classI-LINE-incomp	I	Non-LTR LINES	0.828	0.838	0	0
scaffold_102	384936	387160	+	Tmel-B-G5126-MAP4_classI-LINE-comp	I	Non-LTR LINES	0.781	0.905	0	0
scaffold_102	388410	389548	+	Tmel-B-G10478-MAP6_classI-LINE-incomp	LINE	Non-LTR LINES	0.922	0.752	0	0
scaffold_102	388646	390116	+	Tmel-B-G3656-MAP7_classI-LTR-incomp	LTR	LTR other	0.923	0.867	0	0
scaffold_102	390117	390715	-	Tmel-B-R571-MAP7_confused	I	Non-LTR LINES	0.912	0.92	0	0
scaffold_102	391728	392045	-	Tmel-B-G8108-MAP20_classII-TIR-incomp	TIR	DNA transposons	0.608	0.495	0	0
scaffold_102	406492	406735	+	Tmel-B-G12128-MAP3_classI-LTR-incomp	Gypsy	LTR Gypsy	0.852	0.936	0	0
scaffold_102	407640	407925	+	Tmel-B-G14518-MAP4_classI-LTR-incomp	Gypsy	LTR Gypsy	0.128	1	0	0
scaffold_103	44	1595	-	Tmel-B-R207-MAP20_classI-LTR-comp	I	Non-LTR LINES	0.892	0.84	0	0
scaffold_103	1614	2142	+	Tmel-B-R93-MAP20_classI-LINE-comp	I	Non-LTR LINES	0.875	0.895	0	0
scaffold_103	2153	2756	-	Tmel-B-G3656-MAP7_classI-LTR-incomp	LTR	LTR other	0.733	0.875	0.0223775	0
scaffold_103	2772	3432	-	Tmel-B-G5126-MAP4_classI-LINE-comp	I	Non-LTR LINES	0.848	0.829	0	0
scaffold_103	3433	7492	+	Tmel-B-R152-MAP20_classI-LINE-comp	I	Non-LTR LINES	0.794	0.823	0	0
scaffold_103	7593	7912	+	Tmel-B-R404-MAP6_classI-LINE-comp	I	Non-LTR LINES	0.792	0.738	0	0
scaffold_103	7913	9430	-	Tmel-B-G7867-MAP20_classI-LTR-incomp	Gypsy	LTR Gypsy	0.83	0.681	0	0
scaffold_103	9448	16415	+	Tmel-B-G13099-MAP5_classI-LTR-incomp	Gypsy	LTR Gypsy	0.769	0.759	0	0
scaffold_103	16440	25342	+	Tmel-B-G14354-MAP3_classI-LTR-incomp	Gypsy	LTR Gypsy	0.859	0.817	0	0
scaffold_103	25343	27263	+	Tmel-B-R404-MAP6_classI-LINE-comp	I	Non-LTR LINES	0.851	0.865	0	0
scaffold_103	27554	30118	+	Tmel-B-R5-MAP20_classI-LTR-incomp	Gypsy	LTR Gypsy	0.862	0.844	0	0
scaffold_103	30119	30348	+	Tmel-B-R5-MAP20_classI-LTR-incomp	Gypsy	LTR Gypsy	0.963	0.655	0	0
scaffold_103	30531	31233	+	Tmel-B-G12084-MAP8_classI-LTR-incomp	Gypsy	LTR Gypsy	0.94	0.916	0	0
scaffold_103	31298	38634	+	Tmel-B-G7562-MAP10_classI-LTR-incomp	Gypsy	LTR Gypsy	0.858	0.896	0	0
scaffold_103	38913	46017	-	Tmel-B-G10943-MAP3_classI-LTR-incomp	Gypsy	LTR Gypsy	0.84	0.724	0	0
scaffold_103	46090	48089	+	Tmel-B-R152-MAP20_classI-LINE-comp	I	Non-LTR LINES	0.828	0.793	0	0
scaffold_103	48796	50597	+	Tmel-B-R152-MAP20_classI-LINE-comp	I	Non-LTR LINES	0.818	0.761	0	0
scaffold_103	51559	52098	-	Tmel-B-G740-MAP6_classII-TIR-incomp	TIR	DNA transposons	0.95	0.939	0	0
scaffold_103	52099	53153	-	Tmel-B-R1049-MAP3_classII-TIR-incomp	Tc1/Mariner	DNA transposons	0.925	0.959	0	0
scaffold_103	53342	54024	+	Tmel-B-P209.74-MAP3_classII-TIR-incomp	Tc1/Mariner	DNA transposons	0.941	0.852	0	0
scaffold_103	54167	54457	+	Tmel-B-R421-MAP7_classII-MITE	MITE	DNA transposons	0.987	0.769	0	0
scaffold_103	54462	55878	+	Tmel-B-R38-MAP20_classII-TIR-incomp	Tc1/Mariner	DNA transposons	0.885	0.894	0	0
scaffold_103	55881	58235	-	Tmel-B-G6047-MAP20_classI-LTR-comp	Gypsy	LTR Gypsy	0.848	0.799	0	0
scaffold_103	59907	61131	+	Tmel-B-R38-MAP20_classII-TIR-incomp	Tc1/Mariner	DNA transposons	0.534	0.509	0	0
scaffold_103	68571	68866	+	Tmel-B-R836-MAP7_classI-LTR-comp	Copia	LTR other	0.002	0.004	0.0914822	0.106361
scaffold_103	69235	69518	-	Tmel-B-G4770-MAP3_classII-TIR-comp	Tc1/Mariner	DNA transposons	0.005	0.004	0.0476807	0
scaffold_103	69883	70114	-	Tmel-B-G10551-MAP5_classI-LTR-incomp	Gypsy	LTR Gypsy	0.023	0.001	0	0
scaffold_103	82553	82866	+	Tmel-B-G13569-MAP5_classI-LTR-incomp	Gypsy	LTR Gypsy	0.004	0.006	0	0
scaffold_103	82884	83209	+	Tmel-B-R38-MAP20_classII-TIR-incomp	Tc1/Mariner	DNA transposons	0.005	0	0	0
scaffold_103	109543	109897	+	Tmel-B-R631-MAP13_classI-LTR-comp	Copia	LTR other	0.021	0.008	0	0
scaffold_103	112077	113158	-	Tmel-B-G12425-MAP3_classI-LTR-incomp	Gypsy	LTR Gypsy	0.792	0.84	0.0124825	0.0290253
scaffold_103	126150	126604	-	Tmel-B-R1834-MAP20_classI-LTR-incomp	LTR	LTR other	0.005	0.002	0	0
scaffold_103	139787	140375	+	Tmel-B-R598-MAP5_classII-TIR-incomp	TIR	DNA transposons	0	0.004	0	0
scaffold_103	150556	151606	+	Tmel-B-G4599-MAP4_classII-TIR-comp	PiggyBac	DNA transposons	0.904	0.703	0	0
scaffold_103	160226	160477	+	Tmel-B-G11849-MAP3_classI-LTR-incomp	Gypsy	LTR Gypsy	0.048	0.635	0	0
scaffold_103	160478	160985	+	Tmel-B-G11849-MAP3_classI-LTR-incomp	Gypsy	LTR Gypsy	0.966	0.956	0	0
scaffold_103	161005	162372	-	Tmel-B-G14397-MAP3_classI-LTR-comp	Gypsy	LTR Gypsy	0.858	0.861	0	0
scaffold_103	162373	163141	-	Tmel-B-G12709-MAP5_classI-LTR-incomp	Gypsy	LTR Gypsy	0.819	0.843	0	0
scaffold_103	164796	166495	+	Tmel-B-G11849-MAP3_classI-LTR-incomp	Gypsy	LTR Gypsy	0.806	0.864	0	0
scaffold_103	166953	168590	-	Tmel-B-G12953-MAP3_classI-LTR-incomp	Gypsy	LTR Gypsy	0.895	0.751	0	0
scaffold_103	168591	176008	-	Tmel-B-G10144-MAP3_classI-LTR-incomp	Gypsy	LTR Gypsy	0.811	0.688	0	0
scaffold_103	176150	183149	-	Tmel-B-G13295-MAP3_classI-LTR-comp	Gypsy	LTR Gypsy	0.813	0.715	0	0
scaffold_103	183150	196100	+	Tmel-B-G9288-MAP19_classI-LTR-comp	Gypsy	LTR Gypsy	0.785	0.735	0	0
scaffold_103	195812	198224	-	Tmel-B-G8672-MAP20_classI-LTR-incomp	Gypsy	LTR Gypsy	0.839	0.798	0	0
scaffold_103	196102	199176	-	Tmel-B-G11610-MAP6_classI-LTR-incomp	Gypsy	LTR Gypsy	0.837	0.798	0	0
scaffold_103	198278	199176	-	Tmel-B-G11610-MAP6_classI-LTR-incomp	Gypsy	LTR Gypsy	0.856	0.893	0	0
scaffold_103	199177	199912	+	Tmel-B-G4599-MAP4_classII-TIR-comp	PiggyBac	DNA transposons	0.081	0.163	0	0
scaffold_103	211456	211857	-	Tmel-B-G8871-MAP4_classI-LTR-comp	Copia	LTR other	0.003	0.003	0	0
scaffold_103	212942	213412	-	Tmel-B-R1834-MAP20_classI-LTR-incomp	LTR	LTR other	0.014	0.004	0	0
scaffold_103	217543	218048	+	Tmel-B-R1770-MAP4_classII-TIR-incomp	TIR	DNA transposons	0	0	0	0
scaffold_103	218049	218322	-	Tmel-B-R1770-MAP4_classII-TIR-incomp	TIR	DNA transposons	0.018	0.008	0	0
scaffold_103	230457	230741	+	Tmel-B-R1834-MAP20_classI-LTR-incomp	LTR	LTR other	0.001	0.004	1.80549	0
scaffold_103	239209	242149	+	Tmel-B-R534-MAP7_classI-LTR-incomp	Copia	LTR other	0.078	0.616	0.00458967	0
scaffold_103	242150	242713	-	Tmel-B-G10219-MAP3_classI-LTR-comp	Gypsy	LTR Gypsy	0.908	0.755	0	0
scaffold_103	242714	243698	+	Tmel-B-R534-MAP7_classI-LTR-incomp	Copia	LTR other	0.811	0.839	0	0
scaffold_103	243699	244956	+	Tmel-B-G10140-MAP5_classII-TIR-incomp	Tc1/Mariner	DNA transposons	0.64	0.607	0	0
scaffold_103	244962	246578	+	Tmel-B-R535-MAP7_classI-LTR-incomp	Copia	LTR other	0.017	0.007	0	0
scaffold_103	246903	247408	+	Tmel-B-R529-MAP11_classII-TIR-incomp	Tc1/Mariner	DNA transposons	0.004	0.001	0	0
scaffold_103	311101	311446	-	Tmel-B-G8366-MAP4_classI-LINE-incomp	LINE	Non-LTR LINES	0.705	0.597	0	0
scaffold_103	316676	319855	-	Tmel-B-R93-MAP20_classI-LINE-comp	I	Non-LTR LINES	0.816	0.846	0	0
scaffold_103	319917	325462	-	Tmel-B-G11594-MAP3_confused	Gypsy	LTR Gypsy	0.853	0.85	0	0
scaffold_103	328342	329388	+	Tmel-B-G12911-MAP3_classI-LTR-incomp	Gypsy	LTR Gypsy	0.844	0.878	0	0
scaffold_103	329425	330382	-	Tmel-B-G6651-MAP20_classI-LTR-incomp	Gypsy	LTR Gypsy	0.693	0.725	0	0
scaffold_103	330978	333368	+	Tmel-B-G10309-MAP3_classI-LTR-incomp	Gypsy	LTR Gypsy	0.841	0.79	0	0
scaffold_103	334149	334753	+	Tmel-B-G6047-MAP20_classI-LTR-comp	Gypsy	LTR Gypsy	0.868	0.872	0	0
scaffold_103	334756	338694	-	Tmel-B-G14105-MAP3_classI-LTR-incomp	Gypsy	LTR Gypsy	0.782	0.828	0	0
scaffold_103	338719	348000	-	Tmel-B-G7707-MAP3_classI-LTR-incomp	Gypsy	LTR Gypsy	0.861	0.866	0	0
scaffold_103	348840	349067	+	Tmel-B-G14518-MAP4_classI-LTR-incomp	Gypsy	LTR Gypsy	0.992	0.966	0	0
scaffold_103	349068	352134	+	Tmel-B-R5-MAP20_classI-LTR-incomp	Gypsy	LTR Gypsy	0.875	0.872	0	0
scaffold_103	352157	366388	-	Tmel-B-G11784-MAP4_classI-LTR-incomp	Gypsy	LTR Gypsy	0.849	0.862	0	0
scaffold_103	366390	366757	+	Tmel-B-G8591-MAP3_classI-LTR-incomp	Gypsy	LTR Gypsy	0.763	0.866	0	0
scaffold_103	372349	372865	-	Tmel-B-G9834-MAP3_classI-LTR-incomp	LTR	LTR other	0.932	0.878	0	0
scaffold_103	372891	374876	-	Tmel-B-G6125-MAP3_classI-LTR-incomp	Gypsy	LTR Gypsy	0.818	0.826	0	0
scaffold_103	374878	382502	+	Tmel-B-G9532-MAP11_classI-LTR-incomp	Gypsy	LTR Gypsy	0.794	0.818	0	0
scaffold_103	380001	383164	+	Tmel-B-G7874-MAP3_classI-LTR-incomp	Gypsy	LTR Gypsy	0.79	0.87	0	0
scaffold_103	382503	382843	+	Tmel-B-G9532-MAP11_classI-LTR-incomp	Gypsy	LTR Gypsy	0.772	0.927	0	0
scaffold_103	382844	383512	-	Tmel-B-G8291-MAP20_classI-LTR-incomp	Gypsy	LTR Gypsy	0.935	0.903	0	0
scaffold_103	387161	387635	-	Tmel-B-R959-MAP5_classII-TIR-incomp	Tc1/Mariner	DNA transposons	0.011	0.003	1.25257	0.13239
scaffold_103	388113	388454	-	Tmel-B-R10-MAP9_classI-LTR-comp	Copia	LTR other	0.013	0.003	0	0
scaffold_104	48	5919	+	Tmel-B-G11425-MAP4_classI-LTR-incomp	Gypsy	LTR Gypsy	0.896	0.845	0	0
scaffold_104	5926	6159	+	Tmel-B-G9343-MAP3_classI-LTR-incomp	Gypsy	LTR Gypsy	0.943	0.946	0	0
scaffold_104	6201	6950	-	Tmel-B-G4599-MAP4_classII-TIR-comp	PiggyBac	DNA transposons	0.848	0.593	0	0
scaffold_104	8182	8557	-	Tmel-B-R1049-MAP3_classII-TIR-incomp	Tc1/Mariner	DNA transposons	0.947	0.924	0	0
scaffold_104	8715	10111	-	Tmel-B-G11266-MAP3_classII-TIR-incomp	Tc1/Mariner	DNA transposons	0.801	0.93	0	0
scaffold_104	10368	10610	+	Tmel-B-P209.74-MAP3_classII-TIR-incomp	Tc1/Mariner	DNA transposons	0.886	0.912	0	0
scaffold_104	21503	22620	+	Tmel-B-G6464-MAP4_classII-TIR-comp	Tc1/Mariner	DNA transposons	0.301	0.455	0	0.0140449
scaffold_104	22718	23401	-	Tmel-B-G12560-MAP20_classI-LTR-incomp	Gypsy	LTR Gypsy	0.801	0.886	0	0
scaffold_104	23434	24066	+	Tmel-B-G6464-MAP4_classII-TIR-comp	Tc1/Mariner	DNA transposons	0.6	0.288	0	0
scaffold_104	31510	32042	+	Tmel-B-R1921-MAP3_classI-LTR-incomp	Gypsy	LTR Gypsy	0.002	0.003	4.38796	1.12059
scaffold_104	38875	39317	-	Tmel-B-R1834-MAP20_classI-LTR-incomp	LTR	LTR other	0.014	0.003	0.0305286	0
scaffold_104	39325	39621	-	Tmel-B-R529-MAP11_classII-TIR-incomp	Tc1/Mariner	DNA transposons	0.001	0.004	0.0455866	0.159002
scaffold_104	39622	40103	+	Tmel-B-G438-MAP4_classII-TIR-incomp	TIR	DNA transposons	0.003	0.005	0	0
scaffold_104	44063	44489	+	Tmel-B-R1921-MAP3_classI-LTR-incomp	Gypsy	LTR Gypsy	0.009	0.004	1.71046	2.39374
scaffold_104	48038	48498	-	Tmel-B-R266-MAP10_classI-LTR-incomp	Copia	LTR other	0.014	0.007	0	0
scaffold_104	51409	52611	+	Tmel-B-G3767-MAP5_classII-TIR-comp	Tc1/Mariner	DNA transposons	0.009	0.003	0	0
scaffold_104	59898	61055	+	Tmel-B-R1921-MAP3_classI-LTR-incomp	Gypsy	LTR Gypsy	0.002	0.002	4.96827	0
scaffold_104	62404	62694	+	Tmel-B-R273-MAP9_classI-LTR-incomp	Copia	LTR other	0.015	0	0	0
scaffold_104	63351	63568	+	Tmel-B-R1726-MAP3_classII-TIR-incomp	Tc1/Mariner	DNA transposons	0.007	0.005	0	0
scaffold_104	67179	67725	-	Tmel-B-R262-MAP8_classII-TIR-incomp	PiggyBac	DNA transposons	0.714	0.937	0	0
scaffold_104	67726	68856	-	Tmel-B-G12454-MAP3_classI-LTR-incomp	Gypsy	LTR Gypsy	0.783	0.601	0	0
scaffold_104	68857	69615	-	Tmel-B-R262-MAP8_classII-TIR-incomp	PiggyBac	DNA transposons	0.799	0.943	0	0
scaffold_104	69643	70474	-	Tmel-B-G10337-MAP20_classI-LTR-comp	Gypsy	LTR Gypsy	0.912	0.955	0	0
scaffold_104	74429	74767	-	Tmel-B-R631-MAP13_classI-LTR-comp	Copia	LTR other	0.014	0.006	0	0
scaffold_104	109819	110997	-	Tmel-B-P64.171-MAP5_classII-TIR-comp	Tc1/Mariner	DNA transposons	0.949	0.938	0	0
scaffold_104	137467	140850	-	Tmel-B-G5240-MAP3_classII-TIR-comp	PIF-Harbinger	DNA transposons	0.948	0.861	0.0438752	0
scaffold_104	142839	144225	+	Tmel-B-R260-MAP5_classII-TIR-comp	Tc1/Mariner	DNA transposons	0	1	0	0
scaffold_104	144430	144720	+	Tmel-B-G12016-MAP3_classI-LTR-incomp	Gypsy	LTR Gypsy	NA	0.966	0	0
scaffold_104	145073	147212	+	Tmel-B-G11849-MAP3_classI-LTR-incomp	Gypsy	LTR Gypsy	0.549	0.864	0	0
scaffold_104	147217	147644	+	Tmel-B-G11540-MAP3_classI-LTR-incomp	Gypsy	LTR Gypsy	0.125	0.961	0	0
scaffold_104	147645	148740	-	Tmel-B-G9437-MAP3_classII-TIR-incomp	Tc1/Mariner	DNA transposons	0.417	0.047	0	0
scaffold_104	155406	156340	-	Tmel-B-R415-MAP14_classII-TIR-incomp	Tc1/Mariner	DNA transposons	0.562	0.872	0	0
scaffold_104	157877	158223	-	Tmel-B-G12440-MAP5_classI-LTR-incomp	Gypsy	LTR Gypsy	0.692	0.815	0	0
scaffold_104	158224	170678	-	Tmel-B-G12628-MAP4_classI-LTR-incomp	Gypsy	LTR Gypsy	0.708	0.771	0	0
scaffold_104	170704	172387	+	Tmel-B-G11017-MAP3_classI-LTR-comp	Gypsy	LTR Gypsy	0.728	0.84	0	0
scaffold_104	173493	173900	-	Tmel-B-R415-MAP14_classII-TIR-incomp	Tc1/Mariner	DNA transposons	0.399	0.841	0	0
scaffold_104	173975	174474	-	Tmel-B-G13130-MAP4_classI-LTR-incomp	Gypsy	LTR Gypsy	0.804	0.866	0	0
scaffold_104	174477	174941	+	Tmel-B-G4219-MAP11_classII-TIR-comp	Tc1/Mariner	DNA transposons	0.8	1	0	0
scaffold_104	178542	179155	-	Tmel-B-R273-MAP9_classI-LTR-incomp	Copia	LTR other	0.458	0.472	0	0
scaffold_104	179440	180001	+	Tmel-B-G7698-MAP10_classII-TIR-incomp	Tc1/Mariner	DNA transposons	0.732	0.948	0	0
scaffold_104	180002	180253	+	Tmel-B-G7352-MAP3_classII-TIR-incomp	TIR	DNA transposons	0.927	0.865	0	0
scaffold_104	184331	184624	-	Tmel-B-R273-MAP9_classI-LTR-incomp	Copia	LTR other	0.571	0.986	0	0
scaffold_104	257993	264800	-	Tmel-B-G8410-MAP10_classI-LTR-incomp	Gypsy	LTR Gypsy	0.791	0.714	0	0
scaffold_104	265700	273175	-	Tmel-B-R275-MAP8_classI-LTR-comp	Gypsy	LTR Gypsy	0.867	0.843	0	0
scaffold_104	273176	273437	+	Tmel-B-G6984-MAP3_classII-TIR-incomp	Tc1/Mariner	DNA transposons	0.934	0.877	0	0
scaffold_104	273438	274793	-	Tmel-B-G12709-MAP5_classI-LTR-incomp	Gypsy	LTR Gypsy	0.815	0.785	0	0
scaffold_104	277573	286974	-	Tmel-B-G7562-MAP10_classI-LTR-incomp	Gypsy	LTR Gypsy	0.893	0.87	0	0
scaffold_104	288949	289606	+	Tmel-B-P291.12-MAP5_classII-TIR-comp	Tc1/Mariner	DNA transposons	0.55	0.526	0	0
scaffold_104	289631	290263	+	Tmel-B-P291.12-MAP5_classII-TIR-comp	Tc1/Mariner	DNA transposons	0.959	0.952	0	0
scaffold_104	290288	291069	-	Tmel-B-G11093-MAP3_classII-TIR-incomp	Tc1/Mariner	DNA transposons	0.862	0.886	0	0
scaffold_104	291070	292253	+	Tmel-B-P291.12-MAP5_classII-TIR-comp	Tc1/Mariner	DNA transposons	0.7	0.616	0	0
scaffold_104	293536	293995	-	Tmel-B-R465-MAP6_classII-TIR-incomp	TIR	DNA transposons	0.964	0.492	0	0
scaffold_104	294025	301089	-	Tmel-B-G15132-MAP3_classI-LTR-incomp	Gypsy	LTR Gypsy	0.836	0.725	0	0
scaffold_104	301452	302221	-	Tmel-B-G12560-MAP20_classI-LTR-incomp	Gypsy	LTR Gypsy	0.886	0.957	0	0
scaffold_104	302245	302512	-	Tmel-B-R465-MAP6_classII-TIR-incomp	TIR	DNA transposons	NA	NA	0	0
scaffold_104	302527	305471	+	Tmel-B-G7134-MAP11_confused	I	Non-LTR LINES	0.907	0.892	0	0
scaffold_104	306741	307271	-	Tmel-B-R254-MAP8_confused	I	Non-LTR LINES	0.93	0.89	0	0
scaffold_104	307272	309336	-	Tmel-B-P39.3-MAP20_confused	I	Non-LTR LINES	0.939	0.898	0	0
scaffold_104	309337	310258	-	Tmel-B-P88.3-MAP4_classI-LINE-incomp	I	Non-LTR LINES	0.923	0.904	0	0
scaffold_104	310555	311149	-	Tmel-B-G5240-MAP3_classII-TIR-comp	PIF-Harbinger	DNA transposons	0.937	0.974	0	0
scaffold_104	312458	313138	-	Tmel-B-G8191-MAP13_classI-LTR-incomp	Gypsy	LTR Gypsy	0.942	0.913	0	0
scaffold_104	330622	330853	-	Tmel-B-G5435-MAP4_classI-LTR-comp	Copia	LTR other	0.015	0.004	0	0
scaffold_104	347013	348562	-	Tmel-B-P17.103-MAP20_classII-TIR-comp	Tc1/Mariner	DNA transposons	0.396	0.496	0.00871119	0
scaffold_104	359498	362113	+	Tmel-B-G11039-MAP8_classI-LTR-incomp	Ngaro	Non-LTR other	0.002	0.057	0.00516009	0
scaffold_104	362114	364371	+	Tmel-B-G11039-MAP8_classI-LTR-incomp	Ngaro	Non-LTR other	0.373	0.668	0.00597857	0
scaffold_104	364372	364871	+	Tmel-B-G10849-MAP6_classI-LTR-incomp	Gypsy	LTR Gypsy	0.871	0.862	0	0
scaffold_104	366500	369223	-	Tmel-B-G14118-MAP3_classI-LTR-incomp	Gypsy	LTR Gypsy	0.857	0.796	0	0
scaffold_104	369267	376190	+	Tmel-B-G11796-MAP4_classI-LTR-incomp	Gypsy	LTR Gypsy	0.783	0.711	0	0
scaffold_104	376257	381200	+	Tmel-B-G14559-MAP4_classI-LTR-incomp	Gypsy	LTR Gypsy	0.883	0.828	0	0
scaffold_104	380001	381206	-	Tmel-B-G10863-MAP3_classI-LTR-incomp	Gypsy	LTR Gypsy	0.884	0.789	0	0
scaffold_104	392516	394630	+	Tmel-B-R131-MAP7_classI-LTR-incomp	Gypsy	LTR Gypsy	0.95	0.941	0	0
scaffold_105	1	4741	+	Tmel-B-G5951-MAP7_classI-LINE-comp	Penelope	Non-LTR other	0.737	0.824	0	0
scaffold_105	7107	7389	-	Tmel-B-G11273-MAP7_classI-LTR-incomp	Gypsy	LTR Gypsy	0.599	0.32	0	0
scaffold_105	22676	23510	+	Tmel-B-R465-MAP6_classII-TIR-incomp	TIR	DNA transposons	0.979	0.113	0	0
scaffold_105	24689	25247	-	Tmel-B-P126.129-MAP4_classI-LINE-comp	I	Non-LTR LINES	0.96	0.915	0	0
scaffold_105	25826	28172	+	Tmel-B-G4697-MAP3_classI-LTR-incomp	Copia	LTR other	0.883	0.875	0	0
scaffold_105	30525	32138	+	Tmel-B-G3656-MAP7_classI-LTR-incomp	LTR	LTR other	0.868	0.803	0	0
scaffold_105	32139	32756	+	Tmel-B-G12495-MAP3_classI-LTR-incomp	Gypsy	LTR Gypsy	0.874	0.766	0	0
scaffold_105	36154	38019	+	Tmel-B-G10049-MAP3_confused	I	Non-LTR LINES	0.787	0.834	0	0
scaffold_105	38290	38976	-	Tmel-B-G15006-MAP5_classI-LTR-incomp	Gypsy	LTR Gypsy	0.905	0.785	0	0
scaffold_105	38980	40368	-	Tmel-B-R260-MAP5_classII-TIR-comp	Tc1/Mariner	DNA transposons	0.869	0.9	0	0
scaffold_105	40563	49105	+	Tmel-B-G9365-MAP3_classI-LTR-incomp	Gypsy	LTR Gypsy	0.84	0.832	0	0
scaffold_105	50302	50617	+	Tmel-B-G1594-MAP3_classII-TIR-incomp	Tc1/Mariner	DNA transposons	0.985	0.955	0	0
scaffold_105	50627	51901	+	Tmel-B-G14587-MAP5_classI-LTR-incomp	Gypsy	LTR Gypsy	0.76	0.553	0	0
scaffold_105	51998	52735	+	Tmel-B-R557-MAP3_classII-TIR-incomp	Tc1/Mariner	DNA transposons	0.953	0.629	0	0
scaffold_105	61068	61306	-	Tmel-B-G10321-MAP3_classII-TIR-incomp	TIR	DNA transposons	0.936	0.896	0	0
scaffold_105	61747	62682	+	Tmel-B-G11099-MAP3_classI-LTR-incomp	Gypsy	LTR Gypsy	0.947	0.846	0	0
scaffold_105	63540	63776	+	Tmel-B-G10049-MAP3_confused	I	Non-LTR LINES	0.011	0.895	0	0
scaffold_105	64188	64389	-	Tmel-B-G11986-MAP20_classI-LTR-incomp	Gypsy	LTR Gypsy	NA	NA	0	0
scaffold_105	68831	69092	+	Tmel-B-R20-MAP4_classII-TIR-incomp	hAT	DNA transposons	0.728	0.975	0	0
scaffold_105	69505	71839	+	Tmel-B-P91.154-MAP8_classII-TIR-incomp	Tc1/Mariner	DNA transposons	0.745	0.84	0	0
scaffold_105	72379	72759	+	Tmel-B-G5125-MAP3_classII-TIR-incomp	Tc1/Mariner	DNA transposons	0.949	0.977	0	0
scaffold_105	75705	76989	+	Tmel-B-R20-MAP4_classII-TIR-incomp	hAT	DNA transposons	0.922	0.694	0	0
scaffold_105	76995	78821	-	Tmel-B-G7444-MAP3_classI-LTR-incomp	Gypsy	LTR Gypsy	0.932	0.825	0	0
scaffold_105	80919	82835	-	Tmel-B-G12529-MAP15_classI-LTR-incomp	Gypsy	LTR Gypsy	0.898	0.873	0	0
scaffold_105	82836	85011	+	Tmel-B-G7444-MAP3_classI-LTR-incomp	Gypsy	LTR Gypsy	0.846	0.869	0	0
scaffold_105	85026	92735	+	Tmel-B-G7562-MAP10_classI-LTR-incomp	Gypsy	LTR Gypsy	0.876	0.881	0	0
scaffold_105	92761	105789	-	Tmel-B-G15033-MAP3_classI-LTR-incomp	Gypsy	LTR Gypsy	0.808	0.784	0	0
scaffold_105	105790	106025	-	Tmel-B-G15033-MAP3_classI-LTR-incomp	Gypsy	LTR Gypsy	0.859	0.709	0	0
scaffold_105	106026	107852	+	Tmel-B-G7444-MAP3_classI-LTR-incomp	Gypsy	LTR Gypsy	0.827	0.786	0	0
scaffold_105	107858	109131	-	Tmel-B-R20-MAP4_classII-TIR-incomp	hAT	DNA transposons	0.913	0.902	0	0
scaffold_105	109191	109465	+	Tmel-B-G5848-MAP3_classI-LTR-incomp	Gypsy	LTR Gypsy	0.8	0.943	0	0
scaffold_105	109466	111565	+	Tmel-B-G13173-MAP3_classI-LTR-incomp	Gypsy	LTR Gypsy	0.847	0.81	0	0
scaffold_105	111566	123726	+	Tmel-B-G12115-MAP5_classI-LTR-incomp	Gypsy	LTR Gypsy	0.833	0.789	0	0
scaffold_105	123861	124949	-	Tmel-B-G15006-MAP5_classI-LTR-incomp	Gypsy	LTR Gypsy	0.771	0.911	0	0
scaffold_105	124958	125724	-	Tmel-B-G13406-MAP3_classI-LTR-comp	Gypsy	LTR Gypsy	0.934	0.876	0	0
scaffold_105	125726	126102	+	Tmel-B-G14470-MAP3_classI-LTR-incomp	Gypsy	LTR Gypsy	0.919	0.964	0	0
scaffold_105	127370	130103	+	Tmel-B-G8955-MAP3_classI-LTR-incomp	Gypsy	LTR Gypsy	0.899	0.904	0	0
scaffold_105	132106	135459	-	Tmel-B-G14518-MAP4_classI-LTR-incomp	Gypsy	LTR Gypsy	0.789	0.817	0.00402434	0
scaffold_105	136088	139354	+	Tmel-B-G9581-MAP3_classI-LTR-incomp	Gypsy	LTR Gypsy	0.892	0.865	0	0
scaffold_105	139355	142640	+	Tmel-B-G6504-MAP3_classI-LTR-comp	Gypsy	LTR Gypsy	0.923	0.833	0	0
scaffold_105	144221	144527	-	Tmel-B-G10035-MAP3_classII-TIR-incomp	Tc1/Mariner	DNA transposons	0.778	0.814	0	0
scaffold_105	145187	147272	-	Tmel-B-R2915-MAP3_classI-LTR-incomp	Copia	LTR other	0.006	0.181	0	0
scaffold_105	147283	149426	-	Tmel-B-R2914-MAP3_classI-LTR-incomp	Copia	LTR other	0.004	0.83	0	0
scaffold_105	149655	150224	-	Tmel-B-G9517-MAP4_classI-LTR-incomp	Gypsy	LTR Gypsy	0.564	0.748	0	0
scaffold_105	150226	153985	-	Tmel-B-R1452-MAP10_classI-LTR-incomp	Gypsy	LTR Gypsy	0.835	0.817	0	0
scaffold_105	155243	157569	-	Tmel-B-G12167-MAP10_classI-LTR-incomp	Gypsy	LTR Gypsy	0.816	0.8	0	0
scaffold_105	157714	160781	+	Tmel-B-G11594-MAP3_confused	Gypsy	LTR Gypsy	0.891	0.868	0	0
scaffold_105	160870	161942	+	Tmel-B-G11258-MAP20_classI-LTR-incomp	Gypsy	LTR Gypsy	0.85	0.927	0	0
scaffold_105	161945	173867	-	Tmel-B-G8602-MAP3_classI-LTR-comp	Gypsy	LTR Gypsy	0.87	0.854	0	0
scaffold_105	173872	175283	+	Tmel-B-G7444-MAP3_classI-LTR-incomp	Gypsy	LTR Gypsy	0.949	0.915	0	0
scaffold_105	225894	226223	+	Tmel-B-G4629-MAP5_classII-TIR-incomp	TIR	DNA transposons	0	0	0	0
scaffold_105	233975	234527	+	Tmel-B-G3518-MAP5_classII-TIR-incomp	Tc1/Mariner	DNA transposons	0.006	0	0	0
scaffold_105	234890	235408	+	Tmel-B-G8871-MAP4_classI-LTR-comp	Copia	LTR other	0.001	0	0	0
scaffold_105	235665	238675	+	Tmel-B-G5494-MAP4_classI-LTR-incomp	Ngaro	Non-LTR other	0.005	0.003	0.0179317	0
scaffold_105	239838	255189	+	Tmel-B-G13545-MAP4_classI-LTR-incomp	Gypsy	LTR Gypsy	0.835	0.804	0	0
scaffold_105	255192	255750	-	Tmel-B-G9301-MAP3_classI-LTR-incomp	Gypsy	LTR Gypsy	0.969	0.93	0	0
scaffold_105	257180	257580	-	Tmel-B-R50-MAP4_classII-TIR-comp	Tc1/Mariner	DNA transposons	0.009	0	0	0
scaffold_105	257586	258600	+	Tmel-B-G11069-MAP8_classI-LTR-incomp	Gypsy	LTR Gypsy	0.826	0.779	0	0
scaffold_105	258601	259009	+	Tmel-B-G4599-MAP4_classII-TIR-comp	PiggyBac	DNA transposons	0.986	0.937	0	0
scaffold_105	259010	259454	+	Tmel-B-G4599-MAP4_classII-TIR-comp	PiggyBac	DNA transposons	0.665	0.831	0	0
scaffold_105	261516	261787	+	Tmel-B-G10978-MAP20_classI-LTR-incomp	Gypsy	LTR Gypsy	NA	NA	0	0
scaffold_105	261874	268950	-	Tmel-B-G11572-MAP11_classI-LTR-comp	Gypsy	LTR Gypsy	0.842	0.777	0	0
scaffold_105	269015	269513	+	Tmel-B-G3864-MAP3_classII-TIR-comp	Tc1/Mariner	DNA transposons	0.925	0.708	0	0
scaffold_105	270548	270838	-	Tmel-B-R1134-MAP3_classII-TIR-incomp	Tc1/Mariner	DNA transposons	0.95	0.894	0	0
scaffold_105	270839	278500	+	Tmel-B-G11785-MAP3_confused	Gypsy	LTR Gypsy	0.842	0.846	0	0
scaffold_105	278501	279847	-	Tmel-B-R1134-MAP3_classII-TIR-incomp	Tc1/Mariner	DNA transposons	0.851	0.842	0	0
scaffold_105	351335	361812	+	Tmel-B-G10788-MAP9_classI-LINE-comp	I	Non-LTR LINES	0.886	0.864	0	0
scaffold_105	361813	363043	+	Tmel-B-G10788-MAP9_classI-LINE-comp	I	Non-LTR LINES	0.836	0.809	0	0
scaffold_105	363044	368097	+	Tmel-B-G10788-MAP9_classI-LINE-comp	I	Non-LTR LINES	0.884	0.847	0	0
scaffold_105	368098	369202	+	Tmel-B-G10788-MAP9_classI-LINE-comp	I	Non-LTR LINES	0.89	0.841	0	0
scaffold_105	369204	388628	-	Tmel-B-G11638-MAP3_confused	I	Non-LTR LINES	0.853	0.845	0	0
scaffold_105	380001	381066	-	Tmel-B-G7791-MAP3_classI-LINE-incomp	I	Non-LTR LINES	0.842	0.845	0	0
scaffold_105	381067	393961	-	Tmel-B-G10562-MAP6_classI-LINE-comp	I	Non-LTR LINES	0.867	0.853	0	0
scaffold_106	22	475	-	Tmel-B-R71-MAP4_confused	I	Non-LTR LINES	0.635	0.811	0	0
scaffold_106	496	10890	+	Tmel-B-G8021-MAP20_classI-LTR-comp	LTR	LTR other	0.864	0.844	0	0
scaffold_106	10891	12624	+	Tmel-B-G5126-MAP4_classI-LINE-comp	I	Non-LTR LINES	0.805	0.883	0	0
scaffold_106	13328	17432	+	Tmel-B-G9117-MAP3_classI-LTR-incomp	Gypsy	LTR Gypsy	0.88	0.892	0	0
scaffold_106	17738	18524	+	Tmel-B-G12924-MAP3_classI-LTR-incomp	Gypsy	LTR Gypsy	0.949	0.959	0	0
scaffold_106	20073	21506	-	Tmel-B-G7702-MAP4_classI-LTR-incomp	Gypsy	LTR Gypsy	0.853	0.832	0	0
scaffold_106	22370	23816	-	Tmel-B-G14518-MAP4_classI-LTR-incomp	Gypsy	LTR Gypsy	0.908	0.887	0	0
scaffold_106	23834	24148	-	Tmel-B-G9495-MAP3_classI-LTR-incomp	Gypsy	LTR Gypsy	0.9	0.928	0	0
scaffold_106	24150	25024	+	Tmel-B-G12167-MAP10_classI-LTR-incomp	Gypsy	LTR Gypsy	0.651	0.925	0	0
scaffold_106	25025	28465	-	Tmel-B-R339-MAP12_classI-LTR-comp	Copia	LTR other	0.815	0.691	0	0
scaffold_106	28466	36818	-	Tmel-B-G14225-MAP3_classI-LTR-incomp	Gypsy	LTR Gypsy	0.906	0.85	0	0
scaffold_106	39852	40561	+	Tmel-B-G14982-MAP3_classI-LTR-incomp	Gypsy	LTR Gypsy	0.893	0.927	0	0
scaffold_106	40923	41684	-	Tmel-B-G4704-MAP6_classII-TIR-comp	Tc1/Mariner	DNA transposons	0.17	0.318	0.0354629	0
scaffold_106	48012	50082	-	Tmel-B-G8287-MAP3_classII-TIR-incomp	TIR	DNA transposons	0.861	0.792	0	0
scaffold_106	50144	50768	+	Tmel-B-G12787-MAP4_classI-LTR-comp	Gypsy	LTR Gypsy	0.966	0.981	0	0
scaffold_106	50769	57543	+	Tmel-B-G9716-MAP3_classI-LINE-incomp	I	Non-LTR LINES	0.864	0.867	0	0
scaffold_106	57544	65265	+	Tmel-B-P171.3-MAP4_classI-LTR-comp	Gypsy	LTR Gypsy	0.872	0.86	0	0
scaffold_106	66638	75069	+	Tmel-B-G12745-MAP3_classI-LTR-comp	Gypsy	LTR Gypsy	0.905	0.879	0	0
scaffold_106	75070	75883	-	Tmel-B-G12128-MAP3_classI-LTR-incomp	Gypsy	LTR Gypsy	0.96	0.826	0	0
scaffold_106	76351	76639	-	Tmel-B-G11686-MAP3_classII-TIR-incomp	Tc1/Mariner	DNA transposons	0.685	0.982	0	0
scaffold_106	76858	87240	-	Tmel-B-G12924-MAP3_classI-LTR-incomp	Gypsy	LTR Gypsy	0.851	0.799	0	0
scaffold_106	87241	88629	-	Tmel-B-G12037-MAP3_classI-LTR-incomp	LTR	LTR other	0.801	0.649	0	0
scaffold_106	98811	100761	+	Tmel-B-R403-MAP9_classI-LINE-incomp	I	Non-LTR LINES	0.905	0.856	0	0
scaffold_106	100762	106061	+	Tmel-B-G6687-MAP20_confused	I	Non-LTR LINES	0.886	0.881	0	0
scaffold_106	106695	107541	+	Tmel-B-G11050-MAP4_classII-TIR-comp	Tc1/Mariner	DNA transposons	0.008	0.746	0	0
scaffold_106	109364	111732	+	Tmel-B-G7444-MAP3_classI-LTR-incomp	Gypsy	LTR Gypsy	0.864	0.886	0	0
scaffold_106	112977	122706	-	Tmel-B-G11784-MAP4_classI-LTR-incomp	Gypsy	LTR Gypsy	0.888	0.884	0	0
scaffold_106	123502	124704	-	Tmel-B-R590-MAP6_classI-LINE-incomp	I	Non-LTR LINES	0.828	0.823	0	0
scaffold_106	125992	129421	+	Tmel-B-G7134-MAP11_confused	I	Non-LTR LINES	0.833	0.831	0	0
scaffold_106	137873	138131	-	Tmel-B-G12529-MAP15_classI-LTR-incomp	Gypsy	LTR Gypsy	0.02	0.008	2.14434	5.10778
scaffold_106	137886	138131	-	Tmel-B-G11294-MAP9_classI-LTR-incomp	Gypsy	LTR Gypsy	0.02	0.008	0	0
scaffold_106	140544	140845	+	Tmel-B-R836-MAP7_classI-LTR-comp	Copia	LTR other	0.944	0.756	0	0
scaffold_106	143405	143609	-	Tmel-B-G12084-MAP8_classI-LTR-incomp	Gypsy	LTR Gypsy	0.976	0.633	0	0
scaffold_106	143938	145207	+	Tmel-B-G11069-MAP8_classI-LTR-incomp	Gypsy	LTR Gypsy	0.859	0.845	0	0
scaffold_106	145395	149213	-	Tmel-B-G12210-MAP4_classI-LTR-incomp	Gypsy	LTR Gypsy	0.908	0.895	0	0
scaffold_106	150474	153840	+	Tmel-B-G12652-MAP5_classI-LTR-comp	Gypsy	LTR Gypsy	0.883	0.873	0	0
scaffold_106	153841	154933	+	Tmel-B-R836-MAP7_classI-LTR-comp	Copia	LTR other	0.829	0.881	0	0
scaffold_106	155227	155437	-	Tmel-B-R459-MAP5_classI-LTR-comp	Copia	LTR other	0.912	0.548	0	0
scaffold_106	157016	157716	-	Tmel-B-R1973-MAP3_classII-TIR-incomp	Tc1/Mariner	DNA transposons	0.005	0.006	0	0
scaffold_106	166196	168480	+	Tmel-B-G7398-MAP4_classII-TIR-incomp	Tc1/Mariner	DNA transposons	0.845	0.834	0	0
scaffold_106	168870	170495	-	Tmel-B-G12251-MAP3_classI-LTR-incomp	Gypsy	LTR Gypsy	0.847	0.888	0	0
scaffold_106	170496	171007	-	Tmel-B-G14647-MAP3_classI-LTR-incomp	Gypsy	LTR Gypsy	0.846	0.922	0	0
scaffold_106	171033	177124	+	Tmel-B-P171.3-MAP4_classI-LTR-comp	Gypsy	LTR Gypsy	0.863	0.892	0	0
scaffold_106	177181	178079	-	Tmel-B-G3445-MAP5_classII-TIR-comp	Tc1/Mariner	DNA transposons	0.876	0.922	0	0
scaffold_106	178080	178687	-	Tmel-B-G12628-MAP4_classI-LTR-incomp	Gypsy	LTR Gypsy	0.803	0.923	0	0
scaffold_106	192100	200787	+	Tmel-B-G14627-MAP7_classI-LTR-incomp	Gypsy	LTR Gypsy	0.843	0.87	0	0
scaffold_106	215498	215781	+	Tmel-B-G10118-MAP3_classII-TIR-comp	Tc1/Mariner	DNA transposons	0.007	0	0	0.0554353
scaffold_106	215789	216836	+	Tmel-B-G9960-MAP7_classI-LTR-comp	Gypsy	LTR Gypsy	0.875	0.58	0	0
scaffold_106	216839	220849	+	Tmel-B-G11389-MAP4_confused	Gypsy	LTR Gypsy	0.793	0.79	0	0
scaffold_106	220852	227754	-	Tmel-B-G8843-MAP3_classI-LTR-comp	Gypsy	LTR Gypsy	0.786	0.793	0	0
scaffold_106	227800	234156	+	Tmel-B-G11389-MAP4_confused	Gypsy	LTR Gypsy	0.84	0.825	0	0
scaffold_106	234162	236047	-	Tmel-B-P171.3-MAP4_classI-LTR-comp	Gypsy	LTR Gypsy	0.881	0.81	0	0
scaffold_106	236048	241206	+	Tmel-B-G11594-MAP3_confused	Gypsy	LTR Gypsy	0.787	0.91	0	0
scaffold_106	243594	243827	+	Tmel-B-G12167-MAP10_classI-LTR-incomp	Gypsy	LTR Gypsy	0.899	0.881	0	0
scaffold_106	243828	249139	+	Tmel-B-G13437-MAP14_classI-LTR-incomp	Gypsy	LTR Gypsy	0.773	0.758	0	0
scaffold_106	249140	256009	-	Tmel-B-G9512-MAP3_classI-LTR-comp	Gypsy	LTR Gypsy	0.782	0.725	0	0
scaffold_106	256083	257481	-	Tmel-B-G8538-MAP11_classI-LTR-incomp	Gypsy	LTR Gypsy	0.85	0.817	0	0
scaffold_106	257482	258619	+	Tmel-B-G11452-MAP20_classI-LTR-incomp	Gypsy	LTR Gypsy	0.881	0.835	0	0
scaffold_106	259288	260937	+	Tmel-B-G10118-MAP3_classII-TIR-comp	Tc1/Mariner	DNA transposons	0.317	0.356	0.237305	0.038055
scaffold_106	266652	267808	+	Tmel-B-G3852-MAP3_classII-TIR-comp	Tc1/Mariner	DNA transposons	0.577	0.586	0	0
scaffold_106	267935	268223	+	Tmel-B-G3852-MAP3_classII-TIR-comp	Tc1/Mariner	DNA transposons	0.508	0.938	0	0
scaffold_106	269782	272816	+	Tmel-B-G12369-MAP20_classI-LTR-incomp	Gypsy	LTR Gypsy	0.782	0.793	0	0
scaffold_106	273403	274436	-	Tmel-B-R1452-MAP10_classI-LTR-incomp	Gypsy	LTR Gypsy	0.857	0.835	0	0
scaffold_106	274658	276495	-	Tmel-B-R1452-MAP10_classI-LTR-incomp	Gypsy	LTR Gypsy	0.774	0.879	0	0
scaffold_106	276678	278900	+	Tmel-B-G12915-MAP3_classI-LTR-incomp	Gypsy	LTR Gypsy	0.852	0.842	0	0
scaffold_106	278905	280725	-	Tmel-B-G9117-MAP3_classI-LTR-incomp	Gypsy	LTR Gypsy	0.828	0.905	0.00741408	0
scaffold_106	281985	284810	+	Tmel-B-G7702-MAP4_classI-LTR-incomp	Gypsy	LTR Gypsy	0.878	0.877	0	0
scaffold_106	284811	285281	-	Tmel-B-G10109-MAP4_classI-LTR-incomp	Gypsy	LTR Gypsy	0.966	0.947	0	0
scaffold_106	285381	286548	-	Tmel-B-G8955-MAP3_classI-LTR-incomp	Gypsy	LTR Gypsy	0.91	0.791	0	0
scaffold_106	287815	290097	+	Tmel-B-G12838-MAP7_classI-LTR-incomp	Gypsy	LTR Gypsy	0.869	0.878	0	0
scaffold_106	290098	290450	+	Tmel-B-G14479-MAP4_classI-LTR-incomp	Gypsy	LTR Gypsy	0.874	0.928	0	0
scaffold_106	290602	291212	+	Tmel-B-G3852-MAP3_classII-TIR-comp	Tc1/Mariner	DNA transposons	0.264	0.383	0	0
scaffold_106	301103	303122	+	Tmel-B-G4704-MAP6_classII-TIR-comp	Tc1/Mariner	DNA transposons	0.821	0.719	0	0
scaffold_106	303190	303421	+	Tmel-B-G5435-MAP4_classI-LTR-comp	Copia	LTR other	0.002	0	0	0
scaffold_106	311346	312177	-	Tmel-B-G4770-MAP3_classII-TIR-comp	Tc1/Mariner	DNA transposons	0.969	0.558	0	0
scaffold_106	318775	319315	-	Tmel-B-G4770-MAP3_classII-TIR-comp	Tc1/Mariner	DNA transposons	0.94	0.656	0	0
scaffold_106	331696	332627	+	Tmel-B-G13818-MAP3_classI-LTR-incomp	Gypsy	LTR Gypsy	0.968	0.861	0	0
scaffold_106	332825	335322	+	Tmel-B-G12084-MAP8_classI-LTR-incomp	Gypsy	LTR Gypsy	0.818	0.871	0	0
scaffold_106	336876	337231	+	Tmel-B-G12419-MAP3_classI-LTR-incomp	Gypsy	LTR Gypsy	1	1	0	0
scaffold_106	337260	338002	-	Tmel-B-G10573-MAP3_classI-LINE-incomp	I	Non-LTR LINES	0.831	0.94	0	0
scaffold_106	338103	345300	-	Tmel-B-G6687-MAP20_confused	I	Non-LTR LINES	0.789	0.86	0	0
scaffold_106	347955	353579	-	Tmel-B-G14382-MAP7_classI-LTR-incomp	Gypsy	LTR Gypsy	0.788	0.798	0	0
scaffold_106	353580	353885	+	Tmel-B-G12334-MAP4_classI-LTR-incomp	Gypsy	LTR Gypsy	0.973	0.944	0	0
scaffold_106	354830	355193	+	Tmel-B-G8540-MAP3_classI-LTR-incomp	Gypsy	LTR Gypsy	0.833	0.919	0	0
scaffold_106	359005	359428	-	Tmel-B-G13814-MAP3_classI-LTR-incomp	Gypsy	LTR Gypsy	0.928	0.68	0	0
scaffold_106	359519	361135	-	Tmel-B-G8291-MAP20_classI-LTR-incomp	Gypsy	LTR Gypsy	0.827	0.77	0	0
scaffold_106	361136	366033	-	Tmel-B-G12167-MAP10_classI-LTR-incomp	Gypsy	LTR Gypsy	0.748	0.758	0	0
scaffold_106	366039	366471	+	Tmel-B-G14518-MAP4_classI-LTR-incomp	Gypsy	LTR Gypsy	0.819	0.795	0	0
scaffold_106	369060	374967	-	Tmel-B-P164.106-MAP4_classI-LTR-comp	Gypsy	LTR Gypsy	0.765	0.759	0	0
scaffold_106	375734	382334	-	Tmel-B-G10704-MAP9_classI-LTR-incomp	Gypsy	LTR Gypsy	0.766	0.825	0	0
scaffold_106	383087	383363	+	Tmel-B-R273-MAP9_classI-LTR-incomp	Copia	LTR other	0.955	0.963	0	0
scaffold_106	383953	385010	-	Tmel-B-G11088-MAP4_classI-LTR-incomp	Gypsy	LTR Gypsy	0.959	0.964	0	0
scaffold_106	385013	385370	+	Tmel-B-R273-MAP9_classI-LTR-incomp	Copia	LTR other	0.887	0.985	0	0
scaffold_106	388610	388920	+	Tmel-B-G4848-MAP4_classII-TIR-comp	Tc1/Mariner	DNA transposons	0.925	1	0	0
scaffold_107	44	1964	-	Tmel-B-G13893-MAP3_classI-LTR-incomp	Gypsy	LTR Gypsy	0.969	0.722	0	0
scaffold_107	3473	3763	-	Tmel-B-R273-MAP9_classI-LTR-incomp	Copia	LTR other	0.993	0.994	0	0
scaffold_107	4292	4804	-	Tmel-B-P28.187-MAP11_classII-TIR-comp	Tc1/Mariner	DNA transposons	0.989	0.982	0	0
scaffold_107	8095	9076	-	Tmel-B-G10665-MAP3_classII-TIR-incomp	Tc1/Mariner	DNA transposons	1	1	0	0
scaffold_107	10487	10989	-	Tmel-B-G4239-MAP6_classII-TIR-comp	Tc1/Mariner	DNA transposons	0.927	0.951	0	0
scaffold_107	11003	11244	-	Tmel-B-G4503-MAP8_classII-TIR-incomp	TIR	DNA transposons	NA	NA	0	0
scaffold_107	11663	12007	-	Tmel-B-G4503-MAP8_classII-TIR-incomp	TIR	DNA transposons	NA	NA	0	0
scaffold_107	15786	17015	-	Tmel-B-G11069-MAP8_classI-LTR-incomp	Gypsy	LTR Gypsy	NA	NA	0	0
scaffold_107	18537	19057	+	Tmel-B-G10565-MAP4_classII-TIR-incomp	Tc1/Mariner	DNA transposons	0.938	0.838	0	0
scaffold_107	19727	20513	+	Tmel-B-G3054-MAP3_classII-TIR-incomp	TIR	DNA transposons	0.9	1	0	0
scaffold_107	28629	28860	+	Tmel-B-G13569-MAP5_classI-LTR-incomp	Gypsy	LTR Gypsy	0.976	1	0	0
scaffold_107	29696	30333	+	Tmel-B-G9117-MAP3_classI-LTR-incomp	Gypsy	LTR Gypsy	0.873	0.944	0	0
scaffold_107	31604	32983	-	Tmel-B-G7702-MAP4_classI-LTR-incomp	Gypsy	LTR Gypsy	0.836	0.77	0	0
scaffold_107	35050	37279	-	Tmel-B-G10728-MAP3_classI-LTR-incomp	Gypsy	LTR Gypsy	0.917	0.932	0	0
scaffold_107	38588	39359	-	Tmel-B-G11069-MAP8_classI-LTR-incomp	Gypsy	LTR Gypsy	0.98	0.934	0	0
scaffold_107	42840	43151	+	Tmel-B-G8366-MAP4_classI-LINE-incomp	LINE	Non-LTR LINES	0.868	0.593	0	0
scaffold_107	44732	45054	+	Tmel-B-G8761-MAP4_classI-LTR-incomp	Gypsy	LTR Gypsy	0.932	0.983	0	0
scaffold_107	45934	47202	+	Tmel-B-G11069-MAP8_classI-LTR-incomp	Gypsy	LTR Gypsy	0.844	0.7	0	0
scaffold_107	49150	49814	+	Tmel-B-G10374-MAP3_classI-LTR-comp	Gypsy	LTR Gypsy	0.935	0.945	0	0
scaffold_107	49823	51520	-	Tmel-B-G11389-MAP4_confused	Gypsy	LTR Gypsy	0.934	0.898	0	0
scaffold_107	51608	58559	-	Tmel-B-G10296-MAP8_classI-LTR-incomp	Gypsy	LTR Gypsy	0.847	0.842	0	0
scaffold_107	58560	59418	-	Tmel-B-G9117-MAP3_classI-LTR-incomp	Gypsy	LTR Gypsy	0.951	0.928	0	0
scaffold_107	59423	65478	-	Tmel-B-G9117-MAP3_classI-LTR-incomp	Gypsy	LTR Gypsy	0.896	0.888	0	0
scaffold_107	70252	70672	-	Tmel-B-P114.101-MAP18_classII-TIR-comp	Tc1/Mariner	DNA transposons	0.969	0.899	0	0
scaffold_107	71943	72826	-	Tmel-B-P114.101-MAP18_classII-TIR-comp	Tc1/Mariner	DNA transposons	0.226	0.25	0	0
scaffold_107	87574	87827	+	Tmel-B-G3518-MAP5_classII-TIR-incomp	Tc1/Mariner	DNA transposons	0	0.933	0	0
scaffold_107	90315	91766	+	Tmel-B-G8374-MAP3_classII-TIR-incomp	Tc1/Mariner	DNA transposons	0.873	0.89	0	0
scaffold_107	91779	92018	+	Tmel-B-G12084-MAP8_classI-LTR-incomp	Gypsy	LTR Gypsy	0.88	0.922	0	0
scaffold_107	92142	101506	-	Tmel-B-G13570-MAP3_classI-LTR-incomp	Gypsy	LTR Gypsy	0.852	0.85	0	0
scaffold_107	101963	102632	+	Tmel-B-G14518-MAP4_classI-LTR-incomp	Gypsy	LTR Gypsy	0.951	0.941	0	0
scaffold_107	102641	103165	-	Tmel-B-P164.106-MAP4_classI-LTR-comp	Gypsy	LTR Gypsy	0.96	1	0	0
scaffold_107	105718	107025	+	Tmel-B-G14518-MAP4_classI-LTR-incomp	Gypsy	LTR Gypsy	0.932	0.897	0	0
scaffold_107	107033	108363	-	Tmel-B-G13266-MAP3_classI-LTR-comp	Gypsy	LTR Gypsy	0.857	0.884	0	0
scaffold_107	108364	112574	+	Tmel-B-R5-MAP20_classI-LTR-incomp	Gypsy	LTR Gypsy	0.883	0.866	0	0
scaffold_107	112576	119715	-	Tmel-B-G10930-MAP3_classI-LTR-incomp	Gypsy	LTR Gypsy	0.856	0.848	0	0
scaffold_107	122309	127528	+	Tmel-B-G13602-MAP5_classI-LTR-incomp	Gypsy	LTR Gypsy	0.892	0.862	0	0
scaffold_107	127529	128203	-	Tmel-B-G14354-MAP3_classI-LTR-incomp	Gypsy	LTR Gypsy	0.961	0.911	0	0
scaffold_107	128205	132523	+	Tmel-B-G8021-MAP20_classI-LTR-comp	LTR	LTR other	0.884	0.866	0	0
scaffold_107	132524	133780	+	Tmel-B-G14797-MAP3_classI-LTR-incomp	Gypsy	LTR Gypsy	0.842	0.79	0	0
scaffold_107	133781	135676	-	Tmel-B-G14354-MAP3_classI-LTR-incomp	Gypsy	LTR Gypsy	0.903	0.832	0	0
scaffold_107	135767	137873	+	Tmel-B-G14518-MAP4_classI-LTR-incomp	Gypsy	LTR Gypsy	0.887	0.906	0	0
scaffold_107	138151	138445	-	Tmel-B-G8724-MAP3_classI-LTR-incomp	Gypsy	LTR Gypsy	0.613	0.628	0	0
scaffold_107	138446	138963	-	Tmel-B-G11758-MAP4_classI-LTR-incomp	Gypsy	LTR Gypsy	0.94	0.932	0	0
scaffold_107	151458	152168	+	Tmel-B-G6822-MAP20_classI-LTR-incomp	Gypsy	LTR Gypsy	0.795	0.772	0	0
scaffold_107	152273	161639	+	Tmel-B-G14456-MAP4_classI-LTR-incomp	Gypsy	LTR Gypsy	0.819	0.749	0	0
scaffold_107	161640	172271	+	Tmel-B-G14686-MAP4_classI-LTR-incomp	Gypsy	LTR Gypsy	0.807	0.743	0	0
scaffold_107	172272	172561	+	Tmel-B-G8538-MAP11_classI-LTR-incomp	Gypsy	LTR Gypsy	0.827	0.833	0	0
scaffold_107	173394	173874	-	Tmel-B-G11273-MAP7_classI-LTR-incomp	Gypsy	LTR Gypsy	0.924	0.737	0	0
scaffold_107	173875	175529	+	Tmel-B-G14518-MAP4_classI-LTR-incomp	Gypsy	LTR Gypsy	0.941	0.862	0	0
scaffold_107	175538	177738	+	Tmel-B-G14518-MAP4_classI-LTR-incomp	Gypsy	LTR Gypsy	0.904	0.937	0	0
scaffold_107	178361	178751	+	Tmel-B-G10477-MAP3_classI-LTR-incomp	LTR	LTR other	0.872	0.959	0	0
scaffold_107	179107	180141	-	Tmel-B-G2560-MAP3_classII-TIR-incomp	Tc1/Mariner	DNA transposons	0.821	0.771	0	0
scaffold_107	180142	180415	+	Tmel-B-R680-MAP3_classII-TIR-comp	Tc1/Mariner	DNA transposons	0.918	0.81	0	0
scaffold_107	185695	186864	-	Tmel-B-G9224-MAP20_classI-LTR-comp	Gypsy	LTR Gypsy	0.919	0.797	0	0
scaffold_107	186910	187138	-	Tmel-B-R152-MAP20_classI-LINE-comp	I	Non-LTR LINES	NA	NA	0	0
scaffold_107	187508	190880	-	Tmel-B-G12440-MAP5_classI-LTR-incomp	Gypsy	LTR Gypsy	0.884	0.88	0	0
scaffold_107	190001	190880	-	Tmel-B-G13336-MAP5_classI-LTR-incomp	Gypsy	LTR Gypsy	0.854	0.875	0	0
scaffold_107	193773	194022	+	Tmel-B-G13574-MAP4_classI-LTR-incomp	Gypsy	LTR Gypsy	0.865	0.76	0	0
scaffold_107	194023	197919	+	Tmel-B-G4906-MAP3_confused	I	Non-LTR LINES	0.817	0.813	0	0
scaffold_107	197920	199322	+	Tmel-B-R320-MAP20_classI-LTR-incomp	Gypsy	LTR Gypsy	0.882	0.823	0	0
scaffold_107	199289	206869	-	Tmel-B-G12912-MAP5_classI-LTR-incomp	Gypsy	LTR Gypsy	0.812	0.783	0	0
scaffold_107	206887	212822	+	Tmel-B-G11594-MAP3_confused	Gypsy	LTR Gypsy	0.845	0.863	0	0
scaffold_107	212823	216430	-	Tmel-B-G10518-MAP4_confused	Gypsy	LTR Gypsy	0.848	0.808	0	0
scaffold_107	216484	219905	-	Tmel-B-R1452-MAP10_classI-LTR-incomp	Gypsy	LTR Gypsy	0.819	0.824	0	0
scaffold_107	219906	220260	-	Tmel-B-G12959-MAP3_classI-LTR-incomp	Gypsy	LTR Gypsy	0.91	0.784	0	0
scaffold_107	220268	226639	-	Tmel-B-G10573-MAP3_classI-LINE-incomp	I	Non-LTR LINES	0.841	0.852	0	0
scaffold_107	226641	229244	+	Tmel-B-R5-MAP20_classI-LTR-incomp	Gypsy	LTR Gypsy	0.889	0.841	0	0
scaffold_107	230289	230497	+	Tmel-B-R71-MAP4_confused	I	Non-LTR LINES	NA	NA	0	0
scaffold_107	238382	238766	+	Tmel-B-G10945-MAP5_classI-LTR-incomp	Gypsy	LTR Gypsy	0.798	0.906	0	0
scaffold_107	238767	247358	-	Tmel-B-G12953-MAP3_classI-LTR-incomp	Gypsy	LTR Gypsy	0.871	0.846	0	0
scaffold_107	279666	279961	+	Tmel-B-R273-MAP9_classI-LTR-incomp	Copia	LTR other	0.032	0.019	0	0.0531803
scaffold_107	307019	307236	-	Tmel-B-G3767-MAP5_classII-TIR-comp	Tc1/Mariner	DNA transposons	0.004	0.005	0.0621826	0
scaffold_107	313255	313660	+	Tmel-B-G2388-MAP6_classII-TIR-incomp	Tc1/Mariner	DNA transposons	0.002	0.508	0	0
scaffold_107	313680	315257	+	Tmel-B-G3408-MAP4_classII-TIR-incomp	Tc1/Mariner	DNA transposons	0.007	0.77	0	0
scaffold_107	316205	318463	+	Tmel-B-R227-MAP7_classII-TIR-incomp	Tc1/Mariner	DNA transposons	0.715	0.689	0	0
scaffold_107	320124	320482	-	Tmel-B-R571-MAP7_confused	I	Non-LTR LINES	0.945	0.94	0	0
scaffold_107	324460	331689	+	Tmel-B-G11027-MAP20_classI-LTR-incomp	Gypsy	LTR Gypsy	0.844	0.788	0	0
scaffold_107	331697	332785	+	Tmel-B-G12067-MAP5_classI-LTR-incomp	Gypsy	LTR Gypsy	0.904	0.824	0	0
scaffold_107	335067	336346	-	Tmel-B-G13946-MAP3_classI-LTR-incomp	Gypsy	LTR Gypsy	0.898	0.857	0	0
scaffold_107	336348	337604	+	Tmel-B-G12787-MAP4_classI-LTR-comp	Gypsy	LTR Gypsy	0.807	0.627	0	0
scaffold_107	337605	338470	+	Tmel-B-G12119-MAP3_classI-LTR-incomp	Gypsy	LTR Gypsy	0.848	0.808	0	0
scaffold_107	346719	347279	+	Tmel-B-G586-MAP12_classII-TIR-incomp	TIR	DNA transposons	0.018	0.004	0	0
scaffold_107	377245	378126	+	Tmel-B-G4246-MAP3_classII-TIR-incomp	Tc1/Mariner	DNA transposons	0.084	0.099	0	0
scaffold_107	378232	380243	-	Tmel-B-G10403-MAP20_classII-TIR-incomp	TIR	DNA transposons	0.657	0.901	0	0
scaffold_107	380346	381902	+	Tmel-B-G11452-MAP20_classI-LTR-incomp	Gypsy	LTR Gypsy	0.705	0.897	0	0
scaffold_107	381903	383177	-	Tmel-B-G12165-MAP3_classII-TIR-incomp	PIF-Harbinger	DNA transposons	0.697	0.782	0	0
scaffold_108	945	1614	-	Tmel-B-R75-MAP15_classII-TIR-incomp	Tc1/Mariner	DNA transposons	0.967	1	0	0
scaffold_108	11535	11784	+	Tmel-B-G12069-MAP3_classI-LTR-incomp	Gypsy	LTR Gypsy	0.947	1	0	0
scaffold_108	11785	12110	+	Tmel-B-G12108-MAP3_classI-LTR-incomp	Gypsy	LTR Gypsy	0.887	0.958	0	0
scaffold_108	18209	19430	+	Tmel-B-G10573-MAP3_classI-LINE-incomp	I	Non-LTR LINES	0.886	0.885	0	0
scaffold_108	20768	21435	-	Tmel-B-R1726-MAP3_classII-TIR-incomp	Tc1/Mariner	DNA transposons	0.903	0.976	0	0
scaffold_108	22981	24069	-	Tmel-B-R1726-MAP3_classII-TIR-incomp	Tc1/Mariner	DNA transposons	0.946	0.477	0	0
scaffold_108	51265	53115	+	Tmel-B-P91.154-MAP8_classII-TIR-incomp	Tc1/Mariner	DNA transposons	0.377	0.305	0.00729385	0.0084801
scaffold_108	53121	53717	+	Tmel-B-G11376-MAP3_classI-LTR-incomp	Gypsy	LTR Gypsy	0.941	0.936	0	0
scaffold_108	55718	56026	+	Tmel-B-G11730-MAP3_classI-LTR-comp	Gypsy	LTR Gypsy	0.833	1	0	0
scaffold_108	57822	58259	+	Tmel-B-G3864-MAP3_classII-TIR-comp	Tc1/Mariner	DNA transposons	0.934	0.975	0	0
scaffold_108	58277	59061	-	Tmel-B-G9979-MAP3_classI-LTR-comp	Gypsy	LTR Gypsy	0.939	0.921	0	0
scaffold_108	59062	60541	+	Tmel-B-G3864-MAP3_classII-TIR-comp	Tc1/Mariner	DNA transposons	0.533	0.583	0	0
scaffold_108	73752	74934	+	Tmel-B-G3445-MAP5_classII-TIR-comp	Tc1/Mariner	DNA transposons	0.508	0.662	0	0
scaffold_108	94399	95175	-	Tmel-B-G12341-MAP3_classI-LTR-incomp	Gypsy	LTR Gypsy	0.949	0.963	0	0
scaffold_108	95220	95691	-	Tmel-B-R1233-MAP4_classII-TIR-comp	Tc1/Mariner	DNA transposons	NA	NA	0	0
scaffold_108	95694	96957	-	Tmel-B-G10546-MAP3_classII-TIR-incomp	Tc1/Mariner	DNA transposons	0.834	0.624	0	0
scaffold_108	97182	98734	-	Tmel-B-G11088-MAP4_classI-LTR-incomp	Gypsy	LTR Gypsy	0.889	0.919	0	0
scaffold_108	99545	100934	+	Tmel-B-G10897-MAP3_classII-TIR-incomp	Tc1/Mariner	DNA transposons	0.332	0.589	0	0
scaffold_108	108799	109003	+	Tmel-B-G4558-MAP3_classII-TIR-comp	Tc1/Mariner	DNA transposons	0.011	0.009	0	0
scaffold_108	110450	112006	+	Tmel-B-G8103-MAP3_classII-TIR-incomp	Tc1/Mariner	DNA transposons	0.914	0.805	0	0
scaffold_108	114662	116847	+	Tmel-B-R1172-MAP7_classII-TIR-comp	Tc1/Mariner	DNA transposons	0.952	0.944	0	0
scaffold_108	116871	117207	-	Tmel-B-G7890-MAP6_classII-TIR-comp	Tc1/Mariner	DNA transposons	0.992	0.918	0	0
scaffold_108	117852	118301	-	Tmel-B-R1834-MAP20_classI-LTR-incomp	LTR	LTR other	0.003	0	0	0
scaffold_108	141937	142555	+	Tmel-B-G3102-MAP18_classII-TIR-comp	Tc1/Mariner	DNA transposons	0.684	0.273	0	0
scaffold_108	142557	143190	+	Tmel-B-G3102-MAP18_classII-TIR-comp	Tc1/Mariner	DNA transposons	0.208	0.005	0.127902	0
scaffold_108	157592	158092	+	Tmel-B-R1973-MAP3_classII-TIR-incomp	Tc1/Mariner	DNA transposons	0.944	0.97	0	0
scaffold_108	158098	158314	+	Tmel-B-G3445-MAP5_classII-TIR-comp	Tc1/Mariner	DNA transposons	0.935	0.026	0	0
scaffold_108	161137	163320	+	Tmel-B-G10309-MAP3_classI-LTR-incomp	Gypsy	LTR Gypsy	0.862	0.822	0	0
scaffold_108	163321	164099	-	Tmel-B-G9193-MAP3_confused	Gypsy	LTR Gypsy	0.922	0.925	0	0
scaffold_108	164100	169132	-	Tmel-B-G11334-MAP12_classI-LTR-incomp	Gypsy	LTR Gypsy	0.842	0.859	0	0
scaffold_108	169156	169666	+	Tmel-B-R1973-MAP3_classII-TIR-incomp	Tc1/Mariner	DNA transposons	NA	NA	0	0
scaffold_108	182549	183863	-	Tmel-B-P114.101-MAP18_classII-TIR-comp	Tc1/Mariner	DNA transposons	0.846	0.871	0	0
scaffold_108	199838	201905	+	Tmel-B-G3864-MAP3_classII-TIR-comp	Tc1/Mariner	DNA transposons	0.863	0.82	0	0
scaffold_108	236659	236888	+	Tmel-B-G4558-MAP3_classII-TIR-comp	Tc1/Mariner	DNA transposons	0.009	0.004	0.176772	0
scaffold_108	247813	248033	-	Tmel-B-P209.74-MAP3_classII-TIR-incomp	Tc1/Mariner	DNA transposons	0.272	0.668	0	0
scaffold_108	248067	248395	+	Tmel-B-G9119-MAP3_classII-TIR-incomp	Tc1/Mariner	DNA transposons	0.928	0.828	0	0
scaffold_108	248618	250028	+	Tmel-B-G12529-MAP15_classI-LTR-incomp	Gypsy	LTR Gypsy	0.882	0.824	0	0
scaffold_108	250029	257764	+	Tmel-B-G14508-MAP3_classI-LTR-comp	Gypsy	LTR Gypsy	0.824	0.825	0	0
scaffold_108	257777	260495	-	Tmel-B-G7562-MAP10_classI-LTR-incomp	Gypsy	LTR Gypsy	0.831	0.861	0	0
scaffold_108	260497	264624	+	Tmel-B-G11497-MAP3_classI-LTR-incomp	Gypsy	LTR Gypsy	0.835	0.855	0	0
scaffold_108	264625	267783	+	Tmel-B-G11751-MAP10_classI-LTR-comp	Gypsy	LTR Gypsy	0.889	0.816	0	0
scaffold_108	267784	272741	-	Tmel-B-G8191-MAP13_classI-LTR-incomp	Gypsy	LTR Gypsy	0.851	0.87	0	0
scaffold_108	272964	273349	+	Tmel-B-G13266-MAP3_classI-LTR-comp	Gypsy	LTR Gypsy	0.923	0.936	0	0
scaffold_108	294226	295040	+	Tmel-B-G11050-MAP4_classII-TIR-comp	Tc1/Mariner	DNA transposons	0.763	0.917	0	0
scaffold_108	295145	302994	-	Tmel-B-G13972-MAP20_classI-LTR-incomp	Gypsy	LTR Gypsy	0.894	0.845	0	0
scaffold_108	310889	311695	-	Tmel-B-R1243-MAP5_classII-TIR-comp	Tc1/Mariner	DNA transposons	0.948	0.9	0	0
scaffold_108	313006	313338	-	Tmel-B-G3822-MAP4_classII-TIR-comp	Tc1/Mariner	DNA transposons	0.958	1	0	0
scaffold_108	320508	320963	-	Tmel-B-G4781-MAP11_classII-TIR-incomp	TIR	DNA transposons	NA	NA	0	0
scaffold_108	321442	321726	+	Tmel-B-G10669-MAP3_classI-LTR-incomp	Gypsy	LTR Gypsy	0.961	0.899	0	0
scaffold_108	323276	324157	+	Tmel-B-G11784-MAP4_classI-LTR-incomp	Gypsy	LTR Gypsy	0.956	0.964	0	0
scaffold_108	324177	325738	+	Tmel-B-P1.187-MAP20_classII-TIR-comp	Tc1/Mariner	DNA transposons	0.883	0.858	0	0
scaffold_108	325739	326273	+	Tmel-B-G12499-MAP3_classI-LTR-incomp	Gypsy	LTR Gypsy	0.876	0.936	0	0
scaffold_108	326277	327569	+	Tmel-B-G13344-MAP3_classI-LTR-incomp	Gypsy	LTR Gypsy	0.972	0.901	0	0
scaffold_108	331977	341626	+	Tmel-B-G7707-MAP3_classI-LTR-incomp	Gypsy	LTR Gypsy	0.882	0.857	0	0
scaffold_108	343687	344007	-	Tmel-B-R147-MAP20_classII-TIR-comp	hAT	DNA transposons	0.522	0.475	0	0
scaffold_108	344160	345123	+	Tmel-B-G4912-MAP3_classII-TIR-incomp	hAT	DNA transposons	0.769	0.933	0	0
scaffold_108	345844	346266	+	Tmel-B-G4461-MAP14_classII-TIR-incomp	TIR	DNA transposons	0.954	0.992	0	0
scaffold_108	347724	347991	+	Tmel-B-G14563-MAP4_classI-LTR-incomp	Gypsy	LTR Gypsy	0.936	0.946	0	0
scaffold_108	349865	350743	-	Tmel-B-G6546-MAP3_classI-LINE-comp	I	Non-LTR LINES	0.735	0.861	0	0
scaffold_108	351593	351844	+	Tmel-B-G14879-MAP6_classI-LTR-incomp	Gypsy	LTR Gypsy	0.025	0.546	0	0
scaffold_108	351848	352201	-	Tmel-B-G14475-MAP3_classI-LTR-incomp	Gypsy	LTR Gypsy	NA	NA	0	0
scaffold_108	353171	353387	-	Tmel-B-G9365-MAP3_classI-LTR-incomp	Gypsy	LTR Gypsy	0.928	1	0	0
scaffold_108	354596	355378	+	Tmel-B-G11093-MAP3_classII-TIR-incomp	Tc1/Mariner	DNA transposons	0.933	0.946	0	0
scaffold_108	360400	360725	-	Tmel-B-G4781-MAP11_classII-TIR-incomp	TIR	DNA transposons	NA	NA	0.0830377	0.0482714
scaffold_108	361505	362566	-	Tmel-B-R1233-MAP4_classII-TIR-comp	Tc1/Mariner	DNA transposons	0.853	0.916	0	0
scaffold_108	365929	366412	-	Tmel-B-G3961-MAP4_classII-TIR-comp	Tc1/Mariner	DNA transposons	0.954	0.943	0	0
scaffold_108	366874	368088	+	Tmel-B-R826-MAP3_classII-TIR-incomp	Tc1/Mariner	DNA transposons	0.935	0.905	0	0
scaffold_108	368312	368846	+	Tmel-B-G3961-MAP4_classII-TIR-comp	Tc1/Mariner	DNA transposons	0.952	0.874	0	0
scaffold_108	370471	371176	-	Tmel-B-G9495-MAP3_classI-LTR-incomp	Gypsy	LTR Gypsy	0.967	0.982	0	0
scaffold_108	371857	373120	-	Tmel-B-G5126-MAP4_classI-LINE-comp	I	Non-LTR LINES	0.921	0.884	0	0
scaffold_108	374084	375487	-	Tmel-B-G4507-MAP4_classII-TIR-comp	Tc1/Mariner	DNA transposons	0.869	0.907	0	0
scaffold_108	375808	376248	-	Tmel-B-R23-MAP3_classII-TIR-incomp	PiggyBac	DNA transposons	0.834	0.891	0	0
scaffold_108	380752	381482	-	Tmel-B-G3102-MAP18_classII-TIR-comp	Tc1/Mariner	DNA transposons	0.306	0.281	0	0
scaffold_108	382371	383155	-	Tmel-B-G12425-MAP3_classI-LTR-incomp	Gypsy	LTR Gypsy	0.854	0.884	0	0
scaffold_108	383166	383696	+	Tmel-B-G3961-MAP4_classII-TIR-comp	Tc1/Mariner	DNA transposons	0.942	0.945	0	0
scaffold_108	384379	384977	-	Tmel-B-G3102-MAP18_classII-TIR-comp	Tc1/Mariner	DNA transposons	0.945	1	0	0
scaffold_109	37	1228	+	Tmel-B-G11662-MAP3_classI-LTR-incomp	Gypsy	LTR Gypsy	NA	0.749	0	0
scaffold_109	1230	5953	-	Tmel-B-G10693-MAP3_classI-LTR-incomp	Gypsy	LTR Gypsy	0.735	0.843	0	0
scaffold_109	5956	6223	-	Tmel-B-G11338-MAP3_classI-LTR-incomp	LTR	LTR other	0.954	0.939	0	0
scaffold_109	6224	6517	-	Tmel-B-G4697-MAP3_classI-LTR-incomp	Copia	LTR other	0.811	0.854	0	0
scaffold_109	6553	7321	+	Tmel-B-G4385-MAP3_classII-TIR-incomp	TIR	DNA transposons	0.777	0.926	0	0
scaffold_109	7448	10250	-	Tmel-B-R339-MAP12_classI-LTR-comp	Copia	LTR other	0.26	0.846	0	0
scaffold_109	10568	11205	+	Tmel-B-G4714-MAP7_classII-TIR-comp	hAT	DNA transposons	0.96	0.933	0	0
scaffold_109	14274	15632	+	Tmel-B-R5-MAP20_classI-LTR-incomp	Gypsy	LTR Gypsy	0.818	0.892	0	0
scaffold_109	15707	25485	+	Tmel-B-G11662-MAP3_classI-LTR-incomp	Gypsy	LTR Gypsy	0.782	0.861	0	0
scaffold_109	25487	30376	-	Tmel-B-G7707-MAP3_classI-LTR-incomp	Gypsy	LTR Gypsy	0.727	0.889	0	0
scaffold_109	30390	30785	+	Tmel-B-G14455-MAP3_classI-LTR-incomp	Gypsy	LTR Gypsy	0.681	0.88	0	0
scaffold_109	30788	38047	+	Tmel-B-G7134-MAP11_confused	I	Non-LTR LINES	0.685	0.791	0	0
scaffold_109	40489	40772	-	Tmel-B-P88.3-MAP4_classI-LINE-incomp	I	Non-LTR LINES	0.694	0.944	0	0
scaffold_109	40773	42445	-	Tmel-B-G7874-MAP3_classI-LTR-incomp	Gypsy	LTR Gypsy	0.805	0.788	0	0
scaffold_109	42648	44475	-	Tmel-B-G13007-MAP3_classI-LTR-comp	Gypsy	LTR Gypsy	0.729	0.77	0	0
scaffold_109	44476	44936	-	Tmel-B-G12538-MAP4_classI-LTR-incomp	Gypsy	LTR Gypsy	0.604	0.785	0	0
scaffold_109	44937	48512	-	Tmel-B-G4697-MAP3_classI-LTR-incomp	Copia	LTR other	0.711	0.836	0	0
scaffold_109	48517	49458	-	Tmel-B-R339-MAP12_classI-LTR-comp	Copia	LTR other	0.771	0.889	0	0
scaffold_109	49786	54513	+	Tmel-B-R1452-MAP10_classI-LTR-incomp	Gypsy	LTR Gypsy	0.695	0.858	0	0
scaffold_109	57685	59556	-	Tmel-B-G5589-MAP20_classI-LTR-incomp	Gypsy	LTR Gypsy	0.821	0.903	0	0
scaffold_109	60029	67751	-	Tmel-B-G11054-MAP4_classI-LTR-incomp	Gypsy	LTR Gypsy	0.738	0.857	0	0
scaffold_109	67825	69396	-	Tmel-B-G12628-MAP4_classI-LTR-incomp	Gypsy	LTR Gypsy	0.669	0.892	0	0
scaffold_109	69398	69638	+	Tmel-B-G13053-MAP3_classI-LTR-incomp	Gypsy	LTR Gypsy	0.48	0.633	0	0
scaffold_109	69882	80001	+	Tmel-B-G8717-MAP4_classI-LTR-incomp	Gypsy	LTR Gypsy	0.723	0.765	0	0
scaffold_109	80010	80275	-	Tmel-B-G11866-MAP3_classI-LTR-incomp	Gypsy	LTR Gypsy	0.771	0.976	0	0
scaffold_109	80390	82019	-	Tmel-B-R1105-MAP3_classII-TIR-incomp	Tc1/Mariner	DNA transposons	0.009	0.002	0.00828338	0
scaffold_109	84015	84258	-	Tmel-B-G4385-MAP3_classII-TIR-incomp	TIR	DNA transposons	0.676	NA	0	0
scaffold_109	97387	98005	-	Tmel-B-R539-MAP12_classII-TIR-incomp	TIR	DNA transposons	0.001	0.004	0.065503	0
scaffold_109	102389	102926	-	Tmel-B-R565-MAP10_classII-TIR-incomp	TIR	DNA transposons	0.005	0.002	0	0
scaffold_109	111716	112009	+	Tmel-B-G73-MAP3_classII-MITE	MITE	DNA transposons	0.009	0.002	0	0
scaffold_109	132591	133076	+	Tmel-B-R1233-MAP4_classII-TIR-comp	Tc1/Mariner	DNA transposons	0.011	0	0.389507	0.323468
scaffold_109	133301	133679	+	Tmel-B-G7383-MAP3_classII-TIR-comp	Tc1/Mariner	DNA transposons	0.002	0	0.0713948	0.0830063
scaffold_109	133990	134264	+	Tmel-B-R1233-MAP4_classII-TIR-comp	Tc1/Mariner	DNA transposons	0.034	0	0.0492468	0
scaffold_109	137592	138525	+	Tmel-B-G2388-MAP6_classII-TIR-incomp	Tc1/Mariner	DNA transposons	0.008	0.625	0.0289252	0.0672591
scaffold_109	138526	139114	+	Tmel-B-G11309-MAP15_confused	Gypsy	LTR Gypsy	0.657	0.812	0	0
scaffold_109	139115	140184	+	Tmel-B-G3408-MAP4_classII-TIR-incomp	Tc1/Mariner	DNA transposons	0.056	0.772	0	0
scaffold_109	140451	140700	-	Tmel-B-R1834-MAP20_classI-LTR-incomp	LTR	LTR other	0.008	0.004	0.162574	0
scaffold_109	148297	149700	+	Tmel-B-R481-MAP20_classI-LTR-comp	Copia	LTR other	0.01	0.002	0	0
scaffold_109	149702	151610	+	Tmel-B-G3718-MAP3_classI-LTR-incomp	Copia	LTR other	0.005	0.004	0.0636492	0
scaffold_109	151611	154534	-	Tmel-B-R881-MAP5_classI-LTR-incomp	Copia	LTR other	0.004	0.005	0	0
scaffold_109	154535	155095	+	Tmel-B-G3718-MAP3_classI-LTR-incomp	Copia	LTR other	0.011	0.003	0	0
scaffold_109	155096	157343	+	Tmel-B-R481-MAP20_classI-LTR-comp	Copia	LTR other	0.04	0.363	0	0
scaffold_109	159004	164068	-	Tmel-B-G8410-MAP10_classI-LTR-incomp	Gypsy	LTR Gypsy	0.75	0.7	0	0
scaffold_109	164069	165588	+	Tmel-B-R481-MAP20_classI-LTR-comp	Copia	LTR other	0.032	0.183	0	0
scaffold_109	166934	167319	-	Tmel-B-R703-MAP7_classII-TIR-incomp	TIR	DNA transposons	0.008	0.001	0	0
scaffold_109	168543	168966	+	Tmel-B-G4770-MAP3_classII-TIR-comp	Tc1/Mariner	DNA transposons	0	0	0	0
scaffold_109	173559	173762	-	Tmel-B-G8955-MAP3_classI-LTR-incomp	Gypsy	LTR Gypsy	0.002	0	0	0
scaffold_109	175307	179282	-	Tmel-B-R316-MAP20_classII-TIR-comp	hAT	DNA transposons	0.419	0.701	0	0
scaffold_109	179307	179663	+	Tmel-B-R1649-MAP8_classI-LTR-comp	Copia	LTR other	0.02	0.751	0	0
scaffold_109	179664	180075	+	Tmel-B-R1770-MAP4_classII-TIR-incomp	TIR	DNA transposons	0.124	0.866	0	0
scaffold_109	180090	181976	-	Tmel-B-R93-MAP20_classI-LINE-comp	I	Non-LTR LINES	0.75	0.872	0.00715463	0
scaffold_109	182131	185899	+	Tmel-B-R306-MAP13_classI-LINE-comp	I	Non-LTR LINES	0.789	0.816	0	0
scaffold_109	185903	189180	+	Tmel-B-P88.3-MAP4_classI-LINE-incomp	I	Non-LTR LINES	0.813	0.835	0	0
scaffold_109	189618	191711	+	Tmel-B-G6687-MAP20_confused	I	Non-LTR LINES	0.769	0.807	0	0
scaffold_109	191714	193796	+	Tmel-B-G10863-MAP3_classI-LTR-incomp	Gypsy	LTR Gypsy	0.929	0.868	0	0
scaffold_109	193817	194023	-	Tmel-B-R1112-MAP14_classI-LTR-incomp	Gypsy	LTR Gypsy	0.968	0.173	0	0
scaffold_109	194027	198641	-	Tmel-B-G7707-MAP3_classI-LTR-incomp	Gypsy	LTR Gypsy	0.926	0.852	0	0
scaffold_109	198642	199891	-	Tmel-B-G11396-MAP8_classI-LTR-incomp	Gypsy	LTR Gypsy	0.729	0.717	0	0
scaffold_109	202710	203389	+	Tmel-B-G11103-MAP3_classI-LINE-incomp	LINE	Non-LTR LINES	0.953	0.983	0	0
scaffold_109	203390	205599	-	Tmel-B-R146-MAP12_classII-TIR-comp	hAT	DNA transposons	0.315	0.54	0	0
scaffold_109	205600	206383	-	Tmel-B-P141.3-MAP3_classI-LTR-incomp	Gypsy	LTR Gypsy	0.941	0.729	0	0
scaffold_109	206384	207476	-	Tmel-B-R146-MAP12_classII-TIR-comp	hAT	DNA transposons	0.081	0.082	0	0
scaffold_109	207538	208242	+	Tmel-B-G10630-MAP3_classII-TIR-comp	Tc1/Mariner	DNA transposons	0.013	0.006	0	0
scaffold_109	210118	210518	-	Tmel-B-R1649-MAP8_classI-LTR-comp	Copia	LTR other	0.004	0.002	0	0
scaffold_109	211005	211768	+	Tmel-B-P1.187-MAP20_classII-TIR-comp	Tc1/Mariner	DNA transposons	0.003	0.002	0	0
scaffold_109	213931	220776	-	Tmel-B-G7562-MAP10_classI-LTR-incomp	Gypsy	LTR Gypsy	0.885	0.888	0	0
scaffold_109	220777	222707	+	Tmel-B-P141.3-MAP3_classI-LTR-incomp	Gypsy	LTR Gypsy	0.872	0.861	0	0
scaffold_109	222710	223515	-	Tmel-B-G8103-MAP3_classII-TIR-incomp	Tc1/Mariner	DNA transposons	0.172	0.242	0	0
scaffold_109	223516	223964	-	Tmel-B-G1229-MAP3_classII-TIR-incomp	TIR	DNA transposons	0.004	0.003	0	0
scaffold_109	224920	227225	+	Tmel-B-R1105-MAP3_classII-TIR-incomp	Tc1/Mariner	DNA transposons	0.007	0.003	0	0
scaffold_109	229066	233878	+	Tmel-B-G8638-MAP9_classI-LTR-comp	Copia	LTR other	0.005	0.002	0	0
scaffold_109	234410	237550	+	Tmel-B-G5345-MAP10_classII-TIR-comp	hAT	DNA transposons	0.497	0.582	0	0
scaffold_109	237798	238389	-	Tmel-B-R339-MAP12_classI-LTR-comp	Copia	LTR other	0.121	0.823	0	0
scaffold_109	238922	239440	-	Tmel-B-R339-MAP12_classI-LTR-comp	Copia	LTR other	0.469	0.039	0	0
scaffold_109	239872	240388	-	Tmel-B-G4697-MAP3_classI-LTR-incomp	Copia	LTR other	0.008	0.001	0	0
scaffold_109	240424	241076	-	Tmel-B-R339-MAP12_classI-LTR-comp	Copia	LTR other	0.003	0	0	0
scaffold_109	241249	241766	+	Tmel-B-G8768-MAP5_classI-LTR-comp	Copia	LTR other	0	0	0	0
scaffold_109	241893	242742	-	Tmel-B-R339-MAP12_classI-LTR-comp	Copia	LTR other	0.003	0.001	0	0
scaffold_109	249060	249386	-	Tmel-B-R631-MAP13_classI-LTR-comp	Copia	LTR other	0.004	0	0	0
scaffold_109	249582	249797	+	Tmel-B-R2334-MAP7_classII-TIR-incomp	Tc1/Mariner	DNA transposons	0.008	0.003	0	0
scaffold_109	265831	266099	+	Tmel-B-R1834-MAP20_classI-LTR-incomp	LTR	LTR other	0.009	0.005	0.251747	0.175614
scaffold_109	268939	269265	-	Tmel-B-R1834-MAP20_classI-LTR-incomp	LTR	LTR other	0.007	0	0.372523	0
scaffold_109	271862	272501	-	Tmel-B-G1276-MAP5_classII-TIR-incomp	TIR	DNA transposons	0.005	0.001	0.337869	0.245512
scaffold_109	273156	273434	-	Tmel-B-G4770-MAP3_classII-TIR-comp	Tc1/Mariner	DNA transposons	0.01	0	0	0
scaffold_109	282299	282828	-	Tmel-B-R703-MAP7_classII-TIR-incomp	TIR	DNA transposons	0.007	0.004	0	0
scaffold_109	283931	285915	+	Tmel-B-G4704-MAP6_classII-TIR-comp	Tc1/Mariner	DNA transposons	0.004	0.002	0	0
scaffold_109	290181	290519	+	Tmel-B-G12613-MAP3_classI-LTR-incomp	Gypsy	LTR Gypsy	0.965	0.97	0	0
scaffold_109	290532	291862	+	Tmel-B-G11785-MAP3_confused	Gypsy	LTR Gypsy	0.812	0.921	0	0
scaffold_109	292555	293229	+	Tmel-B-G4906-MAP3_confused	I	Non-LTR LINES	0.01	0.003	0	0
scaffold_109	293973	294252	-	Tmel-B-G5967-MAP3_classI-LTR-comp	Copia	LTR other	0.029	0	0	0
scaffold_109	295929	297934	-	Tmel-B-G8108-MAP20_classII-TIR-incomp	TIR	DNA transposons	0.292	0.491	0	0
scaffold_109	298967	306589	-	Tmel-B-G9212-MAP6_classI-LTR-incomp	Gypsy	LTR Gypsy	0.729	0.715	0	0
scaffold_109	306590	307824	+	Tmel-B-G9301-MAP3_classI-LTR-incomp	Gypsy	LTR Gypsy	0.871	0.869	0	0
scaffold_109	308323	308895	+	Tmel-B-G9771-MAP3_classI-LTR-incomp	Gypsy	LTR Gypsy	0.84	0.806	0	0
scaffold_109	308898	309256	-	Tmel-B-G13789-MAP3_classI-LTR-incomp	Gypsy	LTR Gypsy	0.872	0.916	0	0
scaffold_109	309257	311121	-	Tmel-B-G11247-MAP7_classI-LTR-incomp	Gypsy	LTR Gypsy	0.809	0.825	0	0
scaffold_109	311851	312327	+	Tmel-B-R2527-MAP3_classI-LTR-incomp	Gypsy	LTR Gypsy	0.807	0.955	0	0
scaffold_109	312328	313585	-	Tmel-B-G11120-MAP5_classII-TIR-incomp	Tc1/Mariner	DNA transposons	0.79	0.846	0	0
scaffold_109	313586	313852	-	Tmel-B-G2395-MAP3_classI-LTR-incomp	Gypsy	LTR Gypsy	0.889	0.906	0	0
scaffold_109	313853	318823	+	Tmel-B-R339-MAP12_classI-LTR-comp	Copia	LTR other	0.741	0.801	0	0
scaffold_109	318824	323737	-	Tmel-B-G12953-MAP3_classI-LTR-incomp	Gypsy	LTR Gypsy	0.784	0.784	0	0
scaffold_109	325820	336305	-	Tmel-B-G10573-MAP3_classI-LINE-incomp	I	Non-LTR LINES	0.762	0.859	0	0
scaffold_109	336307	336941	-	Tmel-B-G8108-MAP20_classII-TIR-incomp	TIR	DNA transposons	0.927	0.966	0	0
scaffold_109	337023	337416	-	Tmel-B-G8108-MAP20_classII-TIR-incomp	TIR	DNA transposons	0.386	0.321	0	0
scaffold_109	341424	342891	+	Tmel-B-R752-MAP3_classII-TIR-comp	Tc1/Mariner	DNA transposons	0.004	0.005	0.0275943	0.0641644
scaffold_109	347633	348037	+	Tmel-B-G1345-MAP3_classII-TIR-incomp	TIR	DNA transposons	0.004	0.005	0	0
scaffold_109	351957	352189	-	Tmel-B-R1787-MAP3_classI-LTR-incomp	Copia	LTR other	0.013	0.003	0	0
scaffold_109	360950	361541	-	Tmel-B-G6956-MAP3_classI-LTR-incomp	Gypsy	LTR Gypsy	0.871	0.903	0	0
scaffold_109	361542	362833	-	Tmel-B-R33-MAP20_classII-TIR-comp	Tc1/Mariner	DNA transposons	0.944	0.896	0	0
scaffold_109	363408	363625	-	Tmel-B-R464-MAP5_classII-TIR-incomp	TIR	DNA transposons	NA	NA	0	0
scaffold_109	363631	366353	+	Tmel-B-R2744-MAP3_classI-LTR-incomp	Gypsy	LTR Gypsy	0.795	0.893	0	0
scaffold_109	366493	366840	-	Tmel-B-G10665-MAP3_classII-TIR-incomp	Tc1/Mariner	DNA transposons	0.674	0.415	0	0
scaffold_109	366865	367755	-	Tmel-B-R75-MAP15_classII-TIR-incomp	Tc1/Mariner	DNA transposons	0.622	0.976	0	0
scaffold_109	368130	368797	+	Tmel-B-G14230-MAP4_classI-LTR-incomp	Gypsy	LTR Gypsy	0.647	0.745	0	0
scaffold_109	368807	369578	-	Tmel-B-G10790-MAP5_classI-LTR-incomp	Gypsy	LTR Gypsy	0.879	0.901	0	0
scaffold_109	369589	376500	-	Tmel-B-G12167-MAP10_classI-LTR-incomp	Gypsy	LTR Gypsy	0.734	0.71	0	0
scaffold_11	26	1086	-	Tmel-B-R207-MAP20_classI-LTR-comp	I	Non-LTR LINES	0.845	0.755	0	0
scaffold_11	1090	4213	+	Tmel-B-P126.129-MAP4_classI-LINE-comp	I	Non-LTR LINES	0.867	0.838	0	0
scaffold_11	5302	7051	+	Tmel-B-G9117-MAP3_classI-LTR-incomp	Gypsy	LTR Gypsy	0.894	0.963	0	0
scaffold_11	7605	8846	+	Tmel-B-G9117-MAP3_classI-LTR-incomp	Gypsy	LTR Gypsy	0.884	0.877	0	0
scaffold_11	8961	10059	+	Tmel-B-G14563-MAP4_classI-LTR-incomp	Gypsy	LTR Gypsy	0.824	0.93	0	0
scaffold_11	10799	15244	+	Tmel-B-G9117-MAP3_classI-LTR-incomp	Gypsy	LTR Gypsy	0.903	0.908	0	0
scaffold_11	15245	15471	+	Tmel-B-G6651-MAP20_classI-LTR-incomp	Gypsy	LTR Gypsy	0.94	0.892	0	0
scaffold_11	15478	15887	-	Tmel-B-G9386-MAP3_classI-LTR-incomp	Gypsy	LTR Gypsy	0.909	0.899	0	0
scaffold_11	17295	17824	+	Tmel-B-G13674-MAP3_classI-LTR-incomp	Gypsy	LTR Gypsy	0.629	1	0	0
scaffold_11	18362	18918	+	Tmel-B-G13674-MAP3_classI-LTR-incomp	Gypsy	LTR Gypsy	0.939	0.973	0	0
scaffold_11	19155	20342	+	Tmel-B-P28.187-MAP11_classII-TIR-comp	Tc1/Mariner	DNA transposons	0.958	0.946	0	0
scaffold_11	21601	21956	+	Tmel-B-G8292-MAP3_classII-TIR-incomp	Tc1/Mariner	DNA transposons	0.927	0.89	0	0
scaffold_11	24399	24850	+	Tmel-B-R71-MAP4_confused	I	Non-LTR LINES	0.906	0.946	0	0
scaffold_11	25649	28053	+	Tmel-B-R93-MAP20_classI-LINE-comp	I	Non-LTR LINES	0.85	0.855	0	0
scaffold_11	62910	63311	+	Tmel-B-G4246-MAP3_classII-TIR-incomp	Tc1/Mariner	DNA transposons	0.238	0.243	0	0
scaffold_11	63434	63705	-	Tmel-B-G7134-MAP11_confused	I	Non-LTR LINES	0.954	1	0	0
scaffold_11	63706	64909	-	Tmel-B-G7134-MAP11_confused	I	Non-LTR LINES	0.864	0.89	0	0
scaffold_11	65161	67340	-	Tmel-B-G5126-MAP4_classI-LINE-comp	I	Non-LTR LINES	0.825	0.929	0	0
scaffold_11	68478	69808	-	Tmel-B-G4906-MAP3_confused	I	Non-LTR LINES	0.959	0.924	0	0
scaffold_11	70678	72206	-	Tmel-B-R207-MAP20_classI-LTR-comp	I	Non-LTR LINES	0.809	0.938	0	0
scaffold_11	72210	75340	-	Tmel-B-G5126-MAP4_classI-LINE-comp	I	Non-LTR LINES	0.856	0.884	0	0
scaffold_11	75342	75919	+	Tmel-B-G10994-MAP20_classI-LTR-incomp	Gypsy	LTR Gypsy	0.952	0.914	0	0
scaffold_11	76032	76247	+	Tmel-B-R93-MAP20_classI-LINE-comp	I	Non-LTR LINES	0.748	0.289	0	0
scaffold_11	76475	79193	+	Tmel-B-R93-MAP20_classI-LINE-comp	I	Non-LTR LINES	0.893	0.898	0	0
scaffold_11	79194	79606	+	Tmel-B-G10551-MAP5_classI-LTR-incomp	Gypsy	LTR Gypsy	0.918	0.844	0	0
scaffold_11	79607	80388	+	Tmel-B-G9960-MAP7_classI-LTR-comp	Gypsy	LTR Gypsy	0.847	0.857	0	0
scaffold_11	80389	81475	+	Tmel-B-R339-MAP12_classI-LTR-comp	Copia	LTR other	0.902	0.799	0	0
scaffold_11	81476	84308	+	Tmel-B-R339-MAP12_classI-LTR-comp	Copia	LTR other	0.861	0.86	0	0
scaffold_11	84310	88808	-	Tmel-B-R207-MAP20_classI-LTR-comp	I	Non-LTR LINES	0.77	0.873	0	0
scaffold_11	89257	90257	+	Tmel-B-R701-MAP4_classII-TIR-incomp	Tc1/Mariner	DNA transposons	0.85	0.868	0	0
scaffold_11	91073	94807	+	Tmel-B-R93-MAP20_classI-LINE-comp	I	Non-LTR LINES	0.845	0.867	0	0
scaffold_11	94823	98147	-	Tmel-B-G5126-MAP4_classI-LINE-comp	I	Non-LTR LINES	0.951	0.915	0	0
scaffold_11	101907	112278	+	Tmel-B-G8021-MAP20_classI-LTR-comp	LTR	LTR other	0.877	0.828	0	0
scaffold_11	112284	115304	+	Tmel-B-G10573-MAP3_classI-LINE-incomp	I	Non-LTR LINES	0.882	0.862	0	0
scaffold_11	115305	119759	-	Tmel-B-G13457-MAP5_classI-LTR-incomp	Gypsy	LTR Gypsy	0.872	0.804	0	0
scaffold_11	119763	120244	+	Tmel-B-R404-MAP6_classI-LINE-comp	I	Non-LTR LINES	0.986	0.928	0	0
scaffold_11	121913	122475	-	Tmel-B-R1134-MAP3_classII-TIR-incomp	Tc1/Mariner	DNA transposons	0.359	0.293	0.02401	0.0279149
scaffold_11	122480	122772	-	Tmel-B-R1134-MAP3_classII-TIR-incomp	Tc1/Mariner	DNA transposons	1	0.694	0	0
scaffold_11	122880	123313	-	Tmel-B-R1134-MAP3_classII-TIR-incomp	Tc1/Mariner	DNA transposons	0.967	0.955	0	0
scaffold_11	123801	124185	+	Tmel-B-G2388-MAP6_classII-TIR-incomp	Tc1/Mariner	DNA transposons	0.003	0.834	0.0351397	0
scaffold_11	124226	125810	+	Tmel-B-G3408-MAP4_classII-TIR-incomp	Tc1/Mariner	DNA transposons	0.006	0.579	0	0.00990416
scaffold_11	126410	128598	+	Tmel-B-G3961-MAP4_classII-TIR-comp	Tc1/Mariner	DNA transposons	0.708	0.772	0.135676	0.0143402
scaffold_11	132839	133215	-	Tmel-B-G3864-MAP3_classII-TIR-comp	Tc1/Mariner	DNA transposons	0.968	0.922	0	0
scaffold_11	133250	134305	+	Tmel-B-P171.3-MAP4_classI-LTR-comp	Gypsy	LTR Gypsy	0.788	0.87	0	0
scaffold_11	134306	142354	+	Tmel-B-G12440-MAP5_classI-LTR-incomp	Gypsy	LTR Gypsy	0.866	0.881	0	0
scaffold_11	144720	145601	-	Tmel-B-G3864-MAP3_classII-TIR-comp	Tc1/Mariner	DNA transposons	0.946	0.935	0	0
scaffold_11	145625	151776	+	Tmel-B-P171.3-MAP4_classI-LTR-comp	Gypsy	LTR Gypsy	0.82	0.899	0	0
scaffold_11	151777	152557	+	Tmel-B-R339-MAP12_classI-LTR-comp	Copia	LTR other	0.828	0.927	0	0
scaffold_11	152558	156540	+	Tmel-B-R339-MAP12_classI-LTR-comp	Copia	LTR other	0.853	0.842	0	0
scaffold_11	156541	159524	+	Tmel-B-G12440-MAP5_classI-LTR-incomp	Gypsy	LTR Gypsy	0.837	0.874	0	0
scaffold_11	169242	170418	+	Tmel-B-G11069-MAP8_classI-LTR-incomp	Gypsy	LTR Gypsy	0.857	0.829	0	0
scaffold_11	175382	176188	-	Tmel-B-G4974-MAP8_classII-TIR-incomp	TIR	DNA transposons	0.912	0.882	0	0
scaffold_11	176191	180120	+	Tmel-B-G12360-MAP3_classI-LTR-incomp	Gypsy	LTR Gypsy	0.856	0.884	0	0
scaffold_11	180121	189147	+	Tmel-B-G11594-MAP3_confused	Gypsy	LTR Gypsy	0.815	0.864	0	0
scaffold_11	189150	189470	-	Tmel-B-G11389-MAP4_confused	Gypsy	LTR Gypsy	0.916	0.962	0	0
scaffold_11	189471	191343	-	Tmel-B-G14518-MAP4_classI-LTR-incomp	Gypsy	LTR Gypsy	0.856	0.877	0	0
scaffold_11	191353	193247	+	Tmel-B-G15006-MAP5_classI-LTR-incomp	Gypsy	LTR Gypsy	0.876	0.857	0	0
scaffold_11	193248	194249	+	Tmel-B-R75-MAP15_classII-TIR-incomp	Tc1/Mariner	DNA transposons	0.922	0.938	0	0
scaffold_11	194272	194623	-	Tmel-B-G13352-MAP6_classI-LTR-incomp	Gypsy	LTR Gypsy	0.906	1	0	0
scaffold_11	194747	195987	+	Tmel-B-G10728-MAP3_classI-LTR-incomp	Gypsy	LTR Gypsy	0.958	0.833	0	0
scaffold_11	197527	200000	+	Tmel-B-G13602-MAP5_classI-LTR-incomp	Gypsy	LTR Gypsy	0.849	0.85	0	0
scaffold_11	197527	200481	-	Tmel-B-G9117-MAP3_classI-LTR-incomp	Gypsy	LTR Gypsy	0.857	0.808	0	0
scaffold_11	200521	201497	-	Tmel-B-G8291-MAP20_classI-LTR-incomp	Gypsy	LTR Gypsy	0.832	0.868	0	0
scaffold_11	201608	202381	-	Tmel-B-G11069-MAP8_classI-LTR-incomp	Gypsy	LTR Gypsy	0.95	0.867	0	0
scaffold_11	202385	203007	+	Tmel-B-G11069-MAP8_classI-LTR-incomp	Gypsy	LTR Gypsy	0.908	0.815	0	0
scaffold_11	203274	203716	-	Tmel-B-R1251-MAP3_classII-TIR-incomp	Tc1/Mariner	DNA transposons	0	0.003	0	0
scaffold_11	246964	247454	+	Tmel-B-G11093-MAP3_classII-TIR-incomp	Tc1/Mariner	DNA transposons	0.925	0.805	0	0
scaffold_11	247560	248789	-	Tmel-B-G4171-MAP5_classII-TIR-comp	Tc1/Mariner	DNA transposons	0.935	0.88	0	0
scaffold_11	249130	254960	+	Tmel-B-G14382-MAP7_classI-LTR-incomp	Gypsy	LTR Gypsy	0.828	0.86	0	0
scaffold_11	255069	259903	+	Tmel-B-P88.3-MAP4_classI-LINE-incomp	I	Non-LTR LINES	0.852	0.886	0	0
scaffold_11	261154	267672	+	Tmel-B-G11784-MAP4_classI-LTR-incomp	Gypsy	LTR Gypsy	0.817	0.845	0	0
scaffold_11	268025	269280	-	Tmel-B-G11389-MAP4_confused	Gypsy	LTR Gypsy	0.851	0.81	0	0
scaffold_11	270191	272679	+	Tmel-B-G11794-MAP3_classI-LTR-incomp	Gypsy	LTR Gypsy	0.9	0.876	0	0
scaffold_11	272680	274711	-	Tmel-B-G8191-MAP13_classI-LTR-incomp	Gypsy	LTR Gypsy	0.913	0.861	0	0
scaffold_11	274716	277366	-	Tmel-B-G7134-MAP11_confused	I	Non-LTR LINES	0.914	0.922	0	0
scaffold_11	317649	318293	+	Tmel-B-R18-MAP3_classII-TIR-incomp	TIR	DNA transposons	0.009	0.068	0	0
scaffold_11	324603	327186	+	Tmel-B-R20-MAP4_classII-TIR-incomp	hAT	DNA transposons	0.766	0.766	0.00522401	0
scaffold_11	332088	332446	+	Tmel-B-R959-MAP5_classII-TIR-incomp	Tc1/Mariner	DNA transposons	0	0.004	0	0
scaffold_11	334347	334608	+	Tmel-B-P291.12-MAP5_classII-TIR-comp	Tc1/Mariner	DNA transposons	0	0.211	0	0
scaffold_11	334609	335217	+	Tmel-B-P291.12-MAP5_classII-TIR-comp	Tc1/Mariner	DNA transposons	0.021	0.747	0	0
scaffold_11	335224	336128	-	Tmel-B-G11661-MAP7_classI-LTR-incomp	Gypsy	LTR Gypsy	0.904	0.856	0	0
scaffold_11	336142	336478	-	Tmel-B-G3884-MAP3_classII-TIR-comp	Tc1/Mariner	DNA transposons	0.921	0.909	0	0
scaffold_11	336495	337752	-	Tmel-B-G11120-MAP5_classII-TIR-incomp	Tc1/Mariner	DNA transposons	0.848	0.728	0	0
scaffold_11	337910	338485	-	Tmel-B-G3884-MAP3_classII-TIR-comp	Tc1/Mariner	DNA transposons	0.938	0.945	0	0
scaffold_11	339337	346233	-	Tmel-B-G12709-MAP5_classI-LTR-incomp	Gypsy	LTR Gypsy	0.819	0.801	0	0
scaffold_11	354635	355440	+	Tmel-B-G11093-MAP3_classII-TIR-incomp	Tc1/Mariner	DNA transposons	0.876	0.887	0	0
scaffold_11	357010	358007	-	Tmel-B-R1134-MAP3_classII-TIR-incomp	Tc1/Mariner	DNA transposons	0.522	0.706	0	0
scaffold_11	358219	358523	+	Tmel-B-G4278-MAP4_classII-TIR-incomp	Tc1/Mariner	DNA transposons	0.001	0	0.133161	0
scaffold_11	361947	362258	-	Tmel-B-R2334-MAP7_classII-TIR-incomp	Tc1/Mariner	DNA transposons	0	0.005	0	0
scaffold_11	371312	371559	+	Tmel-B-R168-MAP7_classII-TIR-incomp	Tc1/Mariner	DNA transposons	0.007	0.008	0	0
scaffold_11	424665	424866	-	Tmel-B-G4558-MAP3_classII-TIR-comp	Tc1/Mariner	DNA transposons	0.016	0.005	0	0
scaffold_11	427883	429093	+	Tmel-B-G9301-MAP3_classI-LTR-incomp	Gypsy	LTR Gypsy	0.893	0.867	0	0
scaffold_11	429509	429971	-	Tmel-B-R1024-MAP3_classII-TIR-incomp	Tc1/Mariner	DNA transposons	0.926	0.899	0	0
scaffold_11	438963	440648	+	Tmel-B-R23-MAP3_classII-TIR-incomp	PiggyBac	DNA transposons	0.788	0.815	0.00800809	0
scaffold_11	465700	466841	+	Tmel-B-R1243-MAP5_classII-TIR-comp	Tc1/Mariner	DNA transposons	0.935	0.847	0	0
scaffold_11	467089	467303	-	Tmel-B-G3724-MAP6_classII-TIR-comp	Tc1/Mariner	DNA transposons	0.934	0.848	0	0
scaffold_11	490989	492425	-	Tmel-B-R11-MAP6_classI-LINE-incomp	LINE	Non-LTR LINES	0.799	0.891	0	0
scaffold_11	492659	493056	+	Tmel-B-G3040-MAP3_classII-TIR-comp	Tc1/Mariner	DNA transposons	0.973	0.971	0	0
scaffold_11	493063	497628	-	Tmel-B-G13177-MAP7_classI-LTR-incomp	Gypsy	LTR Gypsy	0.848	0.877	0	0
scaffold_11	497629	506166	-	Tmel-B-G8324-MAP5_classI-LTR-incomp	Gypsy	LTR Gypsy	0.818	0.824	0	0
scaffold_11	506196	507734	+	Tmel-B-G11978-MAP3_classI-LTR-comp	Gypsy	LTR Gypsy	0.844	0.876	0	0
scaffold_11	507747	508329	+	Tmel-B-G3040-MAP3_classII-TIR-comp	Tc1/Mariner	DNA transposons	0.944	0.917	0	0
scaffold_11	509647	509876	+	Tmel-B-G3040-MAP3_classII-TIR-comp	Tc1/Mariner	DNA transposons	0.005	0.002	0	0.0685074
scaffold_11	530209	530583	+	Tmel-B-R1233-MAP4_classII-TIR-comp	Tc1/Mariner	DNA transposons	0.535	0.308	0.0721584	0
scaffold_11	530584	532344	+	Tmel-B-G3961-MAP4_classII-TIR-comp	Tc1/Mariner	DNA transposons	0.804	0.752	0.383342	0
scaffold_11	539482	541713	-	Tmel-B-R262-MAP8_classII-TIR-incomp	PiggyBac	DNA transposons	0.922	0.93	0	0
scaffold_11	543416	543632	+	Tmel-B-R1738-MAP3_classII-TIR-incomp	Tc1/Mariner	DNA transposons	0.933	0.94	0	0
scaffold_11	543668	544067	-	Tmel-B-G13927-MAP6_classI-LTR-incomp	Gypsy	LTR Gypsy	0.958	0.913	0	0
scaffold_11	544068	544824	+	Tmel-B-R1738-MAP3_classII-TIR-incomp	Tc1/Mariner	DNA transposons	0.903	0.977	0	0
scaffold_11	544826	546036	+	Tmel-B-P291.12-MAP5_classII-TIR-comp	Tc1/Mariner	DNA transposons	0.875	0.94	0	0
scaffold_11	546575	547876	+	Tmel-B-P291.12-MAP5_classII-TIR-comp	Tc1/Mariner	DNA transposons	0.825	0.858	0	0
scaffold_11	548758	549939	+	Tmel-B-G4507-MAP4_classII-TIR-comp	Tc1/Mariner	DNA transposons	0.859	0.926	0	0
scaffold_11	550935	551576	+	Tmel-B-R1738-MAP3_classII-TIR-incomp	Tc1/Mariner	DNA transposons	0.642	0.579	0	0
scaffold_11	561223	562533	-	Tmel-B-G3102-MAP18_classII-TIR-comp	Tc1/Mariner	DNA transposons	0.675	0.513	0	0
scaffold_11	563690	564005	-	Tmel-B-R1309-MAP3_classII-TIR-comp	Tc1/Mariner	DNA transposons	0.91	0.99	0	0
scaffold_11	565740	566125	-	Tmel-B-R1024-MAP3_classII-TIR-incomp	Tc1/Mariner	DNA transposons	0.607	0.768	0	0
scaffold_11	612345	613644	+	Tmel-B-R33-MAP20_classII-TIR-comp	Tc1/Mariner	DNA transposons	0.919	0.424	0	0
scaffold_11	613645	614100	-	Tmel-B-G13701-MAP8_classI-LTR-incomp	Gypsy	LTR Gypsy	0.942	0.936	0	0
scaffold_11	614101	614492	+	Tmel-B-R33-MAP20_classII-TIR-comp	Tc1/Mariner	DNA transposons	0.682	0.686	0	0
scaffold_11	673382	674056	-	Tmel-B-G9864-MAP3_classI-LTR-incomp	Gypsy	LTR Gypsy	0.873	0.893	0	0
scaffold_11	674240	675068	+	Tmel-B-G7475-MAP4_classII-TIR-comp	Tc1/Mariner	DNA transposons	0.948	0.962	0	0
scaffold_11	682848	683055	+	Tmel-B-G12495-MAP3_classI-LTR-incomp	Gypsy	LTR Gypsy	0.84	0.838	0	0
scaffold_11	683056	684356	-	Tmel-B-G12860-MAP13_classI-LTR-incomp	Gypsy	LTR Gypsy	0.77	0.644	0	0
scaffold_11	684369	684977	-	Tmel-B-G7418-MAP3_classI-LTR-incomp	Gypsy	LTR Gypsy	0.766	0.835	0	0
scaffold_11	687573	689379	+	Tmel-B-G10100-MAP18_classI-LTR-incomp	Gypsy	LTR Gypsy	0.854	0.846	0	0
scaffold_11	690638	692543	+	Tmel-B-G6527-MAP3_classI-LTR-incomp	Gypsy	LTR Gypsy	0.762	0.83	0	0
scaffold_11	698416	701668	-	Tmel-B-G5126-MAP4_classI-LINE-comp	I	Non-LTR LINES	0.833	0.853	0	0
scaffold_11	702443	704302	-	Tmel-B-G3656-MAP7_classI-LTR-incomp	LTR	LTR other	0.809	0.811	0	0
scaffold_11	704686	705345	+	Tmel-B-P126.129-MAP4_classI-LINE-comp	I	Non-LTR LINES	0.996	0.792	0	0
scaffold_11	705414	715841	-	Tmel-B-G12838-MAP7_classI-LTR-incomp	Gypsy	LTR Gypsy	0.828	0.785	0	0
scaffold_11	715842	716065	+	Tmel-B-P126.129-MAP4_classI-LINE-comp	I	Non-LTR LINES	0.974	0.896	0	0
scaffold_11	718674	720327	+	Tmel-B-G12017-MAP4_classI-LTR-comp	Gypsy	LTR Gypsy	0.956	0.935	0	0
scaffold_11	724365	726990	-	Tmel-B-G7707-MAP3_classI-LTR-incomp	Gypsy	LTR Gypsy	0.84	0.891	0	0
scaffold_11	727186	735912	+	Tmel-B-G9117-MAP3_classI-LTR-incomp	Gypsy	LTR Gypsy	0.868	0.868	0	0
scaffold_11	737232	737490	-	Tmel-B-G12128-MAP3_classI-LTR-incomp	Gypsy	LTR Gypsy	0.926	0.992	0	0
scaffold_11	737491	737765	-	Tmel-B-G7383-MAP3_classII-TIR-comp	Tc1/Mariner	DNA transposons	0.023	0.107	0.492468	0
scaffold_11	753093	753519	+	Tmel-B-R38-MAP20_classII-TIR-incomp	Tc1/Mariner	DNA transposons	NA	NA	0.158376	0.0368267
scaffold_11	817870	820404	+	Tmel-B-P291.12-MAP5_classII-TIR-comp	Tc1/Mariner	DNA transposons	0.822	0.723	0.00532503	0
scaffold_11	824646	825202	+	Tmel-B-G586-MAP12_classII-TIR-incomp	TIR	DNA transposons	0.492	0.485	0	0
scaffold_11	825217	826479	-	Tmel-B-G8894-MAP3_classI-LTR-incomp	Gypsy	LTR Gypsy	0.704	0.509	0	0
scaffold_11	826482	827026	-	Tmel-B-R333-MAP6_classII-TIR-comp	Tc1/Mariner	DNA transposons	0.674	0.639	0	0
scaffold_11	827058	834116	+	Tmel-B-G15132-MAP3_classI-LTR-incomp	Gypsy	LTR Gypsy	0.853	0.856	0	0
scaffold_11	834125	834353	+	Tmel-B-G4303-MAP8_classII-TIR-comp	Tc1/Mariner	DNA transposons	0.94	0.879	0	0
scaffold_11	844504	844876	-	Tmel-B-R408-MAP7_classI-LTR-comp	Gypsy	LTR Gypsy	0	0	0	0
scaffold_11	848196	848420	-	Tmel-B-G7383-MAP3_classII-TIR-comp	Tc1/Mariner	DNA transposons	0.011	0	0	0
scaffold_11	879744	887106	-	Tmel-B-G12452-MAP6_classI-LTR-incomp	Gypsy	LTR Gypsy	0.747	0.797	0	0
scaffold_11	887116	887342	+	Tmel-B-G14837-MAP3_classI-LTR-incomp	Gypsy	LTR Gypsy	0.965	0.866	0	0
scaffold_11	887344	890425	+	Tmel-B-G11931-MAP3_classI-LTR-incomp	Gypsy	LTR Gypsy	0.744	0.856	0	0
scaffold_11	890426	901760	+	Tmel-B-G13569-MAP5_classI-LTR-incomp	Gypsy	LTR Gypsy	0.752	0.809	0	0
scaffold_11	901761	904130	+	Tmel-B-G8602-MAP3_classI-LTR-comp	Gypsy	LTR Gypsy	0.799	0.909	0	0
scaffold_11	904310	905636	-	Tmel-B-G3445-MAP5_classII-TIR-comp	Tc1/Mariner	DNA transposons	0.737	0.83	0.0101762	0
scaffold_11	907015	908212	+	Tmel-B-G6685-MAP11_classII-TIR-comp	Tc1/Mariner	DNA transposons	0.527	0.647	0	0
scaffold_11	908213	908466	+	Tmel-B-G11166-MAP4_classI-LTR-incomp	Gypsy	LTR Gypsy	0.889	0.844	0	0
scaffold_11	908489	922192	-	Tmel-B-G14078-MAP3_classI-LTR-comp	Gypsy	LTR Gypsy	0.77	0.812	0	0
scaffold_11	922214	923660	+	Tmel-B-R38-MAP20_classII-TIR-incomp	Tc1/Mariner	DNA transposons	0.618	0.696	0	0
scaffold_11	930826	931062	-	Tmel-B-R408-MAP7_classI-LTR-comp	Gypsy	LTR Gypsy	0.003	0.005	0.0571764	0
scaffold_11	944187	946431	+	Tmel-B-G4257-MAP5_classII-TIR-comp	Tc1/Mariner	DNA transposons	0.626	0.577	0	0
scaffold_11	967187	967579	+	Tmel-B-R421-MAP7_classII-MITE	MITE	DNA transposons	0.011	0	7.12546	0.240125
scaffold_11	977302	977980	-	Tmel-B-G3767-MAP5_classII-TIR-comp	Tc1/Mariner	DNA transposons	0.94	0.935	0	0
scaffold_11	983050	983267	-	Tmel-B-G9390-MAP3_classI-LTR-incomp	Gypsy	LTR Gypsy	0.95	0.886	0	0
scaffold_11	983752	984163	-	Tmel-B-G11947-MAP3_classI-LTR-incomp	Gypsy	LTR Gypsy	0.941	1	0	0
scaffold_11	985457	986755	+	Tmel-B-R219-MAP8_classII-TIR-comp	Tc1/Mariner	DNA transposons	0.841	0.798	0	0
scaffold_11	987066	987567	-	Tmel-B-G15349-MAP7_classI-LTR-comp	Gypsy	LTR Gypsy	0.93	0.824	0	0
scaffold_11	987568	987863	+	Tmel-B-G15356-MAP4_classI-LTR-incomp	Gypsy	LTR Gypsy	0.883	1	0	0
scaffold_11	987867	994726	+	Tmel-B-G11427-MAP17_classI-LTR-incomp	Gypsy	LTR Gypsy	0.813	0.82	0	0
scaffold_11	994778	995147	-	Tmel-B-G10430-MAP3_classI-LTR-incomp	Gypsy	LTR Gypsy	0.932	0.796	0	0
scaffold_11	995437	996111	+	Tmel-B-G11803-MAP3_classI-LTR-incomp	Gypsy	LTR Gypsy	0.925	0.879	0	0
scaffold_11	996429	996647	+	Tmel-B-G14518-MAP4_classI-LTR-incomp	Gypsy	LTR Gypsy	0.983	0.971	0	0
scaffold_11	1015037	1016422	+	Tmel-B-G10882-MAP5_classII-TIR-incomp	Tc1/Mariner	DNA transposons	0.983	0.887	0	0
scaffold_11	1019411	1026148	+	Tmel-B-G8540-MAP3_classI-LTR-incomp	Gypsy	LTR Gypsy	0.81	0.72	0	0
scaffold_11	1026149	1026362	+	Tmel-B-G12628-MAP4_classI-LTR-incomp	Gypsy	LTR Gypsy	0.97	1	0	0
scaffold_11	1026363	1027506	+	Tmel-B-G12628-MAP4_classI-LTR-incomp	Gypsy	LTR Gypsy	0.98	0.969	0	0
scaffold_11	1027507	1027790	+	Tmel-B-G8181-MAP3_classII-TIR-incomp	Tc1/Mariner	DNA transposons	0.619	0.985	0	0
scaffold_11	1029816	1030035	-	Tmel-B-G13007-MAP3_classI-LTR-comp	Gypsy	LTR Gypsy	0.9	0.865	0	0
scaffold_11	1030374	1030649	-	Tmel-B-G7091-MAP20_classI-LTR-incomp	Gypsy	LTR Gypsy	0.955	0.9	0	0
scaffold_11	1030650	1034589	-	Tmel-B-G11594-MAP3_confused	Gypsy	LTR Gypsy	0.869	0.849	0	0
scaffold_11	1034651	1035000	-	Tmel-B-R140-MAP9_classI-LTR-comp	Copia	LTR other	0.924	0.792	0	0
scaffold_11	1035014	1043003	+	Tmel-B-G7707-MAP3_classI-LTR-incomp	Gypsy	LTR Gypsy	0.846	0.876	0	0
scaffold_11	1043022	1043282	+	Tmel-B-G12220-MAP3_classI-LTR-incomp	Gypsy	LTR Gypsy	0.967	0.959	0	0
scaffold_11	1043595	1044755	+	Tmel-B-G3445-MAP5_classII-TIR-comp	Tc1/Mariner	DNA transposons	0.941	0.963	0	0
scaffold_11	1045791	1053937	-	Tmel-B-P18.3-MAP20_classI-LTR-incomp	Gypsy	LTR Gypsy	0.851	0.821	0	0
scaffold_11	1054068	1062445	+	Tmel-B-G9117-MAP3_classI-LTR-incomp	Gypsy	LTR Gypsy	0.887	0.843	0	0
scaffold_11	1063762	1064087	+	Tmel-B-G10430-MAP3_classI-LTR-incomp	Gypsy	LTR Gypsy	NA	NA	0	0
scaffold_11	1070929	1072266	+	Tmel-B-G10871-MAP3_classI-LINE-comp	I	Non-LTR LINES	0.898	0.798	0	0
scaffold_11	1072417	1091134	-	Tmel-B-G10788-MAP9_classI-LINE-comp	I	Non-LTR LINES	0.872	0.85	0	0
scaffold_11	1091135	1109300	+	Tmel-B-G12552-MAP10_classI-LTR-comp	I	Non-LTR LINES	0.853	0.849	0	0
scaffold_11	1109302	1110781	+	Tmel-B-G12552-MAP10_classI-LTR-comp	I	Non-LTR LINES	0.839	0.844	0	0
scaffold_11	1110957	1122577	-	Tmel-B-G10788-MAP9_classI-LINE-comp	I	Non-LTR LINES	0.885	0.861	0	0
scaffold_11	1133141	1134119	-	Tmel-B-P114.101-MAP18_classII-TIR-comp	Tc1/Mariner	DNA transposons	0.291	0	0	0
scaffold_11	1141277	1142798	-	Tmel-B-G11419-MAP3_confused	Tc1/Mariner	DNA transposons	0.174	0.093	0	0
scaffold_11	1142799	1143766	+	Tmel-B-R529-MAP11_classII-TIR-incomp	Tc1/Mariner	DNA transposons	0.32	0.341	0	0
scaffold_11	1149490	1149801	+	Tmel-B-G4704-MAP6_classII-TIR-comp	Tc1/Mariner	DNA transposons	NA	NA	0	0
scaffold_11	1149798	1150184	+	Tmel-B-G12911-MAP3_classI-LTR-incomp	Gypsy	LTR Gypsy	0.972	0.806	0	0
scaffold_11	1150200	1150593	-	Tmel-B-G11686-MAP3_classII-TIR-incomp	Tc1/Mariner	DNA transposons	0.94	0.967	0	0
scaffold_11	1151976	1153214	+	Tmel-B-G11069-MAP8_classI-LTR-incomp	Gypsy	LTR Gypsy	0.885	0.91	0	0
scaffold_11	1153476	1153812	+	Tmel-B-G14518-MAP4_classI-LTR-incomp	Gypsy	LTR Gypsy	0.972	0.994	0	0
scaffold_11	1153814	1154109	+	Tmel-B-G10728-MAP3_classI-LTR-incomp	Gypsy	LTR Gypsy	NA	NA	0	0
scaffold_11	1163904	1164138	+	Tmel-B-G14479-MAP4_classI-LTR-incomp	Gypsy	LTR Gypsy	0.963	0.963	0	0
scaffold_11	1164200	1167860	+	Tmel-B-G7702-MAP4_classI-LTR-incomp	Gypsy	LTR Gypsy	0.926	0.882	0	0
scaffold_11	1169402	1169677	+	Tmel-B-G7702-MAP4_classI-LTR-incomp	Gypsy	LTR Gypsy	NA	NA	0	0
scaffold_11	1170024	1171918	-	Tmel-B-G9117-MAP3_classI-LTR-incomp	Gypsy	LTR Gypsy	0.871	0.883	0	0
scaffold_11	1171919	1173242	+	Tmel-B-G7831-MAP8_classII-TIR-incomp	TIR	DNA transposons	0.903	0.969	0	0
scaffold_11	1173495	1174871	+	Tmel-B-G7831-MAP8_classII-TIR-incomp	TIR	DNA transposons	0.822	0.695	0	0
scaffold_11	1174872	1175489	+	Tmel-B-G8388-MAP20_classI-LTR-incomp	Gypsy	LTR Gypsy	0.934	0.986	0	0
scaffold_11	1175565	1176934	+	Tmel-B-G12085-MAP4_classI-LTR-incomp	Gypsy	LTR Gypsy	0.942	0.965	0	0
scaffold_11	1177646	1177871	-	Tmel-B-G12498-MAP3_classI-LTR-incomp	Gypsy	LTR Gypsy	1	1	0	0
scaffold_11	1178964	1180436	+	Tmel-B-G12420-MAP3_classI-LTR-incomp	Gypsy	LTR Gypsy	0.892	0.889	0	0
scaffold_11	1180437	1181475	+	Tmel-B-G9117-MAP3_classI-LTR-incomp	Gypsy	LTR Gypsy	0.969	0.927	0	0
scaffold_11	1181957	1182184	-	Tmel-B-R94-MAP13_classII-TIR-incomp	Tc1/Mariner	DNA transposons	0.928	0.925	0	0
scaffold_11	1182889	1183957	+	Tmel-B-G8512-MAP3_classII-TIR-incomp	TIR	DNA transposons	0.075	0.029	0	0
scaffold_11	1200253	1200939	+	Tmel-B-R50-MAP4_classII-TIR-comp	Tc1/Mariner	DNA transposons	0.616	0.377	0	0
scaffold_11	1200942	1201369	+	Tmel-B-G12954-MAP3_classI-LTR-incomp	Gypsy	LTR Gypsy	0.916	0.824	0	0
scaffold_11	1201370	1202149	+	Tmel-B-R50-MAP4_classII-TIR-comp	Tc1/Mariner	DNA transposons	0.835	0.793	0	0
scaffold_11	1214567	1216232	-	Tmel-B-G11120-MAP5_classII-TIR-incomp	Tc1/Mariner	DNA transposons	0.739	0.726	0	0
scaffold_11	1218189	1219446	-	Tmel-B-G11120-MAP5_classII-TIR-incomp	Tc1/Mariner	DNA transposons	0.7	0.626	0	0
scaffold_11	1219940	1228957	+	Tmel-B-P88.3-MAP4_classI-LINE-incomp	I	Non-LTR LINES	0.873	0.859	0	0
scaffold_11	1228958	1229837	+	Tmel-B-R106-MAP4_confused	I	Non-LTR LINES	0.888	0.897	0	0
scaffold_11	1229838	1233491	-	Tmel-B-G11277-MAP5_classII-TIR-incomp	Tc1/Mariner	DNA transposons	0.865	0.875	0	0
scaffold_11	1233492	1235660	+	Tmel-B-G4323-MAP3_classII-TIR-incomp	Tc1/Mariner	DNA transposons	0.917	0.826	0	0
scaffold_11	1235661	1241051	+	Tmel-B-P39.3-MAP20_confused	I	Non-LTR LINES	0.822	0.797	0	0
scaffold_11	1241052	1243771	+	Tmel-B-P171.3-MAP4_classI-LTR-comp	Gypsy	LTR Gypsy	0.853	0.832	0	0
scaffold_11	1243774	1245026	-	Tmel-B-G11103-MAP3_classI-LINE-incomp	LINE	Non-LTR LINES	0.803	0.798	0	0
scaffold_11	1245027	1250040	-	Tmel-B-G13482-MAP5_classI-LTR-incomp	Gypsy	LTR Gypsy	0.888	0.835	0	0
scaffold_11	1250042	1251162	-	Tmel-B-R1180-MAP3_confused	I	Non-LTR LINES	0.914	0.917	0	0
scaffold_11	1251163	1251428	+	Tmel-B-G11345-MAP3_classII-TIR-incomp	Tc1/Mariner	DNA transposons	0.928	0.891	0	0
scaffold_11	1251491	1254910	-	Tmel-B-G14078-MAP3_classI-LTR-comp	Gypsy	LTR Gypsy	0.803	0.802	0	0
scaffold_11	1254911	1255659	+	Tmel-B-G10530-MAP3_classI-LTR-incomp	Gypsy	LTR Gypsy	0.834	0.838	0	0
scaffold_11	1255693	1259148	-	Tmel-B-G13482-MAP5_classI-LTR-incomp	Gypsy	LTR Gypsy	0.798	0.833	0	0
scaffold_11	1259186	1260535	+	Tmel-B-G13074-MAP5_classI-LTR-incomp	Gypsy	LTR Gypsy	0.705	0.662	0	0
scaffold_11	1272187	1272515	-	Tmel-B-R408-MAP7_classI-LTR-comp	Gypsy	LTR Gypsy	0.003	0.004	0.0822782	0.286979
scaffold_110	6401	8718	+	Tmel-B-G8416-MAP20_classI-LTR-incomp	Gypsy	LTR Gypsy	0.849	0.822	0	0
scaffold_110	14739	16472	+	Tmel-B-R146-MAP12_classII-TIR-comp	hAT	DNA transposons	0.264	0.18	0	0
scaffold_110	16643	23390	+	Tmel-B-G10511-MAP13_classI-LTR-incomp	Gypsy	LTR Gypsy	0.77	0.693	0	0
scaffold_110	23420	24471	-	Tmel-B-G9271-MAP3_classII-TIR-incomp	TIR	DNA transposons	0.822	0.82	0	0
scaffold_110	24497	26130	+	Tmel-B-G4714-MAP7_classII-TIR-comp	hAT	DNA transposons	0.067	0.036	0	0.00960698
scaffold_110	45714	46016	-	Tmel-B-R1834-MAP20_classI-LTR-incomp	LTR	LTR other	0.003	0.001	0	3.11686
scaffold_110	51801	54744	+	Tmel-B-G5435-MAP4_classI-LTR-comp	Copia	LTR other	0.789	0.761	0	0
scaffold_110	57951	58469	-	Tmel-B-G11922-MAP3_classI-LTR-incomp	Gypsy	LTR Gypsy	0.736	0.766	0	0
scaffold_110	62544	67988	-	Tmel-B-G12912-MAP5_classI-LTR-incomp	Gypsy	LTR Gypsy	0.773	0.786	0	0
scaffold_110	69243	71056	+	Tmel-B-G12029-MAP3_classI-LTR-incomp	Gypsy	LTR Gypsy	0.8	0.781	0	0
scaffold_110	73424	76533	+	Tmel-B-G13039-MAP3_classI-LTR-incomp	Gypsy	LTR Gypsy	0.855	0.867	0	0
scaffold_110	76534	84907	+	Tmel-B-G13239-MAP3_classI-LTR-incomp	Gypsy	LTR Gypsy	0.855	0.824	0	0
scaffold_110	84908	89652	+	Tmel-B-G13039-MAP3_classI-LTR-incomp	Gypsy	LTR Gypsy	0.775	0.746	0	0
scaffold_110	89795	96259	+	Tmel-B-G11607-MAP3_classI-LTR-incomp	Gypsy	LTR Gypsy	0.849	0.778	0	0
scaffold_110	97860	99176	+	Tmel-B-G10728-MAP3_classI-LTR-incomp	Gypsy	LTR Gypsy	0.901	0.798	0	0
scaffold_110	99177	99552	-	Tmel-B-G8322-MAP3_classI-LTR-comp	Gypsy	LTR Gypsy	0.695	0.925	0	0
scaffold_110	99553	100062	+	Tmel-B-G12536-MAP3_classI-LTR-incomp	Gypsy	LTR Gypsy	0.756	0.718	0	0
scaffold_110	101669	103590	+	Tmel-B-P130.126-MAP3_classI-LTR-comp	Gypsy	LTR Gypsy	0.744	0.717	0	0
scaffold_110	103593	104016	+	Tmel-B-G9382-MAP3_classI-LTR-incomp	Gypsy	LTR Gypsy	0.89	0.848	0	0
scaffold_110	104017	110572	+	Tmel-B-G13039-MAP3_classI-LTR-incomp	Gypsy	LTR Gypsy	0.797	0.605	0	0
scaffold_110	110617	112744	+	Tmel-B-R67-MAP19_classI-LTR-comp	Gypsy	LTR Gypsy	0.825	0.904	0	0
scaffold_110	112748	114006	+	Tmel-B-G10140-MAP5_classII-TIR-incomp	Tc1/Mariner	DNA transposons	0.835	0.684	0	0
scaffold_110	114009	115566	+	Tmel-B-P130.126-MAP3_classI-LTR-comp	Gypsy	LTR Gypsy	0.783	0.74	0	0
scaffold_110	116053	116271	-	Tmel-B-G12709-MAP5_classI-LTR-incomp	Gypsy	LTR Gypsy	0.942	0.907	0	0
scaffold_110	117851	118963	-	Tmel-B-G8237-MAP3_classII-TIR-incomp	TIR	DNA transposons	0.846	0.828	0	0
scaffold_110	120317	121004	+	Tmel-B-R1452-MAP10_classI-LTR-incomp	Gypsy	LTR Gypsy	0.347	0.035	0	0
scaffold_110	122931	123328	-	Tmel-B-G3864-MAP3_classII-TIR-comp	Tc1/Mariner	DNA transposons	0.912	0.954	0	0
scaffold_110	123365	124807	-	Tmel-B-G11099-MAP3_classI-LTR-incomp	Gypsy	LTR Gypsy	0.842	0.635	0	0
scaffold_110	124808	125127	+	Tmel-B-G12350-MAP7_classI-LTR-incomp	Gypsy	LTR Gypsy	0.747	0.676	0	0
scaffold_110	126170	126636	+	Tmel-B-R23-MAP3_classII-TIR-incomp	PiggyBac	DNA transposons	0.8	0.553	0	0
scaffold_110	126697	133527	+	Tmel-B-G13262-MAP3_classI-LTR-incomp	Gypsy	LTR Gypsy	0.818	0.739	0	0
scaffold_110	136937	137154	+	Tmel-B-G8291-MAP20_classI-LTR-incomp	Gypsy	LTR Gypsy	0.935	0.842	0	0
scaffold_110	137207	137679	+	Tmel-B-G10723-MAP7_classI-LTR-incomp	Gypsy	LTR Gypsy	0.774	0.733	0	0
scaffold_110	137705	138817	-	Tmel-B-P171.3-MAP4_classI-LTR-comp	Gypsy	LTR Gypsy	0.902	0.887	0	0
scaffold_110	139891	141565	-	Tmel-B-G13074-MAP5_classI-LTR-incomp	Gypsy	LTR Gypsy	0.69	0.677	0	0
scaffold_110	143502	144259	-	Tmel-B-R1921-MAP3_classI-LTR-incomp	Gypsy	LTR Gypsy	0.003	0.002	0.285202	0.145069
scaffold_110	151256	151648	-	Tmel-B-R915-MAP12_classI-LTR-comp	Gypsy	LTR Gypsy	0.003	0.013	0	0
scaffold_110	163740	164343	-	Tmel-B-G4507-MAP4_classII-TIR-comp	Tc1/Mariner	DNA transposons	0.977	0.924	0	0
scaffold_110	164362	171598	+	Tmel-B-G10473-MAP20_classI-LTR-incomp	Gypsy	LTR Gypsy	0.799	0.692	0	0
scaffold_110	171600	176312	-	Tmel-B-G7562-MAP10_classI-LTR-incomp	Gypsy	LTR Gypsy	0.838	0.818	0	0
scaffold_110	176790	177018	-	Tmel-B-R339-MAP12_classI-LTR-comp	Copia	LTR other	0.932	0.947	0	0
scaffold_110	177019	180168	+	Tmel-B-P141.3-MAP3_classI-LTR-incomp	Gypsy	LTR Gypsy	0.862	0.82	0	0
scaffold_110	180170	180929	+	Tmel-B-G12245-MAP3_classI-LTR-incomp	Gypsy	LTR Gypsy	0.967	0.82	0	0
scaffold_110	180934	188094	-	Tmel-B-G15038-MAP5_classI-LTR-incomp	Gypsy	LTR Gypsy	0.784	0.737	0	0
scaffold_110	188243	188611	+	Tmel-B-G13347-MAP7_classI-LTR-incomp	Gypsy	LTR Gypsy	0.819	0.84	0	0
scaffold_110	188618	190157	+	Tmel-B-G8292-MAP3_classII-TIR-incomp	Tc1/Mariner	DNA transposons	0.841	0.797	0	0
scaffold_110	190159	190564	-	Tmel-B-G14118-MAP3_classI-LTR-incomp	Gypsy	LTR Gypsy	0.716	0.853	0	0
scaffold_110	190621	200237	+	Tmel-B-G13569-MAP5_classI-LTR-incomp	Gypsy	LTR Gypsy	0.828	0.729	0	0
scaffold_110	200238	201496	-	Tmel-B-G12803-MAP4_classI-LTR-incomp	Gypsy	LTR Gypsy	0.716	0.581	0	0
scaffold_110	201500	201854	+	Tmel-B-G9942-MAP6_classI-LTR-incomp	Gypsy	LTR Gypsy	0.873	0.704	0	0
scaffold_110	202617	210399	+	Tmel-B-G11687-MAP5_classI-LTR-comp	Gypsy	LTR Gypsy	0.782	0.779	0	0
scaffold_110	210400	212752	-	Tmel-B-G11258-MAP20_classI-LTR-incomp	Gypsy	LTR Gypsy	0.875	0.815	0	0
scaffold_110	213693	214222	+	Tmel-B-G14081-MAP5_classI-LTR-incomp	Gypsy	LTR Gypsy	0.788	0.759	0	0
scaffold_110	214229	214473	+	Tmel-B-G4047-MAP5_classII-TIR-comp	Mutator	DNA transposons	0	0.484	0	0
scaffold_110	231764	232820	-	Tmel-B-R85-MAP12_classII-TIR-incomp	hAT	DNA transposons	0.053	0.193	0.0127781	0.0148562
scaffold_110	232858	239976	+	Tmel-B-G14081-MAP5_classI-LTR-incomp	Gypsy	LTR Gypsy	0.799	0.71	0	0
scaffold_110	240006	241881	-	Tmel-B-R85-MAP12_classII-TIR-incomp	hAT	DNA transposons	0.005	0.044	0	0
scaffold_110	260950	262705	-	Tmel-B-G11039-MAP8_classI-LTR-incomp	Ngaro	Non-LTR other	0.279	0.384	0	0
scaffold_110	262734	268523	-	Tmel-B-G13127-MAP3_classI-LTR-incomp	Gypsy	LTR Gypsy	0.806	0.718	0	0
scaffold_110	270887	272556	+	Tmel-B-G13782-MAP3_classI-LTR-incomp	Gypsy	LTR Gypsy	0.814	0.605	0	0
scaffold_110	272561	273122	-	Tmel-B-G11039-MAP8_classI-LTR-incomp	Ngaro	Non-LTR other	0.781	0.9	0	0
scaffold_110	273168	287044	+	Tmel-B-G10144-MAP3_classI-LTR-incomp	Gypsy	LTR Gypsy	0.796	0.516	0	0
scaffold_110	287284	289931	-	Tmel-B-G11039-MAP8_classI-LTR-incomp	Ngaro	Non-LTR other	0.006	0.026	0	0
scaffold_110	305705	305957	-	Tmel-B-G5967-MAP3_classI-LTR-comp	Copia	LTR other	0.006	0	0	0
scaffold_110	314508	314945	-	Tmel-B-G10472-MAP4_classI-LTR-incomp	Ngaro	Non-LTR other	0.006	0.002	0	0
scaffold_110	318081	318948	+	Tmel-B-G5494-MAP4_classI-LTR-incomp	Ngaro	Non-LTR other	0.003	0.005	0	0
scaffold_110	331161	331614	-	Tmel-B-R1608-MAP5_classI-LTR-incomp	DIRS	Non-LTR other	0.008	0.004	0	0
scaffold_110	331615	331923	-	Tmel-B-R529-MAP11_classII-TIR-incomp	Tc1/Mariner	DNA transposons	0.007	0.003	0	0
scaffold_110	331924	336535	-	Tmel-B-R1608-MAP5_classI-LTR-incomp	DIRS	Non-LTR other	0.005	0.002	0.482856	0.0136094
scaffold_110	347401	348972	-	Tmel-B-G7831-MAP8_classII-TIR-incomp	TIR	DNA transposons	0.572	0.235	0	0
scaffold_110	350103	351619	-	Tmel-B-G7831-MAP8_classII-TIR-incomp	TIR	DNA transposons	0.557	0.241	0	0
scaffold_110	359223	359428	-	Tmel-B-G4558-MAP3_classII-TIR-comp	Tc1/Mariner	DNA transposons	0.011	0.006	0.0658226	0
scaffold_110	365420	365634	-	Tmel-B-G4558-MAP3_classII-TIR-comp	Tc1/Mariner	DNA transposons	0.007	0.002	0	0
scaffold_111	43	257	-	Tmel-B-R1834-MAP20_classI-LTR-incomp	LTR	LTR other	0.006	0	0	0
scaffold_111	2960	7963	+	Tmel-B-G13982-MAP6_classI-LTR-incomp	Gypsy	LTR Gypsy	0.005	0.003	0	0.0188145
scaffold_111	8478	10376	-	Tmel-B-G3864-MAP3_classII-TIR-comp	Tc1/Mariner	DNA transposons	0.382	0.059	0.00710939	0
scaffold_111	11345	17191	+	Tmel-B-G14527-MAP6_confused	Gypsy	LTR Gypsy	0.861	0.833	0	0
scaffold_111	17198	18864	+	Tmel-B-G13053-MAP3_classI-LTR-incomp	Gypsy	LTR Gypsy	0.85	0.819	0	0
scaffold_111	18867	19330	-	Tmel-B-G13281-MAP20_classI-LTR-incomp	Gypsy	LTR Gypsy	0.892	0.71	0	0
scaffold_111	19331	20410	+	Tmel-B-G10865-MAP3_classI-LTR-incomp	Gypsy	LTR Gypsy	0.915	0.878	0	0
scaffold_111	20416	28419	-	Tmel-B-G8168-MAP5_classI-LTR-incomp	Gypsy	LTR Gypsy	0.817	0.753	0	0
scaffold_111	28420	28933	+	Tmel-B-G14818-MAP3_confused	Gypsy	LTR Gypsy	0.697	0.876	0	0
scaffold_111	28944	34460	-	Tmel-B-G12912-MAP5_classI-LTR-incomp	Gypsy	LTR Gypsy	0.813	0.627	0	0
scaffold_111	34471	38272	+	Tmel-B-G12347-MAP3_confused	I	Non-LTR LINES	0.844	0.826	0	0
scaffold_111	38291	45154	-	Tmel-B-G12956-MAP3_classI-LTR-incomp	Gypsy	LTR Gypsy	0.82	0.751	0	0
scaffold_111	45155	52640	-	Tmel-B-G10788-MAP9_classI-LINE-comp	I	Non-LTR LINES	0.852	0.819	0	0
scaffold_111	53068	56676	+	Tmel-B-G12446-MAP3_classI-LTR-incomp	Gypsy	LTR Gypsy	0.806	0.797	0	0
scaffold_111	59283	59748	+	Tmel-B-G10532-MAP3_classII-TIR-incomp	Tc1/Mariner	DNA transposons	0.006	0.002	0.0580371	0
scaffold_111	93448	93739	-	Tmel-B-G4770-MAP3_classII-TIR-comp	Tc1/Mariner	DNA transposons	0	0.008	0.602808	0.215645
scaffold_111	102611	104084	-	Tmel-B-R1279-MAP5_classII-TIR-comp	Tc1/Mariner	DNA transposons	0.958	0.976	0	0
scaffold_111	104097	104378	-	Tmel-B-G15022-MAP8_classI-LTR-incomp	Gypsy	LTR Gypsy	0.945	0.87	0	0
scaffold_111	104379	105150	+	Tmel-B-G13456-MAP4_classI-LTR-incomp	Gypsy	LTR Gypsy	0.899	0.919	0	0
scaffold_111	105333	107440	-	Tmel-B-G11452-MAP20_classI-LTR-incomp	Gypsy	LTR Gypsy	0.859	0.869	0.00640419	0
scaffold_111	107447	110327	-	Tmel-B-G11296-MAP10_classII-TIR-incomp	TIR	DNA transposons	0.821	0.854	0	0
scaffold_111	111713	112036	-	Tmel-B-G11463-MAP3_classI-LTR-incomp	Gypsy	LTR Gypsy	0.884	0.777	0	0
scaffold_111	145175	149096	-	Tmel-B-R1452-MAP10_classI-LTR-incomp	Gypsy	LTR Gypsy	0.834	0.874	0	0
scaffold_111	149099	150355	+	Tmel-B-G8894-MAP3_classI-LTR-incomp	Gypsy	LTR Gypsy	0.741	0.706	0	0
scaffold_111	150356	151249	-	Tmel-B-G11998-MAP20_classI-LTR-incomp	Gypsy	LTR Gypsy	0.894	0.924	0	0
scaffold_111	152033	153786	-	Tmel-B-G12099-MAP3_classI-LTR-incomp	Gypsy	LTR Gypsy	0.91	0.882	0	0
scaffold_111	153787	154391	+	Tmel-B-G11070-MAP4_classI-LTR-incomp	Gypsy	LTR Gypsy	0.874	0.882	0	0
scaffold_111	155452	155907	+	Tmel-B-G14879-MAP6_classI-LTR-incomp	Gypsy	LTR Gypsy	0.898	0.952	0	0
scaffold_111	155921	156451	-	Tmel-B-G11686-MAP3_classII-TIR-incomp	Tc1/Mariner	DNA transposons	0.93	0.882	0	0
scaffold_111	156452	158382	-	Tmel-B-G12499-MAP3_classI-LTR-incomp	Gypsy	LTR Gypsy	0.722	0.472	0	0
scaffold_111	158543	158961	-	Tmel-B-R1309-MAP3_classII-TIR-comp	Tc1/Mariner	DNA transposons	0.253	0.698	0.0322814	0
scaffold_111	173955	174806	-	Tmel-B-G2897-MAP3_classI-LTR-incomp	LTR	LTR other	0.004	0.003	1.77589	4.49814
scaffold_111	199994	200464	+	Tmel-B-R959-MAP5_classII-TIR-incomp	Tc1/Mariner	DNA transposons	0.009	0.002	0.459357	0.500687
scaffold_111	201224	201961	-	Tmel-B-R1738-MAP3_classII-TIR-incomp	Tc1/Mariner	DNA transposons	0.893	1	0	0
scaffold_111	202012	202368	+	Tmel-B-G10202-MAP3_classI-LTR-incomp	Gypsy	LTR Gypsy	0.87	0.881	0	0
scaffold_111	202409	202913	-	Tmel-B-R1738-MAP3_classII-TIR-incomp	Tc1/Mariner	DNA transposons	0.932	0.968	0	0
scaffold_111	203176	206467	+	Tmel-B-G9716-MAP3_classI-LINE-incomp	I	Non-LTR LINES	0.893	0.902	0	0
scaffold_111	206468	207236	-	Tmel-B-G10888-MAP3_classI-LTR-incomp	LTR	LTR other	0.823	0.842	0	0
scaffold_111	207237	207629	+	Tmel-B-G7134-MAP11_confused	I	Non-LTR LINES	0.898	0.8	0	0
scaffold_111	207632	214671	-	Tmel-B-G10573-MAP3_classI-LINE-incomp	I	Non-LTR LINES	0.895	0.865	0	0
scaffold_111	214673	215170	+	Tmel-B-G9561-MAP6_classI-LTR-comp	Gypsy	LTR Gypsy	0.908	0.9	0	0
scaffold_111	215171	215416	+	Tmel-B-G9561-MAP6_classI-LTR-comp	Gypsy	LTR Gypsy	0.962	0.903	0	0
scaffold_111	215426	215984	-	Tmel-B-G6839-MAP9_classII-TIR-incomp	TIR	DNA transposons	0.818	0.949	0	0
scaffold_111	216025	223825	-	Tmel-B-G11751-MAP10_classI-LTR-comp	Gypsy	LTR Gypsy	0.838	0.864	0	0
scaffold_111	223830	224154	+	Tmel-B-G13177-MAP7_classI-LTR-incomp	Gypsy	LTR Gypsy	NA	NA	0	0
scaffold_111	225519	226906	-	Tmel-B-G12047-MAP6_classI-LTR-incomp	Gypsy	LTR Gypsy	0.595	0.519	0	0
scaffold_111	241757	241961	+	Tmel-B-G12813-MAP4_classI-LTR-incomp	Gypsy	LTR Gypsy	0.913	0	0	0
[truncated: 25,208 more rows]
