# Supplementary material for: Non-exhaustive DNA methylation-mediated transposon silencing in the black truffle genome, a complex fungal genome with massive repeat element content
Source: Genome Biol. 2014 Jul 31;15(8):411. doi: 10.1186/s13059-014-0411-5 (PMC4165359; doi:10.1186/s13059-014-0411-5)
Supplement: Additional file 3 — Table S6, which lists gene methylation and expression data. [file 13059_2014_411_MOESM3_ESM.xlsx]

## Sheet: Table S4
Table S6 Gene methylation and expression For each gene the genomic position (scaffold), CG methylation fraction relative to different gene elements (promoter, 5’UTR, gene-body, exons, and 3’UTR) in FB and FLM and expression levels (RPKM_FB, and RPKM_FLM) are indicated.
	DNA methylation level										Expression level
Gene_name	promoter_FLM	promoter_FB	5utr_FLM	5utr_FB	gene_FLM	gene_FB	exon_FLM	exon_FB	3utr_FLM	3utr_FB	RPKM_FLM	RPKM_FB
GSTUMT00000003001	0.0022	0	0.0025	0.0019	0.0355	0.013	0	0.0045	0.0033	0.0835	17.067	12.088
GSTUMT00000004001	0.0011	0	0.0004	0	0.0018	0.0058	0	0.0066	0.0051	0.0132	12.642	16.025
GSTUMT00000005001	0.0114	0.0009	0.0022	0.0028	0	0.013	0.01	0.0043	0.0031	0.001	80.572	68.334
GSTUMT00000006001	0.0034	0	0.0027	0	0.0033	0.0049	0	0.018	0.0493	0.0091	14.307	42.011
GSTUMT00000007001	0.0027	0	0.0017	0.0007	0.0089	0.0035	0	0.0056	0.0079	0	53.065	46.93
GSTUMT00000009001	0.0018	0	0.002	0.0025	0	0.0046	0	0.0032	0.0035	0.0047	0	0
GSTUMT00000012001	0.9001	NA	0.8812	0.8417	NA	0.8209	NA	0.6797	0.5933	NA	11.846	52.172
GSTUMT00000013001	0.0071	0	0.0023	0.003	0	0.0038	0.0092	0.0059	0.0049	0	4.154	1.627
GSTUMT00000014001	0.977	NA	0.437	0.0026	NA	0.7995	NA	0.4387	0.0098	NA	22.123	14.532
GSTUMT00000015001	0.0008	0	0.0023	0.0034	0	0.0067	0	0.0046	0.0041	0.0069	4.353	8.394
GSTUMT00000016001	0.0047	0.0127	0.004	0.004	NA	0.0047	0	0.0071	0.0081	NA	17.335	37.909
GSTUMT00000017001	0.2665	0	0.0028	0.003	0.0038	0.1389	0	0.0044	0.0045	0.0064	9.128	8.44
GSTUMT00000018001	0.4398	0	0.004	0.0045	0	0.3166	0	0.0054	0.006	0	3.068	0.431
GSTUMT00000019001	0.0048	NA	0.003	0.0032	NA	0.0006	NA	0.0077	0.0073	NA	2.624	5.007
GSTUMT00000020001	0.0008	0	0.0041	0.0036	0.0208	0.005	0.0113	0.006	0.0026	0.0302	114.961	48.539
GSTUMT00000021001	0.0009	NA	0	0	0	0.0189	NA	0.0108	0.0142	0	404.364	167.403
GSTUMT00000025001	0	NA	0.0008	0.001	0	0.009	NA	0.0065	0.0061	0	6.107	6.481
GSTUMT00000026001	0.0007	0.0014	0.0016	0.0012	0.0077	0.0051	0.0042	0.0027	0.0021	0	1.012	5.065
GSTUMT00000027001	0	0	0.0036	0.0033	NA	0.0061	0	0.0037	0.0041	NA	5.037	29.117
GSTUMT00000028001	0.0044	0.0077	0.0032	0.0017	0	0.0155	0.0105	0.0084	0.0129	0	5.817	10.552
GSTUMT00000029001	0	NA	0.0037	0.0041	NA	0.0146	NA	0.005	0.0044	NA	3.224	2.696
GSTUMT00000030001	0.0005	NA	0.0033	0.0034	NA	0.0029	NA	0.0041	0.0042	NA	25.293	32.795
GSTUMT00000033001	0	NA	0.0032	0.0039	0	0.0025	NA	0.0063	0.0052	0.0132	5.854	14.01
GSTUMT00000034001	0.0029	0.0089	0.0041	0.0038	0.0112	0.0051	0	0.0047	0.0053	0	2.028	20.766
GSTUMT00000035001	0.0031	NA	0.0035	0.0021	0	0.006	NA	0.0061	0.0053	0	86.763	115.593
GSTUMT00000036001	0.0057	0	0.0017	0.0021	0.0061	0.0074	0.0025	0.0037	0.0032	0.0057	7.472	8.182
GSTUMT00000037001	0.004	NA	0.0039	0.0038	0	0.004	NA	0.0059	0.0056	0.0263	107.763	79.78
GSTUMT00000038001	0.0017	0	0.0015	0.0006	NA	0.0099	0	0.0027	0.0032	NA	213.524	145.97
GSTUMT00000039001	0.0023	0	0.0015	0.0025	0	0	0	0	0	0	0	0
GSTUMT00000050001	0.9231	NA	1	1	NA	0.7304	NA	0.8667	1	NA	37.003	70.694
GSTUMT00000052001	0.0023	0	0.0023	0.0043	0	0.0029	0	0.0055	0.002	0.0098	10.147	21.28
GSTUMT00000053001	0	0	0.0015	0.002	0	0.0126	0	0.002	0.0026	0	5.718	10.237
GSTUMT00000054001	0.0021	0	0.0032	0.0034	NA	0.0032	0	0.0047	0.0049	NA	15.113	16.797
GSTUMT00000056001	0.0017	0.0023	0.0016	0.0009	NA	0.0006	0.0011	0.0038	0.0042	NA	57.218	38.543
GSTUMT00000057001	0.0048	NA	0.0028	0.0045	0	0.0018	NA	0.0076	0.0045	0.0142	0.477	3.963
GSTUMT00000058001	0.0065	0	0.0016	0.0026	0.0013	0.017	0	0.0052	0	0.0091	86.252	9.981
GSTUMT00000060001	0.0035	0	0.0029	0	0.0065	0.0044	0.0059	0.004	0.0022	0.0117	9.088	4.93
GSTUMT00000062001	0.0006	NA	0.0033	0.0031	0.0052	0.0036	NA	0.0058	0.0068	0.002	9.799	7.458
GSTUMT00000063001	0	0	0.0019	0.0027	NA	0.0073	0.0021	0.0021	0.0019	NA	7.087	3.473
GSTUMT00000064001	0	0	0.0092	0	NA	0.0109	0.0286	0.0095	0	NA	4.942	12.247
GSTUMT00000065001	0.0036	0.0032	0.0019	0.0016	0	0.0066	0.004	0.0049	0.0068	0	9.257	4.62
GSTUMT00000066001	0	NA	0.0014	0.0014	NA	0.0111	NA	0.0058	0.0064	NA	21.768	30.339
GSTUMT00000067001	0.0009	0	0.0039	0.0043	0	0.0031	0	0.0052	0.0068	0.0036	20.486	6.846
GSTUMT00000068001	0.0014	0	0.0023	0.0023	0	0.0052	0.0033	0.0039	0.004	0	9.427	9.663
GSTUMT00000069001	0.0012	NA	0.0029	0.0029	NA	0.0058	NA	0.0023	0.0023	NA	3.169	1.363
GSTUMT00000070001	0.0032	0.0028	0.0016	0	0	0.007	0.0054	0.0054	0	0.0107	551.956	163.577
GSTUMT00000073001	0.0009	0	0.0035	0.0042	0	0.0034	0	0.0034	0.004	0	864.357	10.141
GSTUMT00000074001	0.0046	0	0.0055	0.0013	0.0182	0.0019	0.0082	0.007	0.0009	0.0265	13.563	38.859
GSTUMT00000076001	0.0015	NA	0.0026	0.0028	0	0.0045	NA	0.0045	0.0041	0	3.075	63.801
GSTUMT00000077001	0.0024	0	0.0024	0.0027	0	0.0043	0	0.0061	0.0057	0.0433	3.599	34.457
GSTUMT00000079001	0.0056	0.0032	0.002	0.0022	0	0.0091	0.0139	0.0069	0.0057	0.0018	3.025	194.784
GSTUMT00000080001	0.0027	0	0	0	0	0.0052	0	0	0	0	5.859	170.492
GSTUMT00000081001	0	NA	0.0049	0.0082	0	0.0045	NA	0.0085	0.0094	0.0083	39.938	25.113
GSTUMT00000084001	0.0057	0.0033	0.0032	0.0036	0	0.0144	0.005	0.005	0.0061	0	10.491	11.29
GSTUMT00000085001	0.0063	0	0.0027	0.0028	0	0	0	0.0039	0.0034	0.0155	5.759	13.015
GSTUMT00000086001	0.0027	0.0031	0.0037	0.0049	0	0	0.0017	0.0044	0.0062	0	10.933	8.731
GSTUMT00000087001	0.0019	0	0.0026	0.0026	0	0.0119	0.042	0.0069	0.0056	0.0297	7.743	3.613
GSTUMT00000088001	0.0014	0	0.0021	0.0034	0.0069	0.0036	0.0119	0.0079	0.0047	0.0084	40.127	25.685
GSTUMT00000089001	0.0025	0.0045	0.0031	0.0036	0	0.0075	0	0.0014	0.0019	0	1.993	8.966
GSTUMT00000090001	0.0019	0.0075	0.0039	0.002	NA	0.0094	0.003	0.0083	0.0093	NA	14.834	20.208
GSTUMT00000091001	0.0048	0	0.0024	0.0011	0	0.0074	0	0.0048	0.0051	0.0092	7.262	2.902
GSTUMT00000094001	0	0.0012	0.0018	0.002	0.0024	0.0024	0.0023	0.0026	0.0032	0	10.282	15.495
GSTUMT00000095001	0.003	0.0032	0.002	0.0009	0.0031	0.0021	0.0027	0.0037	0.005	0.0021	16.91	24.637
GSTUMT00000097001	0.0009	0	0.0019	0.0019	0.0036	0.0056	0.0074	0.008	0.004	0.0344	35.886	16.325
GSTUMT00000098001	0.0055	0	0.0035	0.0031	0.006	0.0034	0	0.0046	0.0036	0.008	0.388	1.99
GSTUMT00000105001	0.002	0.0017	0.0022	0.004	NA	0.0049	0.0073	0.0108	0.0251	NA	64.031	14.338
GSTUMT00000106001	0.0034	0.0044	0.0031	0.0013	0.0076	0.0019	0.0019	0.006	0.0043	0.0024	8.096	2.763
GSTUMT00000107001	0	NA	0.0004	0.0004	NA	0.0011	NA	0.0041	0.0042	NA	0.166	0.348
GSTUMT00000108001	0.0023	0	0.0029	0.0036	0.003	0.0076	0	0.0054	0.0075	0.0051	1.152	15.148
GSTUMT00000109001	0	0.0023	0.0028	0.0029	0.0014	0.0095	0	0.0058	0.0067	0.0102	0.044	0.152
GSTUMT00000111001	0.0018	0.0034	0.0021	0	NA	0.0037	0.0018	0.0011	0	NA	19.559	37.002
GSTUMT00000112001	0.0009	0	0.0035	0.0046	0	0.0061	0.009	0.0046	0.0038	0.0048	2.765	39.762
GSTUMT00000113001	0.0036	0	0.0015	0.0019	0	0.0042	0	0.0024	0.0029	0	0.285	7.496
GSTUMT00000117001	0.0047	0.0054	0.0037	0.0034	0	0.004	0.0204	0.0074	0.0052	0	0.945	86.54
GSTUMT00000118001	0.0063	0	0.0035	0.0034	0.0112	0.0098	0	0.0021	0.0022	0	0.028	3.43
GSTUMT00000119001	0.0018	NA	0.0024	0.0027	NA	0.0051	NA	0.0044	0.0049	NA	0.011	0.009
GSTUMT00000120001	0.0019	NA	0.004	0.0044	NA	0.0085	NA	0.0063	0.0042	NA	0	0
GSTUMT00000121001	0.006	NA	0	0	NA	0.0063	NA	0	0	NA	0.067	0.1
GSTUMT00000122001	0.0028	NA	0.0031	0.004	0.001	0.0059	NA	0.0059	0.0066	0.0028	0.695	1.936
GSTUMT00000124001	0.008	NA	0.0017	0.0018	NA	0.0025	NA	0.003	0.0031	NA	0.154	4.101
GSTUMT00000125001	0.002	NA	0	0	NA	0.0114	NA	0.012	0.012	NA	3.828	10.665
GSTUMT00000126001	0.0022	NA	0.003	0.0027	0	0.0009	NA	0.0084	0.0079	0.0178	4.003	12.009
GSTUMT00000127001	0.0069	NA	0.0031	0.0028	0.011	0.0026	NA	0.0042	0.0043	0.009	2.34	37.241
GSTUMT00000128001	0.0029	0.007	0.003	0.0028	NA	0.0112	0	0.0052	0.0057	NA	4.167	9.286
GSTUMT00000129001	0.0033	NA	0.006	0.0057	0.0208	0.0046	NA	0.0021	0.0025	0	7.806	0.075
GSTUMT00000137001	0.0017	NA	0.0026	0.0028	0	0.0031	NA	0.0023	0.0029	0	3.352	8.708
GSTUMT00000138001	0.002	0	0.0014	0.0015	0	0.0018	0	0.0053	0.0054	0.0056	11.174	4.035
GSTUMT00000139001	0.0026	0	0.0017	0.0021	NA	0.0009	0	0.0057	0.0055	NA	19.468	14.481
GSTUMT00000140001	0.0019	0	0.0037	0.0022	0.0118	0.0037	0.003	0.0032	0.0045	0	25.878	39.12
GSTUMT00000141001	0.0027	NA	0.0033	0.003	0	0.0023	NA	0.008	0.0029	0.0387	8.758	43.545
GSTUMT00000143001	0	NA	0.0011	0.001	0.0011	0.0652	NA	0.0031	0.0023	0.0041	0.073	0.306
GSTUMT00000144001	0.002	NA	0.004	0.003	NA	0.0018	NA	0.002	0.0024	NA	0	0
GSTUMT00000150001	0.8675	NA	0.8825	0.8415	NA	0.8925	NA	0.7854	0.5445	NA	2.089	0.114
GSTUMT00000151001	0.0034	0	0.0025	0.0032	NA	0.0044	0.0073	0.0043	0.0045	NA	3.227	5.411
GSTUMT00000152001	0.0012	0.0022	0.0029	0.0031	NA	0.0028	0.0011	0.0028	0.0034	NA	0.037	0.032
GSTUMT00000153001	0.0055	NA	0.0038	0.0114	0	0.005	NA	0.014	0.0305	0.0057	5.264	8.855
GSTUMT00000154001	0.0011	0	0.0014	0.0022	0	0.0008	0	0.0011	0.0017	0	11.707	15.231
GSTUMT00000155001	0.0012	NA	0	0	NA	0.0083	NA	0.0053	0.0047	NA	6.418	1.227
GSTUMT00000156001	0.002	0.0049	0.0035	0.0023	NA	0.0023	0.0026	0.0015	0	NA	59.829	4.536
GSTUMT00000158001	0.0041	NA	0.0023	0.0029	0	0.0013	NA	0.0033	0.0026	0.0109	209.163	6.969
GSTUMT00000162001	0.0033	0	0.0036	0.0034	0.0107	0.0074	0	0.0052	0.0044	0.0303	9.244	0.129
GSTUMT00000163001	0.0029	NA	0.0006	0.0007	NA	0.0036	NA	0.0042	0.0044	NA	4.405	11.781
GSTUMT00000164001	0.0043	NA	0.0034	0.0037	0	0.0049	NA	0.0049	0.0048	0	1.711	0.978
GSTUMT00000165001	0.0021	0	0.0026	0.0028	NA	0	0.0194	0.0047	0.0041	NA	1325.75	4.056
GSTUMT00000167001	0.0032	0	0.005	0	0.0134	0.0043	0.0021	0.0012	0.0022	0	0.464	1.475
GSTUMT00000168001	0.0037	0	0.0026	0.0031	NA	0.005	0.0032	0.0032	0.0039	NA	54.718	66.535
GSTUMT00000169001	0.0081	0	0.002	0.0024	0	0.005	0	0.0057	0.0013	0.1065	40.72	53.677
GSTUMT00000171001	0.0085	0.0151	0.0076	0	NA	0.0022	0.0096	0.0104	0.03	NA	35.234	62.258
GSTUMT00000172001	0.0018	0.0052	0.0029	0.0031	0	0.0024	0	0.0005	0.0007	0	4.038	7.908
GSTUMT00000173001	0.0022	NA	0.0025	0.003	0	0.0117	NA	0.0097	0.0095	0.0267	22.717	13.363
GSTUMT00000174001	0.003	0.0035	0.0031	0.0036	0	0.002	0.0073	0.005	0.0052	0	17.068	16.173
GSTUMT00000177001	0.0062	NA	0.0022	0.002	0	0.0045	NA	0.0051	0.005	0.0125	2.522	0.039
GSTUMT00000178001	0.0024	0	0.0027	0.0029	0.0024	0.0032	0	0.004	0.003	0.0044	16.83	1.213
GSTUMT00000180001	0.0023	0	0.0022	0.0026	0	0.0007	0	0.007	0.0049	0.0179	0.201	0.091
GSTUMT00000182001	0.0032	NA	0.0052	0.0038	0.013	0.0053	NA	0.0121	0.0123	0.0152	4.019	10.37
GSTUMT00000183001	0.0031	0.0067	0.0026	0.0021	NA	0.0046	0.015	0.0065	0.0066	NA	2.493	0.708
GSTUMT00000185001	0.0028	NA	0.0024	0.0023	NA	0.0133	NA	0.0057	0.0059	NA	0	0
GSTUMT00000192001	0.0019	NA	0.0053	0.0053	NA	0.0024	NA	0.0078	0.0078	NA	2.331	0.628
GSTUMT00000194001	0.002	NA	0	0	0	0.0024	NA	0.0012	0.0016	0	2.467	0.072
GSTUMT00000195001	0.0033	0.0017	0.0026	0.0036	NA	0.0057	0.0025	0.0036	0.0049	NA	128.557	3.097
GSTUMT00000196001	0	NA	0.0051	0.0028	0.0125	0.0051	NA	0.0065	0.006	0.0124	18.04	57.344
GSTUMT00000197001	0.002	0.0082	0.0017	0.0008	0.0011	0.007	0	0.0057	0.0066	0.0063	3.633	4.724
GSTUMT00000199001	0.0025	NA	0.004	0.004	0	0.0015	NA	0.0059	0.0055	0.029	56.623	34.06
GSTUMT00000200001	0.0018	0	0.0028	0.0031	0	0.01	0	0.0048	0.0053	0	34.344	6.918
GSTUMT00000201001	0.0034	NA	0.0022	0.002	0.0019	0.0034	NA	0.006	0.0061	0.0072	52.876	15.538
GSTUMT00000202001	0.0031	NA	0.0028	0.0031	0	0.0009	NA	0.0064	0.0057	0	18.878	13.413
GSTUMT00000203001	0.0005	0.003	0.0028	0.0027	0.004	0.0034	0	0.0042	0.0049	0	0.611	0.659
GSTUMT00000204001	0.0039	NA	0.0035	0.0065	0.0026	0.0044	NA	0.006	0.0075	0.0061	35.72	18.928
GSTUMT00000208001	0.0044	0	0.0038	0.0039	0	0.0091	0	0.0046	0.0046	0	5.469	16.911
GSTUMT00000209001	0.0483	0.0028	0.0035	0.0039	0.0047	0.0365	0	0.0024	0.0015	0	10.291	32.242
GSTUMT00000210001	0.0043	NA	0.0072	0.0099	0	0.0031	NA	0.0017	0.0018	0	13.881	12.014
GSTUMT00000215001	0.0017	NA	0.0028	0.0031	0	0.0034	NA	0.0037	0.0033	0	83.678	9.555
GSTUMT00000217001	0	0	0.0029	0.0028	0.0056	0	0	0.002	0.0028	0	25.265	1.843
GSTUMT00000218001	0.0022	0	0.0006	0.0008	0	0.0073	0	0.0032	0.0028	0.0197	123.932	30.623
GSTUMT00000219001	0.0018	0	0.0025	0.0023	0	0.0016	0.005	0.0051	0.0032	0.0193	110.529	2.847
GSTUMT00000220001	0.0086	0.0024	0.0013	0.0017	0	0.0111	0.0129	0.0094	0.0037	0.0204	4.311	13.307
GSTUMT00000222001	0.0048	0	0.0031	0.0034	0	0.0064	0	0.004	0.0045	0	6.841	11.908
GSTUMT00000225001	0.0034	0	0.0033	0.0033	0.0215	0.0033	0	0.0053	0.0057	0	61.044	802.762
GSTUMT00000226001	0.0032	0.0127	0.0022	0.0014	0	0.0126	0	0.0017	0.0021	0	58.704	54.276
GSTUMT00000227001	0.0029	0	0.0024	0.0021	0.0084	0.008	0	0.0087	0.0051	0.0308	43.038	75.238
GSTUMT00000228001	0.0034	0	0.0027	0.0019	0	0.002	0	0.0049	0.005	0.0067	9.817	18.974
GSTUMT00000231001	0.0014	0	0.0045	0.0047	NA	0.002	0	0.0042	0.0044	NA	0.051	0.076
GSTUMT00000236001	0.0047	NA	0.0016	0.0033	0.001	0.0089	NA	0.0037	0.0029	0.004	30.998	34.213
GSTUMT00000237001	0.0006	0.0217	0.0072	0.0024	0	0.0038	0.0095	0.0072	0.0025	0.02	25.968	30.806
GSTUMT00000238001	0.0006	0	0.0043	0.0043	0	0.0083	0	0.0043	0.005	0	13.337	21.598
GSTUMT00000239001	0.0035	0	0.0016	0.0017	NA	0.0062	0	0.0043	0.0045	NA	15.35	15.838
GSTUMT00000241001	0.0041	0.0034	0.0028	0	0	0.0114	0.0075	0.007	0.0056	0	2.031	1.652
GSTUMT00000242001	0.0047	NA	0.004	0.0042	NA	0.0063	NA	0.0062	0.0064	NA	10.175	14.283
GSTUMT00000245001	0.0054	0	0.002	0.0019	0.0039	0.0019	0.0039	0.0043	0.0024	0.0048	255.428	209.336
GSTUMT00000247001	0.0028	NA	0	0	0	0	NA	0.0068	0	0.0317	6.04	11.629
GSTUMT00000248001	0.0085	0	0.0022	0.0022	NA	0.1227	0.0401	0.0086	0.0048	NA	2.839	6.701
GSTUMT00000249001	0.0053	NA	0.0023	0.0024	NA	0.0048	NA	0.0058	0.0061	NA	2.375	3.297
GSTUMT00000250001	0.0023	NA	0.0046	0.0044	NA	0.0024	NA	0.004	0.0029	NA	14.163	7.297
GSTUMT00000252001	0.002	0.0071	0.0032	0.0032	0	0.0048	0	0.0065	0.0051	0.0287	4.142	13.533
GSTUMT00000253001	0.0056	NA	0.0057	0.0059	NA	0.0033	NA	0.0067	0.0064	NA	2.935	6.161
GSTUMT00000254001	0.0009	NA	0.0017	0.0018	0	0.0085	NA	0.0029	0.0027	NA	3.342	3.247
GSTUMT00000255001	0.0011	NA	0.0028	0.003	NA	0	NA	0.0034	0.0036	NA	11.658	12.019
GSTUMT00000257001	0.0027	NA	0.0029	0.0022	0.0134	0	NA	0.0039	0.005	0	19.429	17.814
GSTUMT00000258001	0.0035	NA	0.0027	0.0035	0	0.0023	NA	0.0034	0.0046	0	0.648	0.202
GSTUMT00000259001	0.0009	NA	0.004	0.0045	NA	0.0122	NA	0.0057	0.0058	NA	0.926	1.03
GSTUMT00000260001	0.0043	NA	0.0024	0.0027	NA	0.003	NA	0.0045	0.0047	NA	16.219	8.353
GSTUMT00000261001	0.1233	0	0.0017	0.0018	0.0025	0.1676	0	0.0034	0.004	0	12.479	6.714
GSTUMT00000262001	0.0006	0	0.0023	0.003	0	0.0033	0	0.0026	0.003	0	0.027	0.046
GSTUMT00000264001	0.001	0.0005	0.0004	0	NA	0.0009	0.0022	0.0034	0.0088	NA	11.35	18.97
GSTUMT00000266001	0.0025	0	0.0026	0.0025	0.003	0.0031	0.0077	0.0019	0.0017	0.0016	10.752	0.486
GSTUMT00000267001	0.0012	0	0.0026	0.0034	0	0.0026	0	0.002	0.0027	0	2.251	15.613
GSTUMT00000268001	0.0037	0.0106	0.0023	0.002	NA	0.004	0	0.0025	0.0027	NA	3.634	21.406
GSTUMT00000269001	0.0017	0	0.0006	0.0015	0	0.0035	0.0011	0.0067	0.0154	0	228.738	89.232
GSTUMT00000270001	0.0008	0	0	0	0	0.0062	0	0.0085	0.0063	0.0081	475.792	250.527
GSTUMT00000273001	0.004	0	0.0022	0	0	0.0125	0	0.0085	0.0094	0	12.482	12.188
GSTUMT00000274001	0.0017	NA	0	0	0	0.0042	NA	0.0006	0.0009	0	12.877	10.847
GSTUMT00000275001	0.0032	0.0034	0.0027	0.0026	0	0.0066	0.0056	0.0053	0.0054	0.0074	6.438	7.464
GSTUMT00000276001	0.0036	NA	0.0026	0.0026	NA	0.0116	NA	0.0031	0.0031	NA	357.212	280.812
GSTUMT00000277001	0.0041	0	0.0008	0	0	0.0084	0	0.0118	0.0052	0.0352	20.869	7.887
GSTUMT00000279001	0.0046	NA	0.004	0.0041	0	0.007	NA	0.0074	0.0074	0.0187	19.154	8.356
GSTUMT00000280001	0	NA	0.0017	0.0022	0	0.0091	NA	0.0051	0.0057	0.0034	9.15	18.531
GSTUMT00000281001	0.0011	NA	0.0022	0.0021	0.0024	0.0029	NA	0.0076	0.0088	0.0058	1.442	4.432
GSTUMT00000282001	0.0038	0	0.0026	0.0027	NA	0.0063	0	0.0077	0.008	NA	18.003	19.848
GSTUMT00000283001	0.0005	0	0.0018	0.0012	0.0192	0.0046	0.0044	0.0063	0.0059	0.0227	12.506	8.138
GSTUMT00000284001	0.0086	NA	0.0038	0.004	NA	0.0083	NA	0.0085	0.0082	NA	4.57	1.985
GSTUMT00000285001	0.0068	NA	0.0026	0.0029	NA	0.0069	NA	0.0048	0.0053	NA	9.724	16.553
GSTUMT00000287001	0.0025	0.006	0.0034	0.0026	0	0.0047	0.008	0.0055	0.0062	0	3.882	1.943
GSTUMT00000288001	0.0048	NA	0.0039	0	0.0078	0.005	NA	0.0025	0.005	0	694.072	183.225
GSTUMT00000289001	0.0031	0	0.0016	0.0018	0	0.0028	0	0.0041	0.0041	0	287.683	75.173
GSTUMT00000296001	0.0014	0	0.0047	0	NA	0.0007	0	0.0041	0.0078	NA	1.244	1.512
GSTUMT00000297001	0	NA	0.0018	0.0018	0	0.0069	NA	0.0046	0.0052	0	13.331	11.877
GSTUMT00000298001	0.0041	0.0011	0.0017	0.0015	0.0048	0.0074	0.0032	0.0027	0.003	0	14.075	19.076
GSTUMT00000301001	0.0008	NA	0.004	0.0045	0	0.0084	NA	0.0033	0.0037	0	0.791	0.891
GSTUMT00000304001	0.0026	0.0028	0.003	0.0049	NA	0.0069	0.0025	0.0049	0.0148	NA	23.025	16.718
GSTUMT00000305001	0.0019	0	0.0033	0.0035	0.0068	0.017	0.0073	0.0042	0.0026	0.0092	3.599	0.57
GSTUMT00000318001	0.009	0.0115	0.0049	0.0023	NA	0.0082	0.0146	0.0052	0.0032	NA	0.904	2.655
GSTUMT00000319001	0.0034	NA	0.0013	0.0017	0	0	NA	0.0046	0.0055	0.0018	1.84	3.624
GSTUMT00000320001	0.1311	NA	0.0027	0.0027	NA	0.1375	NA	0.0026	0.0026	NA	12.115	17.461
GSTUMT00000321001	0.0016	NA	0.0026	0.0016	NA	0.0058	NA	0.006	0.0053	NA	2.801	1.286
GSTUMT00000322001	0.0005	0	0.003	0.0038	NA	0.0071	0.0056	0.0075	0.0083	NA	0.056	0.04
GSTUMT00000323001	0.0037	NA	0.0031	0.0029	NA	0.0068	NA	0.0056	0.0052	NA	3.623	0.103
GSTUMT00000324001	0.0023	0	0.0015	0.0014	0.033	0.0079	0.0152	0.0023	0.0015	0.029	0.731	0.724
GSTUMT00000326001	0.0061	NA	0.003	0.0025	0.0038	0.0091	NA	0.0049	0.0053	0.005	0.024	0.062
GSTUMT00000328001	0.0019	NA	0.0007	0.0007	NA	0.0063	NA	0.0032	0.0029	NA	9.974	2.112
GSTUMT00000329001	0.0034	NA	0.0029	0.0033	NA	0.0043	NA	0.0051	0.0057	NA	3.034	1.014
GSTUMT00000330001	0.003	NA	0.4658	0.0027	NA	0.0097	NA	0.4595	0.005	NA	3.799	4.093
GSTUMT00000331001	0.0085	0.0168	0.0056	0.0042	0	0.0098	0.0111	0.0064	0.0034	0.077	3.376	0.098
GSTUMT00000332001	0.0016	0.0015	0.0025	0.003	NA	0.003	0.0064	0.0047	0.0039	NA	26.313	0.149
GSTUMT00000333001	0.0061	NA	0.0035	0.0039	0	0.002	NA	0.014	0.0041	0.1115	11.37	0.009
GSTUMT00000334001	0	0.0015	0.0033	0.0041	NA	0.0035	0.0042	0.0028	0.0024	NA	7.734	0.007
GSTUMT00000335001	0.0028	0	0.0021	0.0028	0	0.0046	0.042	0.006	0.0053	0.0026	13.457	4.789
GSTUMT00000339001	NA	NA	0.0047	0.0061	0	NA	NA	0.0056	0.0041	0.0132	5.06	55.243
GSTUMT00000342001	0.0017	0.0039	0.0025	0.0022	0	0.0022	0.0014	0.0049	0.0061	0.031	0.143	0.315
GSTUMT00000343001	0.001	0.0014	0.002	0.0048	0	0.0018	0.0063	0.0035	0	0	4.397	3.816
GSTUMT00000344001	0.0025	0	0.0024	0.0007	0	0.0027	0	0.0033	0.0035	0	0.349	2.66
GSTUMT00000345001	0.0039	NA	0.003	0	0.004	0.0024	NA	0.0022	0	0.003	2.703	6.416
GSTUMT00000346001	0.0057	NA	0.0011	0	0.0077	0.0066	NA	0.0023	0.0029	0	1.286	11.097
GSTUMT00000347001	0.0025	0	0.0025	0.0027	0	0.0023	0	0.0057	0.0054	0.0385	0.055	0.063
GSTUMT00000349001	0.0037	NA	0	0	0	0.0036	NA	0.0021	0	0	0.929	0.591
GSTUMT00000352001	0.0018	0	0.0019	0.0022	0	0.0099	0	0.0077	0.0107	0	0	0
GSTUMT00000358001	0.0065	NA	0.0055	0	NA	0.0056	NA	0.0131	0.0111	NA	0.041	0.044
GSTUMT00000359001	0.0244	NA	0.0031	0.003	NA	0.0206	NA	0.0028	0.0017	NA	3.067	3.075
GSTUMT00000370001	0.0058	0	0.0023	0.0027	0.0028	0.0051	0.0015	0.0045	0.005	0.0025	0.107	7.613
GSTUMT00000372001	0.0029	NA	0.0038	0.0038	NA	0.0085	NA	0.0055	0.0055	NA	5.692	40.871
GSTUMT00000373001	0.0117	NA	0.0035	0.0043	0.0019	0.0035	NA	0.0066	0.005	0.0138	275.171	0.677
GSTUMT00000392001	0.0061	NA	0.0059	0.0046	0.0077	0.0054	NA	0.0039	0.0021	0.0064	4.535	4.206
GSTUMT00000393001	0.0023	0.0045	0.0039	0.0041	0	0.0011	0.0259	0.0085	0.0075	0	5.125	3.103
GSTUMT00000394001	0.0011	0	0.0021	0.0023	NA	0.002	0	0.0036	0.0038	NA	13.961	8.393
GSTUMT00000395001	0.0021	0	0.0029	0.0034	0	0.0061	0	0.0024	0.0032	0.0075	4.035	1.587
GSTUMT00000397001	0.005	NA	0.0015	0.0018	NA	0.0024	NA	0.002	0.0023	NA	4.264	51.928
GSTUMT00000398001	0.0029	0.0045	0.0031	0.0027	0.0034	0.0068	0.0067	0.006	0.006	0.0054	13.787	224.937
GSTUMT00000400001	0.002	0	0.0036	0.0036	0.0037	0.0084	0	0.0054	0.0059	0.003	0.171	3.439
GSTUMT00000401001	0.0046	0.0024	0.0025	0	0.0048	0.0051	0.0036	0.0031	0.0025	0.0022	1.484	0.658
GSTUMT00000402001	0.0026	NA	0.0027	0.0038	0.0021	0.0073	NA	0.0036	0.0036	0.0036	128.275	32.978
GSTUMT00000404001	0.0162	0.01	0.0057	0.0045	0.0066	0.0059	0	0.0069	0.0033	0.0233	7.965	9.948
GSTUMT00000405001	0.0047	0	0.0012	0.0017	0	0.0029	0	0.0033	0.0042	0	20.641	23.372
GSTUMT00000406001	0.0044	0.0095	0.003	0.0017	0.0222	0.004	0	0.0037	0.0044	0	3.817	5.555
GSTUMT00000407001	0.0015	NA	0.0034	0.0035	0	0.0045	NA	0.0039	0.004	0	0.017	0
GSTUMT00000408001	0.0013	NA	0.0026	0.0012	NA	0.0047	NA	0.0042	0.0044	NA	1.003	2.415
GSTUMT00000409001	0.009	0.0097	0.0033	0.0019	0.0047	0.0165	0	0.0023	0.0031	0.0049	598.703	304.147
GSTUMT00000410001	0.0021	0	0.0024	0.0033	0	0.0035	0	0.0027	0.0024	0.0059	12.541	17.447
GSTUMT00000412001	0.0036	0.008	0.0027	0.0028	0.0018	0.0014	0	0.0061	0.0089	0.0019	6.693	5.933
GSTUMT00000413001	0.0024	NA	0.0026	0.0024	0	0.0021	NA	0.0049	0.0056	0	31.022	66.747
GSTUMT00000421001	0.0037	NA	0.0042	0.0037	NA	0	NA	0.0037	0.0029	NA	2.608	1.644
GSTUMT00000422001	0	NA	0.0028	0.0016	NA	0.0053	NA	0.0069	0.0076	NA	7.547	3.903
GSTUMT00000423001	0.0018	0	0.0025	0.0029	0.0029	0.0055	0.0287	0.0072	0.0057	0.0051	6.672	5.426
GSTUMT00000424001	0.0024	0	0.0027	0.0028	NA	0.0034	0	0.0029	0.0028	NA	56.228	57.584
GSTUMT00000425001	0.0034	0.0031	0.0031	0.0022	0	0.0043	0.0079	0.0069	0.0073	0.0125	14.682	7.894
GSTUMT00000431001	0.0512	0.0039	0.0044	0.0048	NA	0.0464	0	0.0031	0.0036	NA	1.251	5.585
GSTUMT00000432001	0.0016	NA	0.0022	0.0024	0	0.0077	NA	0.0036	0.0031	0.0121	35.149	3.475
GSTUMT00000434001	0.0008	0	0.0006	0	0	0.0051	0	0.0051	0.0051	0	16.559	48.523
GSTUMT00000435001	0.1486	0.004	0.004	0.0049	0	0.1333	0	0.0032	0.0007	0.0335	16.926	19.206
GSTUMT00000437001	0.0483	NA	0.0018	0.0021	0	0.1212	NA	0.0046	0.005	0.0059	5.757	15.949
GSTUMT00000438001	0.0011	0	0.0014	0.0015	NA	0.0062	0	0.0025	0.0026	NA	18.127	13.589
GSTUMT00000440001	0.0025	0.014	0.0038	0.0026	0	0.0032	0	0.004	0.0049	0	0.256	0.96
GSTUMT00000441001	0	NA	0.0006	0.0007	NA	0.0021	NA	0.008	0.0038	NA	0	0
GSTUMT00000442001	0.8545	NA	0.817	NA	NA	0.9021	NA	0.7822	NA	NA	20.505	10.738
GSTUMT00000446001	0.0036	0	0.0027	0.003	0.0015	0.0097	0	0.0039	0.0041	0.0063	4.548	9.384
GSTUMT00000447001	0	0.004	0.0019	0	NA	0.0039	0	0	0	NA	9.373	28.475
GSTUMT00000448001	0.0014	0.0031	0.0055	0.0029	0.0159	0.0015	0.0035	0.0078	0.0091	0.0057	20.096	14.387
GSTUMT00000449001	0.0033	NA	0.0017	0.0015	0.0035	0.0023	NA	0.0035	0.0027	0.0089	0.821	0.776
GSTUMT00000450001	0.002	0.0036	0.0026	0.002	NA	0.0032	0	0.0024	0.0036	NA	0	0
GSTUMT00000455001	0.8273	NA	0.8882	0.8738	NA	0.7301	NA	0.872	0.8932	NA	3.002	6.481
GSTUMT00000456001	0.3458	0	0	0	NA	0.3719	0	0.0047	0.0055	NA	2.266	2.007
GSTUMT00000457001	0.0012	NA	0.003	0.003	0	0.0048	NA	0.0051	0.0048	0	1.65	2.737
GSTUMT00000458001	0.0014	NA	0.0029	0.0029	NA	0	NA	0.0024	0.0024	NA	16.024	2.352
GSTUMT00000459001	0.0036	0	0.0002	0.0003	0	0.0061	0.004	0.0081	0.0079	0.0076	58.576	67.784
GSTUMT00000460001	0	0	0.0034	0.0039	0	0.0052	0	0.0031	0.0035	0	16.777	43.998
GSTUMT00000462001	0.0078	0	0.0032	0.0041	NA	0.0012	0	0.0027	0.0034	NA	23.102	9.824
GSTUMT00000463001	0.002	NA	0.0014	0.0015	0	0.0125	NA	0.0035	0.0039	0	7.017	2.448
GSTUMT00000464001	0.0037	NA	0.0044	0.0043	NA	0	NA	0.0101	0.0093	NA	0.502	0.625
GSTUMT00000465001	0.0018	NA	0.0056	0.0043	NA	0.0017	NA	0.0071	0.0062	NA	8.003	9.703
GSTUMT00000469001	0.3201	0	0.0049	0.0048	0.0084	0.3253	0	0.0036	0.003	0.0058	23.83	21.812
GSTUMT00000470001	0.003	0	0.0017	0.0005	0	0.0055	0	0.0054	0.0014	0.059	10.869	17.923
GSTUMT00000471001	0.0071	0.0225	0.0037	0.0033	NA	0.0066	0	0.0034	0.0034	NA	2.78	14.697
GSTUMT00000472001	0.0013	0.001	0.0024	0.0048	0	0.0044	0.0042	0.0025	0.0016	0	11.719	28.381
GSTUMT00000473001	0	0	0.0023	0.0038	0.0006	0.0123	0.0357	0.0115	0.0063	0.0169	6.643	34.933
GSTUMT00000474001	0.0028	0	0.0035	0.0034	0	0.0022	0	0.0031	0.0026	0.0177	0.307	2.987
GSTUMT00000476001	0.003	NA	0.0026	0.0045	0.0021	0.0056	NA	0.0097	0.0117	0.0092	21.558	28.632
GSTUMT00000478001	0.0137	0	0.0032	0.0032	0	0.099	0	0.0061	0.0065	0	4.767	7.716
GSTUMT00000479001	0	0	0.0027	0.0026	0.0045	0.0064	0	0.0039	0.0043	0.0011	19.224	17.435
GSTUMT00000480001	0.0016	NA	0.0044	0.0058	NA	0.0104	NA	0.0064	0.0071	NA	2.114	4.421
GSTUMT00000481001	0.0024	0	0.0022	0.002	0	0.0029	0	0.0061	0.0065	0.0046	15.074	34.603
GSTUMT00000482001	0.0062	0	0.0011	0.0014	0	0.0078	0	0.0073	0.0073	0.024	1.195	4.781
GSTUMT00000483001	0.0057	0	0.0013	0.0013	NA	0.0007	0	0.0036	0.0037	NA	3.382	1.786
GSTUMT00000489001	0.0045	NA	0.0024	0.0026	0	0.0043	NA	0.0047	0.0042	0.0135	20.439	11.923
GSTUMT00000491001	0.003	NA	0.0028	0.0028	NA	0.0014	NA	0.0026	0.0026	NA	3.413	0.423
GSTUMT00000492001	0.007	0.0035	0.0035	NA	NA	0.006	0.0036	0.0036	NA	NA	8.549	1.807
GSTUMT00000495001	0	NA	0.0052	0.005	NA	0.002	NA	0.0044	0.0044	NA	80.783	16.727
GSTUMT00000496001	0.0043	0	0.0029	0.0044	0.0014	0.0087	0.0049	0.0048	0.0027	0.0092	0.04	0.035
GSTUMT00000497001	0.0017	NA	0.0021	0.0021	NA	0.0028	NA	0.0024	0.0024	NA	2.198	8.97
GSTUMT00000498001	0.0052	NA	0.0016	0.0014	0.0024	0.0069	NA	0.0087	0.005	0.0227	2.664	19.74
GSTUMT00000499001	0.0028	NA	0.0024	0.0026	NA	0.007	NA	0.0067	0.0063	NA	0.016	0.369
GSTUMT00000500001	0.006	NA	0.0011	0.0012	NA	0.0011	NA	0.0004	0.0005	NA	1.415	9.077
GSTUMT00000502001	0.0017	NA	0.0028	0.0032	0	0.0083	NA	0.0035	0.0033	0.0051	19.663	23.367
GSTUMT00000503001	0.0581	0.0019	0.003	0	0.0066	0.188	0.0035	0.003	0.0055	0.0033	5.91	7.343
GSTUMT00000504001	0.0043	0.0052	0.0053	0.0071	0	0.0046	0.0052	0.0105	0.0187	0.008	20.162	14.045
GSTUMT00000505001	0.0024	0	0.0034	0.0053	0	0.0092	0	0.0053	0.0061	0.0273	0.541	0.423
GSTUMT00000506001	0.0071	0.0014	0.0025	0.0025	0.0032	0.0047	0.0031	0.0036	0	0	8.472	8.527
GSTUMT00000507001	0.0016	0.001	0.0043	0.0057	0	0.0096	0	0.0015	0.0021	0	5.791	34.507
GSTUMT00000508001	0.0027	NA	0.0009	0.001	0	0	NA	0.0044	0.0041	0.029	63.757	59.695
GSTUMT00000511001	0	0	0.0012	0.0021	0	0	0	0.0026	0.0014	0	3.405	3.301
GSTUMT00000520001	0	NA	0.0037	0.0039	NA	0.0165	NA	0.0037	0.0038	NA	6.06	4.237
GSTUMT00000524001	0.0062	0.0051	0.0042	0.0039	NA	0.0373	0.0033	0.0029	0.0027	NA	0.427	0.061
GSTUMT00000526001	0.0065	NA	0.0065	0.0088	0	0.0062	NA	0.0059	0.0032	0.0132	7.658	4.748
GSTUMT00000527001	0.0028	0.0031	0.0017	0.0018	0	0.0029	0	0.0041	0.0052	0.002	5.77	0.682
GSTUMT00000528001	0.0022	NA	0.0007	0.0008	NA	0.0032	NA	0.0034	0.0029	NA	267.666	0.31
GSTUMT00000530001	0.0033	NA	0.0064	0.0065	0	0.0031	NA	0.005	0.0051	0	21.368	0.223
GSTUMT00000531001	0.0009	NA	0.0024	0.002	0.0054	0.0039	NA	0.0032	0.0026	0.0059	79.69	0.155
GSTUMT00000532001	0	NA	0.0025	0.0029	0.0022	0.0104	NA	0.0066	0.0068	0.0041	5.824	0.197
GSTUMT00000533001	0	NA	0.0019	0.0014	0	0.0061	NA	0.0019	0.0007	0.0417	0.189	0
GSTUMT00000534001	0.0013	NA	0.0012	0.0013	NA	0	NA	0.0081	0.0065	NA	1.347	0.12
GSTUMT00000535001	0.0034	NA	0.0019	0.0019	NA	0.0042	NA	0.0067	0.007	NA	18.36	4.265
GSTUMT00000536001	0.0016	NA	0.0036	0.0037	0	0.0061	NA	0.0039	0.0036	0	23.516	22.343
GSTUMT00000537001	0	0	0.002	0.002	0.0048	NA	0	0.0032	0.0033	0.0026	157.413	6.271
GSTUMT00000538001	0	0	0.0022	0.0023	0.0028	0.0068	0	0.007	0.0064	0.0129	0.279	0.252
GSTUMT00000539001	0.0012	NA	0.0019	0.0016	0.0031	0.0051	NA	0.0033	0.0026	0.0056	0.733	1.402
GSTUMT00000541001	0.0025	0.0012	0.0017	0.0037	0	0.0022	0	0.0007	0.0029	0	9.061	30.564
GSTUMT00000542001	0.0023	0.0048	0.0026	0.0023	0	0.0058	0.007	0.0041	0.003	0.005	0.983	7.395
GSTUMT00000543001	0.0037	0.002	0.0027	0.0037	0	0.0075	0.0111	0.0084	0.0075	0	0.29	20.958
GSTUMT00000544001	0.0042	0	0.0016	0.0013	0.0047	0.0025	0	0.003	0.0039	0	24.351	243.049
GSTUMT00000545001	0.0021	0	0.0025	0.0023	0	0.0056	0.0068	0.0074	0.0067	0	14.368	297.799
GSTUMT00000546001	0.005	0	0.0039	0.0042	0	0.0088	0	0.0018	0.0009	0	27.679	836.504
GSTUMT00000548001	0.0016	0	0.0034	0.0034	0.037	0.0082	0	0.0011	0.0013	0	16.802	122.341
GSTUMT00000549001	0.0088	0.01	0.0046	0.0039	0.0126	0.0089	0	0.0052	0.0063	0	3.158	39.46
GSTUMT00000550001	0.0013	0.0022	0.0046	0.0054	0	0.006	0.0024	0.0041	0.005	0	1.726	13.252
GSTUMT00000551001	0.0049	NA	0.0024	0.0025	NA	0.0094	NA	0.0055	0.0053	NA	18.969	26.121
GSTUMT00000552001	0.0021	0.0086	0.0031	0.0015	0.0064	0.0022	0.0029	0.0052	0.0097	0	13.066	2.952
GSTUMT00000553001	0.0017	NA	0.0029	0.0026	0.0074	0.0069	NA	0.0054	0.0045	0.0024	14.72	1.435
GSTUMT00000554001	0	0	0.0026	0.0026	0.008	0.0042	0.0046	0.0057	0.0059	0.0064	28.718	20.771
GSTUMT00000555001	0.003	0.0026	0.0035	0.0048	0.0034	0.004	0.0074	0.0058	0.0039	0.0042	49.77	38.273
GSTUMT00000556001	0.0038	0	0.0021	0.0037	0	0.0047	0	0.0117	0.0066	0.0039	63.107	7.743
GSTUMT00000560001	0.0014	0.0019	0.0035	0.0037	0	0.0186	0.001	0.0039	0.0042	0.0043	13.028	9.469
GSTUMT00000561001	0.0012	0	0.004	0.0044	0	0.0057	0	0.0051	0.0048	0.0108	7.881	0.184
GSTUMT00000562001	0.0023	NA	0.0028	0.0024	NA	0.004	NA	0.0058	0.0059	NA	75.874	33.428
GSTUMT00000563001	0	NA	0.0028	0.0032	0.0017	0.0043	NA	0.0053	0.0035	0.012	11.26	17.91
GSTUMT00000564001	0.0021	NA	0.0047	0.0051	0	0.0146	NA	0.003	0.0033	0	15.016	162.869
GSTUMT00000565001	0.0036	0.0023	0.0017	0.0012	0	0.0078	0.0036	0.006	0.0065	0	6.572	73.02
GSTUMT00000566001	0.0051	0	0.0024	0.0021	0.0113	0.0136	0.0177	0.0072	0.0062	0.0257	3.9	16.464
GSTUMT00000567001	0.0039	0	0.0008	0.0012	NA	0.0156	0.0076	0.0068	0.0058	NA	8.64	22.359
GSTUMT00000568001	0.0009	0	0.0039	0.0033	0	0.0029	0	0.0077	0.004	0.012	0.122	0.209
GSTUMT00000569001	0.0033	NA	0	0	NA	0.0024	NA	0	0	NA	23.782	28.874
GSTUMT00000570001	0.0039	0	0.0042	0.005	0	0.0089	0	0.0021	0.0024	0	5.315	10.898
GSTUMT00000571001	0.0026	NA	0.0016	0.0017	0	0.0086	NA	0.0036	0.0037	0	1.56	6.668
GSTUMT00000572001	0	NA	0.0013	0.0014	0	0.006	NA	0.0043	0.0044	0	6.72	0.303
GSTUMT00000573001	0.0028	0	0.0027	0.001	0.013	0.006	0	0.0015	0.002	0	5.026	18.285
GSTUMT00000574001	0.0007	0	0.0048	0.0083	0	0.0064	0.0056	0.0047	0.0005	0.0103	8.173	18.514
GSTUMT00000575001	0	NA	0.0042	0.0043	0	0.0182	NA	0.0075	0.0078	0	27.099	28.446
GSTUMT00000577001	0	0	0.0021	0.0019	0.0052	0	0	0.0063	0.0072	0.0055	1260.8	59.87
GSTUMT00000578001	0.0065	0	0.0011	0.0015	0	0	0.0056	0.0038	0.0021	0	19.05	27.808
GSTUMT00000579001	0	0	0.001	0.0018	0	0.0156	0	0.0048	0.0044	0.0063	2.525	4.097
GSTUMT00000580001	0.0034	0	0.0025	0.0028	0.0094	0.0052	0	0.0064	0.0144	0.006	3.475	4.099
GSTUMT00000582001	0	NA	0.0026	0.0027	NA	0.0052	NA	0.0038	0.0039	NA	6.549	40.341
GSTUMT00000583001	0.0019	0	0.0016	0.0029	0	0.003	0	0.0078	0.0098	0.0073	113.938	153.926
GSTUMT00000585001	0	0	0.0018	0.0019	0.0016	0.0035	0	0.0042	0.005	0.0025	5.57	228.509
GSTUMT00000586001	0.0086	0.0028	0.0024	0.0021	0.0059	0.0026	0.0033	0.0042	0.0048	0	2.219	31.607
GSTUMT00000587001	0.0038	0	0.0045	0.0056	0	0.0054	0	0.0041	0.005	0	0.552	1.994
GSTUMT00000590001	0.0033	NA	0.0024	0.0022	NA	0.0038	NA	0.0041	0.0042	NA	4.512	9.364
GSTUMT00000600001	0.0631	0	0.0031	0.0027	0.012	0.0702	0	0.0047	0.0047	0.009	25.093	12.551
GSTUMT00000601001	0.0037	0.0049	0.0016	0.0014	0.0015	0.0117	0.0106	0.0067	0.0068	0.009	28.528	12.692
GSTUMT00000602001	0.0061	NA	0.0028	0.0029	0.0071	0.0039	NA	0.0059	0.0051	0.0251	119.142	50.606
GSTUMT00000603001	0.0014	NA	0.005	0.0041	0.0033	0.0063	NA	0.0039	0.0035	0.0041	75.345	52.166
GSTUMT00000604001	0.0004	0	0.0058	0.0076	0.0122	0.0063	0.0062	0.0049	0.0031	0.0103	25.724	19.708
GSTUMT00000605001	0.0012	0	0.0023	0.0029	0	0.002	0	0.0047	0.0043	0.0166	0.603	2.284
GSTUMT00000606001	0.0027	NA	0.0025	0.0025	NA	0.0076	NA	0.0007	0.0007	NA	13.722	12.691
GSTUMT00000607001	0.0074	0.0043	0.0026	0.0017	0.0056	0.0031	0.0018	0.004	0.0055	0.0058	2.319	12.834
GSTUMT00000608001	0.0048	0	0.0027	0.0025	0.0018	0.0043	0	0.0022	0.0035	0	0.714	0.654
GSTUMT00000610001	0.0049	NA	0.0038	0.0039	NA	0.0122	NA	0.0045	0.0046	NA	68.735	70.84
GSTUMT00000611001	0.0019	0	0.0016	0.0018	0	0.0085	0	0.0027	0.0026	0	7.389	47.763
GSTUMT00000612001	0.0008	0	0.0017	0.0019	0	0.0122	0.0215	0.0075	0.0073	0.0073	2.678	2.962
GSTUMT00000613001	0.002	NA	0	0	NA	0.0077	NA	0.0237	0.0237	NA	8.153	7.461
GSTUMT00000614001	0.0023	0	0.0015	0.0016	NA	0.0054	0	0.0034	0.0035	NA	4.712	10.291
GSTUMT00000615001	0.0053	0	0.0027	0.0021	0.0043	0.0116	0.0222	0.0085	0.0059	0.0135	22.833	41.938
GSTUMT00000616001	0.0006	0.0034	0.0016	0.0019	0	0.0053	0.0018	0.0048	0.0041	0.0107	28.581	57.438
GSTUMT00000622001	0.0029	0	0.0004	0	0.0021	0.0089	0	0.0034	0.0031	0.0095	0	0
GSTUMT00000630001	0.0017	NA	0.0032	0.0023	NA	0.006	NA	0.0037	0.004	NA	0.387	0.083
GSTUMT00000631001	0.0015	NA	0.0026	0	NA	0.0084	NA	0.0026	0.0104	NA	47.007	9.278
GSTUMT00000632001	0.0009	NA	0.0027	0.0025	0.0045	0.0033	NA	0.0049	0.004	0.0166	11.842	2.15
GSTUMT00000633001	0	0	0.003	0.0034	NA	0	0	0.0031	0.0029	NA	4.077	16.5
GSTUMT00000634001	0	0.0017	0.0022	0.0029	0.0027	0.0045	0.0089	0.0082	0.0054	0.0071	6.656	5.361
GSTUMT00000635001	0.0025	0	0.0016	0.0039	0	0.0025	0.0072	0.004	0.0042	0	65.781	20.414
GSTUMT00000636001	0.0032	0.004	0.0038	0.0038	0	0.0044	0.0096	0.0081	0.0082	0	3.323	13.544
GSTUMT00000637001	0.0029	0	0.0041	0.0043	NA	0.0057	0	0.0043	0.0031	NA	8.345	9.134
GSTUMT00000638001	0.0042	0	0.0046	0.0061	0	0.0018	0	0.0018	0.0023	0	2.557	6.078
GSTUMT00000639001	0.0016	0	0.0017	0.0018	NA	0.0081	0	0.0078	0.0076	NA	2.373	2.006
GSTUMT00000640001	0.0047	0	0.0022	0.0022	NA	0	0	0.0064	0.0063	NA	15.299	2.043
GSTUMT00000644001	0.0018	0	0.0026	0.0029	0.034	0.0048	0.0035	0.0046	0.0052	0	3.55	3.045
GSTUMT00000645001	0.0013	0.0017	0.0053	0.005	0.0103	0.004	0.0034	0.0051	0.005	0	8.539	3.544
GSTUMT00000647001	0.0042	0.003	0.0028	0.0031	0.0073	0.0086	0.0025	0.0048	0.0052	0.0288	14.471	35.712
GSTUMT00000648001	0.0014	0	0.0054	0.0075	0	0.0022	0	0.0031	0.0045	0	0	2.711
GSTUMT00000649001	0.0016	0.0052	0.0043	0.0037	NA	0.0066	0	0	0	NA	13.286	477.773
GSTUMT00000650001	0.0017	0	0.0016	0.0022	0	0.0035	0.0026	0.0055	0.0038	0.0272	10.695	10.655
GSTUMT00000652001	0.0039	0.0079	0.0034	0.0035	0.0055	0.0066	0	0.002	0.009	0.0014	13.995	51.67
GSTUMT00000653001	0.0021	0	0.0027	0.0033	0.0034	0.0023	0.0125	0.0053	0.0044	0.003	10.657	39.233
GSTUMT00000656001	0	0	0.002	0.0021	0	0.005	0	0.0035	0.0037	0	0	0.706
GSTUMT00000658001	0.2116	NA	0.0027	0.0027	NA	0.279	NA	0.0039	0.0039	NA	24.753	2.1
GSTUMT00000660001	0.015	0.0011	0.0018	0.0021	0	0.0024	0.007	0.0041	0.004	0	21.888	30.179
GSTUMT00000661001	0.0019	0	0.0045	0.0049	0	0.0021	0	0.0035	0.0036	0	23.486	34.125
GSTUMT00000662001	0.004	0	0.0023	0.0028	0	0.0062	0	0.0035	0.004	0.0015	24.41	3.278
GSTUMT00000663001	0.0019	0	0.0013	0.0016	0	0.0019	0.0016	0.0046	0.0051	0.0089	12.76	11.384
GSTUMT00000665001	0.0044	NA	0.004	0.0042	NA	0.0035	NA	0.0075	0.0072	NA	205.228	6.584
GSTUMT00000666001	0.001	0	0.0014	0.0035	0	0.0022	0	0.0008	0	0.0027	20.094	0.861
GSTUMT00000673001	0.0018	NA	0	0	0	0.0083	NA	0.0214	0.0238	0	8.988	12.772
GSTUMT00000679001	0.7845	NA	0.3538	0.0019	0.0114	0.7757	NA	0.3675	0.0056	0.0103	4.885	1.841
GSTUMT00000681001	0.0076	0	0.0032	0.0034	NA	0.0051	0.0625	0.0062	0.0049	NA	94.667	0.631
GSTUMT00000682001	0.0036	NA	0.0037	0.0033	0.025	0.0016	NA	0.006	0.0063	0	32.514	0.039
GSTUMT00000683001	0	0	0.0032	0.0043	NA	0.0032	0	0.0018	0.0024	NA	40.671	3.149
GSTUMT00000686001	0.0018	0	0.002	0.0025	0	0.001	0	0.0042	0.0041	0.0168	0.524	15.238
GSTUMT00000687001	0.0032	NA	0.0007	0.0008	0	0.0044	NA	0.0064	0.007	0	1.316	15.882
GSTUMT00000696001	0.001	0	0.0022	0.0024	0.0071	0.0072	0.0167	0.0075	0.0053	0.0241	9.502	0
GSTUMT00000698001	0.0028	0	0.0024	0.004	0	0.0042	0	0	0	0	5.939	6.653
GSTUMT00000699001	0.0051	0	0.003	0.0037	0	0.0021	0.004	0.0029	0.0025	0	2.917	2.662
GSTUMT00000700001	0	NA	0.002	0.0021	NA	0	NA	0.0054	0.0043	NA	0.799	4.867
GSTUMT00000706001	0.0051	NA	0.0033	0.0035	0	0.0012	NA	0.0067	0.007	0	14.12	4.131
GSTUMT00000707001	0	NA	0.0019	0.002	0	0.0033	NA	0.0072	0.0057	0.036	26.677	42.983
GSTUMT00000708001	0.0046	0.0048	0.0037	0.0055	0	0.0046	0	0.0031	0.0042	0.0038	3.579	5.541
GSTUMT00000709001	0.0036	NA	0.0069	0.0074	NA	0.0027	NA	0.0017	0.0016	NA	3.272	6.852
GSTUMT00000710001	0.0011	NA	0.0039	0.0035	0	0.0025	NA	0.0039	0.0046	0	5.947	12.658
GSTUMT00000711001	0.0013	NA	0.0018	0.0009	0.0061	0.0148	NA	0.0033	0.0049	0	40.992	43.155
GSTUMT00000712001	0.0005	0	0	0	0	0.0021	0.0049	0.0062	0.005	0	581.487	479.969
GSTUMT00000718001	0.0025	0.0009	0.0024	0.0046	0.0049	0.0059	0.0031	0.008	0.0103	0.0057	16.07	10.271
GSTUMT00000719001	0	0.0025	0.0026	0.0045	0.001	0.0066	0.0065	0.0038	0.0041	0.0009	13.896	7.764
GSTUMT00000720001	0.0015	0.0034	0.0031	0.0043	0.0052	0.0017	0.0035	0.0024	0.0013	0.0046	2.468	4.75
GSTUMT00000722001	0.0027	NA	0.0011	0.0033	0	0.0035	NA	0.0083	0.0053	0.0097	95.743	204.03
GSTUMT00000723001	0.0033	0	0.0007	0.0013	0	0.0039	0	0.0039	0.0045	0.0192	7.592	20.168
GSTUMT00000724001	0.0037	NA	0.0028	0.0033	0	0.0069	NA	0.0064	0.0075	0	2.747	13.094
GSTUMT00000725001	0.0008	NA	0.0044	0.0045	NA	0.0049	NA	0.0063	0.0059	NA	6.212	20.245
GSTUMT00000727001	0.3022	NA	0.0038	0.0027	0	0.1797	NA	0.0036	0.0032	0.0158	11.498	4.444
GSTUMT00000728001	0	NA	0.0024	0.0026	0	0.0067	NA	0.0047	0.0047	0.0052	24.993	13.256
GSTUMT00000729001	0.003	NA	0.0035	0.003	0.0037	0.0069	NA	0.0028	0.002	0.0068	37.064	35.01
GSTUMT00000731001	0.0677	0.0192	0.0049	0.0019	0.0067	0.1768	0	0.0038	0.0036	0.0055	0.368	0.008
GSTUMT00000734001	0.193	0.0017	0.002	0	0.0025	0.1725	0.0043	0.0035	0	0.0036	8.361	0.111
GSTUMT00000735001	0.0026	NA	0	0	0	0.004	NA	0.0073	0.0068	0.0226	9.861	36.236
GSTUMT00000736001	0	NA	0.0052	0.0057	0	0.0036	NA	0.0035	0.0039	0	3.086	3.471
GSTUMT00000739001	0.0041	0	0.0024	0.006	0.0021	0.0096	0	0.008	0.0143	0.0088	0	0
GSTUMT00000743001	0.897	NA	0.9435	0.9565	NA	0.8657	NA	0.7727	0.961	NA	7.241	7.502
GSTUMT00000744001	0.0182	0.0037	0.0014	0	NA	0.0784	0	0.0021	0.0046	NA	5.659	9.954
GSTUMT00000745001	0.0012	0.0009	0.002	0.0039	0	0.0037	0.0035	0.0045	0.0035	0.0038	4.661	21.015
GSTUMT00000746001	0.0032	0	0.0055	0.0069	0	0.0032	0	0.0011	0.0005	0.009	10.969	11.729
GSTUMT00000747001	0.1836	0	0.0026	0.0022	NA	0.1967	0	0.0034	0.0036	NA	10.833	12.555
GSTUMT00000748001	0.0037	0	0.0014	0.001	0.0073	0.0032	0	0.0034	0.0055	0	11.493	21.162
GSTUMT00000749001	0.0033	0	0.0037	0.0032	0.0074	0.0101	0.0092	0.0055	0.0062	0.0097	7.288	25.16
GSTUMT00000750001	0.0071	NA	0.0009	0.0012	0	0.0088	NA	0.0055	0.0045	0.0154	44.271	113.558
GSTUMT00000751001	0.0009	0	0.0022	0.002	0	0.0119	0	0.0095	0.0097	0.0223	2.938	45.836
GSTUMT00000752001	0.0036	0	0.0017	0.0012	0.0054	0.0072	0	0.0087	0.0096	0.0038	9.921	19.213
GSTUMT00000753001	0.0037	0.0032	0.0036	0.0057	0	0.0053	0.001	0.0042	0.0056	0.0067	0.07	38.2
GSTUMT00000754001	0.0052	NA	0.0004	0	0.0006	0.0125	NA	0.0065	0.0018	0.0085	9.61	54.785
GSTUMT00000756001	0.0015	0.0024	0.0033	0.0034	0.0043	0.0051	0.0076	0.0059	0.004	0.0154	37.901	4.738
GSTUMT00000757001	0	NA	0.001	0	0.0013	0.0074	NA	0.0076	0.011	0.0064	1.657	0.398
GSTUMT00000758001	0.003	NA	0	0	NA	0.0037	NA	0	0	NA	9.292	1.384
GSTUMT00000763001	0.002	NA	0.0023	0.0021	NA	0.0029	NA	0.0049	0.0054	NA	0	0
GSTUMT00000766001	0	NA	0.0058	0.0059	NA	0.0094	NA	0.0094	0.0095	NA	43.739	24.589
GSTUMT00000777001	0.0178	0	0.0008	0.0016	0	0.0961	0.0149	0.0042	0	0	10.934	9.673
GSTUMT00000778001	0.0075	NA	0.0054	0.0065	0	0.0067	NA	0.0018	0.0024	0	4.912	7.486
GSTUMT00000780001	0.066	0.0112	0.0056	0.005	0.0072	0.0689	0	0.0083	0.0125	0.0066	25.472	92.791
GSTUMT00000781001	0.0053	0.0049	0.003	0.0027	0.0026	0.0041	0	0.0017	0.0011	0.007	91.611	166.13
GSTUMT00000783001	0.0019	0	0.002	0.0012	0.0052	0.0019	0	0.0089	0.0111	0.005	107.216	30.019
GSTUMT00000784001	0.0014	0.0104	0.0019	0.0017	0	0.0114	0	0.0038	0.0053	0	12.074	13.252
GSTUMT00000785001	0.002	0.0115	0.0062	0.0061	0	0.0092	0.0035	0.0056	0.005	0.0099	10.628	6.873
GSTUMT00000787001	0.0028	0	0.0042	0.0047	0	0.0059	0.0058	0.0042	0.0036	0	9.325	2.699
GSTUMT00000788001	0.0013	0	0.0037	0.0041	NA	0.0037	0.0122	0.0052	0.0044	NA	24.983	25.845
GSTUMT00000790001	0.0764	NA	0.0027	0.0022	0.021	0	NA	0.0014	0.0009	0.018	20.869	2.814
GSTUMT00000791001	0.0027	0	0.0022	0.0022	0	0.0019	0	0.0137	0.018	0	20.465	14.073
GSTUMT00000792001	0.0054	0	0.001	0.0013	0	0.0057	0	0.0023	0.0028	0	9.843	4.686
GSTUMT00000793001	0	NA	0.0028	0.0027	0.009	0.0023	NA	0.0044	0.0042	0.0182	6.014	6.08
GSTUMT00000794001	0.0011	NA	0.0021	0.0022	NA	0.0069	NA	0.0045	0.0045	NA	7.101	2.037
GSTUMT00000795001	0.0024	NA	0.0028	0.0025	0.0142	0.0015	NA	0.0041	0.0041	0.0142	6.859	5.806
GSTUMT00000796001	0.0012	0	0.0022	0.0025	NA	0.0081	0	0.0044	0.005	NA	6.179	7.939
GSTUMT00000805001	0.0012	0	0.0018	0.0014	0	0.0145	0	0.0041	0.0032	0.009	3.975	2.038
GSTUMT00000806001	0.0268	0.0038	0.0036	0	0.0032	0.0047	0.0027	0.0036	0.0068	0.0103	20.801	32.29
GSTUMT00000807001	0.0074	0	0.0027	0.0032	0	0.008	0.0083	0.0035	0.0036	0	3.883	4.512
GSTUMT00000808001	0.0033	NA	0.0009	0.001	NA	0.0048	NA	0.0049	0.0049	NA	13.701	4.52
GSTUMT00000809001	0.002	NA	0.0048	0.0048	NA	0.0037	NA	0.0026	0.0026	NA	11.364	18.616
GSTUMT00000810001	0.0065	0	0.0025	0.0028	0	0.0047	0	0.0053	0.0057	0.0041	5.334	3.41
GSTUMT00000814001	0	0	0.0028	0.0027	0.0079	0.0571	0	0.0024	0.0036	0	20.921	44.297
GSTUMT00000815001	0	0.0032	0.004	0.0052	0.0065	0.0027	0.0012	0.0081	0.0064	0.0259	4.927	19.135
GSTUMT00000817001	0	NA	0	0	0	0.0292	NA	0.01	0	0.0231	9.794	32.103
GSTUMT00000818001	0.0026	0.0026	0.0016	0.0016	0	0.0015	0.0066	0.0054	0.004	0.0111	17.608	43.56
GSTUMT00000822001	0.001	0	0.0087	0.0118	0.0045	0.0025	0	0.0034	0.0033	0	14.458	8.12
GSTUMT00000823001	0.0022	NA	0.0018	0.002	0	0	NA	0.0072	0.0074	0.0046	2.688	0.697
GSTUMT00000825001	0	0.0058	0.0039	0.0034	0.0016	0.0129	0.006	0.0065	0.008	0.0061	65.711	5.683
GSTUMT00000832001	0.0032	NA	0.0023	0.0029	0	0.0045	NA	0.0037	0.0044	0	0.081	0.153
GSTUMT00000844001	0.0039	0	0.0021	0.0026	0	0.0057	0.0015	0.0032	0.008	0	20.724	27.975
GSTUMT00000845001	0	0	0.0046	0.0038	0.0085	0.0107	0	0.0042	0.0037	0.0085	25.391	33.553
GSTUMT00000846001	0.0031	0.0013	0.0016	0.0027	0.0011	0.0031	0.0053	0.0067	0.0038	0.0184	17.614	24.883
GSTUMT00000847001	0.0016	0	0.0032	0.0031	0.0049	0.0025	0.0032	0.0048	0.0046	0.0083	22.901	42.338
GSTUMT00000849001	0.0039	0.0227	0.0056	0.0054	0.003	0.0013	0	0.0042	0.0038	0.0126	9.413	18.861
GSTUMT00000850001	0.0015	NA	0.0022	0	0	0.0025	NA	0.0051	0	0	17.573	40.055
GSTUMT00000852001	0.0018	NA	0.0044	0.0045	0	0.0042	NA	0.0045	0.0049	NA	6.689	40.466
GSTUMT00000853001	0.0025	NA	0.0022	0.0015	0.0029	0.0075	NA	0.0033	0.0015	0.005	7.572	4.29
GSTUMT00000854001	0	NA	0.0027	0.0025	0.0112	0.0249	NA	0.0041	0.0038	0.0155	0.714	0.027
GSTUMT00000857001	0.0011	NA	0.0044	0	0.006	0.0032	NA	0.0068	0	0.0071	0	0
GSTUMT00000859001	0.8033	NA	0.863	0.8343	NA	0.6063	NA	0	0	NA	0	0.701
GSTUMT00000861001	0.0032	NA	0.0015	0.002	NA	0.0025	NA	0.0053	0.0058	NA	1.546	201.803
GSTUMT00000863001	0.0056	0.002	0.0018	0.0017	0	0.0024	0.0039	0.0038	0.0029	0	0	0
GSTUMT00000864001	NA	NA	0	0	NA	NA	NA	0.0051	0	NA	170.861	34.507
GSTUMT00000866001	0.0046	NA	0.0024	0.0018	0	0.0029	NA	0.0033	0.0043	0	12.287	0.591
GSTUMT00000867001	0.0016	NA	0.0022	0.0024	0	0.0034	NA	0.0053	0.004	0.0223	39.359	1.179
GSTUMT00000868001	0.0071	0.0041	0.0033	0.0029	NA	0.0007	0.0105	0.0071	0.0053	NA	1.686	0.032
GSTUMT00000869001	0.0009	NA	0.0016	0	0.0026	0.0028	NA	0.0058	0.0053	0.0062	42.532	2.961
GSTUMT00000875001	0.0012	NA	0.0035	0.0032	0.04	0.0014	NA	0.0055	0.0058	0	41.632	16.185
GSTUMT00000876001	0.002	NA	0	0	0	0.003	NA	0.0106	0	0.0167	647.377	66.633
GSTUMT00000880001	0.0022	0	0.0027	0.0036	0	0.0033	0.0036	0.0026	0.0012	0.019	3.544	1.287
GSTUMT00000881001	0.0041	0	0.0008	0.0009	NA	0.0082	0	0.0033	0.0038	NA	2.657	2.279
GSTUMT00000883001	0.0043	0	0.0031	0.0025	NA	0.0029	0.033	0.0088	0.0066	NA	48.539	7.735
GSTUMT00000884001	0.0007	NA	0.0033	0.0037	0	0.0023	NA	0.0026	0.0025	0	1.084	0.628
GSTUMT00000889001	0.0044	NA	0.003	0.0031	NA	0.0198	NA	0.0037	0.0036	NA	26.373	5.975
GSTUMT00000895001	0.0031	0	0.0035	0.0023	0.0227	0.0019	0	0.0108	0.0116	0.034	1.448	2.327
GSTUMT00000896001	0	NA	0.0031	0.0032	NA	0.01	NA	0.0052	0.005	NA	8.553	3.493
GSTUMT00000898001	0.0079	0	0.0026	0.0028	0.0047	0.0083	0.0111	0.0075	0.0059	0	10.421	1.402
GSTUMT00000900001	0	0	0.0035	0.0042	NA	0	0	0.0018	0.0021	NA	6.639	6.568
GSTUMT00000905001	0.0027	0	0.0024	0.0027	NA	0.0067	0	0.0067	0.0067	NA	0	0
GSTUMT00000910001	0.0019	NA	0	0	NA	0.0018	NA	0	0	NA	2.589	0.162
GSTUMT00000912001	0.0171	0.0028	0.0025	0.0029	0	0.0053	0.0033	0.0046	0.0058	0.0088	27.407	8.235
GSTUMT00000913001	0.4032	0.0036	0.0028	0.0046	0	0.4396	0.0136	0.0095	0.0072	0	88.34	37.899
GSTUMT00000914001	0.0019	0	0.0015	0.0042	0	0.0042	0	0.0037	0.0025	0.091	24.431	25.826
GSTUMT00000915001	0.0032	0.0047	0.0014	0.0014	0	0.0022	0	0.0016	0.0021	0	104.417	22.191
GSTUMT00000916001	0.2564	0	0.0004	0	0.0042	0.2292	0	0.0058	0.0052	0.0074	21.407	26.095
GSTUMT00000917001	0.0019	0	0.0036	0.0044	0	0.006	0	0.0032	0.0035	0	20.362	26.3
GSTUMT00000918001	0.001	NA	0.004	0.0043	NA	0.0038	NA	0.0071	0.0053	NA	22.972	16.544
GSTUMT00000919001	0.0065	0	0.0014	0.0018	0	0.0073	0.008	0.0063	0.0069	0	4.914	5.273
GSTUMT00000930001	0	0	0.0019	0.002	0	0.0012	0	0.0076	0.0064	0.0208	526.468	23.66
GSTUMT00000931001	0.0022	0	0.0026	0.0035	0	0.0045	0	0.0017	0.0023	0	207.814	16.895
GSTUMT00000932001	0.0022	NA	0	0	0	0.0041	NA	0.0189	0.0243	0	0.981	0.286
GSTUMT00000933001	0.0061	NA	0.0046	0.0124	0.0028	0.0022	NA	0.0084	0	0.0104	13.293	3.87
GSTUMT00000935001	0.004	0	0.0021	0.0028	0	0.0012	0.0015	0.0035	0.0039	0.0058	11.636	9.008
GSTUMT00000936001	0.0015	0	0.0013	0.0009	0	0.0022	0	0.0032	0.0033	0	7.714	6.368
GSTUMT00000937001	0.0018	NA	0.0028	0.0031	NA	0.0033	NA	0.0056	0.0055	NA	3.604	2.447
GSTUMT00000938001	0.0016	0	0.0019	0.0019	NA	0.005	0	0.0033	0.0034	NA	4.918	8.03
GSTUMT00000941001	0.0034	0	0.0024	0.0025	NA	0.0029	0	0.0051	0.0053	NA	19.191	1.128
GSTUMT00000943001	0.0011	0.001	0.0014	0.0021	NA	0.0023	0.0047	0.0066	0.0059	NA	22.968	98.739
GSTUMT00000944001	0.0033	NA	0.0043	0.0049	0.0036	0.0051	NA	0.0051	0.0056	0	2.233	1.341
GSTUMT00000946001	0.0011	NA	0.0046	0.0047	NA	0.0058	NA	0.0033	0.0025	NA	13.677	13.635
GSTUMT00000947001	0.0023	0	0.0029	0.0027	0.006	0.0072	0	0.0041	0.003	0.0116	40.363	42.071
GSTUMT00000948001	0.0026	NA	0.0016	0	0.0036	0.0026	NA	0.0102	0	0.0182	53.815	44.243
GSTUMT00000949001	0.0036	0	0.0029	0.0041	0	0.009	0.0027	0.0034	0.0043	0	5.303	4.197
GSTUMT00000951001	0.0024	0.001	0.0033	0.004	0.0008	0.0029	0.0078	0.0047	0.0053	0	13.353	18.197
GSTUMT00000952001	0.0042	0.0025	0.002	0.0024	0	0.0091	0	0.002	0.0035	0	17.484	8.808
GSTUMT00000954001	NA	NA	0.0014	0.0017	0	NA	NA	0.0053	0.0051	0	155.534	21.27
GSTUMT00000955001	0.0034	0.0012	0.0028	0.0035	0	0.0109	0.0128	0.0057	0.0036	0.0074	53.752	17.941
GSTUMT00000956001	0.0044	0.0067	0.0028	0.0029	0	0.0109	0.0033	0.0059	0.0059	0.0097	1.659	0.823
GSTUMT00000957001	0.0008	0	0.0005	0.001	0.0005	0.0027	0.0081	0.0033	0.002	0.002	4.937	2.389
GSTUMT00000961001	0.005	NA	0.0046	0.0048	NA	0.0083	NA	0.0022	0.0023	NA	3.668	0.128
GSTUMT00000963001	0.0017	NA	0.0026	0.0026	NA	0.0026	NA	0.003	0.003	NA	9.35	10.261
GSTUMT00000964001	0.0027	NA	0.0033	0.0036	0	0.0077	NA	0.007	0.0057	0.0291	8.998	12.154
GSTUMT00000965001	0.0044	NA	0.0032	0.0033	NA	0.008	NA	0.0047	0.0042	NA	19.042	22.864
GSTUMT00000967001	0.0046	NA	0.0018	0.002	NA	0.0036	NA	0.0044	0.0043	NA	0.335	0.904
GSTUMT00000968001	0.0011	NA	0.0033	0.0029	0.0039	0	NA	0.0058	0.0009	0.0123	18.426	28.939
GSTUMT00000969001	0	0	0.0021	0.0033	0.002	0.0039	0	0.0047	0.0051	0.0055	14.99	1570.57
GSTUMT00000970001	0.0055	0	0.0016	0.0018	NA	0.0025	0	0.0062	0.007	NA	8.516	818.485
GSTUMT00000972001	0.0053	NA	0.0179	0.0208	0	0.0056	NA	0	0	0	29.246	36.383
GSTUMT00000973001	0.0073	0.0047	0.0036	0.0035	0.0045	0.005	0.0065	0.0062	0.0064	0.0024	1.703	14.069
GSTUMT00000974001	0.0032	NA	0.0043	0.0068	NA	0.0067	NA	0.0024	0	NA	4.271	33.485
GSTUMT00000975001	0.0032	0	0.0051	0.008	0.0034	0.0052	0.0174	0.0035	0	0.0042	6.756	35.479
GSTUMT00000976001	0.0046	NA	0.0056	0.0068	0	0.0015	NA	0.0031	0.0037	0	5.397	2.079
GSTUMT00000977001	0.0024	0	0.0033	0.0035	NA	0.0122	0	0.0066	0.0068	NA	4.395	3.749
GSTUMT00000979001	0.0038	0.0049	0.0051	0.0052	NA	0.0068	0	0.0009	0.0013	NA	3.795	13.996
GSTUMT00000980001	0.0016	NA	0.0012	0.0012	NA	0.0013	NA	0.0047	0.0047	NA	9.701	23.316
GSTUMT00000984001	0.3677	NA	0	0	0	0.1875	NA	0.0037	0.0036	0.0037	12.496	12.116
GSTUMT00000985001	0.0033	0	0.0017	0.0023	0	0.0007	0	0.0031	0.0026	0.0134	11.614	25.985
GSTUMT00000988001	0.0034	0.0024	0.0029	0.004	0	0.0137	0.0039	0.0046	0.0023	0.0229	20.78	55.426
GSTUMT00000995001	0.0126	0	0.002	0.0023	0	0	0	0.0027	0.0018	0.0217	7.702	8.242
GSTUMT00000996001	0.0014	0.0063	0.004	0.003	0.0135	0.0178	0.0079	0.0049	0.0043	0.0052	14.033	12.971
GSTUMT00000997001	0	NA	0.0018	0.0035	0	0.0826	NA	0.0103	0.0082	0.0104	0.583	0.542
GSTUMT00000998001	0.0028	NA	0.0011	0.0004	0	0.0167	NA	0.0038	0.0041	0	6.504	8.606
GSTUMT00000999001	0.0034	NA	0.0034	0.0037	0	0.0027	NA	0.0066	0.0059	0.05	2.669	2.397
GSTUMT00001001001	0.0082	0.0059	0.0051	0.0055	NA	0.0028	0.0031	0.0027	0	NA	0.948	0.12
GSTUMT00001002001	0.0009	NA	0.0018	0.0011	NA	0.0011	NA	0.0037	0.0049	NA	3.612	1.219
GSTUMT00001003001	0.0025	NA	0.0019	0.001	NA	0.0064	NA	0.0033	0.0044	NA	0.484	1.16
GSTUMT00001004001	0.0015	0	0.0033	0.0038	NA	0.0031	0.0091	0.0031	0.0034	NA	6.552	0.265
GSTUMT00001005001	0.0027	0	0.0013	0.002	NA	0.0022	0.0052	0.0044	0.004	NA	2.119	7.641
GSTUMT00001007001	0.0252	NA	0.0032	0.0033	NA	0.0307	NA	0.0035	0.0036	NA	30.272	18.64
GSTUMT00001012001	0.004	NA	0.003	0.003	0.003	0.0011	NA	0.0083	0.0082	0.0087	7.517	14.324
GSTUMT00001013001	0.0039	NA	0.0023	0.0024	0.0017	0.013	NA	0.0047	0.0046	0.0026	767.132	424.249
GSTUMT00001016001	0.0007	NA	0.0015	0.0005	0.0166	0.0103	NA	0.0013	0.0017	0	13.461	4.687
GSTUMT00001018001	0.0029	NA	0.0025	0.0027	0	0	NA	0.0044	0.004	0.0143	54.142	59.23
GSTUMT00001019001	0.0035	0.0031	0.004	0.0042	0	0.0031	0	0.0026	0.0024	NA	32.914	52.996
GSTUMT00001020001	0.0021	0	0.0022	0.0014	0.0111	0.005	0	0.0112	0.0103	0.0111	4.115	5.33
GSTUMT00001021001	0.0007	NA	0.0055	0.0027	0.0074	0.0026	NA	0.0027	0.0035	0.0021	10.938	22.706
GSTUMT00001022001	0.1178	0	0.003	0.0032	0	0.0992	0.0303	0.0083	0.0074	0	17.753	13.267
GSTUMT00001024001	0.0063	0.0059	0.0023	0.0017	0	0.0054	0.0112	0.0053	0.0045	0	3.014	7.034
GSTUMT00001025001	0.0021	0.0052	0.0046	0.0045	NA	0.0055	0.0085	0.0076	0.0075	NA	56.93	78.888
GSTUMT00001027001	0.0012	0	0.0051	0.0118	0	0.0009	0	0.0026	0.007	0	139.082	21.472
GSTUMT00001029001	0	0	0.0015	0.0022	0	0.011	0.0063	0.0059	0.0067	0	8.974	10.901
GSTUMT00001030001	0.0017	0.0032	0.0022	0.0017	0.0044	0.0077	0.0028	0.0055	0.005	0.0117	12.72	13.505
GSTUMT00001031001	0.0031	0.0036	0.0045	0.0046	0	0.0048	0.0028	0.0127	0.0053	0.0437	10.088	5.569
GSTUMT00001032001	0.0067	0.0149	0.0055	0.0031	0	0.0405	0.0034	0.0081	0.01	0.0205	30.418	25.305
GSTUMT00001033001	0.0014	0	0.0032	0.0015	0.0312	0.004	0.005	0.0063	0.0054	0.0107	1.48	3.81
GSTUMT00001034001	0.0038	NA	0.0028	0.0028	NA	0.0056	NA	0.0078	0.0078	NA	35.514	12.978
GSTUMT00001035001	0.0086	0	0.0021	0.0017	0	0.0167	0	0.0049	0.003	0	12.573	6.552
GSTUMT00001036001	0.0027	0	0.0028	0.003	0	0.0072	0.0152	0.0066	0.0048	0.0222	84.461	19.962
GSTUMT00001040001	0.0041	NA	0.0029	0.0029	NA	0.0045	NA	0.0089	0.0089	NA	28.77	36.902
GSTUMT00001042001	0.0007	NA	0.0054	0.0029	0.0136	0.0005	NA	0.0075	0.0076	0.011	7.495	8.106
GSTUMT00001046001	0.0047	0.0023	0.0026	0.0028	0.0026	0.0029	0.0024	0.004	0.0045	0.0066	9.895	8.582
GSTUMT00001048001	0.0037	0	0.0038	0.0041	0	0.1543	0	0.0073	0.0069	0.0265	2.432	1.367
GSTUMT00001049001	0.0013	0.0037	0.0032	0.0026	0	0.0027	0.0017	0.0021	0.0025	0	3.63	12.173
GSTUMT00001050001	0.0017	NA	0.0006	0.0007	0	0	NA	0.0034	0.0029	0.0072	17.677	71.5
GSTUMT00001051001	0.0069	0.0065	0.0021	0.0019	0	0.0142	0.0192	0.0045	0.0051	0	10.297	19.087
GSTUMT00001052001	0.0018	0	0.0021	0.0022	NA	0.001	0	0.0049	0.0052	NA	23.089	9.718
GSTUMT00001053001	0.0031	0.003	0.0029	0.0047	0	0.0051	0.0012	0.0039	0.0044	0.0105	17.173	162.473
GSTUMT00001054001	0.0022	0.0016	0.0024	0.0029	0	0.0029	0.0053	0.0064	0.0051	0.042	7.793	24.727
GSTUMT00001055001	0	0.0023	0.0033	0.0014	0.0032	0	0.0029	0.0038	0.0016	0.0232	23.798	75.39
GSTUMT00001056001	0.0043	NA	0.0044	0.0035	0.0104	0.0113	NA	0.0044	0.0049	0	5.871	329.944
GSTUMT00001057001	0.005	NA	0.0029	0.0023	0.0053	0.0053	NA	0.0071	0.0049	0.0157	4.099	13.155
GSTUMT00001058001	0.005	NA	0.0043	0.0039	0.0067	0.0075	NA	0.0055	0.0063	0	0.941	0.973
GSTUMT00001059001	0.0024	NA	0.0041	0.0041	NA	0.0046	NA	0.0039	0.0039	NA	11.372	7.589
GSTUMT00001060001	0.0017	NA	0.0014	0.0015	0	0.0063	NA	0.0131	0.0093	0	5.531	17.617
GSTUMT00001061001	0.0063	0.009	0.0034	0.0034	0	0.0205	0.0568	0.0058	0.0032	0.025	2.412	2.396
GSTUMT00001062001	0.004	NA	0.0042	0.0043	NA	0.0022	NA	0.0045	0.0047	NA	21.407	5.451
GSTUMT00001063001	0.0044	0.0019	0.0027	0.0036	0	0.0043	0.0118	0.0055	0.0039	0	4.631	16.965
GSTUMT00001064001	0.0009	0	0.0022	0.0014	0.0129	0.0028	0.0016	0.0042	0.005	0	3.904	18.092
GSTUMT00001065001	0.001	0.0016	0.0038	0.0054	0.0069	0.0044	0	0.0117	0.0276	0.015	0	13.221
GSTUMT00001066001	0.001	NA	0	0	NA	0.0079	NA	0	0	NA	7.485	325.86
GSTUMT00001067001	0.0024	0.0038	0.0028	0.0024	0	0.0094	0.0054	0.0053	0.0055	0.0059	3.452	95.018
GSTUMT00001074001	0.0019	0	0.0026	0.0023	0	0	0	0.0019	0.0022	0	7.458	7.685
GSTUMT00001075001	0.0027	0	0.002	0.0019	NA	0.0062	0	0.0062	0.0056	NA	6.191	6.297
GSTUMT00001078001	0.0051	NA	0.0019	0.0012	0.0028	0.0014	NA	0.0083	0.0099	0.0058	1.854	1.455
GSTUMT00001081001	0.0032	0	0.0017	0.0017	0	0.0049	0	0.0061	0.0059	0	3.497	14.422
GSTUMT00001085001	0.0013	0.0033	0.0036	0.0036	NA	0.0036	0.0103	0.0053	0.0046	NA	79.061	87.52
GSTUMT00001086001	0.0028	0	0.0016	0.0019	0	0.0057	0	0.0072	0.0035	0	45.736	27.278
GSTUMT00001087001	0.0049	0	0.0041	0.0051	0	0.0092	0	0.0065	0.0035	0.0517	4.583	7.425
GSTUMT00001090001	0	0.0038	0.0024	0.0026	0	0.009	0.0015	0.0021	0.0022	0	37.484	298.892
GSTUMT00001092001	0	0	0.0031	0.0037	0	0.0099	0	0.0007	0.0008	0	1.019	66.075
GSTUMT00001094001	0.0037	0	0.0017	0.0024	0	0.0035	0	0.0097	0.0081	0.0175	0.177	1.102
GSTUMT00001095001	0.002	NA	0.0022	0.0022	NA	0.002	NA	0.0074	0.0074	NA	0	0
GSTUMT00001096001	0.0024	NA	0.0021	NA	NA	0.0096	NA	0.0097	NA	NA	0.037	0.031
GSTUMT00001097001	0.0036	NA	0.0021	0.0021	NA	0.0166	NA	0.0079	0.0079	NA	0.086	1.032
GSTUMT00001098001	0.0033	NA	0	0	NA	0.0037	NA	0	0	NA	0	0.273
GSTUMT00001099001	0.0031	NA	0	0	NA	0.0034	NA	0.0115	0.0115	NA	0.083	1.357
GSTUMT00001100001	0.0034	NA	0.0026	0.006	NA	0.006	NA	0.0088	0	NA	0	0.15
GSTUMT00001101001	0.003	NA	NA	NA	NA	0.0076	NA	NA	NA	NA	0.168	1.863
GSTUMT00001104001	0.0009	0	0.002	0.005	NA	0.0208	0.01	0.0089	0.0041	NA	0	0
GSTUMT00001106001	0.0015	NA	0.0025	0.01	NA	0.0041	NA	0.007	0	NA	0	0
GSTUMT00001108001	0.0027	NA	0.0018	0.002	NA	0.0172	NA	0.0119	0.0082	NA	0	0
GSTUMT00001109001	0.0027	NA	0.0022	NA	NA	0.0081	NA	0.0096	NA	NA	1.68	13.893
GSTUMT00001110001	0.0032	0.005	0.0031	0.004	0	0.0082	0.0027	0.0085	0.0046	0.019	0.267	7.063
GSTUMT00001111001	0.0032	NA	0.0024	0	NA	0.0097	NA	0.0072	0.009	NA	0	0.45
GSTUMT00001112001	0.003	NA	0.0023	0.0033	NA	0.0141	NA	0.0064	0.0073	NA	0.051	0.608
GSTUMT00001117001	0.0008	NA	0.0022	0.003	NA	0.0083	NA	0.0095	0.0065	NA	1.027	2.834
GSTUMT00001121001	0.0022	NA	0.0058	0.0059	NA	0.001	NA	0.0041	0.0041	NA	12.667	17.828
GSTUMT00001122001	0.002	0.0018	0.0023	0.0025	0	0.006	0.0038	0.0031	0.0031	0	10.17	1.21
GSTUMT00001123001	0.0056	NA	0	0	0	0.0192	NA	0	0	0	204.877	34.339
GSTUMT00001124001	0	NA	0.0024	0.0018	0.0102	0	NA	0.0064	0.0049	0.0264	4.499	6.33
GSTUMT00001125001	0.0071	0.005	0.0029	0.0022	0	0.0017	0.0055	0.0041	0.0037	0	1.054	0.446
GSTUMT00001127001	0	NA	0.0046	0.0039	0.0042	0.0018	NA	0.0076	0	0.0104	10.275	15.612
GSTUMT00001128001	0.0025	NA	0.0025	0.0025	0	0.0032	NA	0.0031	0.0033	0	6.608	5.906
GSTUMT00001129001	0.0427	0	0.0023	0.0035	0	0.1355	0	0.0018	0.0027	0	6.311	6.11
GSTUMT00001130001	0.0044	NA	0.0024	0.0021	0.0059	0.002	NA	0.0024	0.0019	0.0063	10.512	25.198
GSTUMT00001133001	0.0023	0.0052	0.0052	0.0062	NA	0.0071	0.0033	0.0106	0.0115	NA	8.811	0.732
GSTUMT00001134001	0.0088	NA	0.0032	0.0031	NA	0.0027	NA	0.0046	0.0043	NA	33.889	13.34
GSTUMT00001136001	0	0	0.0046	0.002	0	0.0582	0	0.0037	0.004	0.0055	11.984	10.819
GSTUMT00001137001	0.0025	0	0.0041	0.0043	0	0.0058	0	0.0057	0.0071	0.006	4.408	4.331
GSTUMT00001142001	0.0021	0.0063	0.0028	0.0026	0	0.0044	0	0.0047	0.0053	0.021	19.007	18.46
GSTUMT00001146001	0.0065	0	0.0024	0.0022	0	0.0025	0	0.0049	0.0043	0.0239	35.585	35.89
GSTUMT00001147001	0.194	0	0.0017	0	0.0019	0.2014	0	0.0039	0.0028	0.0089	32.704	43.218
GSTUMT00001148001	0.0038	0	0.0054	0.0069	0.0132	0.0031	0	0.0043	0.0079	0	23.678	19.42
GSTUMT00001151001	0.0035	0.0021	0.0034	0.0023	0.0074	0.0061	0.0082	0.007	0.005	0.0089	7.889	27.735
GSTUMT00001152001	0.0021	NA	0.0016	0	0	0.003	NA	0.0027	0.001	0.0243	16.322	4.693
GSTUMT00001153001	0.0023	NA	0.0028	0.0028	0	0.005	NA	0.0069	0.0071	0.0192	37.349	0.239
GSTUMT00001154001	0.0022	0	0.0022	0.0024	0	0.0086	0	0.0049	0.0026	0.062	157.089	78.247
GSTUMT00001155001	0.0008	0	0.0021	0.0047	0	0.0096	0	0.002	0.0024	0	18.871	29.761
GSTUMT00001156001	0.0011	0	0.0038	0.004	0	0.0015	0	0.0049	0.0039	0.0243	4.144	6.516
GSTUMT00001158001	0	0	0.0016	0.002	0	0.0048	0.0215	0.0055	0.0053	0	27.85	2.624
GSTUMT00001160001	0	NA	0.0025	0.0026	NA	0.0087	NA	0.0074	0.0059	NA	15.553	3.129
GSTUMT00001161001	0.0021	0	0.004	0.0057	0	0.0008	0	0.003	0.0043	0	473.48	1.023
GSTUMT00001164001	0.0006	0	0.0028	0.0034	0	0.0037	0.0036	0.0043	0.0046	0	0.369	21.535
GSTUMT00001173001	0.0013	0.0022	0.002	0.001	0.0096	0.0062	0.0046	0.0044	0.0047	0.004	9.184	0.072
GSTUMT00001176001	0.004	NA	0.0065	0.0062	NA	0.0101	NA	0.0035	0.0035	NA	7.263	16.111
GSTUMT00001178001	0	0	0.003	0.0044	0	0.0073	0.0032	0.0039	0.0043	0.0072	98.673	18.681
GSTUMT00001179001	0.0017	0.0009	0.0008	0	0	0.0015	0.0048	0.0041	0	0	6.257	17.362
GSTUMT00001180001	0.0007	0.0046	0.0082	0.0158	0.0125	0	0.0033	0.0058	0.016	0.004	5.929	3.452
GSTUMT00001182001	0.0026	0.0084	0.0079	0.0098	0.0049	0.0097	0.0064	0.0061	0.0048	0.0127	11.155	7.671
GSTUMT00001183001	0.0036	NA	0.0029	0.0028	NA	0.0025	NA	0.0062	0.0061	NA	32.793	14.053
GSTUMT00001184001	0.0007	NA	0.0033	0.0039	0	0.0078	NA	0.005	0.0028	0.0186	38.382	112.82
GSTUMT00001188001	0	0.0086	0.0022	0.0007	0	0.0009	0	0.005	0.0071	0.0037	12.636	17.96
GSTUMT00001195001	0.004	0.0312	0.0034	0.0016	0	0	0	0.0054	0.0062	0	2.602	0.025
GSTUMT00001196001	0.003	NA	0.0051	0.0079	0.0044	NA	NA	NA	NA	NA	7.319	15.549
GSTUMT00001197001	0.0015	0	0.0027	0.0028	0.0035	0.0026	0.0017	0.0051	0.0053	0.0054	174.131	489.39
GSTUMT00001198001	0.0014	0	0	0	0	0.0095	0	0.0044	0.0032	0	6.299	20.138
GSTUMT00001199001	0	NA	0	0	NA	0.0044	NA	0.0207	0.0207	NA	0.201	1.903
GSTUMT00001200001	0.0006	NA	0.002	0.002	NA	0.0042	NA	0.0037	0.0037	NA	20.966	18.646
GSTUMT00001205001	0.0011	0	0.0019	0.0024	0	0.0051	0	0.0065	0.0068	0.0161	11.395	11.653
GSTUMT00001206001	0.2262	0	0.0022	0.0023	0	0.2008	0	0.0032	0.0029	0.029	214.95	149.346
GSTUMT00001207001	0.0011	0	0.002	0.0021	0.0077	0.0044	0	0.0052	0.0024	0.028	5.754	4.949
GSTUMT00001209001	0.0009	0	0.0011	0.0012	NA	0.0053	0	0.004	0.0044	NA	10.86	10.972
GSTUMT00001211001	0.0417	NA	0.0028	0.0024	0.0024	0.0026	NA	0.0049	0.0055	0	0.082	0
GSTUMT00001215001	0.012	NA	0.0009	0.0009	NA	0.0089	NA	0.0085	0.0085	NA	17.591	0.888
GSTUMT00001216001	0.0037	0	0.0031	0.0032	NA	0.0078	0.02	0.0087	0.0088	NA	0	0.274
GSTUMT00001228001	0	NA	0	0	NA	0.0132	NA	0.0109	0.0123	NA	1.135	0.621
GSTUMT00001229001	0	NA	0.0027	0	0.0046	0	NA	0.0053	0	0.0092	34.574	22.792
GSTUMT00001230001	0	0	0.0027	0.0037	0	0	0	0.0047	0.0036	0.0129	33.718	36.094
GSTUMT00001231001	0.0061	0	0.0027	0.0014	0.0126	0.0071	0.0022	0.0038	0.0073	0.0022	10.044	8.867
GSTUMT00001232001	0.0009	NA	0.0018	0.0018	0	0.0125	NA	0.0006	0.0014	0	4.567	14.555
GSTUMT00001233001	0.0005	NA	0.002	0.002	NA	0.004	NA	0.0109	0.0109	NA	24.105	27.406
GSTUMT00001234001	0.0011	0.004	0.0026	0.0026	0.0026	0.0058	0.0047	0.0049	0.0049	0.0141	5.532	4.625
GSTUMT00001235001	0	NA	0.0015	0.0016	NA	0.0042	NA	0.0038	0.0041	NA	18.929	25.33
GSTUMT00001241001	0.0013	0.0056	0.0032	0.0028	0.0024	0.0055	0.0032	0.0021	0.0025	0	8.664	16.875
GSTUMT00001244001	0.2146	0.003	0.0014	0.0015	0.0012	0.209	0.003	0.0042	0.0047	0.0033	15.058	0.979
GSTUMT00001248001	0.0028	0	0.0018	0.002	NA	0.0005	0	0.0021	0.0023	NA	51.584	40.412
GSTUMT00001251001	0	0	0.0022	0.0023	0.009	0.0622	0.0226	0.0077	0.0046	0.0044	27.198	42.156
GSTUMT00001252001	0.0057	0	0.002	0.003	0	0.0037	0	0.0033	0.0051	0	0.294	0.771
GSTUMT00001253001	0.0029	0.0018	0.0019	0.0019	NA	0.0056	0.0025	0.0058	0.0079	NA	1.661	5.362
GSTUMT00001254001	0.0004	NA	0.0075	0.0077	NA	0.0036	NA	0.0065	0.0067	NA	2.294	8.144
GSTUMT00001255001	0.0034	0	0.0048	0.0056	NA	0.0068	0	0.007	0.0082	NA	34.311	2.078
GSTUMT00001256001	0.0025	0	0.0031	0.0033	NA	0.0032	0	0.0061	0.0069	NA	1.013	32.242
GSTUMT00001257001	0.0007	0	0.0046	0.0062	0	0.0006	0	0.0028	0.0021	0.0168	11.297	9.168
GSTUMT00001258001	0.001	NA	0.0044	0.0045	0.0043	0.0012	NA	0.0117	0.0038	0.0177	6.583	10.84
GSTUMT00001259001	0.0041	0.0031	0.0026	0.0027	NA	0.0065	0.0019	0.0035	0.0038	NA	1.958	9.394
GSTUMT00001260001	0.0025	0	0.0019	0.0021	NA	0.0051	0	0.0042	0.0038	NA	2.673	4.426
GSTUMT00001262001	0.0015	0	0.004	0.0044	0	0.0052	0	0.0028	0.0024	0.01	0.376	0.041
GSTUMT00001263001	0.0014	NA	0.0021	0.0021	NA	0.0054	NA	0.0056	0.0056	NA	11.499	1.631
GSTUMT00001264001	0.0049	NA	0.0037	0	0.0133	0.0063	NA	0.0015	0.0015	0.0085	17.444	11.55
GSTUMT00001265001	NA	NA	0.002	0.0023	0	NA	NA	0.0031	0.0027	0.0105	0.021	7.539
GSTUMT00001267001	0.0052	NA	0.0044	0.0013	0.0141	0.0047	NA	0.0011	0.0015	0	0.148	3.44
GSTUMT00001268001	0	NA	0.0012	0.0015	NA	0.0097	NA	0.0027	0.0034	NA	1.184	16.3
GSTUMT00001269001	0.0013	0.0032	0.0032	0.0043	0	0.0079	0.0053	0.0062	0.0063	0	0.637	4.146
GSTUMT00001270001	0	NA	0	0	NA	0.0158	NA	0.0088	0.0108	NA	2.968	1.414
GSTUMT00001271001	0.0014	0.0043	0.0025	0	NA	0.0029	0	0.0037	0.009	NA	3.392	6.503
GSTUMT00001272001	0.0035	NA	0.0021	0.0016	NA	0.0068	NA	0.0017	0.0019	NA	108.492	0.297
GSTUMT00001274001	0.0016	0	0.0023	0.0028	0	0.0008	0	0.0065	0.0071	0.0112	55.256	62.935
GSTUMT00001275001	0.0032	0	0.0025	0.0051	0	0.0079	0.0066	0.0035	0.0036	0	9.593	8.29
GSTUMT00001281001	0.003	0	0.0042	0.0039	0.0106	0.0039	0.0043	0.0052	0.0042	0.0107	15.379	17.552
GSTUMT00001288001	0.0012	0	0.0024	0.0026	NA	0.0083	0	0.0052	0.0057	NA	0	0
GSTUMT00001289001	0.7997	NA	0.91	0.9803	NA	0.7739	NA	0.6012	0.6733	NA	3.362	0.184
GSTUMT00001290001	0.0056	NA	0.0035	0	NA	0.0028	NA	0.0014	0	NA	0.18	0
GSTUMT00001294001	0	0.0009	0.0006	0	NA	0.0013	0.0051	0.0087	0.0179	NA	40.935	20.782
GSTUMT00001299001	0	NA	0.0022	0.0026	0	0.0008	NA	0.0028	0.0033	0	102.663	17.731
GSTUMT00001300001	0.002	0.0041	0.0023	0.0023	0	0.0098	0.0171	0.0049	0.0024	0	20.025	27.483
GSTUMT00001301001	0.0025	0	0.0012	0.0018	0	0.0057	0	0.0059	0.0081	0	1.936	2.666
GSTUMT00001302001	0.0079	0	0.0008	0.0009	NA	0.0159	0.0208	0.0068	0.0058	NA	23.08	0.83
GSTUMT00001304001	0.0051	NA	0.0023	0.0017	0.0148	0.0114	NA	0.0045	0.0049	0.0068	9.601	12.149
GSTUMT00001305001	0.0008	NA	0.0044	0.0047	NA	0.0087	NA	0.0024	0.0025	NA	3.539	0.281
GSTUMT00001306001	0.0024	0	0	0	NA	0.0021	0.0018	0.0013	0	NA	11.248	11.445
GSTUMT00001308001	0.0037	0.001	0.0008	0.0006	NA	0.0093	0.0068	0.0094	0.0117	NA	5	11.485
GSTUMT00001310001	0	0.0029	0.0024	0.0019	0	0.004	0.0014	0.0036	0.0044	0	4.407	44.498
GSTUMT00001311001	0.0039	0.0088	0.0029	0.0028	0.0037	0.0055	0	0.004	0.0053	0.0027	1.067	11.771
GSTUMT00001312001	0.0018	0.0035	0.0042	0.0036	0.0085	0.0013	0.0032	0.0013	0	0	1.489	0.232
GSTUMT00001313001	0	NA	0.0032	0.0033	NA	0.0101	NA	0.0038	0.0039	NA	0.038	2.236
GSTUMT00001314001	0.0039	0.0036	0.0041	0.0063	0.0016	0.0146	0.0097	0.0086	0.0058	0.0113	5.057	23.874
GSTUMT00001316001	0.0013	0	0.0032	0.0036	0.0069	0.0062	0.0069	0.0054	0.0052	0.016	10.379	20.04
GSTUMT00001317001	0.0021	0	0.0033	0.0043	0	0.0028	0	0.0034	0.0029	0	2.178	8.063
GSTUMT00001318001	0.0071	0	0.0023	0.0023	0.0067	0.0569	0.0053	0.0043	0.0028	0.0123	80.941	118.76
GSTUMT00001320001	0	NA	0.0012	0.001	0	0.0022	NA	0.0061	0.003	0.0715	1.532	3.258
GSTUMT00001321001	0	NA	0.0026	0.0026	NA	0.0084	NA	0.0071	0.0071	NA	1.058	0.621
GSTUMT00001324001	0.0286	0.0101	0.0054	0.0055	0	0.0547	0.0038	0.0027	0.0023	0.008	65.101	4.029
GSTUMT00001325001	0.0009	0	0	0	0	0.0021	0.0022	0.0055	0.0063	0.0427	5.517	2.939
GSTUMT00001326001	0.0014	0.0006	0.0007	0.001	NA	0.0084	0.0025	0.0053	0.01	NA	5.721	0.82
GSTUMT00001327001	0.0025	0.008	0.0056	0	NA	0.0028	0.0153	0.0107	0	NA	60.833	4.303
GSTUMT00001328001	0.0047	0	0.0006	0.0008	0	0.0021	0.0045	0.0044	0.0042	0.013	2.392	0.213
GSTUMT00001330001	0.0031	0	0.0034	0.0069	0.0021	0.0051	0.0103	0.0071	0.0102	0.0024	19.553	8.743
GSTUMT00001333001	0.002	0.005	0.0035	0.0041	0.0012	0.0026	0.0042	0.0045	0.0035	0.0053	0	0.05
GSTUMT00001334001	0	NA	NA	NA	NA	0.0026	NA	NA	NA	NA	4.186	6.905
GSTUMT00001335001	0.0057	0	0.0022	0.0023	0	0.0012	0	0.0084	0.0082	0.018	5.063	35.723
GSTUMT00001336001	0.0015	0	0.001	0.0012	0	0.0035	0	0.0058	0.0065	0	52.161	750.766
GSTUMT00001337001	0.0014	0	0.0011	0	0.0045	0.0065	0	0.0017	0.004	0.0031	8.139	21.331
GSTUMT00001338001	0.0014	0	0.0007	0.0009	0	0.0032	0.0036	0.0083	0.0063	0.0168	10.443	6.432
GSTUMT00001339001	0.0042	0.0028	0.0021	0.0022	NA	0.0057	0.0057	0.0027	0.0026	NA	2.819	1.654
GSTUMT00001340001	0.0021	NA	0.0021	0.0023	0	0.0011	NA	0.0048	0.0051	0	7.598	8.192
GSTUMT00001342001	0.0042	0	0.0018	0.0023	NA	0.0025	0	0.0031	0.0038	NA	135.539	72.29
GSTUMT00001343001	0.0024	NA	0.0026	0.0029	0	0.0051	NA	0.0019	0.0021	0	53.575	27.856
GSTUMT00001344001	0.0015	NA	0.0031	0.0034	NA	0.0014	NA	0.0059	0.0063	NA	7.655	7.28
GSTUMT00001345001	0.0021	NA	0	0	NA	0.0027	NA	0.0032	0.0037	NA	7.851	30.388
GSTUMT00001346001	0.0015	0	0	0	0	0.0049	0	0.0066	0.0035	0.0953	8.31	4.26
GSTUMT00001347001	0.0013	0	0.0044	0.006	0	0.0009	0	0.0051	0.0031	0.0181	0	0.152
GSTUMT00001352001	0.002	NA	0.0019	0.0012	NA	0.0026	NA	0.0031	0.0033	NA	0.646	0.433
GSTUMT00001353001	0.0014	NA	0.0042	0.0049	0	0.0042	NA	0.0017	0.0015	0	5.274	9.008
GSTUMT00001354001	0.0022	0	0.0027	0.003	0	0.006	0	0.0063	0.0062	0	15.688	5.704
GSTUMT00001356001	0.004	0.0018	0.004	0.0054	0.0065	0.002	0.0015	0.0035	0.0035	0.0192	30.794	10.425
GSTUMT00001357001	0.0026	0	0.0039	0.0007	0.0558	0.0008	0	0.0025	0.0035	0	0.326	2.335
GSTUMT00001358001	0.0034	NA	0.0044	0.0078	0	0.0014	NA	0.0061	0.0072	0.0048	7.282	5.188
GSTUMT00001365001	0.0018	0	0.0069	0.008	0.0083	0.0053	0	0.0048	0.0059	0	0	0
GSTUMT00001368001	0.8313	NA	1	1	NA	0.9456	NA	1	1	NA	27.074	6.683
GSTUMT00001369001	0.0017	0.0029	0.0021	0.0018	0	0	0.0023	0.0034	0.0058	0	88.713	14.86
GSTUMT00001380001	0	0	0.0021	0.0029	0	0.0138	0.0134	0.007	0.0038	0.0333	0	0
GSTUMT00001381001	0.0132	NA	0.0011	0.0015	NA	0	NA	0.0086	0.0112	NA	0	0
GSTUMT00001386001	0.0026	NA	0.0275	0.0018	NA	0.003	NA	0.0039	0.0094	NA	5.716	8.573
GSTUMT00001390001	0.1311	0.0092	0.0013	0.0007	0.001	0.1271	0	0.006	0.0074	0.005	11.81	1.115
GSTUMT00001392001	0.0032	0	0.0033	0.0022	0.0042	0.0054	0	0.0049	0.0072	0.0046	154.347	23.584
GSTUMT00001393001	0.0069	0	0.0012	0.0018	0.0012	0.004	0	0.0005	0	0.0012	17.803	28.357
GSTUMT00001394001	0.0056	0	0.0024	0.0017	0.0151	0.0033	0.0039	0.0032	0.0003	0.0103	13.387	23.815
GSTUMT00001395001	0.0016	0.002	0.0011	0	0	0.0036	0.0046	0.0082	0.0067	0.0356	8.399	23.877
GSTUMT00001396001	0.0014	0.0036	0.0029	0.0034	0	0.0076	0	0.0036	0.003	0.0153	5.88	9.134
GSTUMT00001397001	0.0016	0.0043	0.0026	0.0025	0	0.0016	0.008	0.0064	0.0074	0.0035	5.891	9.238
GSTUMT00001398001	0.0052	0.0067	0.0019	0.0006	NA	0.0054	0	0.0064	0.0086	NA	1.405	32.113
GSTUMT00001399001	0.0009	NA	0	0	0	0.009	NA	0.0024	0.0009	0.0154	15.003	6.7
GSTUMT00001400001	0.0014	NA	0.0017	0.0019	0	0.0042	NA	0.0086	0.0095	0	3.231	6.96
GSTUMT00001401001	0.0013	NA	0.0047	0.0049	NA	0.0047	NA	0.0053	0.0046	0	1.533	6.329
GSTUMT00001402001	0.0017	NA	0.001	0.001	0	0.006	NA	0.0071	0.0074	0	1.471	2.599
GSTUMT00001404001	0.0044	NA	0.0022	0.0021	0.0024	0.0036	NA	0.005	0.0042	0.0075	86.304	2.745
GSTUMT00001405001	0.0013	NA	0.0047	0.0025	0.009	0.0047	NA	0.0077	0.005	0.0152	18.164	24.363
GSTUMT00001406001	0	0	0.0012	0.0011	0	0.0113	0.0055	0.0042	0.0028	0.0123	2.504	5.797
GSTUMT00001407001	0.0036	NA	0.0023	0.002	NA	0.0074	NA	0.0071	0.0069	NA	4.028	13.038
GSTUMT00001408001	0.0048	NA	0	0	NA	0.0032	NA	0.0048	0.0048	NA	15.318	9.33
GSTUMT00001409001	0.0025	NA	0.0013	0.001	0	0.0089	NA	0.0031	0.0051	0	57.325	37.287
GSTUMT00001410001	0.0018	0	0.0015	0.0025	0	0.0022	0	0.0053	0.0071	0.0095	6.475	6.188
GSTUMT00001411001	0	0	0.0023	0.0022	NA	0.0041	0.01	0.0085	0.0099	NA	969.68	439.138
GSTUMT00001412001	0.0032	0	0.0005	0	0	0.0012	0.003	0.0012	0	0	2.105	0.411
GSTUMT00001413001	0.0024	0.0053	0.0027	0.0018	NA	0	0	0	0	NA	0.941	1.906
GSTUMT00001414001	0	NA	0.0029	0.0032	NA	0.0182	NA	0.0056	0.0059	NA	2.587	3.646
GSTUMT00001418001	0.0036	0	0.0034	0.0041	0	0.0031	0	0.0049	0.0007	0.0224	45.401	16.558
GSTUMT00001424001	0.0031	0	0.0039	0.0061	0	0.0088	0	0.0021	0.0028	0	37.011	5.569
GSTUMT00001426001	0.0041	NA	0.0024	0.003	0	0.006	NA	0.0048	0.0053	0.0022	13.56	29.814
GSTUMT00001427001	0.0012	0.0035	0.0037	0.0041	0.007	0.0083	0.0022	0.0036	0.0042	0.0041	0.285	53.811
GSTUMT00001428001	0.0027	NA	0	0	0	0.0041	NA	0.004	0	0.0061	1.281	230.06
GSTUMT00001429001	0.0025	NA	0.0017	0.0009	0	0.0052	NA	0.0089	0.0092	0.013	1.661	24.988
GSTUMT00001430001	0.0032	NA	0.0011	0	0	0.0049	NA	0.0019	0.0026	0	15.604	23.392
GSTUMT00001431001	0	0	0.0028	0.0027	0.0048	0.0137	0	0.0089	0.0043	0.0325	8.755	16.769
GSTUMT00001432001	0.0018	NA	0.002	0.0022	0.0017	0.0051	NA	0.0065	0.0061	0.0176	0.66	0.124
GSTUMT00001433001	0.0011	NA	0.0039	0.0046	NA	0.0019	NA	0.0048	0.004	NA	14.38	3.487
GSTUMT00001434001	0.0043	0	0.0018	0.0013	0	0.0038	0	0.0051	0.0055	0	13.277	6.348
GSTUMT00001435001	0.0037	NA	0.0014	0.0014	0	0.0056	NA	0.0038	0.0045	0	40.603	2.02
GSTUMT00001437001	0	NA	0.0005	0.0009	0	0.0029	NA	0.0046	0.0035	0	116.796	15.776
GSTUMT00001438001	0.0008	0.0034	0.0025	0.0026	0	0.0086	0.0014	0.0032	0.0032	0	0	0
GSTUMT00001442001	0.778	NA	0.9565	0.942	NA	0.8173	NA	0.958	0.9697	NA	9.087	13.443
GSTUMT00001444001	0.0054	NA	0.003	0.0031	NA	0.0031	NA	0.0044	0.0045	NA	33.014	16.893
GSTUMT00001445001	0.0056	0.0054	0.005	0.0069	0	0.0052	0.0086	0.0037	0.0053	0	8.036	25.148
GSTUMT00001446001	0.0012	0	0.0013	0.0009	0	0.0018	0	0.0054	0.0064	0	5.205	6.622
GSTUMT00001447001	0.0024	NA	0.0022	0.0015	0.0074	0.0147	NA	0.0036	0.0046	0	67.382	216.33
GSTUMT00001448001	0.0024	NA	0.0061	0.0038	0	0.001	NA	0.0039	0.0026	0.013	11.319	31.032
GSTUMT00001449001	0.0024	NA	0.0017	0.0015	0	0.0079	NA	0.0036	0.0039	0	2.531	2.382
GSTUMT00001450001	0.0017	NA	0.003	0.0034	NA	0.0203	NA	0.0064	0.0065	NA	2.821	3.044
GSTUMT00001451001	0.0037	0	0.0012	0.0017	0	0.0017	0	0.001	0.0014	0	8.03	5.237
GSTUMT00001452001	0.0036	0	0.0017	0.0021	0	0.0115	0.0111	0.0051	0.0048	0.0079	19.204	45.158
GSTUMT00001453001	0.006	0.0028	0.0033	0.0039	0	0.0077	0.0038	0.0055	0.0054	0.0183	18.004	10.051
GSTUMT00001455001	0.0013	0.0014	0.0007	0.0003	0	0.0106	0.0026	0.0023	0.0024	0	0.231	0.464
GSTUMT00001457001	0.002	0	0.0004	0	0.0019	0.0164	0.0047	0.0037	0.0038	0	16.053	3.281
GSTUMT00001458001	0.0023	0.001	0.0026	0.0033	0.0012	0.004	0.0025	0.0033	0.0031	0.0047	4.943	1.184
GSTUMT00001459001	0	0	0.0024	0.0019	NA	0.0095	0.014	0.0046	0.0039	NA	5.595	3.074
GSTUMT00001460001	0.0647	0	0.003	0.004	NA	0.1207	0	0.0051	0.005	NA	19.729	36.02
GSTUMT00001461001	0	0	0.0032	0.0016	0.0122	0.0014	0	0.0036	0.0009	0.0173	5.095	13.215
GSTUMT00001462001	0.0011	0	0.0037	0.0053	0.0028	0.0065	0	0.006	0.0071	0.0087	41.149	114.534
GSTUMT00001463001	0.0029	0	0	0	0	0.0028	0.0101	0.0102	0.0095	0.0285	3.174	5.991
GSTUMT00001464001	0.0049	NA	0.0043	0.006	0.0038	0.0064	NA	0.0048	0.0032	0.0043	14.641	19.207
GSTUMT00001466001	0.0021	0.0035	0.0031	0.0014	0.0043	0.0069	0.0043	0.0042	0.0036	0.0054	598.271	16.293
GSTUMT00001467001	0.0012	0	0.0035	0.0029	0	0.0141	0	0.0032	0.0036	0.0035	479.967	15.568
GSTUMT00001468001	0	NA	0.0092	0.003	0.0325	0.0017	NA	0.0115	0.0115	0.0112	60.339	50.342
GSTUMT00001469001	0.007	NA	0.0803	0	NA	0.0082	NA	0.096	0.0065	NA	34.537	41.597
GSTUMT00001470001	0	NA	0.0049	0	0	0.0119	NA	0.011	0	0	6.578	28.337
GSTUMT00001471001	0	0	0.0042	0.0042	0.0335	0.007	0.0058	0.0046	0.0032	0	3.285	6.747
GSTUMT00001472001	0.003	NA	0.005	0.0063	0	0.0088	NA	0.007	0.0056	0.041	16.561	21.059
GSTUMT00001473001	0	0	0.002	0.0029	0	0.0041	0.0053	0.0065	0.0059	0.0283	98.323	26.759
GSTUMT00001478001	0.0008	0.0045	0.0022	0.0014	0	0.0016	0	0.0089	0.0064	0.0067	5.854	43.736
GSTUMT00001479001	0.0059	0.008	0.0015	0.0009	0	0.001	0	0.005	0.0069	0	12.42	97.714
GSTUMT00001481001	0.0076	0	0.0025	0.0036	0	0.0063	0.0045	0.0062	0.0064	0.0119	12.609	15.037
GSTUMT00001482001	0.0042	NA	0.0028	0.0033	0	0.0005	NA	0.0033	0.003	0.0071	1.447	13.991
GSTUMT00001485001	0.0013	0.0045	0.0029	0.0029	0	0.0128	0	0.0062	0.0066	0.019	20.678	59.34
GSTUMT00001486001	0.0014	0	0.0008	0	0.0036	0.0032	0	0.0101	0.0082	0.0226	1.466	4.773
GSTUMT00001487001	0.0028	0	0.0048	0.0038	0	0.0021	0	0.0009	0.0011	0	8.376	23.925
GSTUMT00001488001	0.0007	0	0.0045	0.003	0.0062	0.0027	0.0096	0.0062	0	0.009	3.227	25.074
GSTUMT00001489001	0.0037	NA	0.0016	0.0019	0	0.0047	NA	0.0026	0.0022	0.007	3.198	3.476
GSTUMT00001490001	0.0011	NA	0.0022	0.0023	NA	0.0026	NA	0.0027	0.0024	NA	2.311	2.509
GSTUMT00001491001	0.0034	0.0016	0.0056	0.0059	0.0036	0.0032	0.0069	0.0059	0.005	0.012	79.742	37.148
GSTUMT00001493001	0.0042	0.0013	0.0012	0.0016	0	0.0145	0.0038	0.0044	0.0028	0.0201	4.822	11.128
GSTUMT00001495001	0.0024	NA	0.0031	0.0028	0.0089	0.0034	NA	0.0105	0.0089	0.0329	58.05	2.511
GSTUMT00001496001	0	0.0066	0.0033	0.0029	0.005	0.0067	0	0.0029	0.0024	0.0112	0.18	0.495
GSTUMT00001497001	0.0016	0	0.0023	0.0047	0	0.0011	0.0115	0.0014	0	0	10.071	16.452
GSTUMT00001499001	0.0018	NA	0.0023	0.0024	0.002	0.0043	NA	0.0061	0.0062	0.0057	27.392	8.297
GSTUMT00001500001	0	0.0039	0.0016	0.0013	0	0.0134	0.0013	0.0053	0.0039	0.0358	6.245	13.649
GSTUMT00001501001	0.0019	0	0.0006	0.0006	0.0013	0.0102	0.0239	0.0063	0.0033	0.008	6.677	5.693
GSTUMT00001504001	0.008	NA	0.0033	0.0034	NA	0.0137	NA	0.0036	0.0036	NA	1.738	3.209
GSTUMT00001505001	0.0059	NA	0.0034	0.0035	NA	0.0052	NA	0.0027	0.0024	NA	3.973	4.421
GSTUMT00001506001	0.0035	0	0.002	0.0032	NA	0.0023	0	0.0083	0.0091	NA	14.968	13.836
GSTUMT00001507001	0.0037	0	0.0014	0.0015	0	0.0036	0	0.0032	0.0014	0.0217	13.978	7.182
GSTUMT00001508001	0.0022	0.0023	0.0016	0.0017	0	0	0.0008	0.0038	0.0039	0.0096	2.59	16.349
GSTUMT00001509001	0.0023	NA	0.0023	0.002	0.0065	0.0043	NA	0.0039	0.0049	0.0033	2.164	20.666
GSTUMT00001511001	0.0022	NA	0.0018	0.0016	0	0.0024	NA	0.0033	0.0037	0	5.096	8.408
GSTUMT00001513001	0.0077	NA	0.0032	0.0039	NA	0.0022	NA	0.0027	0.0028	NA	17.217	66.382
GSTUMT00001514001	0.0046	0	0.0047	0.0029	0.011	0.0125	0	0.0034	0.0037	0.0049	49.623	40.965
GSTUMT00001515001	0.0039	0	0.0047	0.0049	NA	0.0027	0	0.004	0.0041	NA	8.768	10.926
GSTUMT00001520001	0	NA	0.002	0.0024	0	0	NA	0.0054	0.0056	0	9.446	7.666
GSTUMT00001535001	0.0021	0	0	0	0	0.0037	0.0039	0.0068	0.0011	0.111	8.313	4.325
GSTUMT00001536001	0.0024	NA	0	0	NA	0.0024	NA	0.0076	0.0101	NA	0.855	0.465
GSTUMT00001540001	0.0038	0.0061	0.0052	0.0057	0	0.0073	0	0.0005	0.0016	0	3.357	6.886
GSTUMT00001557001	0	NA	0.0018	0	0.0027	0	NA	0.006	0	0.0048	0	0
GSTUMT00001561001	0.8859	NA	0.7192	0.364	NA	0.7789	NA	0.766	0.875	NA	60.897	364.317
GSTUMT00001574001	0	0	0.0046	0.0031	0.0111	0.0035	0	0	0	0	6.797	8.132
GSTUMT00001575001	0.0031	0	0.0038	0.0038	0	0.0077	0	0.0028	0.004	0	4.023	8.762
GSTUMT00001576001	0.0031	NA	0.0034	0.0035	NA	0.0041	NA	0.0038	0.0039	NA	6.453	29.976
GSTUMT00001577001	0.0013	0	0.0012	0.0015	0	0.003	0	0.0058	0.0062	0	43.451	41.204
GSTUMT00001578001	0.0074	0	0	0	0	0.0054	0.0077	0.0063	0	0	16.604	11.096
GSTUMT00001579001	0.0013	NA	0.0043	0.0044	NA	0.0015	NA	0.0045	0.0049	NA	9.145	5.883
GSTUMT00001580001	0.0028	0	0.0018	0.0022	NA	0.0009	0	0.0062	0.0071	NA	24.146	6.376
GSTUMT00001581001	0.001	0	0.0029	0.0048	0.0021	0.0036	0	0.0086	0.0015	0.007	5.92	8.965
GSTUMT00001582001	0.0051	0	0.0025	0.0028	NA	0.0059	0	0.0019	0.0021	NA	27.136	16.241
GSTUMT00001583001	0.0028	0	0.0026	0.0024	0.0036	0.0039	0	0.0052	0.0056	0.0094	170.324	17.594
GSTUMT00001584001	0.0038	0.0053	0.0038	0.0028	0	0.0052	0.0041	0.0039	0.0045	0	44.862	17.292
GSTUMT00001585001	0.0016	0	0.0028	0.0036	0	0.007	NA	0.0041	0.0037	0.0054	2.865	13.329
GSTUMT00001587001	0.0034	NA	0.0057	0.0057	NA	0.0138	NA	0.0084	0.0084	NA	3.918	9.89
GSTUMT00001588001	0.0028	0.007	0.0044	0.0024	NA	0.0106	0.013	0.0041	0.0033	NA	5.453	11.735
GSTUMT00001589001	0.0025	0	0.0038	0.0041	0	0.0073	0	0.0045	0.0049	0	8.426	4.925
GSTUMT00001590001	0.0076	0	0.0013	0.0022	NA	0.0011	0.0018	0.0031	0.0024	NA	4.87	2.164
GSTUMT00001591001	0.0027	NA	0.0041	0.0041	0.0066	0.0069	NA	0.0045	0.0032	0.0162	7.14	7.437
GSTUMT00001592001	0.0066	0.0044	0.0023	0.0019	0.0013	0.0027	0.0077	0.0089	0.0033	0.0203	13.24	15.341
GSTUMT00001593001	0.0097	0.0101	0.0039	0.0036	0.0035	0.004	0.0091	0.0046	0.0028	0.0077	16.813	6.719
GSTUMT00001594001	0.0028	NA	0.0025	0.0015	0.0032	0.01	NA	0.0049	0.005	0.0051	5.014	2.318
GSTUMT00001595001	0.0017	NA	0.0025	0.0033	NA	0.0053	NA	0.0013	0.0016	NA	4.775	7.7
GSTUMT00001596001	0.0021	NA	0.0023	0.0034	0	0.008	NA	0.0049	0.0041	0	3.485	7.308
GSTUMT00001597001	0.002	0	0.0018	0.0019	NA	0.0012	0	0.0029	0.0031	NA	68.429	71.894
GSTUMT00001598001	0.0009	NA	0	0	0	0.0048	NA	0.0047	0.0043	0	18.12	23.012
GSTUMT00001599001	0.002	NA	0	0	NA	0.0109	NA	0	0	NA	35.315	19.303
GSTUMT00001600001	0.0127	0.0079	0.0039	0.0032	0	0.0063	0	0.0047	0.0021	0.0227	5.083	9.566
GSTUMT00001601001	0.0009	0	0.0025	0.0021	0.0111	0.0066	0	0.0057	0.005	0.0133	12.413	9.865
GSTUMT00001602001	0	0	0.002	0.0025	0	0.0135	0	0.006	0.0036	0.0273	10.951	7.293
GSTUMT00001603001	0.0033	0	0.0053	0.0057	0.0112	0.0036	0	0.0095	0.0089	0.012	3.602	9.07
GSTUMT00001604001	0.0043	0.0026	0.0043	0.0035	NA	0.0035	0.0021	0.0037	0.0045	NA	13.826	4.373
GSTUMT00001605001	0.0028	0	0.0035	0.0041	0	0.0074	0.0241	0.0055	0.0043	0.0075	14.415	5.411
GSTUMT00001606001	0.0005	NA	0.0024	0.0032	0	0.0055	NA	0.0099	0.0048	0.031	6.883	2.539
GSTUMT00001607001	0.0052	0	0.0023	0.0021	0	0.0021	0	0.0045	0.0047	0.0024	11.068	50.386
GSTUMT00001608001	0.0038	0.0123	0.002	0.0019	0	0.0036	0	0.0048	0.0036	0.0152	1.595	5.889
GSTUMT00001609001	0.0041	0	0.0044	0.004	NA	0.0035	0	0.0033	0.0037	NA	6.584	9.67
GSTUMT00001610001	0.0025	0.0036	0.0031	0.0032	NA	0.0151	0.0041	0.0065	0.0087	NA	3.652	10.54
GSTUMT00001611001	0.004	NA	0.0021	0.0027	NA	0.0078	NA	0.0031	0.0041	NA	10.531	18.201
GSTUMT00001612001	0.0065	0	0.0031	0.0042	0	0.0069	0	0.0045	0.0036	0.0073	15.977	7.593
GSTUMT00001613001	0.0058	0	0.0018	0.0025	0	0.0071	0.0138	0.0076	0.0043	0	18.99	30.281
GSTUMT00001614001	0.0076	0	0.0051	0.0022	0.012	0.0014	0	0.0141	0.0109	0.0223	16.275	6.134
GSTUMT00001615001	0	NA	0.0022	0.0022	NA	0.0045	NA	0.005	0.005	NA	6.018	4.517
GSTUMT00001617001	0.0019	0	0.0022	0.0021	NA	0.0012	0	0.0031	0.002	NA	19.995	7.622
GSTUMT00001620001	0.0033	NA	0.0025	0.0027	0	0.0019	NA	0.0042	0.0045	0	65.767	28.189
GSTUMT00001621001	0.0044	0	0.0033	0.0034	0	0.006	0	0.007	0.0073	0	17.263	19.671
GSTUMT00001623001	0.0044	0.0041	0.0027	0.0025	0	0.0045	0.0177	0.0053	0.0042	0.021	33.549	106.428
GSTUMT00001624001	0.003	NA	0.0017	0.0015	0	0.0055	NA	0.0019	0.0023	0	27.679	28.877
GSTUMT00001625001	0	0.0025	0.0039	0.0043	0.0046	0.0137	0.0103	0.0071	0.0052	0.0086	75.064	2.16
GSTUMT00001626001	0.0018	0	0.0008	0.0011	NA	0.0021	0	0.0019	0.0028	NA	9.337	0.785
GSTUMT00001627001	0.0035	NA	0	0	0	0.0016	NA	0.0021	0	0.0026	2.62	8.512
GSTUMT00001629001	0.0057	0	0.002	0.0031	0	0.0368	0.0667	0.0076	0.0068	0.007	3.344	7.598
GSTUMT00001631001	0.3464	0	0.0038	0.0039	NA	0.4649	0	0.0028	0.0028	NA	4.369	4.402
GSTUMT00001632001	0.0016	0	0.0033	0.0054	0.0028	0.0038	0	0.007	0	0.01	1.553	1.989
GSTUMT00001634001	0.0017	0.002	0.0038	0.0018	0.0071	0.0045	0.0062	0.0062	0.0031	0.0085	12.918	3.789
GSTUMT00001635001	0.0052	NA	0.0031	0.0034	0	0.0011	NA	0.004	0.0036	0.0395	26.063	10.258
GSTUMT00001636001	0.0059	0	0.0021	0.0015	0.0046	0.0018	0	0.006	0.0042	0.0205	5.776	3.737
GSTUMT00001639001	0	NA	0.001	0.0012	NA	0.0006	NA	0.0021	0.0025	NA	1.652	5.519
GSTUMT00001640001	0.0351	NA	0.0033	0.0035	0.0029	0.1557	NA	0.0037	0.0043	0.0023	5.169	4.771
GSTUMT00001641001	0.0031	NA	0.0038	0.0037	NA	0.0114	NA	0.0037	0.0044	NA	14.819	32.785
GSTUMT00001642001	0.0014	0	0.0021	0	0	0.0027	0	0.0009	0.0034	0	5.093	7.244
GSTUMT00001643001	0	0.0029	0.0032	0.0022	NA	0.0014	0.0025	0.0038	0.0036	NA	16.956	23.565
GSTUMT00001644001	0.0042	NA	0.0042	0.0022	0.0136	0.0012	NA	0.0062	0.0044	0.0164	12.559	8.566
GSTUMT00001645001	0.002	0	0.002	0.0031	0.0021	0.0065	0.0112	0.0059	0.0083	0.0055	1653.46	1.815
GSTUMT00001646001	0.0035	0	0.0022	0.0021	0.0057	0.0125	0	0.0032	0.0035	0.0051	38.596	3.184
GSTUMT00001647001	0.0045	NA	0.0049	0.0024	NA	0.0078	NA	0.0073	0.0075	NA	10.441	1.63
GSTUMT00001648001	0.004	NA	0.0037	0.0043	NA	0.0082	NA	0.0062	0.0059	NA	19.539	6.043
GSTUMT00001649001	0.0037	NA	0.0038	0.0049	0	0.0121	NA	0.0069	0.006	0.0093	20.588	6.049
GSTUMT00001650001	0.0046	NA	0.0065	0.0062	0.0077	0.0137	NA	0.0048	0	0.0083	17.201	6.617
GSTUMT00001651001	0.0053	0	0.0051	0.0043	NA	0.015	0.01	0.0097	0.0061	NA	62.941	63.876
GSTUMT00001653001	0.002	0	0.0051	0.0058	0	0.0042	0	0.0063	0.0061	0.0099	6.762	11.436
GSTUMT00001654001	0.0013	NA	0.0011	0.0016	0	0.0045	NA	0.0035	0	0.0123	48.057	7.795
GSTUMT00001655001	0.0009	0	0.0009	0.0025	0	0.0015	0.0016	0.0068	0.0043	0.013	26.649	4.17
GSTUMT00001656001	0.0012	0	0.0011	0	NA	0.0033	0	0.0017	0.0026	NA	7.342	7.87
GSTUMT00001657001	0.0026	0.003	0.004	0.004	NA	0.0013	0	0.0045	0.005	NA	0.591	0.745
GSTUMT00001658001	0.0024	NA	0.0024	0.0033	0.0021	0.0024	NA	0.005	0.0018	0.0062	2.122	1.182
GSTUMT00001659001	0.0016	0	0.0015	0.0018	NA	0.0046	0	0.0059	0.0072	NA	7.249	22.896
GSTUMT00001660001	0.0019	0.0041	0.001	0	0	0.0063	0	0.0052	0.0248	0	15.163	34.566
GSTUMT00001661001	0	0	0.0029	0.004	0	0.001	0.0103	0.0069	0.0081	0	14.825	12.217
GSTUMT00001662001	0	0.0072	0.0044	0.0042	0.0017	0.0063	0	0.0042	0.0045	0.0073	2.547	1.577
GSTUMT00001663001	0.0023	0.0028	0.0022	0	NA	0.0019	0.0088	0.0069	0	NA	9.19	16.633
GSTUMT00001664001	0.0041	0	0.0032	0.0039	0	0.0018	0.038	0.0071	0.0021	0.0109	15.28	28.569
GSTUMT00001665001	0.0025	0.0073	0.0063	0.01	0	0.0088	0.0036	0.0028	0	0.043	1.963	5.687
GSTUMT00001666001	0.0046	0	0.0028	0.0031	0	0.0021	0	0.0033	0.0032	0.011	5.63	20.552
GSTUMT00001670001	0.0026	0	0.001	0.0013	0	0.0068	0.0014	0.003	0.0036	0	258.379	89.238
GSTUMT00001671001	0.002	NA	0.0032	0.0024	0	0	NA	0.007	0.0076	0.0062	9.515	12.135
GSTUMT00001672001	0.0075	NA	0.0022	0.0022	0.0025	0.0012	NA	0.003	0.0035	0.0019	6.01	22.114
GSTUMT00001673001	0.0019	0.0042	0.0003	0	0	0.0121	0.0202	0.0052	0.0043	0.0069	1.81	7.449
GSTUMT00001674001	0.0071	0	0.002	0.0025	0	0	0	0.01	0.0064	0.0388	19.458	7.426
GSTUMT00001675001	0.0029	0	0.0029	0.0032	0	0.0008	0	0.0049	0.0049	0	1.658	2.524
GSTUMT00001676001	0.0022	0.0062	0.0029	0.0017	NA	0.0064	0.0043	0.0047	0.0046	NA	3.632	6.921
GSTUMT00001677001	0.0032	NA	0.0031	0.0033	0	0.0031	NA	0.0019	0.0021	0	61.95	43.117
GSTUMT00001678001	0	NA	0	0	0	0.0042	NA	0	0	0	286.532	153.685
GSTUMT00001679001	0.001	NA	0.0027	0.0025	0	0.0021	NA	0.0051	0.0029	0.0077	42.358	23.642
GSTUMT00001680001	0.0013	NA	0.0017	0.0019	NA	0.0023	NA	0	0	NA	13.197	19.399
GSTUMT00001681001	0.003	0	0.0002	0.0004	0	0.0028	0.0029	0.0059	0.0073	0	1.902	1.344
GSTUMT00001682001	0	NA	0	0	NA	0.0014	NA	0	0	NA	52.578	37.457
GSTUMT00001686001	0.001	0.0079	0.0033	0.0027	0	0.0059	0	0.0032	0.004	0	233.426	23.332
GSTUMT00001688001	0.002	NA	0.0007	0.0008	NA	0.0063	NA	0.0018	0.0021	NA	6.035	0.116
GSTUMT00001689001	0.0008	0	0.0021	0.0023	NA	0.0069	0	0.0037	0.0033	NA	5.502	3.891
GSTUMT00001691001	0.0007	NA	0.0031	0.0033	NA	0.0035	NA	0.0054	0.0055	NA	7.432	26.495
GSTUMT00001693001	0	0.0067	0.0051	0.0051	0	0.048	0	0.0012	0.001	0.024	10.267	8.897
GSTUMT00001695001	0.3177	0.0204	0.004	0.0024	NA	0.2826	0	0.0025	0.0028	NA	12.712	0.087
GSTUMT00001696001	0.0008	0.0077	0.0026	0.0022	NA	0.0015	0.002	0.0056	0.0059	NA	475.839	4.02
GSTUMT00001697001	0	0	0	0	0	0.0165	0.0042	0.0067	0.0226	0	1.748	3.171
GSTUMT00001698001	0.0022	NA	0.0022	0.0011	0.0028	0.0043	NA	0.0044	0.002	0.0056	4.684	2.922
GSTUMT00001699001	0.0016	0.0023	0.003	0.0058	NA	0.0061	0.0052	0.0055	0.0072	NA	6.871	16.689
GSTUMT00001700001	0.0007	0.0014	0.002	0.0018	0	0.0053	0.0122	0.0068	0.0044	0.0227	1.084	1.391
GSTUMT00001701001	0.0061	0.0115	0.0085	0.0033	NA	0.0049	0	0.0025	0.0072	NA	23.289	20.552
GSTUMT00001702001	0	0	0.0036	0.004	0.0166	0.0051	0	0.006	0.0051	0.0124	18.789	0.158
GSTUMT00001707001	0.0043	0.0011	0.0038	0.0018	0.0108	0.0032	0.0038	0.004	0.0022	0.0066	182.202	13.784
GSTUMT00001709001	0.0042	NA	0.0031	0.0032	NA	0.0037	NA	0.0059	0.0058	NA	37.855	44.411
GSTUMT00001710001	0.0021	0	0.0026	0.0028	NA	0.0044	0.0138	0.0056	0.0053	NA	5.969	4.203
GSTUMT00001713001	0.0014	0	0.0047	0.005	NA	0.0033	0	0.0036	0.0039	NA	5.975	7.097
GSTUMT00001714001	0.0051	NA	0.0019	0.0018	0	0.0026	NA	0.0057	0.0052	0	1.743	4.408
GSTUMT00001716001	0.0009	NA	0.0049	0.0041	NA	0.0019	NA	0.003	0.0028	NA	5.163	2.824
GSTUMT00001717001	0.092	NA	0.0017	0.0017	NA	0.143	NA	0.0025	0.0025	NA	11.279	15.478
GSTUMT00001718001	0.0017	NA	0.0067	0.0077	NA	0.0034	NA	0.0028	0.0033	NA	3.773	16.058
GSTUMT00001719001	0.0038	0	0.0042	0.0045	0	0.0032	0	0.0066	0.007	0	47.744	75.94
GSTUMT00001720001	0.0034	NA	0.0027	0.0026	0	0.0046	NA	0.0033	0.0039	0.0032	34.777	16.506
GSTUMT00001721001	0.0013	0	0.0032	0.003	0	0.008	0	0.0045	0.0047	0	8.834	0.393
GSTUMT00001728001	0.0019	0	0.002	0.0023	0	0.0074	0	0.0018	0.0016	0	6.281	7.71
GSTUMT00001729001	0.0048	0.0037	0.0033	0.0024	0.0037	0.0224	0.0059	0.0051	0.0027	0.0111	0.997	0.369
GSTUMT00001730001	0.0029	NA	0.004	0.0042	0	0.0127	NA	0.0072	0.0058	0.025	1.977	3.749
GSTUMT00001731001	0.0014	0	0.0041	0.0044	NA	0	0	0.0023	0.0017	NA	17.296	48.07
GSTUMT00001732001	0.0034	0	0.0008	0	0.0071	0.0125	0	0.0024	0.0023	0	3.183	5.996
GSTUMT00001733001	0.0009	0	0.0021	0.0027	0	0.0047	0	0.0075	0.0093	0	7.904	16.056
GSTUMT00001734001	0.0019	0	0.0034	0.0033	NA	0.0036	0	0.006	0.0077	NA	31.223	147.718
GSTUMT00001735001	0.0018	0	0.0057	0.0062	0.0133	0.0316	0	0.004	0.0055	0	11.226	66.765
GSTUMT00001736001	0	0	0.0017	0.0016	0.0092	0.0044	0	0.0039	0.0035	0.0297	0.691	16.66
GSTUMT00001741001	0.0026	NA	0.003	0.0026	0.047	0.006	NA	0.003	0.0028	0.0255	6.862	11.228
GSTUMT00001743001	0.0048	0.0023	0.0036	0.0045	0.0029	0.0011	0.0009	0.0021	0.003	0.0011	1420.82	41.873
GSTUMT00001744001	0.0013	NA	0.002	0.0022	0	0.0049	NA	0.008	0.0082	0	301.173	9.341
GSTUMT00001745001	0.0036	0	0.0017	0.0027	NA	0.0111	0	0.0015	0	NA	12.08	10.447
GSTUMT00001746001	0.003	0.0038	0.0039	0.005	0	0	0.0065	0.0048	0.0041	0.0028	0.013	0.102
GSTUMT00001747001	0.0034	0	0	0	NA	0.0044	0.0048	0.0041	0	NA	9.177	2.778
GSTUMT00001748001	0	0.0074	0.0032	0.0034	0	0.0134	0.0188	0.0054	0.003	0.01	41.974	6.917
GSTUMT00001749001	0.0033	0	0.0014	0.0019	0	0.007	0	0.0071	0.0035	0.0521	10.32	2.102
GSTUMT00001750001	0.0032	0.0019	0.0022	0.004	NA	0.0061	0.0035	0.0031	0	NA	369.292	57.853
GSTUMT00001751001	0	NA	0.0017	0.0035	NA	0.0046	NA	0.0057	0.0052	NA	1289.6	210.672
GSTUMT00001752001	0.0025	0	0.0034	0.0046	0	0.0052	0	0.002	0.0027	0	15.57	27.623
GSTUMT00001753001	0	0.0035	0.0029	0.0028	0	0.0018	0	0.0045	0.0055	0	23.521	23.22
GSTUMT00001754001	0.0028	0	0.002	0.0038	0	0.0012	0.0194	0.0072	0.0065	0.0069	16.313	19.63
GSTUMT00001755001	0.0025	NA	0.0032	0.0033	0	0.0064	NA	0.0039	0.0029	0.0103	83.237	68.716
GSTUMT00001756001	0.7764	NA	0.2215	0.0419	0	0.7762	NA	0.185	0.0388	0.0027	60.772	53.849
GSTUMT00001758001	0.0023	0	0.0003	0.0005	0	0.0016	0	0.0041	0.0032	0.0109	0.037	0.236
GSTUMT00001761001	0.0122	0.0008	0.0005	0	0	0.016	0.0038	0.0028	0.0023	0	0.346	3.098
GSTUMT00001762001	0.0113	NA	0.0078	0.0341	0.0027	0.0087	NA	0.001	0	0.0012	3.399	7.441
GSTUMT00001763001	0.0038	NA	0.0021	0.0027	0.0014	0.0042	NA	0.0065	0.0043	0.0109	1.481	2.301
GSTUMT00001764001	0.0043	0	0.0039	0.0051	NA	0.0088	0	0.0066	0.0086	NA	15.957	156.313
GSTUMT00001766001	0.0016	0.0034	0.0037	0.0043	0.0036	0.0043	0.004	0.0046	0.0025	0.0146	20.082	78.931
GSTUMT00001767001	0.0011	0.0018	0.0029	0.0035	0	0.0051	0.005	0.0039	0.0042	0	13.557	66.532
GSTUMT00001768001	0.0009	NA	0	0	0	0.0022	NA	0	0	0	1.068	3.984
GSTUMT00001769001	0	NA	0.0044	0.0103	0.0032	0	NA	0.0048	0	0.0044	0.567	9.791
GSTUMT00001770001	0	NA	0.0041	0.003	0.0197	0.0015	NA	0.0027	0.0029	0	7.942	22.306
GSTUMT00001771001	0.0005	0	0	0	0	0.0068	0.002	0.008	0.0088	0.025	0.48	2.189
GSTUMT00001773001	0.005	NA	0.0044	0.0046	0.005	0.0033	NA	0.0028	0	0.0026	12.423	16.807
GSTUMT00001775001	0.002	0.0048	0.0025	0.0025	0.0112	0.0182	0	0.0049	0.005	0.0238	14.204	193.677
GSTUMT00001777001	0.0008	0	0.0027	0.0026	0	0.0063	0.013	0.0061	0.0046	0.0383	7.091	534.906
GSTUMT00001778001	0.0028	0.0048	0.0028	0.0026	0	0.0027	0.0024	0.0038	0.0035	0	0.119	35.165
GSTUMT00001779001	0.0049	NA	0.0044	0.0044	NA	0	NA	0.0038	0.0038	NA	0.157	9.843
GSTUMT00001781001	0.0042	NA	0.0021	0	0.0029	0.0051	NA	0.0067	0.0061	0.007	2.881	68.654
GSTUMT00001782001	0.0037	0	0.0033	0.0034	0	0	0	0.0013	0.0013	0.0058	7.515	20.373
GSTUMT00001783001	0.0022	0.0053	0.0034	0.0031	0.0044	0.0052	0.0012	0.0057	0.0059	0.0105	0	6.124
GSTUMT00001784001	0.0024	NA	0.0066	0.0066	NA	0.0024	NA	0.0032	0.0032	NA	0.129	218.362
GSTUMT00001785001	0.0049	0	0.0046	0.006	0	0.0008	0.0103	0.003	0.0023	0	0	0.283
GSTUMT00001786001	0	0	0.0024	0.0039	NA	0.002	0.0043	0.0017	0	NA	0.079	0.914
GSTUMT00001791001	0.0041	NA	0.0031	0.0029	0.0039	0.0064	NA	0.0046	0.0047	0.0056	19.639	22.097
GSTUMT00001792001	0	0.0111	0.0043	0.0036	0.0101	0.0017	0	0.0055	0.0061	0.0071	0.619	1.558
GSTUMT00001802001	0.0045	0.011	0.0061	0.0038	0.0255	0.0046	0.0097	0.0065	0.0051	0.0187	1.065	1.645
GSTUMT00001803001	0.0015	NA	0.0015	0.0036	0	0.0026	NA	0.0025	0.0034	0.002	0	0
GSTUMT00001814001	0.3793	NA	0.8456	0.7645	NA	0.5427	NA	0.8657	0.9013	NA	1.354	7.09
GSTUMT00001815001	0.0046	0.0064	0.0021	0	0	0.001	0.0018	0.0043	0.0048	0.0084	3.178	12.291
GSTUMT00001816001	0	0.002	0.0034	0.0036	0	0.002	0.0035	0.0062	0.0062	0.0127	10.61	15.849
GSTUMT00001817001	0.0014	0	0.0025	0.0035	0	0.0033	0	0.0047	0.0046	0	11.282	19.776
GSTUMT00001818001	0.0021	0	0.003	0.0033	0	0.0021	0	0.0023	0.0023	0.014	16.801	12.666
GSTUMT00001819001	0.0047	0.0073	0.003	0.0024	0	0.0091	0	0.0069	0.0058	0.0378	2.177	1.707
GSTUMT00001820001	0.0008	NA	0.0049	0.0049	NA	0.0119	NA	0.0151	0.0151	NA	3.523	3.506
GSTUMT00001821001	0.0012	NA	0.0016	0.0018	NA	0.0048	NA	0.0045	0.0048	NA	3.028	6.395
GSTUMT00001826001	0.0034	NA	0.0056	0.0064	0	0.0061	NA	0.0076	0.0044	0.032	10.842	8.139
GSTUMT00001827001	0	0	0.0015	0.0023	0	0.0052	0	0.0027	0.0033	0	10.972	5.903
GSTUMT00001828001	0.0024	NA	0.0058	0.0068	NA	0.0034	NA	0.0049	0.0041	NA	9.537	6.231
GSTUMT00001829001	0.0014	NA	0.0018	0.0014	NA	0.0036	NA	0.0041	0.0041	NA	27.918	15.482
GSTUMT00001830001	0.0623	NA	0.0021	0.0022	0.0028	0.0535	NA	0.0035	0.0034	0.0066	11.365	22.453
GSTUMT00001831001	0.0026	0.0059	0.0023	0.0025	0	0.0057	0	0.005	0.004	0.0082	0	0
GSTUMT00001833001	0.8096	NA	0.8964	0.8964	NA	0.8769	NA	0.795	0.795	NA	0	0
GSTUMT00001836001	0.8256	NA	0.7325	0.7325	NA	0.8755	NA	1	1	NA	2.66	7.382
GSTUMT00001837001	0	NA	0.0014	0.0016	0	0.0047	NA	0.0064	0.007	0	12.987	40.54
GSTUMT00001843001	0.0601	0.0057	0.0031	0.0028	0	0.0708	0	0.0068	0.0084	0.0085	0	0
GSTUMT00001845001	0.0047	NA	0	0	NA	0.0018	NA	0	0	NA	13.455	233.226
GSTUMT00001846001	0.0071	0	0.0009	0.0011	0	0.0048	0	0.009	0.0096	0	4.856	35.708
GSTUMT00001850001	0.9141	NA	0.7061	0.0144	NA	0.8772	NA	0.6994	0.0084	NA	192.112	0.353
GSTUMT00001858001	0.002	0	0.0031	0.0036	0.0043	0.0106	0	0.0041	0.0014	0.0106	3.46	6.223
GSTUMT00001859001	0.0007	NA	0.0015	0.0017	0	0.0033	NA	0.0049	0.0041	0.0101	10.472	5.334
GSTUMT00001860001	0.0051	NA	0.0058	0.0075	0.0037	0.0021	NA	0.0052	0.0049	0.0056	76.383	192.854
GSTUMT00001861001	0.0044	NA	0.0039	0.0018	0.0102	0.0029	NA	0.0031	0	0.0041	0.139	0.06
GSTUMT00001862001	0.0056	NA	0.0028	0.0032	NA	0.0099	NA	0	0	NA	26.238	16.769
GSTUMT00001863001	0.0019	0	0.0036	0.0041	NA	0.0018	NA	0.0017	0.0017	NA	17.706	11.935
GSTUMT00001864001	0.004	NA	0	0	NA	0.0023	NA	0.0085	0.0085	NA	22.492	19.976
GSTUMT00001865001	0.0038	NA	0.0056	0.0046	0.0074	0	NA	0.0034	0.0038	0.0027	42.722	56.368
GSTUMT00001866001	0.0044	0	0	0	0	0.007	0.0435	0.0122	0.0042	0.0336	4.68	6.218
GSTUMT00001867001	0	NA	0.0027	0.0025	NA	0.0083	NA	0.0033	0.0031	NA	10.873	10.435
GSTUMT00001869001	0.0811	0	0.0026	0.002	0	0.1072	0	0.0045	0.004	0	3.164	8.795
GSTUMT00001870001	0.0023	NA	0.0022	0.0027	0	0.0051	NA	0.0061	0.0052	0.0305	9.822	16.517
GSTUMT00001878001	0.0048	0	0.0021	0.0018	0.0015	0.0051	0.0159	0.0047	0.0027	0.006	0.196	77.049
GSTUMT00001895001	0.0008	0	0.0015	0.0018	0	0.0081	0	0.0031	0.0024	0.0097	2.624	2.245
GSTUMT00001896001	0.0041	NA	0.0005	0	0.0008	0.0076	NA	0.0055	0.0031	0.0073	10.525	4.229
GSTUMT00001900001	0.0019	0.0024	0.0042	0.0127	NA	0	0.0017	0.0011	0	NA	59.786	20.845
GSTUMT00001901001	0.0025	0	0.0017	0.0013	0.006	0.0028	0.0084	0.0055	0.0046	0.0154	16.604	7.105
GSTUMT00001902001	0.002	0	0.002	0.0019	0.0085	0.001	0.0054	0.0017	0.0013	0	19.715	2.847
GSTUMT00001903001	0	NA	0.0026	0.0027	0.0033	0.3333	NA	0.0042	0.0049	0	0	0
GSTUMT00001904001	0.0012	NA	0.0018	0.0044	NA	0.0037	NA	0.0051	0.0036	NA	0	0
GSTUMT00001906001	0.0022	0.0022	0.3116	0.0881	0.357	0.005	0.0079	0.086	0.004	0	28.425	4.974
GSTUMT00001907001	0.1802	0	0.0006	0	0.0083	0.3028	0	0.0041	0.005	0.0053	5.33	10.775
GSTUMT00001909001	0.0405	NA	0.0039	0.0042	NA	0.043	NA	0.0067	0.0071	NA	32.369	11.405
GSTUMT00001911001	0.0025	0	0.0039	0.0034	0.0124	0.0065	0.0075	0.0056	0.0058	0.0024	11.243	70.313
GSTUMT00001912001	0.1311	0	0.002	0.0032	0	0	0.0068	0.0082	0.0103	0	48.113	29.809
GSTUMT00001916001	0.0038	NA	0.0016	0.0015	0.0112	0.0054	NA	0.005	0.0046	0.0224	7.459	9.915
GSTUMT00001917001	0.0022	0	0.002	0.0026	0	0.0021	0	0.0041	0.0039	0.0043	5.579	4.958
GSTUMT00001918001	0.0025	NA	0.0082	0.007	NA	0	NA	0.0061	0.0066	NA	91.096	1.694
GSTUMT00001921001	0	0.0013	0.0013	0.0008	0.0026	0.0176	0.0075	0.0068	0.0043	0.0089	3.224	3.787
GSTUMT00001922001	0.007	NA	0.0023	0	0.0048	0.0074	NA	0	0	0	6.281	85.806
GSTUMT00001923001	0.0025	0	0	0	NA	0.0088	0.0067	0.0076	0.0145	NA	38.274	431.156
GSTUMT00001924001	0	NA	0.0021	0	0.0052	0.0085	NA	0.0011	0	0.0047	44.1	550.391
GSTUMT00001928001	0.0013	NA	0.0011	0.0013	0	0.0026	NA	0.0052	0.0062	0	6.459	7.931
GSTUMT00001929001	0.0299	0	0.0023	0.0026	0	0.0398	0	0.0079	0.008	0	4.237	8.884
GSTUMT00001930001	0.25	0.0021	0.003	0.0034	0	0.2639	0	0.0035	0.0044	0	3.641	14.061
GSTUMT00001931001	0.0052	NA	0.0034	0.0026	0.031	0.0059	NA	0.004	0.0035	0	5.835	4.765
GSTUMT00001932001	0	0	0.0022	0.0023	0.04	0	0	0.0037	0.0029	0	10.8	17.359
GSTUMT00001933001	0	0	0.0035	0.0043	0	0	0	0.003	0.0023	0.0214	2.875	5.352
GSTUMT00001935001	0.0078	NA	0.002	0.002	NA	0.0035	NA	0.0074	0.0074	NA	4.095	4.114
GSTUMT00001939001	0	0	0.003	0.0035	0	0.0125	0	0.0043	0.0029	0.0201	245.09	16.779
GSTUMT00001942001	0.0027	NA	0.0056	0.0045	0.0091	0.0032	NA	0.0081	0.0098	0.0058	4.686	3.75
GSTUMT00001943001	0.0038	NA	0.0035	0.0024	0.0133	0.005	NA	0.0048	0.0045	0.0116	5.626	14.733
GSTUMT00001944001	0.0016	NA	0.0031	0.0031	NA	0.0101	NA	0.0021	0.0021	NA	28.312	19.282
GSTUMT00001947001	0.0067	NA	0.0013	0.0016	0	0.0055	NA	0.0047	0.0044	0.0027	4.723	7.806
GSTUMT00001948001	0.0025	0.0031	0.0027	0.002	0	0.0077	0.0125	0.0069	0.0033	0.0074	0.857	2.716
GSTUMT00001949001	0	NA	0.0053	0.0055	NA	0.0071	NA	0.005	0.0054	NA	25.731	110.804
GSTUMT00001950001	0.0042	NA	0.0038	0.0036	0	0.0027	NA	0.0066	0.0029	0.0161	25.693	20.047
GSTUMT00001951001	0	0	0.0039	0.0047	0	0.0092	0	0.0061	0.0062	0.0215	9.902	28.857
GSTUMT00001952001	0.0019	0	0.0022	0.0025	NA	0.0066	0	0.0039	0.0041	NA	5.694	80.868
GSTUMT00001953001	0	NA	0.0029	0.0026	0.0051	0.0054	NA	0.0032	0.0028	0.0063	37.376	24.852
GSTUMT00001955001	0	NA	0.0004	0.0005	0	0.0138	NA	0.0048	0.0058	0	14.722	1.203
GSTUMT00001956001	0.5197	NA	0.0032	0	0.0041	0.7678	NA	0.0185	0.16	0.0041	35.012	6.708
GSTUMT00001957001	0.0068	NA	0.005	0.0043	0.0046	0.0106	NA	0.0026	0.003	0.0031	9.04	12.427
GSTUMT00001958001	0.003	0.0035	0.0019	0.0018	0.0024	0.007	0	0.0039	0.0049	0.0018	0.048	0.747
GSTUMT00001959001	0.0007	NA	0.0034	0.0035	0.0034	0.0053	NA	0.0065	0.008	0.0061	1.599	42.914
GSTUMT00001960001	0	0.0027	0.0037	0.0028	0.0052	0.0031	0.0034	0.0062	0.0077	0.0132	13.107	5.612
GSTUMT00001964001	0.0037	0.0021	0.0023	0.002	0.0048	0.0043	0.002	0.0038	0.0036	0.0095	0	0
GSTUMT00001965001	0.5636	NA	0.0915	0.1119	NA	0.006	NA	0.0031	0	NA	17.793	5.011
GSTUMT00001966001	0	0.007	0.0041	0.002	0.0087	0.0017	0	0.0025	0.004	0.0032	7.996	3.511
GSTUMT00001967001	0.0015	NA	0.0053	0.0054	NA	0.0124	NA	0.0063	0.0052	NA	187.026	43.415
GSTUMT00001971001	0.0047	0	0.0022	0.0025	0	0	0	0.0079	0.0075	0.0278	13.464	7.27
GSTUMT00001972001	0.1952	NA	0.0009	0.0011	0	0.1523	NA	0.0041	0.0042	0	16.635	21.637
GSTUMT00001973001	0.0021	NA	0.0041	0.0041	0.0096	0.0579	NA	0.0063	0.0075	0	12.794	3.653
GSTUMT00001974001	0.0027	0	0	0	0	0.0047	0	0.0035	0.0009	0.0096	7.966	9.938
GSTUMT00001975001	0.0043	0	0.0009	0.001	NA	0.0091	0	0.0094	0.0103	NA	1.832	4.406
GSTUMT00001976001	0	NA	0.0013	0.0013	NA	0.0014	NA	0.0044	0.0044	NA	0	0
GSTUMT00001977001	0.0028	NA	0.0042	0.0042	NA	0.0014	NA	0.003	0.003	NA	0.2	0
GSTUMT00001979001	0.0019	0	0.0006	0.0009	0	0.0075	0	0.004	0.0045	0.0038	1.149	0.713
GSTUMT00001983001	0.0084	NA	0.0126	0.0064	0.0076	0.0098	NA	0.009	0.0054	0.0084	0	0
GSTUMT00001985001	0.8263	NA	1	1	NA	0.8115	NA	1	1	NA	3.659	3.523
GSTUMT00001987001	0.0027	NA	NA	NA	NA	0.0125	NA	NA	NA	NA	13.367	10.272
GSTUMT00001988001	0.002	0	0.0016	0.0015	0.0039	0.0055	0.0018	0.0069	0.0049	0.0255	136.885	70.584
GSTUMT00001989001	0.0034	0	0.0014	0.0018	0	0.0163	0	0.0049	0.0051	0.0055	0	0
GSTUMT00001990001	0.9272	NA	0.938	0.938	NA	0.842	NA	1	1	NA	1.111	2.92
GSTUMT00001991001	0.0035	NA	0.0024	0.0024	NA	0.0027	NA	0.0048	0.0048	NA	1.071	0.465
GSTUMT00001994001	0.0018	NA	0.0012	0.0013	NA	0.0046	NA	0.0029	0.003	NA	4.563	101.714
GSTUMT00001995001	0.0016	0.0075	0.0026	0.0016	NA	0.0076	0	0.0017	0.0016	NA	2.504	121.077
GSTUMT00001996001	0.0023	NA	0.0045	0	0.0072	0.0009	NA	0.0043	0	0.0068	70.555	771
GSTUMT00001997001	0.0034	0.0037	0.0067	0.0113	0	0.0035	0.0045	0.0075	0.0053	0.0316	201.909	288.283
GSTUMT00001998001	0	0	0.0012	0.0017	0	0.0084	0	0.0046	0.0055	0.025	2.106	1.624
GSTUMT00001999001	0.0022	NA	0	0	NA	0.0056	NA	0	0	NA	16.038	63.116
GSTUMT00002000001	0.0012	0.0046	0.003	0.0024	0.0036	0.0056	0.0029	0.0056	0.0061	0.0064	6.937	6.626
GSTUMT00002001001	0.0011	NA	0.003	0.0031	NA	0.0023	NA	0.004	0.004	NA	1.201	18.788
GSTUMT00002002001	0.0025	NA	0.005	0	0.0057	0.0066	NA	0.0037	0	0.0043	26.624	1831.87
GSTUMT00002005001	0.0037	0	0.0016	0.0011	0.0058	0.0052	0	0.006	0.0067	0.0052	0.027	0.023
GSTUMT00002006001	0	NA	0.0007	0	NA	0.0397	NA	0.0139	0.0167	NA	0	0.035
GSTUMT00002007001	0.0055	NA	0.0021	0	NA	0.0155	NA	0.0098	0.0051	NA	0	0
GSTUMT00002008001	0	NA	0.002	0.0017	NA	0.0146	NA	0.0113	0.0103	NA	0	0.055
GSTUMT00002010001	0.005	NA	0.0015	0	NA	0.01	NA	0.0056	0.0075	NA	0.968	7.43
GSTUMT00002022001	0	NA	0.0011	0.0011	NA	0.0158	NA	0.0129	0.0129	NA	0.016	0.014
GSTUMT00002023001	0.0018	NA	0.0023	0.0023	NA	0.0178	NA	0.0139	0.0139	NA	0	0.015
GSTUMT00002024001	0.0067	NA	0.0009	0.001	NA	0.0067	NA	0.0185	0.0182	NA	0.119	0.511
GSTUMT00002025001	0.0083	NA	NA	NA	NA	0.0083	NA	NA	NA	NA	0.038	0.228
GSTUMT00002026001	0.0014	NA	0.0024	0.0013	NA	0.0174	NA	0.0093	0.0076	NA	0	0.254
GSTUMT00002033001	0.0026	NA	0.0017	0.0027	NA	0.0104	NA	0.0128	0.0159	NA	87.168	5.451
GSTUMT00002035001	0	NA	0.0036	0.0032	0.0069	0.0038	NA	0.0099	0.0049	0.0258	8.362	14.461
GSTUMT00002036001	0.0028	0	0.0029	0.0041	0	0.0057	0.0159	0.0084	0.0066	0.0116	6.497	10.384
GSTUMT00002037001	0.002	0.0018	0.0024	0.0028	0	0.0045	0.0074	0.004	0.0033	0	0	0
GSTUMT00002039001	0.0036	NA	0	0	NA	0.0114	NA	0	0	NA	57.877	13.407
GSTUMT00002040001	0.4245	0	0.0039	0.0043	0	0.4356	0	0.0067	0.0071	0.0107	20.434	15.635
GSTUMT00002041001	0.2281	0.0125	0.0022	0.0013	NA	0.3442	0.0104	0.0036	0.0037	NA	18.052	9.98
GSTUMT00002042001	0.2848	0.0025	0.0021	0.0015	0	0.2857	0.0016	0.0028	0.0024	0.0041	0	0
GSTUMT00002043001	0.8767	NA	0.769	0.769	NA	0.6424	NA	0.056	0.056	NA	0.064	0.137
GSTUMT00002048001	0.0031	0	0.0026	0.0027	NA	0.0117	0.0165	0.0098	0.008	NA	16.576	0.867
GSTUMT00002049001	0.0095	0	0.0024	0.0033	0	0.0102	0.0764	0.0135	0.0053	0.014	5.307	0.494
GSTUMT00002050001	0.0021	NA	0.0025	0.0028	0	0.0027	NA	0.0027	0.0026	0	5.256	18.628
GSTUMT00002051001	0	NA	0.0006	0.0008	0	0	NA	0.0042	0.0029	0.0122	0.777	16.136
GSTUMT00002052001	0	0	0.0009	0.0011	0	0.0026	0	0.0042	0.0055	0	1.984	9.849
GSTUMT00002053001	0.0032	NA	0.0042	0.0042	NA	0.006	NA	0.0069	0.0069	NA	7.448	1.458
GSTUMT00002054001	0.0012	NA	0.0045	0.005	0	0.0056	NA	0.0052	0.0058	0	2.114	0.191
GSTUMT00002055001	0.0061	0	0	0	0	0.0034	0	0.0072	0.01	0	4.082	0.334
GSTUMT00002061001	0.0013	NA	0.0014	0.0018	0	0.002	NA	0.0123	0.0056	0.0329	0.437	1.691
GSTUMT00002062001	0.0028	NA	0.0074	0.0074	NA	0.0124	NA	0.0079	0.0079	NA	0.021	0.072
GSTUMT00002064001	0.0023	0.0017	0.0013	0	0	0.014	0.0073	0.0094	0.0155	0	0	0
GSTUMT00002067001	0.0023	NA	0.0019	NA	NA	0.0052	NA	0.0079	NA	NA	0.041	0.154
GSTUMT00002068001	0.0037	0.0043	0.0025	0.0011	0.0019	0.0104	0.0052	0.0074	0.0071	0.009	0.534	1.193
GSTUMT00002069001	0.0029	NA	0	0	NA	0.0073	NA	0	0	NA	0.312	2.215
GSTUMT00002078001	0.0018	NA	0	0	0	0.0137	NA	0	0	0	4.133	2.361
GSTUMT00002083001	0.0059	NA	0.0049	0.0048	NA	0.0051	NA	0.0025	0.0024	NA	0.023	0.137
GSTUMT00002084001	NA	NA	0	0	NA	NA	NA	0.0052	0.0052	NA	20.431	14.402
GSTUMT00002085001	0.0008	0.0021	0.0018	0	0.0049	0.0047	0.0026	0.0123	0.0163	0.0277	31.104	15.955
GSTUMT00002086001	0	0	0.0054	0.006	0	0.0024	0	0.0027	0.003	0	11.044	11.374
GSTUMT00002093001	NA	NA	NA	NA	NA	NA	NA	NA	NA	NA	4.189	5.923
GSTUMT00002094001	0.0027	NA	0.0021	0.0024	0	0.0085	NA	0.0039	0.0036	0.0075	0.558	6.515
GSTUMT00002095001	0.0026	NA	0.0023	0	0.0023	0.0047	NA	0.0043	0.0018	0.004	4.388	0.569
GSTUMT00002097001	0	0	0.0036	0.0036	NA	0	0	0.0053	0.0056	NA	31.461	0.561
GSTUMT00002101001	0.0016	0	0.0048	0.0044	0.0084	0.0036	0.024	0.0045	0.004	0.0041	3.262	1.548
GSTUMT00002102001	0.001	NA	0.0046	0.005	0	0.0089	NA	0.0042	0.0048	0	50.737	6.093
GSTUMT00002103001	0	NA	0	0	0	0.0049	NA	0.0038	0.0045	0	0	0.19
GSTUMT00002107001	0.0022	NA	0	0	0	0.0061	NA	0.0263	0.021	0.042	8.127	9.868
GSTUMT00002110001	0	0.0025	0.0039	0.0039	0	0.0044	0.0044	0.0028	0.0021	0.007	15.888	8.926
GSTUMT00002111001	0.0037	NA	0.0038	0.0037	0.0024	0.0065	NA	0.0033	0.0033	0.0037	18.536	12.578
GSTUMT00002112001	0.0015	0	0.0019	0.0025	NA	0.0068	0	0.0059	0.0077	NA	4.048	5.913
GSTUMT00002113001	0.0016	NA	0.0027	0.0013	0.007	0.0011	NA	0.0065	0.0062	0.0045	6.158	13.506
GSTUMT00002116001	0.1812	0	0.0018	0.0024	NA	0.2543	0	0.0038	0.0052	NA	32.591	22.034
GSTUMT00002118001	0.0015	0.0009	0.0023	0.0034	0	0.0113	0.0026	0.0056	0.006	0.0087	13.906	10.624
GSTUMT00002124001	0.0025	0.0018	0.0037	0.0036	0.0053	0.005	0.0048	0.0043	0.004	0.0044	35.51	16.759
GSTUMT00002125001	0	0	0.0027	0.0025	0	0.0053	0	0.0066	0.0056	0.0064	90.868	15.022
GSTUMT00002126001	0.0015	NA	0.1513	0.0039	0.0365	0.0146	NA	0.1472	0.0044	0.0564	22.155	2.87
GSTUMT00002127001	0.1854	0	0.0019	0.0032	0	0.2175	0.0074	0.0016	0.001	0	15.688	60.424
GSTUMT00002130001	0.0536	0	0.0039	0.0037	0	0.035	0	0.0056	0.0062	0.0147	0.036	0.031
GSTUMT00002131001	0	NA	0.0029	0.0025	NA	0.0077	NA	0.0039	0.0044	NA	5.71	11.441
GSTUMT00002132001	0.0025	NA	0.0044	0.0044	0.0077	0.009	NA	0.0038	0.0036	0.0114	12.195	20.618
GSTUMT00002133001	0.0029	0	0.0042	0.0017	0.0103	0.0033	0	0.0036	0.0026	0.0042	9.041	13.34
GSTUMT00002134001	0.0017	0	0.0018	0.0014	0	0.003	0	0	0	0	31.505	46.331
GSTUMT00002135001	0.0033	0	0.0022	0.0031	0	0.003	0.031	0.0067	0.0067	0	14.796	23.648
GSTUMT00002136001	0.0013	0	0.0022	0.0018	0	0.0028	0	0.0054	0.0055	0	6.271	20.459
GSTUMT00002137001	0.0063	NA	0.0032	0.0043	0	0.0046	NA	0.001	0.0008	0	4.894	10.738
GSTUMT00002138001	0	0	0.0023	0.0023	0	0.0078	0	0.0042	0.0053	0	4.004	7.256
GSTUMT00002139001	0.0044	NA	0.0019	0.0032	0	0.0014	NA	0.007	0.0077	0.0059	3.68	2.213
GSTUMT00002140001	0.0023	NA	0.0026	0.0035	NA	0.0079	NA	0.0071	0.0063	NA	3.85	13.023
GSTUMT00002141001	0.0015	0	0.0014	0.0015	NA	0.002	0.0034	0.0042	0.0044	NA	8.63	4.696
GSTUMT00002142001	0	NA	0.003	0.0031	NA	0.0021	NA	0.0052	0.0044	NA	14.979	42.465
GSTUMT00002144001	0.0027	0	0.0032	0.0038	NA	0.0009	0.0028	0.003	0.0031	NA	12.365	13.532
GSTUMT00002145001	0.0015	0	0.0018	0.0022	0	0.0062	0	0.0034	0.004	0	20.868	17.434
GSTUMT00002146001	0.0053	0	0.002	0.0035	NA	0.0015	0	0.0027	0.0048	NA	5.624	17.661
GSTUMT00002147001	0.0016	0	0.0025	0.0027	0	0.0029	0.0042	0.0064	0.0066	0	2.56	17.532
GSTUMT00002148001	0.0024	0	0.0036	0.0041	NA	0.0009	0	0.0049	0.0049	NA	13.705	2.001
GSTUMT00002149001	0.0039	0.0018	0.0022	0.0022	0	0.0083	0.0067	0.0039	0.0037	0.0186	4.269	1.698
GSTUMT00002150001	0.0014	NA	0.0066	0.0068	NA	0.0071	NA	0.0092	0.0095	NA	80.014	36.686
GSTUMT00002151001	0.0036	0	0.0035	0.0044	0.0021	0.0006	0	0.0062	0.0047	0.0172	15.823	38.889
GSTUMT00002154001	0.0009	0.0019	0.0029	0.0041	0.0023	0.0092	0.0037	0.0032	0.0034	0.0025	8.739	11.319
GSTUMT00002156001	0.001	NA	0.0037	0.0042	0	0.0041	NA	0.0052	0.0057	0.0025	3.013	4.742
GSTUMT00002157001	0.0167	0.0015	0.0029	0.0031	0	0.0269	0.0041	0.003	0.0028	0.0023	2.141	3.028
GSTUMT00002158001	0	0	0.003	0.0008	0.0061	0.0045	0.0053	0.0048	0.0061	0.0031	96.919	46.689
GSTUMT00002159001	0.001	0	0.005	0	0.0191	0.0077	NA	0.0026	0.0056	0	8.437	1.838
GSTUMT00002160001	0.0019	NA	0.0053	0.0033	0.05	0.0114	NA	0.0032	0.0032	0.031	18.31	43.439
GSTUMT00002161001	0.0059	NA	0.0034	0.0028	0.0042	0.0041	NA	0.0049	0.0038	0.0111	3.124	2.942
GSTUMT00002163001	0.0025	0	0.0024	0.0027	0.0042	0.0014	0.0063	0.0051	0.0037	0.0031	25.192	65.589
GSTUMT00002165001	0.0029	0	0.003	0.0043	0	0.0041	0	0.006	0.0071	0.005	72.638	234.968
GSTUMT00002166001	0.0039	NA	0.0012	0.0017	0	0.012	NA	0.0054	0.0036	0.008	11.004	18.509
GSTUMT00002170001	0.0013	0.0063	0.0037	0.0012	0.0118	0.0051	0	0.0025	0.0046	0	15.274	10.495
GSTUMT00002171001	0.0025	0	0.0036	0.0031	NA	0.0045	0	0.0043	0.0041	NA	192.77	2.573
GSTUMT00002174001	0.0028	NA	0.0026	0.0022	0	0.0124	NA	0.0083	0.009	0	7.534	12.734
GSTUMT00002175001	0.0159	0	0.0014	0.0014	0	0.0548	0.0023	0.0049	0.0047	0	22.241	26.902
GSTUMT00002176001	0.0036	NA	0.0036	0.0029	0.0221	0.0023	NA	0.0065	0.0072	0	31.488	38.703
GSTUMT00002177001	0.0046	0.0018	0.0025	0.0031	0	0.0017	0.005	0.0048	0.0032	0.0128	29.392	20.627
GSTUMT00002182001	0.2573	0	0.0015	0.0032	0	0.2101	0	0.005	0.0055	0.0161	0	0
GSTUMT00002187001	0.8192	NA	0.882	NA	NA	0.8761	NA	0.917	NA	NA	34.771	26.626
GSTUMT00002188001	0.211	NA	0.0011	0.0013	0	0.2233	NA	0.0044	0.0017	0.0213	32.955	27.232
GSTUMT00002191001	0.0024	0	0.0038	0.0034	0.0084	0.0063	0	0.0033	0.0033	0.0059	9.554	4.295
GSTUMT00002192001	0.0059	NA	0.0047	0.0063	NA	0.0039	NA	0.0012	0.0017	NA	11.683	2.871
GSTUMT00002193001	0.0025	NA	0	0	NA	0.002	NA	0	0	NA	54.686	15.122
GSTUMT00002194001	0.0026	0.0075	0.0019	0.0008	0	0.0055	0	0.0047	0.0058	0.0147	11.034	9.083
GSTUMT00002202001	0.0067	NA	0.003	0.003	NA	0.0197	NA	0.0067	0.0067	NA	0.019	0.117
GSTUMT00002209001	0.0011	NA	0.002	0.0015	NA	0.0033	NA	0.0018	0.0013	NA	0	0
GSTUMT00002214001	0.003	NA	0	0	NA	0.0011	NA	0	0	NA	0.08	0.208
GSTUMT00002221001	0.003	NA	0.0036	0	NA	0.005	NA	0.0049	0.0153	NA	20.344	10.257
GSTUMT00002222001	NA	NA	NA	NA	NA	NA	NA	NA	NA	NA	6.33	3.314
GSTUMT00002227001	0.8786	NA	NA	NA	NA	0.916	NA	NA	NA	NA	8.825	5.797
GSTUMT00002228001	0.0014	0.0005	0.0022	0.0031	NA	0.0835	0.0049	0.0038	0.0035	NA	40.318	60.394
GSTUMT00002229001	0.0028	0.0065	0.0054	0.0026	0	0.0083	0	0.0036	0.0056	0	7.382	1.768
GSTUMT00002230001	0.0015	0	0.0019	0.0017	0	0.0121	0	0.0078	0.01	0.005	6.24	12.512
GSTUMT00002231001	0.0016	NA	0.0027	0.0018	0.043	0.0017	NA	0.0061	0.0054	0.037	14.778	9.538
GSTUMT00002233001	0.0031	NA	0.003	0.0029	0	0.0063	NA	0.0067	0.0051	0.0134	4.51	9.968
GSTUMT00002234001	0.0051	0.0076	0.0026	0.0006	NA	0.0162	0.0161	0.006	0.0021	NA	361.354	162.75
GSTUMT00002235001	0.0021	NA	0.0023	0.0041	0.008	0.0052	NA	0.0024	0.0029	0	369.213	173.168
GSTUMT00002236001	0.0048	NA	0.0138	0.0208	0	0.0026	NA	0.0134	0.0223	0	7.563	8.826
GSTUMT00002237001	0.0015	NA	0.0018	0.0006	0.0036	0.0093	NA	0.0075	0.007	0.0101	31.978	25.103
GSTUMT00002238001	0.0078	0	0.0025	0.0034	0	0.0096	0	0.0029	0.0015	0.0179	0.917	3.405
GSTUMT00002241001	0.0034	0.0037	0.0033	0.004	0	0.0034	0.0037	0.004	0.0044	0	2.009	1.179
GSTUMT00002242001	0.0786	0.0021	0.003	0.0068	0	0.1146	0.0042	0.0071	0.018	0	1.655	2.335
GSTUMT00002243001	0.0028	NA	0.0019	0.002	NA	0.0068	NA	0.0058	0.0058	NA	176.768	33.548
GSTUMT00002245001	0.0029	0	0.0036	0.0028	0.0104	0.0028	0	0.0033	0.0042	0	4.523	6.036
GSTUMT00002246001	0.0028	0	0.0023	0.002	0	0.0028	0	0.0045	0.0042	0.01	4.591	3.651
GSTUMT00002247001	0.0037	0.067	0.002	0.0015	NA	0.0031	0	0.0027	0.0024	NA	67.764	27.535
GSTUMT00002248001	0.0071	0.0053	0.0022	0.001	0	0.006	0	0.0029	0.004	0.004	1.739	0.819
GSTUMT00002250001	0.0027	0.0041	0.0036	0	NA	0.0024	0.0038	0.0033	0	NA	612.113	19.803
GSTUMT00002251001	0	NA	0.0027	0.0026	0.0029	0.0021	NA	0.0034	0.0034	0.0033	11.86	3.078
GSTUMT00002253001	0	NA	0.0023	0.002	0	0.0106	NA	0.0084	0.0088	0.0166	2.165	0.039
GSTUMT00002255001	0.0028	NA	0.0013	0.0009	0	0.0049	NA	0.0047	0.0041	0.0047	4.51	3.663
GSTUMT00002256001	0.004	0.0034	0.0028	0.0022	0.0029	0.0018	0.0036	0.0115	0.0164	0.0137	14.363	17.148
GSTUMT00002257001	0.005	0	0.0041	0.005	0	0.0049	0	0.0011	0.0014	0	4.711	6.17
GSTUMT00002258001	0.0046	0.006	0.004	0.0039	0	0.0055	0	0.0054	0.0046	0.0226	3.657	11.445
GSTUMT00002259001	0	0	0.0017	0.0022	NA	0.0013	0	0.0093	0.0111	NA	0.268	1.276
GSTUMT00002260001	0	NA	0.0025	0.0021	0.0028	0.0038	NA	0.0065	0.0017	0.0112	2.443	5.382
GSTUMT00002261001	0	NA	0.0015	0.0016	0	0.0046	NA	0.0033	0.0037	0	7.828	7.047
GSTUMT00002262001	0.0057	0	0.0027	0.0032	0	0.001	0	0.0057	0.0048	0.0116	0	0
GSTUMT00002274001	0.001	NA	0	0	NA	0.0027	NA	0	0	NA	27.96	0
GSTUMT00002275001	0.003	NA	0.0077	0.0077	NA	0.0054	NA	0.0041	0.0041	NA	121.549	0.153
GSTUMT00002278001	0.0023	0	0.0029	0.0032	0.0044	0.0063	0.0197	0.01	0.0046	0.0178	39.014	0.059
GSTUMT00002280001	0.0047	0.0086	0.0018	0	0	0.0062	0.0092	0.0125	0.0011	0.0848	1.893	0.593
GSTUMT00002281001	0	NA	0.0013	0.0015	NA	0.0125	NA	0.0053	0.0059	NA	38.415	0.509
GSTUMT00002282001	0	0	0.0012	0.0004	0.0041	0.0033	0	0.0057	0.0034	0.0152	4.481	2.278
GSTUMT00002283001	0.0021	0	0.0023	0.0024	0	0.0068	0.0625	0.0059	0.0051	0	108.527	18.109
GSTUMT00002286001	0.0015	0.0042	0.0045	0.0044	0	0	0	0.0049	0.0043	0.0277	39.235	1.327
GSTUMT00002289001	0.0055	0	0.0025	0.0028	0.0028	0.008	0	0.0063	0.0052	0.0147	0	0
GSTUMT00002292001	0.8579	NA	1	1	NA	0.8203	NA	0.947	0.947	NA	1.227	0.554
GSTUMT00002293001	0.0033	NA	0.0029	0.0031	NA	0.0008	NA	0.0025	0.0025	NA	36.156	24.286
GSTUMT00002294001	0.0019	0.0025	0.0025	0.0032	0	0.0074	0.0014	0.0064	0.0128	0	16.423	2.35
GSTUMT00002295001	0.0015	0	0.0018	0	0.0033	0.0081	0	0.0062	0.0034	0.0106	0.202	0.304
GSTUMT00002301001	0.0035	0.0019	0.0016	0.0014	NA	0.0029	0.0029	0.0022	0.0015	NA	9.701	39.857
GSTUMT00002302001	0.0011	0	0.0022	0.001	0.0056	0.0045	0	0.0065	0.0071	0.007	0.064	0.118
GSTUMT00002304001	0.0032	NA	0.0038	0.0025	NA	0.0078	NA	0.0037	0.0037	NA	18.654	23.578
GSTUMT00002310001	0.003	0	0.0028	0.0031	0	0.0019	0.0064	0.0067	0.0042	0.0557	6.736	1.899
GSTUMT00002311001	0.0009	0	0.0019	0.0025	0	0.0013	0	0.0076	0.0087	0	54.924	1.231
GSTUMT00002312001	0.0018	NA	0.0014	0	0	0.0037	NA	0.0117	0.002	0.0827	92.317	3.131
GSTUMT00002313001	0.0033	NA	0.0015	0.0015	NA	0.0041	NA	0.0058	0.0058	NA	4.238	0.879
GSTUMT00002314001	NA	NA	0	0	0	NA	NA	0	0	0	90.017	209.279
GSTUMT00002319001	0.004	0.0023	0.0052	0.0048	0.0065	0.0117	0.0122	0.0058	0.0031	0.02	45.886	8.002
GSTUMT00002320001	0.0032	0.0064	0.0042	0.0017	0.0028	0.0038	0.0029	0.0025	0.0037	0	16.61	10.551
GSTUMT00002321001	0.0022	0.0039	0.0027	0.0035	0	0.0052	0	0.0018	0.0022	0	0.674	0.193
GSTUMT00002322001	0	NA	0.0011	0.0012	NA	0	NA	0.0075	0.0081	NA	4.646	0.132
GSTUMT00002323001	0.003	0	0.0004	0	0.0007	0.0483	0	0.0047	0	0.0079	10.879	0.093
GSTUMT00002324001	0.0084	NA	0.003	0	0.0088	0	NA	0.0011	0.0019	0	268.185	2.956
GSTUMT00002325001	0.0078	0	0.0029	0.0026	0	0.0103	0	0.0027	0.003	0	7.06	16.44
GSTUMT00002329001	0.0016	NA	0.004	0.0027	0.0133	0.0046	NA	0.0074	0.0058	0.0361	8.52	1.789
GSTUMT00002331001	0	NA	0.0031	0.0035	0	0	NA	0.0047	0.0044	0.0085	29.373	0.165
GSTUMT00002332001	0.0021	0.0053	0.0021	0.0026	0	0.0071	0	0.0043	0.0046	0.0069	30.902	30.796
GSTUMT00002333001	0	0	0.0012	0.001	0.0035	0.0115	0	0.0049	0.0044	0.0105	8.423	10.36
GSTUMT00002334001	0.0022	0.0063	0.0026	0.0016	NA	0.001	0.0031	0.0042	0.0048	NA	15.635	15.349
GSTUMT00002335001	0.0008	0.0005	0.0015	0.0013	0.0016	0.0076	0.0013	0.0056	0.0079	0.0014	4.38	10.38
GSTUMT00002337001	0.0016	NA	0	0	0	0.0017	NA	0.0112	0	0.028	40.494	220.649
GSTUMT00002338001	0.0015	0.003	0.0045	0.0075	NA	0.0025	0.0058	0.0041	0.0027	NA	57.879	351.77
GSTUMT00002340001	0.0007	0.0029	0.0037	0.0035	0.0177	0.0015	0.0052	0.0036	0.0016	0.014	151.497	57.416
GSTUMT00002341001	0.0029	0.0033	0.0017	0.0019	0	0.0025	0.0038	0.0045	0.0045	0.0048	3.568	7.891
GSTUMT00002342001	0.0029	NA	0.0025	0.0027	NA	0.0052	NA	0.0053	0.0049	NA	13.015	11.126
GSTUMT00002343001	0.0006	0.0027	0.0045	0.0061	0	0.0021	0.0043	0.0058	0.0071	NA	29.306	11.046
GSTUMT00002345001	0.0015	0.0022	0.0028	0.002	0.0159	0.0066	0	0.0043	0.0057	0.007	4.438	22.869
GSTUMT00002346001	0	0	0.0027	0.0029	0.0038	0.0116	0	0.0034	0.0027	0.0055	12.555	44.017
GSTUMT00002347001	0	0	0.0022	0.0036	0	0	0	0.0042	0.003	0.0074	1.095	11.402
GSTUMT00002348001	0.007	NA	0.0007	0	0	0.0022	NA	0.0016	0	0	16.202	28.105
GSTUMT00002349001	0.0032	0	0.0022	0.0027	0	0.0026	0	0.0016	0.0013	0.0063	2.454	6.694
GSTUMT00002350001	0.002	NA	0.0033	0.0038	NA	0.0117	NA	0.0047	0.0046	NA	7.212	16.84
GSTUMT00002351001	0.003	NA	0.0029	0.0032	0.0026	0.0125	NA	0.006	0.004	0.0077	39.065	12.276
GSTUMT00002352001	0.0027	NA	0.0005	0.0007	0	0.0075	NA	0.0098	0.01	0	704.22	420.642
GSTUMT00002353001	0.0046	NA	0.0029	0.0037	0.005	0.0075	NA	0.007	0.0067	0.0222	1.278	33.084
GSTUMT00002354001	0.006	NA	0.0039	0.0039	NA	0.01	NA	0.0119	0.0119	NA	0.244	31.741
GSTUMT00002355001	0.0012	NA	0.007	0	0.008	0.0043	NA	0.0063	0.05	0	0.447	158.78
GSTUMT00002356001	0.0009	0.005	0.0042	0.0056	0.0031	0.0043	0.0016	0.0037	0.0119	0.0021	16.786	77.903
GSTUMT00002357001	0.0035	0	0.0045	0.0077	0	0.0169	0.0095	0.0078	0.0085	0.0077	3.767	9.001
GSTUMT00002358001	0.0027	0.0054	0.0024	0.0031	0	0.0051	0	0.0073	0.0096	0	13.556	26.823
GSTUMT00002360001	0.0012	0	0.0042	0.006	0	0.0081	0	0.0043	0.0037	0	0.037	0
GSTUMT00002361001	0.0037	NA	0	0	NA	0.0207	NA	0.0084	0.0084	NA	0.063	0.6
GSTUMT00002362001	0.0025	NA	0	0	0	0.0218	NA	0.0074	0.0062	0.0081	0.253	1.741
GSTUMT00002364001	NA	NA	0.01	NA	0.01	NA	NA	0.0305	NA	0.0305	99.206	55.255
GSTUMT00002365001	0.0014	0	0.0017	0.0029	NA	0.0008	0	0.0036	0.0023	NA	10.696	11.515
GSTUMT00002366001	0.0037	0	0.0011	0.0028	0.0012	0.0028	0.0117	0.0064	0.0023	0.0066	0.951	1.075
GSTUMT00002368001	0.102	0	0.004	0.0038	NA	0.1137	0.0295	0.0109	0.0114	NA	1.852	8.113
GSTUMT00002369001	0.0034	0.001	0.0034	0.0031	0.0064	0.0019	0.0023	0.0043	0.0048	0.0053	1.375	1.375
GSTUMT00002372001	0.0042	NA	0.0021	0.0024	NA	0.0034	NA	0.0037	0.0042	NA	4.424	1.27
GSTUMT00002373001	0.0062	NA	0.0033	0.0025	NA	0.0264	NA	0.0045	0.0045	NA	3.853	7.602
GSTUMT00002374001	0.0007	0	0.0021	0.002	NA	0.0036	0	0.0036	0.0039	NA	9.806	9.214
GSTUMT00002375001	0.005	0	0.0035	0.0036	NA	0.0062	0.0089	0.0042	0.0037	NA	29.478	0.59
GSTUMT00002376001	0.0024	NA	0.0018	0.0042	0.0007	0.007	NA	0.0032	0.0015	0.0041	178.498	14.749
GSTUMT00002377001	0.0035	0	0.0049	0.004	0.0248	0.0053	0.0019	0.0049	0.0043	0.0092	56.313	9.912
GSTUMT00002378001	0.0021	NA	0	0	0	0.0048	NA	0.0047	0.0043	0.0053	18.234	16.46
GSTUMT00002379001	0.0016	0.0069	0.0025	0.0017	0	0.0093	0.0076	0.0044	0.005	0	2.385	4.678
GSTUMT00002381001	0	NA	0	0	NA	0.0048	NA	0	0	NA	2.602	41.021
GSTUMT00002382001	0	NA	0.0039	0.0039	NA	0.0065	NA	0.0085	0.0085	NA	15.273	333.257
GSTUMT00002383001	0.0069	0.0048	0.0024	0.0014	0.019	0.0108	0.007	0.0058	0.0049	0.0345	0	0.729
GSTUMT00002384001	0.0017	NA	0	0	NA	0.0097	NA	0.042	0.042	NA	9.056	8.755
GSTUMT00002386001	0.0034	NA	0.0025	0.0027	NA	0.0006	NA	0.002	0.0018	NA	4.235	11.581
GSTUMT00002387001	0.0029	0.0047	0.0034	0.004	NA	0.0045	0.0045	0.003	0.0028	NA	2.255	5.888
GSTUMT00002388001	0	NA	0.0055	0.0058	0	0.0014	NA	0.0054	0.0057	0	18.848	15.051
GSTUMT00002389001	0.0022	NA	0.0034	0.0039	0	0.0057	NA	0.0034	0.0029	0.0061	3.053	0.566
GSTUMT00002390001	0.0034	NA	0.0005	0.0007	NA	0.0012	NA	0.006	0.0052	NA	0.246	2.236
GSTUMT00002391001	0.0047	0.0028	0.0027	0.0029	NA	0.0048	0.0071	0.0062	0.0019	NA	1.964	1.384
GSTUMT00002392001	0.0046	NA	0.003	0.0027	NA	0.0049	NA	0.0049	0.0051	NA	14.557	7.439
GSTUMT00002393001	0.0012	0	0.0046	0.0048	0.0185	0.0052	0	0.0033	0.0041	0	10.334	13.062
GSTUMT00002394001	0.0013	0.007	0.0035	0.0045	0	0.0091	0.014	0.0076	0.0062	0.0055	73.899	12.447
GSTUMT00002395001	0.0029	0	0.0038	0	0	0.0074	0.0042	0.0039	0.0051	0.0071	29.56	7.623
GSTUMT00002396001	0	0.0013	0.0027	0.0025	0.0062	0.0009	0.0006	0.0037	0.0034	0.008	6.816	8.634
GSTUMT00002397001	0.0018	0	0.0042	0.0047	0	0.0043	0	0.0041	0.0049	0	14.815	30.914
GSTUMT00002399001	0.0026	0	0.0049	0.0063	0	0.0011	0.0155	0.0112	0.0058	0.0377	4.098	0.674
GSTUMT00002406001	0.0062	0	0.0028	0.003	0	0.0035	0	0.0061	0.0051	0.0093	1.178	0.255
GSTUMT00002407001	0.0162	NA	0.0022	0.0021	0.0046	0.1342	NA	0.004	0.0036	0.0055	11.342	7.853
GSTUMT00002408001	0	NA	0.0006	0.0007	0	0	NA	0.0017	0.0013	0.0077	1.691	1.692
GSTUMT00002409001	0.0021	0.0155	0.0028	0.0024	NA	0.0108	0	0.003	0.0032	NA	146.947	7.887
GSTUMT00002412001	0.0011	0.0196	0.0044	0.0046	0	0.0033	0	0.0054	0.0043	0.0153	40.468	38.268
GSTUMT00002414001	0.0016	0	0.0025	0.0037	0	0.016	0	0.0049	0.0054	0	6.067	3.86
GSTUMT00002415001	0.1182	NA	0.0025	0.0028	0	0.1265	NA	0.0067	0.0058	0.0134	49.305	6.75
GSTUMT00002416001	0	0	0.0033	0.0035	0.0052	0.0056	0	0.0039	0.004	0.0055	8.029	28.626
GSTUMT00002417001	0	0	0.0036	0.0039	0.0083	0	0	0.0018	0.0021	0	44.132	44.896
GSTUMT00002418001	0.0035	0	0.0009	0.0032	0	0.0029	0.0052	0.0042	0	0.0083	11.857	4.7
GSTUMT00002419001	0.0029	NA	0.0025	0.0026	NA	0.0037	NA	0.0036	0.0038	NA	11.693	28.317
GSTUMT00002420001	0	NA	0.0025	0	0.0047	0.0057	NA	0.0051	0	0.0094	15.328	47.305
GSTUMT00002421001	0.0094	NA	0.0066	0.0073	NA	0.0021	NA	0	0	NA	38.645	11.327
GSTUMT00002422001	0.0019	NA	0.0038	0.0041	0.0019	0.0007	NA	0.0046	0.0042	0.0113	0.31	0.029
GSTUMT00002425001	0	NA	0.0041	0.0018	NA	0	NA	0.0064	0.0042	NA	62.184	13.58
GSTUMT00002427001	0.1311	0	0.0015	0.0009	0.0053	0.1041	0	0.0054	0.006	0.0093	4.449	4.693
GSTUMT00002428001	0	0	0.0019	0.002	NA	0.0074	0.0245	0.0042	0.0028	NA	5.643	5.065
GSTUMT00002429001	0.0018	0	0.0029	0.0031	NA	0.0033	0	0.0059	0.0063	NA	8.365	1.351
GSTUMT00002430001	0.0015	0	0.0081	0.0052	0.0334	0.0016	0	0.0028	0.0035	0	8.103	4.275
GSTUMT00002431001	0.0043	NA	0.002	0.0029	0	0.003	NA	0.0062	0.0065	0.0048	4.523	4.45
GSTUMT00002432001	0.0009	NA	0.0033	0.0032	NA	0.0084	NA	0.0034	0.003	NA	1.957	3.797
GSTUMT00002433001	0.0009	0	0.0027	0.0033	NA	0.0016	0	0.0043	0.0052	NA	29.347	86.252
GSTUMT00002435001	0.0074	0	0.0037	0.0046	0	0.0019	0	0.0067	0.0066	0	12.907	17.294
GSTUMT00002436001	0.1127	0	0.0023	0.0029	0	0.2124	0.0136	0.0081	0.0061	0.0173	40.631	47.228
GSTUMT00002437001	0.0024	NA	0.0015	0.0007	0.0035	0.0101	NA	0.0011	0.0007	0.0062	0.088	0.088
GSTUMT00002438001	0.001	NA	0.0017	0.0018	NA	0.003	NA	0.004	0.0042	NA	18.995	16.417
GSTUMT00002441001	0.0037	0.0025	0.0017	0.0022	0	0.008	0.0047	0.0033	0.0033	0	2.526	4.928
GSTUMT00002442001	0.0005	0	0.0015	0.0018	NA	0.0033	0	0.0065	0.0077	NA	9.069	24.166
GSTUMT00002444001	0.0025	NA	0	0	0	0.0036	NA	0.0077	0.0073	0.0076	7.705	11.528
GSTUMT00002447001	0.0563	0	0.0025	0.0027	NA	0	0	0.0076	0.0082	NA	69.782	15.339
GSTUMT00002449001	0.001	0.0049	0.0039	0.0027	0.0037	0.0029	0.0014	0.0071	0.0111	0.0121	2.681	13.402
GSTUMT00002450001	0.0016	0.0025	0.0032	0.0036	0	0.0046	0.0074	0.0047	0.0035	0.007	16.946	24.957
GSTUMT00002451001	0.003	0	0.0046	0.0054	0	0.0021	0	0.0054	0.0052	0	3.427	4.194
GSTUMT00002452001	0.0022	NA	0.0035	0.0035	NA	0.0024	NA	0.0039	0.0041	NA	0.327	0.281
GSTUMT00002453001	0.0021	NA	0	0	NA	0.001	NA	0.0021	0.0031	NA	0.269	2.365
GSTUMT00002454001	0.0008	NA	0.0053	0	0.0072	0.0037	NA	0.0077	0.0189	0.0049	27.498	1.316
GSTUMT00002455001	0.0011	0	0.001	0.0011	0	0.0216	0	0.0036	0.0031	0.0124	46.89	52.035
GSTUMT00002456001	0	0	0.0035	0.0051	0.003	0.0084	0	0.0037	0.0039	0.004	5.099	5.14
GSTUMT00002459001	0.003	NA	0.003	0.0035	0	0.0049	NA	0.005	0.0049	0	24.912	30.085
GSTUMT00002460001	0.0013	NA	0.003	0.0038	0	0.0053	NA	0.0045	0.0052	0	11.953	12.016
GSTUMT00002461001	0.0011	NA	0	0	NA	0.0081	NA	0	0	NA	2.919	14.003
GSTUMT00002462001	0.0031	0.014	0.0023	0.0011	0.0034	0.0042	0	0.0035	0.0014	0.0054	4.169	10.651
GSTUMT00002465001	0.0015	0	0.0032	0.0034	NA	0.0025	0	0.0037	0.0039	NA	11.816	7.738
GSTUMT00002466001	0.0046	0	0.0021	0.0021	0	0	0	0.0039	0.0046	0.0029	100.947	106.509
GSTUMT00002468001	0.0022	0	0.0029	0.0007	0	0.0159	0.0282	0.0095	0.0068	0	9.563	15.804
GSTUMT00002469001	0	NA	0.0013	0.0013	NA	0.0017	NA	0.005	0.005	NA	14.747	23.008
GSTUMT00002470001	0.0016	0	0.0032	0.0042	0.0025	0.0134	0	0.0041	0.0047	0.0036	37.142	30.226
GSTUMT00002472001	0.0067	0.0046	0.0019	0.0021	0	0.0499	0.0192	0.0071	0.0057	0.0033	4.724	6.91
GSTUMT00002473001	0.0008	NA	0.0037	0.0038	NA	0.0025	NA	0.0033	0.0034	NA	14.402	48.724
GSTUMT00002474001	0.0018	0.031	0.0017	0	0	0.0017	0	0.0083	0.0089	0	52.848	116.256
GSTUMT00002475001	0	0	0.0023	0.0025	0	0.0032	0.0165	0.0026	0.0025	0	9.978	21.455
GSTUMT00002478001	0	NA	0	0	NA	0.004	NA	0	0	NA	0	0
GSTUMT00002481001	0.9592	NA	0.5	0.5	NA	0.8808	NA	NA	NA	NA	13.23	7.796
GSTUMT00002482001	0.0135	0.002	0.0037	0.0028	NA	0.0367	0.0029	0.0049	0.0059	NA	13.784	3.165
GSTUMT00002483001	0.0056	NA	0.0024	0.0026	NA	0.0013	NA	0.0047	0.0026	NA	45.652	3.232
GSTUMT00002484001	0.0014	0.0008	0.0018	0.0017	0.0123	0.0016	0.0011	0.0025	0.0034	0	1.405	4.118
GSTUMT00002485001	0.0051	NA	0.0015	0.0023	0.0009	0.0064	NA	0.0042	0.0029	0.005	9.135	11.317
GSTUMT00002486001	0.0015	NA	0.0035	0.0041	0	0.004	NA	0.0104	0.0074	0.0163	0.357	2.11
GSTUMT00002488001	0.0029	0	0.003	0.0036	0	0.0014	0.0037	0.0049	0.0044	0.0323	0	0
GSTUMT00002492001	0.7932	NA	0.8	NA	NA	0.7945	NA	0.917	NA	NA	31.017	8.873
GSTUMT00002493001	0.0033	0	0.002	0.0017	0	0.0077	0	0.0034	0.0041	0	13.32	12.308
GSTUMT00002494001	0.0014	0.0045	0.0036	0.0029	NA	0.0095	0.0042	0.0059	0.0054	NA	1.009	0.344
GSTUMT00002495001	0.0007	NA	0.0015	0.0019	NA	0.0082	NA	0.0054	0.0064	NA	0.275	0
GSTUMT00002496001	0.0046	NA	0.0034	0.0039	NA	0.0012	NA	0.0059	0.005	NA	2.624	0.241
GSTUMT00002497001	0.0008	NA	0.0021	0.0025	NA	0.0017	NA	0.0041	0.0043	NA	98.945	0.782
GSTUMT00002499001	0.0033	0	0.0015	0.002	0	0.0058	0.0021	0.0047	0.0054	0	66.05	0.118
GSTUMT00002500001	0.0015	0	0.0024	0	NA	0.0046	0	0.0053	0.0104	NA	131.56	0.082
GSTUMT00002502001	0.0023	NA	0.0007	0	0.0012	0.0072	NA	0.0064	0.009	0.0036	1167.12	15.071
GSTUMT00002503001	0.0007	0.002	0.0028	0.0036	0	0.0054	0.0027	0.0057	0.0075	0.0154	4.349	0
GSTUMT00002504001	0.0009	NA	0	0	0	0.0121	NA	0	0	0	2.13	1.347
GSTUMT00002506001	0.0009	0.0011	0.0018	0.0029	0	0.0039	0.0027	0.0028	0.0035	0	25.081	4.292
GSTUMT00002507001	0.193	0	0.0037	0.0028	0.0071	0.5155	0	0.003	0.0026	0.002	28.888	8.001
GSTUMT00002508001	0.0016	0.0063	0.0064	0.0041	0	0.0044	0	0.0027	0.0028	0	8.098	7.053
GSTUMT00002509001	0.001	0	0.0047	0.0047	0	0.0051	0	0.0056	0.0052	0.01	7.76	6.372
GSTUMT00002510001	0	NA	0.0014	0.0016	NA	0.0073	NA	0.0048	0.0046	NA	2.529	8.314
GSTUMT00002511001	0.0021	0	0.0025	0.0017	NA	0.0123	0.0034	0.0045	0.002	NA	6.752	34.407
GSTUMT00002512001	0.001	NA	0.0026	0.0028	0	0	NA	0.0087	0.0074	0	12.635	22.495
GSTUMT00002513001	0.0041	0	0	0	0	0	0	0.0131	0.0152	0	14.822	15.439
GSTUMT00002514001	0.0024	0.0191	0.0056	0.0033	0	0.0064	0	0.0025	0.0026	0.0053	64.044	72.763
GSTUMT00002515001	0.0035	0	0.0021	0.0039	0	0.0032	0	0.0062	0.0096	0.037	15.213	11.177
GSTUMT00002516001	0.004	NA	0	0	NA	0.0031	NA	0.003	0.0042	NA	0.374	0.115
GSTUMT00002517001	0.0049	0	0.0041	0.0085	0	0.0033	0	0.0051	0.0068	0.024	3.242	4.559
GSTUMT00002518001	0.0007	0	0.0032	0.0045	NA	0.0057	0.0144	0.0077	0.0028	NA	19.179	21.106
GSTUMT00002519001	0.0023	0.0084	0.0047	0.0044	NA	0.0024	0	0.0054	0.0057	NA	5.396	13.27
GSTUMT00002520001	0.0013	0	0.0027	0.0024	0	0.0065	0	0.0052	0.0056	0.0064	4.406	4.347
GSTUMT00002521001	0.003	0	0.0028	0.0034	0	0.0093	0.0179	0.0054	0.0043	0	13.489	12.916
GSTUMT00002522001	0.0017	NA	0.0023	0.0024	0	0.0049	NA	0.0046	0.0041	0.0204	3.328	10.456
GSTUMT00002523001	0	NA	0	0	NA	0.0216	NA	0	0	NA	42.479	21.985
GSTUMT00002524001	0.0047	0	0.0032	0.0035	0.0037	0.0102	0	0.0041	0.0034	0.0075	17.045	8.956
GSTUMT00002531001	0.0007	0	0.0038	0.0044	0.0051	0.0019	0	0.0033	0.0029	0.0111	1.819	0.443
GSTUMT00002532001	0	NA	0.0027	0.0028	NA	0.0079	NA	0.0034	0.0035	NA	6.636	67.149
GSTUMT00002533001	0.0048	0	0.0041	0.0034	NA	0.0093	0	0.0035	0.0034	NA	13.588	137.713
GSTUMT00002534001	0.0034	NA	0.0026	0.0016	0.0045	0.0044	NA	0.0026	0.0023	0	13.378	46.269
GSTUMT00002535001	0.0021	0	0.0033	0.0039	0	0.0098	0.031	0.0066	0.0041	0.0168	5.468	16.324
GSTUMT00002536001	0.0016	0	0.0054	0.0056	0	0.0031	0	0.0028	0.0029	0	0.139	0.072
GSTUMT00002537001	0.002	NA	0.0034	0	0.0042	0.0028	NA	0.0076	0.0126	0.0065	13.796	29.297
GSTUMT00002539001	0.0012	0	0.0028	0.0037	NA	0.0036	0	0.0028	0.0038	NA	8.906	5.124
GSTUMT00002540001	0.0019	NA	0.0027	0.0022	0	0.0045	NA	0.0066	0.0075	0	1.335	0.325
GSTUMT00002541001	0.0034	NA	0.0021	0.0021	NA	0.0038	NA	0.0051	0.0051	NA	3.155	0.242
GSTUMT00002542001	0	NA	0.0028	0.0023	NA	0.0038	NA	0.0067	0.0073	NA	1.172	3.826
GSTUMT00002548001	0.0007	0.005	0.003	0.0031	NA	0.0032	0.0067	0.0072	0.0059	NA	109.372	4.421
GSTUMT00002549001	0.0016	0	0.0029	0.002	0.0047	0.0053	0.0022	0.0016	0.0016	0.0016	7.018	3.512
GSTUMT00002551001	0.0041	0.0063	0.0023	0.0019	0.0027	0.0031	0	0.0039	0.0043	0.004	4.554	17.062
GSTUMT00002552001	0.0024	0.034	0.0025	0.0027	0	0.0023	0	0.0063	0.0082	0	78.2	31.513
GSTUMT00002553001	0.0023	0	0.0019	0.0013	0.0017	0.015	0	0.0072	0.0043	0.0133	0.053	11.745
GSTUMT00002555001	0.0032	0	0.0029	0.0039	NA	0.0117	0	0.0075	0.0091	NA	10.81	37.327
GSTUMT00002556001	0.0017	0.0035	0.0033	0.0026	0.0105	0.002	0.0057	0.006	0.0039	0.0236	1.302	21.903
GSTUMT00002557001	0.0031	0	0.0179	0.0258	0.0117	0.0102	0.0107	0.0054	0.0047	0.0061	0.026	0.674
GSTUMT00002559001	0.0034	NA	0.0041	0.0042	0	0.0026	NA	0.0055	0.0056	0	1.256	5.08
GSTUMT00002563001	0.0035	0	0.0009	0.001	NA	0.0023	0	0.004	0.0043	NA	132.594	3.473
GSTUMT00002565001	0.0041	0.0095	0.0032	0.0028	0	0.0105	0.0213	0.0062	0.003	0.0111	17.773	6.151
GSTUMT00002577001	0.002	0.0033	0.0038	0.0029	0.013	0.0048	0.0041	0.0046	0.0045	0	4.461	3.242
GSTUMT00002583001	0	0	0.0046	0.0059	NA	0.0077	0	0.0025	0.0032	NA	14.353	18.156
GSTUMT00002587001	0.2246	0.0065	0.0041	0.0034	0	0.218	0.0019	0.0047	0.0054	0.013	616.376	64.423
GSTUMT00002588001	0	0.0082	0.0062	0.0055	0	0.0089	0.0127	0.0066	0.0035	0	3.795	2.049
GSTUMT00002589001	0.0009	NA	0.0012	0	0.0017	0.0076	NA	0.0034	0	0.0049	8.666	1.025
GSTUMT00002591001	0.0031	0	0.0042	0.0047	NA	0.0041	0	0.0042	0.0055	NA	53.14	6.955
GSTUMT00002592001	0.0036	0.0036	0.0026	0.002	NA	0.0076	0.008	0.0044	0.0017	NA	3.604	10.042
GSTUMT00002593001	0.0009	0	0.001	0	0	0.0015	0.0181	0.0049	0.0037	0	1.615	0.883
GSTUMT00002600001	0.002	0	0.0019	0.0022	NA	0.0084	0.0084	0.0059	0.0056	NA	3.821	3.069
GSTUMT00002601001	0.0026	0.005	0.0038	0.0031	NA	0.0046	0.003	0.0048	0.0059	NA	9.346	0.622
GSTUMT00002603001	0.0016	0	0.0038	0.0051	0	0.0032	0	0.0023	0.0031	0	10.008	47.537
GSTUMT00002604001	0.0026	0.0018	0.001	0.0008	0	0.0061	0.0071	0.0058	0.006	0	19.772	130.489
GSTUMT00002605001	0	0	0.0045	0.0043	0.0084	0.0045	0	0.0081	0.0014	0.0241	33.771	21.731
GSTUMT00002606001	0.0015	0	0.0063	0.0075	0	0.0047	0	0.0028	0.0026	0.0074	13.377	3.111
GSTUMT00002607001	0.0012	0	0.0042	0.0046	NA	0.0039	0	0.0028	0.003	NA	53.379	0.078
GSTUMT00002612001	0.0017	0	0.0018	0.002	NA	0.005	0.0092	0.0039	0.0034	NA	55.655	47.018
GSTUMT00002614001	0	0	0.0006	0.0009	0	0	0	0.0111	0.0133	0.0345	13.544	4.761
GSTUMT00002616001	0.0504	NA	0.0018	0.0023	NA	0.0472	NA	0.0053	0.0052	NA	38.147	69.541
GSTUMT00002619001	0.005	NA	0.0019	0.0019	0.0029	0.012	NA	0.0018	0	0.0027	7.126	4.425
GSTUMT00002620001	0.0383	NA	0.0027	0.0024	NA	0.0057	NA	0.0035	0.0039	NA	0.31	1.587
GSTUMT00002622001	0.0024	0.0059	0.0014	0.0005	0	0.0013	0	0.0025	0.0018	0.02	1.781	3.9
GSTUMT00002623001	0.0028	0	0.001	0.0014	NA	0.0027	0.0029	0.002	0.0017	NA	0.643	9.849
GSTUMT00002625001	0.0035	NA	0.0049	0.0051	NA	0.004	NA	0.0041	0.0042	NA	9.139	2.381
GSTUMT00002626001	0.0542	NA	0.0007	0.001	0	0.0539	NA	0.0019	0.0017	0.0028	15.85	3.103
GSTUMT00002628001	0.0022	0.008	0.0029	0.0015	0	0.002	0.0055	0.0071	0.0087	0.006	7.126	15.806
GSTUMT00002629001	0.0042	0	0.0046	0.0046	0.071	0.0038	0	0.0046	0.0048	0	33.777	18.024
GSTUMT00002630001	0.0029	0.0017	0.0036	0.003	0	0.007	0	0.0017	0.0036	0	19.875	6.839
GSTUMT00002631001	0.0024	0	0.0018	0.0013	0.0059	0.007	0	0.0038	0.0043	0	3.523	4.525
GSTUMT00002634001	0.1456	0.003	0.0018	0.0016	NA	0.1824	0.0256	0.0084	0.0046	NA	4.125	10.63
GSTUMT00002642001	0.0009	0	0.0023	0.0025	NA	0.0041	0	0.0045	0.0045	NA	0.065	0.056
GSTUMT00002643001	0.0044	NA	0.0078	0.0088	NA	0.0045	NA	0.0056	0.0063	NA	1.502	0.058
GSTUMT00002653001	0.0034	NA	0.0041	0.005	0.0024	0.0084	NA	0.0019	0	0.0048	61.294	60.505
GSTUMT00002654001	0.0031	0.0019	0.0028	0.0036	0	0.0041	0.0047	0.0038	0.0024	0.034	2.678	2.139
GSTUMT00002655001	0.004	NA	0.0034	0.0028	NA	0.007	NA	0.0059	0.005	NA	10.116	9.722
GSTUMT00002656001	0	0	0.0032	0.0036	0	0.0026	0	0.0026	0.002	0.0185	21.208	16.319
GSTUMT00002657001	0.0054	0	0.0022	0.0023	0	0.0373	0	0.0058	0.0049	0	11.526	1.896
GSTUMT00002659001	0	0	0.0021	0.0026	NA	0.0093	0	0.0037	0.0034	NA	0	0
GSTUMT00002663001	0.8545	NA	NA	NA	NA	0.9163	NA	NA	NA	NA	99.729	604.062
GSTUMT00002664001	0.0025	NA	0.0021	0.0028	0	0	NA	0.0021	0.0028	0	97.422	594.886
GSTUMT00002665001	0.0024	NA	0	0	NA	0.0029	NA	0	0	NA	1.355	60.465
GSTUMT00002666001	0.0054	0.0031	0.0021	0	0.0016	0.0042	0.0044	0.0049	0.0021	0.009	4.967	83.135
GSTUMT00002667001	0	NA	0.0015	0.0024	0.0008	0.0126	NA	0.0114	0.0071	0.0154	4.929	24.613
GSTUMT00002668001	0.0014	NA	0.0018	0.0017	0	0.0141	NA	0.0066	0.0054	0.0125	5.997	27.61
GSTUMT00002669001	0.0045	NA	0.0019	0.0022	0	0.0121	NA	0.0018	0.0021	0	4.008	7.707
GSTUMT00002670001	0.001	NA	0.0009	0.0015	0	0.0076	NA	0.0095	0.0128	0	3.492	11.396
GSTUMT00002671001	0.0048	NA	0.0018	0.0018	NA	0.006	NA	0.0039	0.0039	NA	2.583	6.664
GSTUMT00002672001	0.0014	NA	0.0046	0.0044	NA	0.0047	NA	0.0065	0.0063	NA	4.212	8.768
GSTUMT00002673001	0.0008	0	0.0018	0.0017	0.003	0.0021	0	0.0037	0.0032	0.0063	10.542	19.088
GSTUMT00002674001	0.0018	NA	0.0024	0.0026	0	0.0031	NA	0.0028	0.0017	0.0177	8.702	17.646
GSTUMT00002675001	0.0039	0.0127	0.0035	0.0034	0	0.0106	0	0.0073	0.0068	0.0092	7.219	18.034
GSTUMT00002676001	0.0032	0	0.0008	0.001	0	0.0073	0	0.0046	0.0061	0	10.995	42.64
GSTUMT00002677001	0.0029	0.0112	0.0021	0.0016	0	0.0036	0	0.007	0.0059	0	32.441	72.089
GSTUMT00002678001	0.0095	0	0.0019	0.0022	0	0.006	0	0.0039	0.0046	0	18.546	12.41
GSTUMT00002679001	0.0042	NA	0.005	0.005	0.0069	0.0076	NA	0.0071	0.0078	0.0057	23.749	25.243
GSTUMT00002681001	0.0079	NA	0.002	0.0028	0	0.0179	NA	0.009	0.0054	0.0235	6.993	13.26
GSTUMT00002682001	0.0033	NA	0.0034	0.0037	0	0.0015	NA	0.01	0.0106	0	0.067	3.792
GSTUMT00002683001	0.0015	0	0.0014	0.0023	0	0.0067	0	0.0007	0.001	0	5.417	14.738
GSTUMT00002684001	0.0046	NA	0.0036	0.0026	0.015	0.0072	NA	0.0062	0.0045	0.0244	4.411	38.384
GSTUMT00002685001	0.0073	0.0069	0.0035	0.0031	0.0028	0.0044	0	0.0015	0	0.0056	0.089	14.762
GSTUMT00002686001	0.0033	NA	0.002	0.0022	0	0.0056	NA	0.0046	0.0051	0	23.562	129.058
GSTUMT00002690001	0.0042	0.0044	0.0029	0	0	0.0101	0.0048	0.0056	0.0077	0	4.674	10.877
GSTUMT00002691001	0.0022	0	0.0031	0.0036	0	0.003	0	0.0055	0.0059	0.0046	1.156	5.621
GSTUMT00002693001	0.0007	NA	0.0004	0.0006	0	0.0041	NA	0.0086	0.0099	0.0254	10.785	11.455
GSTUMT00002700001	0.004	0.0051	0.0038	0.0027	0.004	0.0025	0.0026	0.004	0.0037	0.0095	15.196	7.175
GSTUMT00002701001	0.0025	0	0.0021	0.001	0	0.0069	0	0.0049	0.0062	0.011	2.099	1.324
GSTUMT00002702001	0.0057	NA	0.0021	0.0024	0	0.0032	NA	0.0033	0.0031	0.008	0.106	1.025
GSTUMT00002704001	0.0073	0.0021	0.0029	0.0029	NA	0.0058	0.0083	0.006	0.0052	NA	8.553	13.091
GSTUMT00002705001	0.0066	NA	0.0033	0.0031	0.0074	0.0101	NA	0.0081	0.0061	0.042	11.193	13.261
GSTUMT00002706001	0.0052	NA	0.0011	0.0005	0.0113	0.0035	NA	0.0059	0.0046	0.0233	25.747	2.249
GSTUMT00002708001	0.0029	0.001	0.0035	0.0043	NA	0.0036	0.0013	0.0031	0.0038	NA	2.424	10.964
GSTUMT00002715001	0.0033	0.0059	0.0048	0.0034	0.0208	0.0064	0.0054	0.0073	0.0072	0.0348	4.703	21.068
GSTUMT00002716001	0.0078	0	0.0021	0.0019	NA	0.0054	0	0.0013	0.0013	NA	17.578	20.799
GSTUMT00002717001	0.0082	0	0.0038	0.0039	NA	0.0108	0	0.004	0.0041	NA	23.699	10.519
GSTUMT00002718001	0.0039	0.0037	0.0025	0.0023	0	0.0127	0.0014	0.0051	0.0053	0.0216	26.018	71.543
GSTUMT00002721001	0.0054	0	0.0013	0.0016	0	0.0019	0	0.0046	0.0034	0.0362	5.404	7.154
GSTUMT00002722001	0.0039	0	0.002	0.0021	NA	0.0104	0	0.0044	0.0046	NA	10.728	16.369
GSTUMT00002725001	0.0005	0	0	NA	NA	0.0038	0	0	NA	NA	1.528	0.427
GSTUMT00002732001	0.052	0.0047	0.004	0	0.0085	0	0.0089	0.0081	0.0084	0	1.389	0
GSTUMT00002733001	0.0049	NA	0.0033	0.0035	NA	0.0043	NA	0.0052	0.0047	NA	0.018	0.147
GSTUMT00002737001	0.0027	NA	0.0035	0.004	NA	0.0062	NA	0.0052	0.0059	NA	0	0
GSTUMT00002738001	0.603	NA	0.4567	0.93	NA	0.7813	NA	0.5052	0.9463	NA	1.649	13.571
GSTUMT00002739001	0.0094	NA	0.0061	0.0065	NA	0.0042	NA	0.0037	0.0044	NA	14.683	18.793
GSTUMT00002741001	0.0013	0.0033	0.0038	0.0034	0.0063	0.0026	0	0.0036	0.0042	0	22.583	14.563
GSTUMT00002742001	0	NA	0.0034	0.0028	0.014	0.0022	NA	0.0035	0.0041	0	6.23	3.116
GSTUMT00002743001	0.0017	0.0012	0.0006	0	NA	0.0027	0.0018	0.0019	0.0022	NA	3.836	5.841
GSTUMT00002744001	0	NA	0.0027	0.0029	0	0.0008	NA	0.004	0.0042	0	5.62	10.677
GSTUMT00002745001	0.0049	0	0	0	NA	0.0028	0.0048	0.0032	0	NA	15.283	24.405
GSTUMT00002746001	0.0039	0	0.0039	0.0035	0.0197	0.0011	0	0.003	0.0034	0	7.68	46.477
GSTUMT00002747001	0.003	0.0059	0.0045	0.0042	NA	0.0067	0.0099	0.0049	0.0044	NA	18.039	576.711
GSTUMT00002749001	0.0024	0	0.0019	0.0021	0	0.0077	0.0176	0.0058	0.0039	0	2.868	36.147
GSTUMT00002750001	0	NA	0.0033	0.0038	0	0.0009	NA	0.005	0.0055	0.0048	10.573	15.071
GSTUMT00002751001	0.0062	0	0.0039	0.0043	0	0.0036	0	0.0049	0.0047	0.019	66.174	12.901
GSTUMT00002767001	0.0012	0	0.0027	0.0027	NA	0.0062	0	0.0048	0.0049	NA	3.777	2.439
GSTUMT00002769001	0.0013	0.0045	0.0032	0.0031	0	0.0044	0.006	0.0044	0.0039	0	19.581	10.972
GSTUMT00002770001	0.0052	0.0061	0.0038	0.0036	0	0.0045	0.0047	0.0054	0.0016	0.0162	1.885	3.953
GSTUMT00002772001	0.0019	0.0015	0.0011	0.0014	0	0.0018	0	0.0011	0.0027	0	8.311	18.564
GSTUMT00002774001	0.0021	0	0.0045	0.0048	0	0.0105	0	0.0042	0.0043	0	2.392	12.346
GSTUMT00002775001	0.0008	NA	0.003	0.0032	0	0	NA	0.0035	0.0037	0	1.687	11.195
GSTUMT00002776001	0.0067	0.032	0.0027	0.0024	NA	0.0022	0	0.0046	0.0048	NA	2.483	1.741
GSTUMT00002777001	0.0036	0	0.0023	0.0026	0	0.004	0	0.0024	0.0028	0	4.311	14.562
GSTUMT00002778001	0.001	0.0028	0.0039	0.0038	0	0	0	0.007	0.0042	0	43.287	2.744
GSTUMT00002781001	0	NA	0.0005	0	0.0005	0.0064	NA	0.0042	0	0.0046	21.635	12.752
GSTUMT00002782001	0.003	NA	0.002	0.0022	0	0.0053	NA	0.0044	0.0041	0.0187	3.249	6.819
GSTUMT00002783001	0	0	0.0025	0.0023	0.0014	0.0055	0	0.0049	0.0029	0.0105	8.431	5.932
GSTUMT00002784001	0.001	0.008	0.0044	0.0045	0	0.0046	0	0.0067	0.0079	0.0133	284.451	228.742
GSTUMT00002785001	0.0021	0	0.002	0.0024	0	0.0078	0.0187	0.0051	0.0028	0.017	5.975	48.773
GSTUMT00002786001	0.0006	NA	0.0021	0.0028	0	0.0037	NA	0.0006	0.0008	0	0.516	1.499
GSTUMT00002787001	0	NA	0.0027	0.0029	NA	0.005	NA	0.0035	0.0037	NA	1.96	5.678
GSTUMT00002788001	0.0032	NA	0	0	NA	0.0037	NA	0.0052	0.0048	NA	35.65	58.816
GSTUMT00002790001	0.0041	0.009	0.0034	0.0013	0.0096	0.0042	0	0.0085	0.0061	0.0399	80.398	96.419
GSTUMT00002791001	0.0026	0	0.0026	0.0036	0	0.0046	0.0044	0.0033	0.0035	0	166.332	82.407
GSTUMT00002792001	0	0	0.0016	0.0025	0	0.0094	0	0.0063	0.0089	0	11.043	17.577
GSTUMT00002793001	0.0016	0	0.0031	0.0028	0.0115	0.0006	0	0.0049	0.0052	0	10.705	13.896
GSTUMT00002794001	0.0037	NA	0.0026	0.0024	0.004	0.0043	NA	0.0048	0.0044	0.0033	0.735	0.929
GSTUMT00002795001	0.0006	0	0	0	0	0.0081	0.0417	0.0252	0.0067	0	15.04	13.882
GSTUMT00002796001	0	0	0.0022	0.0027	0	0.0109	0.01	0.0043	0.0044	0	4.026	4.02
GSTUMT00002797001	0.0041	NA	0.005	0.0225	0	0.0097	NA	0.006	0	0.0077	1.148	0.871
GSTUMT00002798001	0	NA	0.0021	0.0022	NA	0	NA	0.0045	0.0045	NA	15.386	8.328
GSTUMT00002802001	0.2199	0	0.0039	0.0016	0	0.1429	0	0	0	0	2655.22	770.576
GSTUMT00002806001	0.0064	0	0.0018	0.0046	0	0.0044	0.0037	0.0051	0.0072	0.014	3.71	5.446
GSTUMT00002807001	0.0027	0	0.0011	0.0005	0.0063	0.0159	0	0.002	0.0032	0	13.533	34.117
GSTUMT00002808001	0	NA	0.0008	0.0009	0	0.0063	NA	0.0058	0.0064	0.0055	0.25	0.806
GSTUMT00002809001	0.0017	0	0.0023	0	0.004	0.0069	0	0.0012	0.0057	0	4.248	1.843
GSTUMT00002811001	0.0019	NA	0.0018	0.0018	NA	0.0105	NA	0.0065	0.0076	NA	0.073	0.147
GSTUMT00002812001	0.0052	0.0007	0.0025	0.0076	NA	0.0111	0.0008	0.0009	0.0012	NA	8.28	16.453
GSTUMT00002817001	0.0018	0	0.0031	0.0037	0	0.0009	0	0.0054	0.0045	0.0174	0.137	0.201
GSTUMT00002818001	0.0013	NA	0.0046	0.0049	NA	0.0023	NA	0.0072	0.0072	NA	0.061	0.105
GSTUMT00002819001	0.0012	NA	0	0	NA	0.0087	NA	0	0	NA	0.535	0.946
GSTUMT00002833001	NA	NA	0.0023	0.0045	0	NA	NA	0.0058	0.009	0	195.545	1.702
GSTUMT00002834001	0.0023	0.0063	0.0035	0.0044	0.0018	0.0008	0	0.0076	0.0053	0.0185	26.385	0.036
GSTUMT00002836001	0.0016	0.0065	0.0033	0.0037	0	0.001	0	0.0023	0.0028	0	386.826	3.898
GSTUMT00002838001	0.0015	0	0.0023	0.0042	0.0057	0.0076	0.0134	0.0105	0.0058	0.0104	2.676	1.399
GSTUMT00002840001	0.0022	0	0.0022	0.0026	0	0.0009	0	0.0045	0.0015	0.0254	3.992	7.294
GSTUMT00002841001	0.002	0.0033	0.0029	0.0028	0.0045	0.0039	0.0037	0.0049	0.0062	0.0079	26.585	6.055
GSTUMT00002842001	0.0029	0.0025	0.0017	0.0014	0.0025	0.0074	0.0022	0.0053	0.0042	0.0186	41.872	5.594
GSTUMT00002843001	0.0046	0.0041	0.0026	0.0026	0	0.0026	0	0.0048	0.004	0.0242	28.008	0.395
GSTUMT00002844001	0.0032	0	0.0022	0.0026	0	0.0112	0.0625	0.0064	0.0038	0.0204	6.458	4.749
GSTUMT00002845001	0.0048	NA	0.0022	0.0023	0	0.0051	NA	0.005	0.0041	0.0307	3.097	1.736
GSTUMT00002847001	0.0198	0.0019	0.0022	0.0027	NA	0.0035	0.0013	0.0017	0.0025	NA	1.15	0.312
GSTUMT00002850001	0.002	0	0.0015	0.0017	NA	0.0048	0	0.0058	0.0066	NA	0	13.999
GSTUMT00002851001	0.0048	NA	0.0034	0.003	0.0064	0.0068	NA	0.0045	0.0009	0.0034	11.879	1.454
GSTUMT00002852001	0.0016	0	0.0038	0.0038	0.0125	0.0038	0	0.0052	0.0056	0.0213	0	0
GSTUMT00002853001	0.0019	NA	0.0022	0.0022	NA	0.0059	NA	0.0014	0.0014	NA	0	0
GSTUMT00002854001	0.0019	NA	0.0021	0.0021	NA	0.0109	NA	0.0091	0.0091	NA	0	0
GSTUMT00002855001	0.0009	NA	0.0018	0.0025	NA	0.0073	NA	0.0105	0.0095	NA	5.146	0.99
GSTUMT00002857001	0	NA	0.0011	0.0004	NA	0.0154	NA	0.0033	0.0037	NA	24.401	7.377
GSTUMT00002858001	0.0015	0.0031	0.0032	0	0.007	0.0101	0.0083	0.0101	0.0215	0.0105	13.464	0.518
GSTUMT00002859001	0.0022	0	0.0023	0.0026	0	0.0023	0	0.0009	0.001	0	0	0.013
GSTUMT00002861001	0.0042	NA	0.0031	0.0034	NA	0.0022	NA	0.0047	0.0038	NA	0	0
GSTUMT00002862001	0	NA	0.0045	0.0052	NA	0.0025	NA	0.0023	0.0034	NA	0.107	0.923
GSTUMT00002863001	0.0013	NA	0.0034	0.0035	NA	0.0127	NA	0.0088	0.0091	NA	0.169	0.979
GSTUMT00002869001	0.0026	NA	0	0	NA	0.0063	NA	0.0008	0.0008	NA	0.076	0.246
GSTUMT00002870001	0.0022	0	0.0046	0.0187	NA	0.0026	0.0028	0.0022	0	NA	17.193	36.037
GSTUMT00002871001	0	0	0.0028	0.0032	0	0.0084	0	0.0062	0.0076	0.0038	2.449	176.415
GSTUMT00002872001	0.0013	0.0009	0.0019	0.0018	0	0.0054	0.0013	0.0053	0.0026	0.0246	5.04	8.112
GSTUMT00002873001	0.0023	NA	0.002	0.002	NA	0	NA	0.0076	0.0075	NA	2.107	58.661
GSTUMT00002874001	0.0021	0.0208	0.0034	0.0029	0.0026	0.0079	0	0.0063	0.0068	0.0038	0.265	303.826
GSTUMT00002876001	0.0037	0	0.0056	0.0061	0	0	0	0.0041	0.0039	0.0031	13.557	1507.27
GSTUMT00002877001	0.0005	0	0.0034	0.0032	0.0075	0.0131	0.0155	0.0037	0.0018	0.006	0.779	5.838
GSTUMT00002878001	0.0022	NA	0.0037	0.0037	NA	0.0076	NA	0.0041	0.0041	NA	2.804	4.786
GSTUMT00002880001	0.0011	0	0.0005	0	0.0014	0.0049	0.0192	0.0115	0.005	0.0154	1.102	3.341
GSTUMT00002881001	0.006	NA	0.0014	0.0022	0	0.0033	NA	0.0023	0.0035	0	2.907	5.652
GSTUMT00002883001	0.009	NA	0.0026	0.0026	0	0.007	NA	0.0069	0.0062	0.029	37.465	47.903
GSTUMT00002884001	0.0008	0.0055	0.0012	0.0004	0	0.0085	0	0.0056	0.0056	0.0277	13.156	21.92
GSTUMT00002885001	0.0037	0.0112	0.0011	0	0	0.0037	0	0.0099	0.009	0.0322	27.269	35.659
GSTUMT00002886001	0.4196	0	0.0025	0.0031	0	0.3242	0.0021	0.0025	0.0034	0	20.165	3.742
GSTUMT00002887001	0.0042	0.0015	0.0016	0.0022	NA	0	0.004	0.0047	0.0044	NA	7.306	15.296
GSTUMT00002889001	0.0012	0	0.0024	0.0019	0.007	0.004	0	0.0025	0.002	0	41.728	30.732
GSTUMT00002890001	0.0023	0.007	0.004	0.0044	0.0014	0.0014	0.0096	0.0064	0.0073	0.007	14.366	169.252
GSTUMT00002891001	0.003	NA	0.0012	0.0018	0	0.0019	NA	0.0079	0.01	0	5.757	16.437
GSTUMT00002893001	0.0244	NA	0.0025	0.0015	0	0.003	NA	0.0047	0.0051	0	0	0
GSTUMT00002894001	0.86	NA	0.8211	0.7482	NA	0.8886	NA	0.8669	0.8407	NA	2.001	3.855
GSTUMT00002895001	0.0066	0.0029	0.0037	0.0022	0.05	0.0077	0.0079	0.0051	0.0046	0	7.392	9.232
GSTUMT00002897001	0.0033	0.0072	0.0032	0.0028	0	0.0069	0.0022	0.0039	0.004	0.0155	4.358	4.798
GSTUMT00002898001	0.0014	NA	0.0056	0.0056	NA	0.0022	NA	0	0	NA	6.454	10.513
GSTUMT00002899001	0	NA	0.0035	0.004	0	0.0083	NA	0.0108	0.007	0.0417	5.391	9.134
GSTUMT00002904001	0.0032	NA	0.0011	0	0.0018	0.0051	NA	0.0077	0.0126	0.0048	11.757	17.265
GSTUMT00002905001	0.0026	NA	0.0047	0.004	0.005	0.0019	NA	0.0048	0.0047	0.0067	33.894	4.904
GSTUMT00002906001	0	NA	0.0059	0.0049	0.0014	0.0052	NA	0.0057	0.0051	0.0068	13.05	1.803
GSTUMT00002907001	0.0008	0.0011	0.0006	0	NA	0.0021	0.0067	0.0056	0	NA	16.499	2.725
GSTUMT00002908001	0.0025	NA	0.0038	0.0036	0.0045	0.0066	NA	0.0023	0.0024	0	17.635	58.367
GSTUMT00002909001	0.0055	0	0.006	0.0039	NA	0.0066	0	0.0045	0.0046	NA	5.52	12.918
GSTUMT00002910001	0.002	0.0051	0.0034	0.0031	0	0.0058	0	0.0065	0.0064	0.0207	6.405	10.323
GSTUMT00002911001	0.0037	0	0.0029	0.003	NA	0.0068	0	0.0039	0.0039	NA	12.403	16.879
GSTUMT00002912001	0.0024	0	0.0021	0.002	0.0048	0.0027	0	0.0042	0.0037	0.0038	53.886	68.055
GSTUMT00002913001	0.001	NA	0	0	0	0.008	NA	0.0077	0.0087	0	31.537	44.764
GSTUMT00002914001	0	0	0.0016	0	NA	0.0057	0	0.0086	0.0038	NA	1.777	14.512
GSTUMT00002915001	0	NA	0.0013	0.0016	0	0.0045	NA	0.0069	0.0074	0.0045	12.403	17.303
GSTUMT00002916001	0.0027	NA	0.0005	0.0008	0	0.0058	NA	0.0098	0.0067	0.0167	0.141	12.28
GSTUMT00002917001	0.0023	NA	0.003	0.0035	NA	0.0073	NA	0.0103	0.0094	NA	0.765	4.788
GSTUMT00002918001	0.0036	0.0006	0.0004	0.0004	0	0.0062	0.0044	0.0039	0.0036	0.0029	6.854	16.226
GSTUMT00002919001	0.0035	0	0.005	0.0046	0.0079	0.0047	0	0.0057	0.0038	0.0143	6.332	7.85
GSTUMT00002920001	0.0028	NA	0.0045	0.0045	0.0048	0.0025	NA	0.0073	0.0084	0	5.16	9.771
GSTUMT00002921001	0	0.0022	0.0023	0.0018	0.0076	0.0046	0.0018	0.0042	0.0037	0.0223	3.187	6.379
GSTUMT00002923001	0.0029	NA	0.002	0.0021	0	0.0078	NA	0.0036	0.0038	0	0.148	1.108
GSTUMT00002924001	0	NA	0.0032	0.004	0	0.0112	NA	0.0095	0.0112	0.0033	6.431	4.405
GSTUMT00002925001	0.0032	0.018	0.0022	0.0017	NA	0	0	0.0111	0.013	NA	3.327	6.837
GSTUMT00002926001	0.001	0	0	0	0	0.0029	0	0.0059	0.0075	0	14.553	33.868
GSTUMT00002927001	0.0028	0	0.0022	0.0025	0.0036	0.0031	0	0.003	0.0036	0.0044	10.135	21.295
GSTUMT00002928001	0.0033	NA	0.0045	0.0041	NA	0.0032	NA	0.0027	0.001	NA	8.574	8.079
GSTUMT00002929001	0.0021	0	0.001	0.0011	0	0.0031	0.006	0.0064	0.0057	0.015	0.918	1.683
GSTUMT00002930001	0.0009	0	0.0013	0.0016	0	0.0016	0	0.0018	0.0023	0	1.287	2.837
GSTUMT00002931001	0.001	NA	0	0	NA	0.0109	NA	0	0	NA	14.645	20.459
GSTUMT00002932001	0.0015	NA	0.0026	0.0025	NA	0.002	NA	0.0051	0.0056	NA	5.332	10.234
GSTUMT00002933001	0	NA	0.0026	0.0029	0.0016	0.0069	NA	0.004	0.0044	0.0026	11.91	10.27
GSTUMT00002934001	0	NA	0.0022	0.0033	0	0.0097	NA	0.0043	0.0032	0	1.364	1.1
GSTUMT00002935001	0.0024	NA	0	0	NA	0.0018	NA	0.0107	0.0113	NA	38.706	59.512
GSTUMT00002936001	0.0011	NA	0.0022	0.0015	0.0111	0.0019	NA	0.0015	0.0014	0	3.896	8.949
GSTUMT00002937001	0	NA	0.0017	0.0017	NA	0.005	NA	0.005	0.005	NA	0.262	0.243
GSTUMT00002938001	0.0008	NA	0.0035	0.0038	NA	0.0016	NA	0.0021	0.0023	NA	2.935	2.319
GSTUMT00002939001	0	NA	0.0023	0	0.0027	0.0109	NA	0.0124	0	0.0146	213.55	2.128
GSTUMT00002940001	0.0065	0	0.002	0.0008	0.0069	0.0038	0.0063	0.0058	0.0016	0.0163	9.188	15.951
GSTUMT00002941001	0	0	0.0015	0.0011	0.0042	0	0.0108	0.0061	0.0036	0.0018	15.954	21.547
GSTUMT00002942001	0.0012	NA	0.0023	0.0024	NA	0.0092	NA	0.0043	0.0046	NA	0.12	0.181
GSTUMT00002943001	0.0032	NA	0	0	0	0	NA	0.0034	0.0079	0	9.784	1.372
GSTUMT00002946001	0.0038	0.0044	0.0023	0.0026	NA	0.0073	0	0.0029	0.0039	NA	13.242	81.825
GSTUMT00002947001	0.0067	0.0244	0.0042	0.0026	0.0067	0.0062	0.0204	0.0039	0.002	0.0187	6.742	4.082
GSTUMT00002948001	0.0011	0	0.0045	0.0043	0.0059	0.0049	0	0.0067	0.0008	0.033	4.423	5.67
GSTUMT00002951001	0.0045	0	0.0033	0.0037	0.0031	0.0057	0	0.0059	0.0031	0.0333	7.572	9.208
GSTUMT00002952001	0.0056	NA	0.0037	0.0039	0	0.0107	NA	0.0024	0.0017	0.0163	4.004	1.847
GSTUMT00002953001	0.003	0	0.0047	0.0064	0	0.004	0	0.0084	0.0107	0.0084	6.392	4.589
GSTUMT00002954001	0	0	0.0026	0.0031	NA	0.0028	0	0.0071	0.0076	NA	18.609	26.288
GSTUMT00002955001	0.0035	0	0.0027	0.0022	0.0048	0.0082	0.011	0.0084	0.0063	0	7.085	18.968
GSTUMT00002957001	0.0022	0	0.0027	0.0033	0.0008	0.0075	0	0.0071	0.0074	0.0088	21.865	30.305
GSTUMT00002958001	0.0029	0	0.0006	0	0.0056	0.0055	0	0.0059	0	0.0056	11.834	22.911
GSTUMT00002959001	0.0036	0	0.003	0.0064	0	0.0083	0	0.0059	0.0028	0.0156	3.861	12.676
GSTUMT00002960001	0.0019	0	0.0013	0.0012	NA	0.0035	0	0.0042	0.006	NA	16.717	22.698
GSTUMT00002961001	0.0069	NA	0.0016	0.0023	0	0.0084	NA	0.0058	0.0055	0	6.041	9.876
GSTUMT00002962001	0.0024	0	0.0017	0.0021	0	0.0033	0	0.0024	0.0023	0.0112	11.628	17.743
GSTUMT00002963001	0	0	0.0009	0.0009	0	0.0047	0.0077	0.0038	0.0035	0	1.433	5.301
GSTUMT00002978001	0.0009	0	0.0016	0.0017	NA	0.004	0	0.0042	0.0044	NA	4.496	52.713
GSTUMT00002979001	0.0027	0.008	0.0039	0.007	0	0.0048	0	0.0007	0	0.0016	17.926	11.41
GSTUMT00002980001	0.0034	0.0064	0.0049	0.004	0.005	0.0022	0	0.0022	0.0028	0	6.601	22.285
GSTUMT00002981001	0.0027	NA	0.0037	0.0045	NA	0.0118	NA	0.0085	0.009	NA	17.175	13.4
GSTUMT00002982001	0.002	0.0021	0.0044	0.0056	0	0.0048	0	0.0025	0.0033	0	18.372	26.812
GSTUMT00002983001	0.0043	0	0.0032	0.0023	0	0.0047	0	0.0075	0.0068	0.0273	3.162	1.343
GSTUMT00002986001	0.0029	NA	0.0027	0.003	0	0.009	NA	0.0047	0.0047	0.0037	9.58	19.386
GSTUMT00002987001	0.0011	0	0.0031	0.0034	0	0.0018	0	0.005	0.0054	0	2.77	3.506
GSTUMT00002988001	0.0016	0.0038	0.0034	0.0021	NA	0.0078	0.0016	0.0064	0.0075	NA	3.228	2.221
GSTUMT00002989001	0.0008	NA	0.0013	0.0014	NA	0.0061	NA	0.0027	0.0019	NA	4.524	3.689
GSTUMT00002994001	0.0012	NA	0.0106	0.0093	NA	0.0042	NA	0.009	0.0067	NA	7.254	11.111
GSTUMT00002995001	0.0026	0.0017	0.0038	0.0041	0.0083	0.0025	0.0231	0.009	0.0073	0.0128	13.95	77.718
GSTUMT00002996001	0.0019	0	0.0046	0.0059	0	0.001	0	0.0057	0.0055	0.011	1.821	0.342
GSTUMT00002997001	0.0011	NA	0.0011	0.0014	0	0.0092	NA	0.0058	0.0046	0.0106	14.114	11.206
GSTUMT00002998001	0.0037	0.009	0.0053	0.0026	0.0195	0.0071	0.008	0.0037	0.003	0.0061	6.644	8.634
GSTUMT00002999001	0.0032	NA	0.0029	0.0032	NA	0.0089	NA	0.0041	0.0036	NA	6.165	18.101
GSTUMT00003000001	0.004	0	0.0011	0.0012	0	0.008	0.0096	0.0033	0.0026	0	16.977	19.94
GSTUMT00003001001	0.002	0	0.0035	0.0047	0	0.0028	0	0.0041	0.0051	0.002	1.896	6.128
GSTUMT00003002001	0.001	NA	0.0028	0.0028	NA	0.0034	NA	0.0054	0.0054	NA	8.676	14.102
GSTUMT00003003001	0.0014	0	0.002	0.0031	0.0076	0.0051	0.0069	0.0041	0.0021	0	33.702	6.096
GSTUMT00003004001	0.002	0.0009	0.0008	0.0008	NA	0.0071	0.0052	0.0054	0.0046	NA	94.308	16.726
GSTUMT00003005001	0.0008	NA	0.0017	0.0024	0	0.0045	NA	0.003	0.0029	0.0038	1.767	30.476
GSTUMT00003006001	0	0	0.0008	0.001	NA	0.0023	0	0.006	0.0077	NA	1.167	3.742
GSTUMT00003007001	0	NA	0.0027	0.0029	NA	0	NA	0.0049	0.0053	NA	0.19	0.806
GSTUMT00003008001	0.001	0.0033	0.0032	0.0028	NA	0.0053	0.0086	0.007	0	NA	0.967	0.599
GSTUMT00003009001	0.0046	NA	0.0022	0.0023	NA	0.0019	NA	0.0036	0.003	NA	6.503	26.987
GSTUMT00003020001	NA	NA	0.0037	0.0028	0.009	NA	NA	0.0063	0.006	0.0064	7.548	1.517
GSTUMT00003021001	0.0007	NA	0.0018	0.0019	NA	0	NA	0.0017	0.0018	NA	3.276	1.612
GSTUMT00003022001	0.0006	NA	0.0025	0.0025	NA	0.0071	NA	0.0052	0.0052	NA	9.72	12.787
GSTUMT00003023001	0.0031	0.0033	0.0048	0.0046	0.0112	0.0036	0.0068	0.0066	0.0065	0.0072	2.497	0.018
GSTUMT00003025001	0.0052	NA	0.0013	0.0015	0.0013	0.0047	NA	0.0044	0.0097	0.0022	26.729	8.75
GSTUMT00003026001	0.0029	NA	0.0066	0.0059	0.0114	0.0028	NA	0.0037	0.0039	0	46.632	11.644
GSTUMT00003027001	0.0034	0.0012	0.0025	0.0024	0.0056	0.0028	0.004	0.0061	0.0077	0.006	2.2	0.496
GSTUMT00003028001	0.0009	NA	0.0023	0.0023	NA	0.0015	NA	0.0078	0.0078	NA	122.743	36.505
GSTUMT00003029001	0	NA	0.0022	0.001	0.0018	0.0056	NA	0.0075	0.0016	0.0111	44.763	0.058
GSTUMT00003030001	0.0029	0	0.0005	0.0024	0	0.0083	0.0045	0.0036	0	0.004	59.611	0.066
GSTUMT00003031001	0.0062	NA	0.0082	0.0031	0.0106	0.019	NA	0.007	0.0134	0.0048	14.953	9.169
GSTUMT00003032001	0.0016	0	0.0033	0.0036	0	0.0077	0	0.0047	0.0051	0	19.66	0.093
GSTUMT00003033001	0.0028	0.0032	0.0029	0.0032	0	0.0125	0.0354	0.0055	0.0027	0	12.023	7.147
GSTUMT00003034001	0.1991	NA	0.0038	0.004	0	0.1721	NA	0.0041	0.0042	0	13.262	18.561
GSTUMT00003035001	0.002	0	0.0017	0.0022	0	0.0032	0	0.0049	0.0066	0	0	0
GSTUMT00003037001	0.6771	NA	0.9815	0.9815	NA	0.9541	NA	0.9835	0.9835	NA	4.91	9.001
GSTUMT00003041001	0.0024	0	0.0037	0.0025	0.0077	0.0066	0	0.004	0.0038	0.0093	4.315	3.149
GSTUMT00003042001	0.0029	0	0.0015	0.001	0	0.0049	0	0.0052	0.0052	0.0123	6.443	6.436
GSTUMT00003043001	0.002	0	0.0012	0.0013	NA	0.0033	0.0167	0.0047	0.0039	NA	16.547	10.231
GSTUMT00003044001	0.05	0	0.0031	0.0025	NA	0.003	0.036	0.0041	0.0037	NA	18.003	21.531
GSTUMT00003046001	0	0	0.0031	0.0032	0	0.0035	0	0.0057	0.005	0.0207	7.386	8.671
GSTUMT00003047001	0.0216	NA	0.0031	0.004	NA	0.0592	NA	0.0048	0.0062	NA	236.036	21.39
GSTUMT00003049001	0.0033	NA	0.001	0.0015	0	0.0089	NA	0.0024	0.001	0	39.409	12.379
GSTUMT00003050001	0	0	0.0028	0.0039	0	0	0	0.0072	0.008	0.042	1.615	2.393
GSTUMT00003051001	0	NA	0.0019	0.0019	NA	0.0109	NA	0.0047	0.0035	NA	5.179	11.178
GSTUMT00003052001	0.0037	NA	0.0012	0.0009	0.0021	0.0032	NA	0.003	0.0028	0.004	10.805	32.574
GSTUMT00003060001	0.0094	0	0.0025	0.0033	0	0.0022	0	0.0018	0.0018	0.0086	0	0
GSTUMT00003061001	0.0022	NA	0	0	NA	0	NA	0.0042	0.0042	NA	0	0
GSTUMT00003062001	0.0033	NA	0	0	NA	0.001	NA	0	0	NA	2.816	6.006
GSTUMT00003064001	0.0049	NA	0.0042	0.0042	NA	0.0199	NA	0.006	0.006	NA	1.325	4.675
GSTUMT00003065001	0.0038	NA	0.0027	0.0028	NA	0.0086	NA	0.0075	0.0078	NA	9.301	10.143
GSTUMT00003066001	0.0026	NA	0.0035	0.0037	NA	0.0031	NA	0.0041	0.0043	NA	5.806	10.147
GSTUMT00003067001	0.0031	NA	0.0026	0.0028	NA	0.0048	NA	0.0038	0.0042	NA	44.251	16.53
GSTUMT00003068001	0	NA	0.0012	0.002	NA	0.0123	NA	0.0122	0.0073	NA	5.627	10.091
GSTUMT00003069001	0.0035	0	0.0018	0.0022	0	0.0205	0.0415	0.0041	0.0031	0	17.694	33.062
GSTUMT00003070001	0.0007	NA	0.0033	0.0049	0.0022	0.0028	NA	0.0049	0.0048	0.0052	1.578	4.937
GSTUMT00003071001	0.0035	NA	0.004	0.0044	NA	0.0017	NA	0.006	0.0057	NA	5.685	14.65
GSTUMT00003074001	0.003	NA	0.0043	0.0044	NA	0.0053	NA	0.0037	0.0038	NA	11.774	19.052
GSTUMT00003075001	0.0021	0	0.0036	0.0035	0.0114	0.0066	0	0.0043	0.0037	0.0209	6.787	12.473
GSTUMT00003077001	0.0081	NA	0.0028	0.0029	NA	0.0079	NA	0.0051	0.0054	NA	3.368	8.569
GSTUMT00003084001	0.0043	NA	0.0018	0.0018	NA	0.0059	NA	0.0035	0.0036	NA	39.533	9.274
GSTUMT00003085001	0.0013	0.0037	0.0046	0.0089	0.0054	0.0043	0.0037	0.003	0	0.0027	706.927	157.71
GSTUMT00003087001	0.0008	0.0048	0.0038	0.0032	NA	0.0064	0.0059	0.0027	0.002	NA	526.771	192.621
GSTUMT00003095001	0.0011	0	0	0	NA	0.0086	0.006	0.0061	0.0064	NA	2.977	17.812
GSTUMT00003096001	0.0813	NA	0.002	0.0021	0	0.0095	NA	0.006	0.0063	0	8.847	12.658
GSTUMT00003099001	0.0063	0.0146	0.0048	0.0035	0	0.0115	0.0209	0.015	0.0067	0.075	8.069	5.665
GSTUMT00003100001	0	NA	0.0026	0.002	0.0021	0.0068	NA	0.0076	0.0084	0.0074	13.348	38.779
GSTUMT00003101001	0.0013	0	0.0016	0.0017	0.0042	0.0027	0	0.0033	0.0039	0	11.222	338.45
GSTUMT00003102001	0.004	0.0137	0.0042	0	0	0.008	0.0034	0.0085	0.0061	0.0213	0.155	0.038
GSTUMT00003104001	0.0021	0.0142	0.004	0	0.0076	0.0032	0	0.0054	0.0072	0.009	10.041	13.387
GSTUMT00003110001	0.3043	0	0.0029	0.0033	0	0.2667	0	0.0029	0.0032	0	142.588	10.406
GSTUMT00003111001	0.0006	0.0026	0.0022	0.0025	0	0.0043	0.0048	0.0039	0.0033	0	11.31	1.405
GSTUMT00003114001	0	0	0.0052	0.0063	0.0056	0.0109	0	0.0072	0.009	0.0072	5.035	36.075
GSTUMT00003119001	0	NA	0.0044	0.0047	0	0	NA	0.0057	0.0049	0.0179	0	0
GSTUMT00003120001	0.9015	NA	0.7928	0.786	NA	0.8041	NA	0.8143	0.8443	NA	160.859	42.985
GSTUMT00003121001	0.0015	NA	0.0005	0.0008	0	0.0034	NA	0.0068	0.0037	0.0124	115.69	34.619
GSTUMT00003123001	0.0028	0	0.002	0.0043	NA	0.013	0.0125	0.0047	0	NA	5.824	2.6
GSTUMT00003124001	0.002	0.0081	0.0324	0.003	0	0.0009	0.0041	0.0643	0.0086	0.0181	1.267	0.144
GSTUMT00003125001	0.0019	NA	0.0016	0.0096	0	0.0072	NA	0.0072	0.0278	0.0036	81.446	1.465
GSTUMT00003136001	0.0007	0.0072	0.003	0.0019	0	0.0035	0.0042	0.0036	0.0035	0	35.911	177.389
GSTUMT00003137001	0.0052	0	0.0034	0.0041	0.0019	0.0088	0	0.0065	0.0079	0.0027	106.416	0.16
GSTUMT00003138001	0	0.0052	0.0039	0.0022	0.0049	0.0075	0.0012	0.0036	0.0056	0.001	173.965	10.359
GSTUMT00003139001	0.002	NA	0.0029	0.004	0.0037	0.0037	NA	0.0043	0.0029	0.0068	19.533	8.505
GSTUMT00003140001	0.0012	NA	0.0017	0.0016	0	0.0029	NA	0.0033	0.0037	0	8.866	4.243
GSTUMT00003148001	0.0032	NA	0.003	0.0028	0.009	0.0087	NA	0.0053	0.0054	0	0	0.129
GSTUMT00003151001	0.0014	NA	0	0	NA	0.0043	NA	0	0	NA	7.893	8.35
GSTUMT00003152001	0.0019	0	0.0011	0.0014	0	0.0051	0.0067	0.0039	0.0033	0	19.222	24.405
GSTUMT00003153001	0.0059	0	0.0026	0.0031	0	0.0099	0	0.0037	0.0037	0	16.111	19.195
GSTUMT00003154001	0.0021	0	0.0053	0.0067	0	0.0074	0.0173	0.0048	0.0011	0.0214	11.826	14.771
GSTUMT00003155001	0.3283	NA	0.0012	0.0016	0	0.3114	NA	0.0018	0.0024	0	11.791	19.634
GSTUMT00003156001	0.003	0.0023	0.0032	0.0044	0	0.0057	0.0041	0.0058	0.007	0.0032	3.454	7.386
GSTUMT00003157001	0.0017	NA	0	0	NA	0.001	NA	0.0031	0.0032	NA	5.03	51.695
GSTUMT00003158001	0.0023	NA	0.0037	0.0041	0	0.0054	NA	0.0043	0.0038	0.009	8.029	6.421
GSTUMT00003160001	0.0023	0.006	0.001	0	0	0	0	0.0106	0.0117	0.0093	288.071	176.163
GSTUMT00003164001	0.0041	0.0039	0.0029	0.0019	0	0.005	0.0022	0.0044	0.0041	0.143	10.665	6.36
GSTUMT00003165001	0.0073	NA	0.0019	0.0024	0	0.007	NA	0.0095	0.0047	0.0598	8.632	7.317
GSTUMT00003168001	0.0015	NA	0.0022	0.0022	0	0.0097	NA	0.0059	0.0043	0	163.195	776.425
GSTUMT00003170001	0.0036	NA	0.0038	0.0048	0	0.0191	NA	0.0044	0.0038	0	6.189	172.168
GSTUMT00003173001	0.0016	0.0027	0.0026	0.0029	0	0.0029	0.0017	0.0063	0.0049	0.0283	8.737	28.903
GSTUMT00003175001	0	0.001	0.0027	0.0024	0.0075	0.0054	0.0025	0.0045	0.0037	0.0167	0.329	2.614
GSTUMT00003177001	0.0033	0	0	0	NA	0.0029	0.0135	0.0092	0.0015	NA	500.953	339.387
GSTUMT00003178001	0.0008	NA	0.0023	0.0031	0	0.0015	NA	0.0057	0.0077	0	10.083	50.667
GSTUMT00003179001	0.0016	0.0021	0.0026	0.0027	0.0045	0.0046	0.0118	0.0076	0.0053	0.0073	4.391	9.267
GSTUMT00003180001	0.0016	0.0036	0.0015	0.0012	0.0015	0.0061	0	0.0031	0.0024	0.0046	15.055	14.596
GSTUMT00003181001	0.0068	NA	0.0012	0.0012	0	0.0018	NA	0.0048	0.0046	0.0069	0.089	11.095
GSTUMT00003182001	0	0.0014	0.0015	0.0018	0	0.0058	0	0.0029	0.0044	0.0118	0.036	5.081
GSTUMT00003183001	0.0009	NA	0.0025	0.0026	NA	0.0042	NA	0.0022	0.0023	NA	16.605	17.706
GSTUMT00003184001	0.0032	NA	0.0013	0.0009	0.014	0.0054	NA	0.0049	0.0041	0	3.803	8.569
GSTUMT00003185001	0.0015	0	0.0026	0.0027	NA	0.0058	0	0.0049	0.0046	NA	2.465	9.994
GSTUMT00003186001	0.0015	0.0031	0.004	0.0042	NA	0	0.0027	0.0048	0.0053	NA	18.208	12.496
GSTUMT00003188001	0.0049	0.0053	0.0048	0.0042	0.0091	0.0073	0	0.0047	0.0043	0.0167	0.097	24.101
GSTUMT00003189001	0.005	0.0028	0.0017	0.0009	NA	0.0039	0.0072	0.0058	0.0044	NA	15.454	18.147
GSTUMT00003190001	0.0176	0.004	0.0034	0.0037	0	0.007	0.0043	0.0041	0.0034	0	0.074	0.603
GSTUMT00003192001	0.9648	0.1456	0.1036	0.0143	NA	0.9595	0.0047	0.0043	0.0035	NA	53.788	352.424
GSTUMT00003193001	0.0015	0.0017	0.0029	0.0049	0	0.0022	0.0095	0.0033	0	0	11.149	21.803
GSTUMT00003194001	0.0015	0	0.0023	0.0029	NA	0.0055	0	0.002	0.0024	NA	4.273	7.038
GSTUMT00003195001	0.0037	0.0008	0.0021	0.0027	NA	0.0051	0.0093	0.0061	0.0051	NA	14.947	11.491
GSTUMT00003197001	0.0048	NA	0.0027	0.0031	0	0.0019	NA	0.0014	0.0016	0	6.697	4.429
GSTUMT00003198001	0	0	0.0035	0.004	NA	0.0034	0	0.0036	0.0037	NA	8.984	25.078
GSTUMT00003199001	0.3743	NA	0.0016	0.0016	0	0.3321	NA	0.0053	0.0053	0.0173	30.877	39.591
GSTUMT00003200001	0.0029	0.0058	0.0049	0.004	0.0147	0.0038	0.006	0.0043	0.0022	0.006	7.06	7.017
GSTUMT00003201001	0.003	NA	0.0013	0	0	0.0091	NA	0.004	0.0032	0.0074	12.608	17.115
GSTUMT00003203001	0	NA	0.0004	0.0005	NA	0.0114	NA	0.0068	0.0097	NA	104.776	86.13
GSTUMT00003205001	0.0014	0.0066	0.0049	0.005	0.0125	0.0056	0	0.004	0.0037	0	69.205	13.11
GSTUMT00003206001	0.0026	NA	0.0021	0.0025	0	0	NA	0.0058	0.0045	0.016	2.958	6.303
GSTUMT00003207001	0.0029	0.004	0.0035	0.0031	0.007	0.0022	0	0.0054	0.0058	0	156.202	7.099
GSTUMT00003208001	0.0021	0.0021	0.0027	0	0	0.0006	0.0045	0.0043	0.0029	0.0089	0.188	0.019
GSTUMT00003209001	0.0013	NA	0.0025	0.0022	NA	0.2892	NA	0.0027	0.003	NA	0.337	0.498
GSTUMT00003210001	0.0016	NA	0.0051	0.0046	NA	0.002	NA	0.0028	0.003	NA	2.365	4.171
GSTUMT00003211001	0	0.0045	0.002	0	0	0.0138	0	0.0012	0.0035	0	8.002	9.378
GSTUMT00003212001	0.0009	0	0.004	0.0048	0	0.0058	0	0.0093	0.0093	0.0114	0.128	0.027
GSTUMT00003213001	0.0023	0	0.002	0.0072	0	0	0	0.0011	0	0.0021	4.863	6.321
GSTUMT00003215001	0.0041	0	0.0021	0.0023	NA	0	0	0.0041	0.0033	NA	2.744	0.08
GSTUMT00003222001	0.0047	0	0.0015	0.0016	NA	0.0063	0	0.0042	0.0043	NA	3.942	11.258
GSTUMT00003223001	0	0	0.0029	0.0034	NA	0.0026	0	0.003	0.0035	NA	7.515	87.726
GSTUMT00003224001	0.0009	NA	0.0032	0.0023	0.006	0.0035	NA	0.0054	0.0058	0.0064	2.408	27.699
GSTUMT00003226001	0.002	0	0.0011	0.0012	NA	0.0025	0	0.004	0.0046	NA	0.871	7.896
GSTUMT00003228001	0.0018	0.0008	0.0012	0.0023	NA	0.0025	0.0033	0.003	0.0024	NA	9.072	2.026
GSTUMT00003229001	0.0018	0	0.0021	0.0026	NA	0.0058	0.0079	0.0039	0.003	NA	0.452	0
GSTUMT00003231001	0.0474	NA	0.0049	0.0058	NA	0.0554	NA	0.004	0.003	NA	2.303	0.027
GSTUMT00003233001	0	NA	0.0029	0	NA	0	NA	0.0053	0.0062	NA	15.095	4.646
GSTUMT00003235001	0.0032	0.0008	0.0022	0.0027	0.0029	0.0041	0.0039	0.005	0.0048	0.006	6.369	7.911
GSTUMT00003238001	0.0014	0	0.0019	0.0019	0.0038	0.0115	0	0.0123	0.0094	0.034	13.607	8.904
GSTUMT00003239001	0.0077	0.0192	0.0049	0.0041	0.0265	0.0038	0	0.0039	0.0041	0.015	130.897	8.588
GSTUMT00003240001	0.0061	0	0.001	0.0017	0	0.0074	0	0.0064	0.0018	0.0213	25.005	31.491
GSTUMT00003241001	0.0314	0.001	0.0021	0.0033	0	0.0039	0	0.0023	0.0035	0	12.196	32.681
GSTUMT00003242001	0	0	0.0004	0	0.0015	0.0083	0.0557	0.0087	0.0057	0.01	1.711	7.524
GSTUMT00003243001	0.0021	NA	0	0	NA	0.0033	NA	0	0	NA	19.753	23.877
GSTUMT00003244001	0.0021	0	0.0019	0.0014	0.009	0.0152	NA	0.0113	0.0122	0.0217	85.443	134.113
GSTUMT00003247001	0.0019	NA	0.0034	0.0014	0	0.0961	NA	0.0061	0.0053	0	6.164	9.439
GSTUMT00003248001	0.0772	0	0.0009	0.0015	0	0.0539	0.0026	0.0068	0.01	0	1.716	2.864
GSTUMT00003251001	0.0023	0	0.0018	0.0019	NA	0.0123	0.025	0.0061	0.0056	NA	1.832	2.293
GSTUMT00003252001	0.0078	0	0.0016	0.0014	NA	0.0015	0	0.004	0.0047	NA	26.43	37.686
GSTUMT00003253001	0.0029	0	0.0019	0.0027	0	0.0183	0	0.0067	0.0085	0	36.171	42.753
GSTUMT00003254001	0.0054	NA	0.0046	0	0.0059	0	NA	0.0102	0.015	0	13.004	1.158
GSTUMT00003257001	0.0034	NA	0.0041	0.0044	NA	0.0112	NA	0.0055	0.0061	NA	40.648	50.912
GSTUMT00003258001	0.0026	0.0018	0.0029	0.0052	0	0.0031	0.0054	0.0072	0.0064	0.0032	4.321	3.395
GSTUMT00003259001	0.1928	NA	0.0029	0.003	NA	0.2469	NA	0.0033	0.0034	NA	0.729	1.43
GSTUMT00003260001	0.0017	0	0.0032	0.0071	NA	0.0026	0.0261	0.0142	0	NA	82.941	10.957
GSTUMT00003263001	0.0049	NA	0.0023	0.0026	0.0033	0.0061	NA	0.0036	0.0037	0.0056	6.767	28.188
GSTUMT00003264001	0.0033	0.0125	0.0044	0.0027	0.0062	0.0073	0	0.0061	0.0061	0.0076	807.566	176.316
GSTUMT00003265001	0.0024	0.0047	0.0023	0.0025	0	0.0021	0	0.0063	0.0069	0.0138	7.974	41.608
GSTUMT00003266001	0.0038	0.0025	0.0024	0.0014	0.0058	0.006	0.0025	0.0053	0.0049	0.0035	4.498	4.08
GSTUMT00003267001	0.0023	0	0.0026	0.003	0.0028	0.0176	0.0019	0.0067	0.0047	0.024	19.07	18.222
GSTUMT00003269001	0.0058	0	0.0016	0.0012	0	0.0037	0.0092	0.0027	0.0014	0.0025	0.19	0.152
GSTUMT00003270001	0.0029	0.002	0.0017	0	NA	0.0046	0.0042	0.0036	0	NA	19.487	0.131
GSTUMT00003271001	0	0.0058	0.0043	0	0	0.0033	0.0036	0.0035	0.0054	0	28.379	32.083
GSTUMT00003272001	0.0045	0	0.0022	0.003	0	0.0031	0	0.0052	0.0038	0.0228	13.211	27.543
GSTUMT00003273001	0.004	0	0.0048	0.0056	0.0048	0.01	0	0.0042	0.0053	0	41.344	25.549
GSTUMT00003274001	0.0026	0	0.0045	0.006	0.0035	0.0067	0.0044	0.0053	0.0063	0.0025	3.755	9.347
GSTUMT00003275001	0.0021	NA	0.0028	0.0029	0.0047	0.0042	NA	0.0073	0.0069	0.0121	3.678	5.165
GSTUMT00003276001	0.0031	NA	0.0037	0.0035	NA	0.0074	NA	0.0056	0.006	NA	1.585	5.689
GSTUMT00003277001	0.0023	NA	0.0018	0.0017	0.003	0.0066	NA	0.0034	0.0033	0.0062	1.437	6.772
GSTUMT00003278001	0.0016	NA	0.0024	0.0029	NA	0.0057	NA	0.0137	0.0118	NA	0.871	0.939
GSTUMT00003287001	0.0032	NA	0.0029	0.0031	0	0.0017	NA	0.0062	0.0055	0.024	9.813	21.336
GSTUMT00003288001	0.0055	0.0041	0.0027	0.0009	0	0.0009	0.0025	0.0051	0.0103	0.0047	30.679	14.403
GSTUMT00003289001	0.0018	0	0.0047	0.008	0.0029	0.003	0.0277	0.0048	0.0024	0.0027	3.208	4.218
GSTUMT00003290001	0.0009	NA	0.0027	0.0029	0	0.0025	NA	0.0039	0.0038	0	14.579	10.4
GSTUMT00003291001	0.005	0.0008	0.0029	0.0039	0.0009	0.0027	0.0014	0.0028	0.0038	0.0006	13.299	19.182
GSTUMT00003292001	0.0033	0	0.0012	0.0009	0	0.0037	0	0.0025	0.003	0	23.541	13.431
GSTUMT00003293001	0	0.0035	0.002	0.0019	0	0.0086	0.0026	0.0036	0.0048	0.0011	6.472	3.895
GSTUMT00003296001	0.0043	0.0037	0.0038	0.0038	0.0025	0.0014	0.0068	0.0055	0.0058	0.0045	12.937	31.307
GSTUMT00003297001	0.0006	0	0.0049	0.0036	0.0197	0.0006	0	0.012	0.0068	0.063	3.672	67.382
GSTUMT00003299001	0.0024	0.0019	0.0038	0.0035	0.0057	0.0075	0	0.0026	0.0012	0.0071	1.267	112.087
GSTUMT00003300001	0.0026	0	0.0032	0.0032	0	0.0045	0.02	0.0052	0.0042	0.0295	23.222	127.595
GSTUMT00003307001	0.0016	0.0022	0.003	0.0043	0	0.0061	0.0053	0.0033	0.0035	0	7.655	1.911
GSTUMT00003308001	0.002	NA	0.0018	0.0022	0	0.0117	NA	0.004	0.0036	0.0096	172.199	6.747
GSTUMT00003309001	0.0015	0	0.0034	0.0024	0.0134	0.0058	0	0.0094	0.0064	0.0602	0.489	0
GSTUMT00003311001	0.0046	0	0.0035	0.0054	NA	0.0062	0	0.0033	0.0051	NA	36.151	33.485
GSTUMT00003312001	0.0029	NA	0.0023	0.0024	0	0.0071	NA	0.0066	0.0065	0.016	0.905	4.822
GSTUMT00003320001	0.0015	NA	0.0033	0.0037	NA	0.0105	NA	0.0043	0.005	NA	26.9	20.099
GSTUMT00003325001	0.0043	NA	0.0015	0.0012	0	0.0019	NA	0.0061	0.0055	0.0131	109.491	44.231
GSTUMT00003326001	0	0	0.0027	0.0035	0	0.0174	0	0.0026	0.0033	0	13.038	5.97
GSTUMT00003327001	0.0019	NA	0.0041	0.0031	NA	0.0053	NA	0.0064	0.0057	NA	3.13	3.579
GSTUMT00003328001	0.0022	0	0.0007	0.0008	NA	0.0022	0	0.0018	0.0019	NA	2.774	2.772
GSTUMT00003331001	0.0038	NA	0.002	0.0021	0	0.0031	NA	0.0054	0.0055	0.0053	15.211	13.851
GSTUMT00003332001	0.0032	0.0215	0.0033	0.0033	0	0.0026	0	0.0031	0.0038	0	65.909	16.394
GSTUMT00003337001	0.001	NA	0.0022	0.0026	0.0021	0.0066	NA	0.004	0.0047	0.0054	5.468	0.863
GSTUMT00003338001	0.006	0.0031	0.0042	0.0046	NA	0.0089	0.0053	0.0055	0.0059	NA	2.405	3.09
GSTUMT00003339001	0.0022	0.0019	0.0015	0	0	0.0077	0.0035	0.0058	0.002	0.0208	8.329	13.292
GSTUMT00003340001	0.0038	0	0.0065	0.0053	0	0.004	0.048	0.0018	0.0006	0	12.489	16.2
GSTUMT00003341001	0.0018	NA	0.002	0.0022	0	0.0075	NA	0.006	0.0059	0.0096	0.749	0.689
GSTUMT00003342001	0	NA	0.0012	0.0013	NA	0.0042	NA	0.0099	0.0067	NA	22.935	16.593
GSTUMT00003343001	0	NA	0.002	0.0022	NA	0.0044	NA	0.0061	0.0061	NA	2.804	20.222
GSTUMT00003345001	0.0021	0	0.0033	0.0038	0	0.007	0	0.0032	0.0029	0.0142	3.262	2.737
GSTUMT00003346001	0	NA	0.0021	0.0021	NA	0.0095	NA	0.0037	0.0037	NA	3.173	62.588
GSTUMT00003347001	0	0.0046	0.0039	0.0038	0	0.0023	0.0011	0.0047	0.0058	0.026	3.599	7.943
GSTUMT00003349001	0	NA	0.0007	0.0008	0	0.0051	NA	0.0092	0.0098	0.0064	40.73	59.439
GSTUMT00003350001	0.2014	0.0067	0.0022	0.0023	0	0.1992	0	0.0057	0.0018	0.024	0.247	0.364
GSTUMT00003351001	0.0027	NA	0.0037	0.004	NA	0.0046	NA	0.0026	0.0026	NA	4.891	27.238
GSTUMT00003353001	0.0054	0	0.0029	0.0029	0.0053	0	0	0.0047	0.0045	0.0176	14.291	25.833
GSTUMT00003354001	0.0032	NA	0.0019	0.0018	0.0057	0.0116	NA	0.0061	0.0062	0.0082	12.113	24.33
GSTUMT00003355001	0.0012	0	0.0021	0.0059	0	0.0044	0	0.0095	0.009	0.0116	20.051	51.739
GSTUMT00003356001	0.0041	0	0.0027	0.0049	0	0.003	0	0.0016	0.0029	0	9.356	21.327
GSTUMT00003357001	0.0089	0.0053	0.0033	0.0034	0	0.0101	0.015	0.0064	0.0064	0.0036	9.06	11.626
GSTUMT00003358001	0.0014	0.0042	0.0057	0.007	0	0.002	0.0033	0.004	0.0045	0.0067	4.948	7.077
GSTUMT00003359001	0.0048	0	0.0022	0.0027	0	0.0107	0	0.0037	0.0023	0.0312	19.137	32.768
GSTUMT00003360001	0.0033	0	0.0033	0.0045	0	0.0092	0.0455	0.0085	0.004	0.0253	5.845	12.234
GSTUMT00003361001	0.0014	0	0.0018	0.0016	0.0124	0.0029	0	0.0019	0.0018	0	22.658	20.193
GSTUMT00003362001	0.0021	0.0064	0.0036	0.0035	0.0125	0.0072	0.0092	0.007	0.0069	0.0139	5.574	12.672
GSTUMT00003363001	0.0055	0	0.0014	0.0013	0	0.0041	0	0.0036	0.0028	0.0066	47.6	35.523
GSTUMT00003364001	0.0058	0	0.004	0.0011	0.111	0.0057	0	0.0028	0.0038	0	2.555	15.771
GSTUMT00003365001	0.0017	0	0.0014	0.0016	0	0.0085	0	0.0082	0.0086	0.015	11.553	3.246
GSTUMT00003366001	0.0028	0.0091	0.0025	0.0012	0.0079	0.0034	0.0043	0.0077	0.0057	0.0235	5.381	7.337
GSTUMT00003367001	0.0027	NA	0.002	0.0022	NA	0.005	NA	0.009	0.0096	NA	0.227	0.282
GSTUMT00003368001	0.0021	0.0017	0.0022	0.0017	NA	0.0036	0.0017	0.0031	0.008	NA	3.226	1.948
GSTUMT00003369001	0.0025	0	0.0022	0.0024	NA	0.0013	0	0.0063	0.0065	NA	11.559	5.284
GSTUMT00003370001	0.0022	NA	0.0039	0.0044	NA	0.0023	NA	0.0031	0.0035	NA	4.508	9.477
GSTUMT00003371001	0.0039	0.0021	0.0024	0.0026	NA	0	0.003	0.0031	0.0031	NA	28.018	104.285
GSTUMT00003372001	0.0012	0.0028	0.0034	0.0043	0	0.0028	0.0048	0.0068	0.0073	0.0086	22.471	30.325
GSTUMT00003373001	0	0.0016	0.0016	0.0017	NA	0.0031	0.0146	0.0137	0.0126	NA	26.856	14.062
GSTUMT00003374001	0.0013	0	0.0018	0.002	0	0.0137	0	0.004	0.0038	0	7.43	11.728
GSTUMT00003375001	0.0024	0.008	0.0024	0.0013	0.009	0.0072	0	0.0053	0.0065	0	7.855	8.72
GSTUMT00003376001	0.0009	0	0.0036	0.0057	0	0.0031	0	0.0045	0.0059	0	2.783	2.76
GSTUMT00003377001	0.0007	NA	0.0018	0.0018	NA	0	NA	0.0029	0.003	NA	2.825	1.267
GSTUMT00003378001	0.0034	NA	0.0042	0.0048	NA	0.0033	NA	0.0035	0.0024	NA	0	0
GSTUMT00003383001	0.8441	NA	1	1	NA	0.9248	NA	0.833	0.833	NA	19.232	14.047
GSTUMT00003386001	0.0067	0	0.0019	0.0009	0.0118	0.0035	0	0.0059	0.0071	0.0069	13.674	9.989
GSTUMT00003387001	0.0024	NA	0.0022	0.0017	0.007	0.0058	NA	0.0079	0.0045	0.0729	28.569	16.1
GSTUMT00003388001	0	0	0.0024	0.003	0	0.0066	0	0.0057	0.0049	0.0119	13.114	22.262
GSTUMT00003389001	0.0049	0.0041	0.0019	0.002	0	0.0033	0.0105	0.004	0.0039	0	15.23	14.015
GSTUMT00003391001	0.0036	NA	0.0021	0.0022	0	0.005	NA	0.0057	0.006	0	46.493	82.927
GSTUMT00003392001	0.001	0.0048	0.0023	0.0027	0	0.0044	0	0.0031	0.0017	0.0077	48.182	135.189
GSTUMT00003393001	0.0022	0.0015	0.003	0.0046	0	0.0068	0.0016	0.0012	0.0012	0	29.918	22.316
GSTUMT00003395001	0.0036	0	0	0	NA	0.0025	0.04	0.0044	0	NA	11.165	11.35
GSTUMT00003396001	0.0054	0.0062	0.0029	0.0029	NA	0.0072	0	0.0111	0.0123	NA	7.044	26.282
GSTUMT00003398001	0.0014	NA	0.005	0.0055	0	0.0147	NA	0.0102	0.0102	0.0143	3.186	6.299
GSTUMT00003399001	0.0025	0	0.0043	0.0039	0	0	0	0.0071	0.0077	0	15.619	23.608
GSTUMT00003400001	0.0035	NA	0.002	0.0023	0	0.0108	NA	0.0054	0.0038	0.031	27.112	23.734
GSTUMT00003401001	0.0036	NA	0.0027	0.0027	NA	0.0033	NA	0.0029	0.0029	NA	28.635	9.217
GSTUMT00003402001	0.0032	0.004	0.0019	0.0013	0	0.0032	0.0073	0.0039	0.0029	0	27.74	78.599
GSTUMT00003403001	0.0016	0	0.0011	0.0025	0	0.0041	0.0067	0.0111	0.0098	0.0196	4.156	15.18
GSTUMT00003404001	0.01	NA	0.0042	0.0054	NA	0.0049	NA	0.0055	0.007	NA	14.532	33.795
GSTUMT00003405001	0.0045	0.003	0.0018	0.0012	0.0041	0.0075	0	0.0057	0.0067	0.0066	87.669	40.064
GSTUMT00003408001	0.1139	0	0	0	0	0.2192	0	0.0068	0.0034	0.0176	0	0.658
GSTUMT00003409001	0.0006	NA	0	0	0	0.0027	NA	0.0098	0.0126	0.0063	13.825	21.951
GSTUMT00003410001	0.0022	0	0.0031	0.0035	0	0.0148	0	0.0022	0.0021	0.0017	25.887	21.502
GSTUMT00003411001	0.0011	0	0.0015	0.0014	0	0.0087	0	0.0049	0.0032	0.0955	6.278	2.474
GSTUMT00003415001	0.001	NA	0.0034	0.0035	NA	0.008	NA	0.0041	0.0042	NA	11.301	0.33
GSTUMT00003416001	0.0025	NA	0.0016	0.0019	0	0.0074	NA	0.0021	0.0025	0	4.22	0.252
GSTUMT00003418001	0.0031	NA	0.0006	0	0.0007	0.0049	NA	0.0043	0.0058	0.004	7.703	13.659
GSTUMT00003419001	0.0026	0	0.0031	0.0036	0	0.0045	0	0.0049	0.0035	0.0271	7.656	25.001
GSTUMT00003421001	0.0022	NA	0	0	0	0.0153	NA	0.0044	0	0.0044	4.677	31.914
GSTUMT00003422001	0.0035	NA	0.0015	0	0.0027	0.0059	NA	0.0032	0.0015	0.0045	16.483	39.966
GSTUMT00003432001	0.0024	0.0024	0.0017	0.0013	0	0.0053	0.0061	0.0053	0.0059	0	1.283	1.021
GSTUMT00003433001	0.0015	NA	0.0024	0.0025	NA	0	NA	0.0058	0.0058	NA	0.182	0.042
GSTUMT00003434001	0.0022	NA	0.003	0.0031	NA	0.0043	NA	0.0029	0.003	NA	0.489	0.226
GSTUMT00003436001	0.0019	NA	0.0026	0.0015	NA	0.0028	NA	0.0017	0.0018	NA	2.885	3.061
GSTUMT00003438001	0.0038	NA	0.0032	0.0032	NA	0.0056	NA	0.0056	0.0056	NA	5.277	17.263
GSTUMT00003440001	0.0027	0	0.003	0.003	0	0.0077	0.0097	0.0046	0.0044	0.0123	20.993	14.188
GSTUMT00003442001	0.0444	0.0113	0.0025	0	0	0.1552	0	0.0046	0.0025	0.0414	8.392	8.641
GSTUMT00003443001	0.0018	NA	0.0024	0.0021	0.0066	0.0034	NA	0.005	0.004	0.0163	4.274	1.495
GSTUMT00003444001	0.0009	NA	0	0	0	0.0051	NA	0.0086	0.0107	0.0079	38.304	15.125
GSTUMT00003447001	0.0058	0.001	0.0023	0.0028	0.0021	0.0066	0.0089	0.0066	0.0066	0.0036	11.855	11.529
GSTUMT00003449001	0.09	0	0.0023	0.003	0	0.1498	0	0.0047	0.0038	0	156.467	28.988
GSTUMT00003450001	0.0044	0.0013	0.0027	0.0015	0.0098	0.0068	0.0021	0.0057	0.0053	0.0166	5.578	12.294
GSTUMT00003463001	0	NA	0	0	NA	0.0209	NA	0.0222	0.0222	NA	27.65	14.055
GSTUMT00003464001	0.0063	0	0.0044	0.0045	0.008	0.0091	0	0.0018	0.0009	0.0075	0.127	0.609
GSTUMT00003465001	0.0023	NA	0.006	0.0064	NA	0.005	NA	0.0012	0.0013	NA	19.832	5.347
GSTUMT00003466001	0	0	0.003	0.005	0	0.007	0	0.0043	0.0029	0	43.393	13.237
GSTUMT00003467001	0.0033	NA	0.0025	0.0017	0.0069	0.0033	NA	0.0034	0.0047	0	14.678	12.177
GSTUMT00003468001	0.0021	0	0.0017	0.0022	0	0.003	0	0.003	0.003	0	35.154	37.145
GSTUMT00003469001	0.002	0	0.0012	0.0022	0	0.0048	0.0525	0.0154	0.0041	0.0052	0.435	2.258
GSTUMT00003470001	0.0017	NA	0.0025	0.0024	0.0025	0.0075	NA	0.0032	0.0078	0.0018	4.766	1.823
GSTUMT00003471001	0.0059	0.0044	0.0028	0.0009	0.0026	0.0042	0.0015	0.0052	0.0053	0.0078	9.188	14.254
[truncated: 5,498 more rows]
