# Supplementary material for: Non-exhaustive DNA methylation-mediated transposon silencing in the black truffle genome, a complex fungal genome with massive repeat element content
Source: Genome Biol. 2014 Jul 31;15(8):411. doi: 10.1186/s13059-014-0411-5 (PMC4165359; doi:10.1186/s13059-014-0411-5)
Supplement: Additional file 4 — The source Python and R scripts as well as a brief manual for CRI computation. [file 13059_2014_411_MOESM4_ESM.zip]

Archive with 3 entries (3 files):
- Additional file 4/Boxplot-CRI-Tuber-vs-other4.R
- Additional file 4/CRI_fasta.py
- Additional file 4/README.txt
