# Supplementary material for: Non-exhaustive DNA methylation-mediated transposon silencing in the black truffle genome, a complex fungal genome with massive repeat element content
Source: Genome Biol. 2014 Jul 31;15(8):411. doi: 10.1186/s13059-014-0411-5 (PMC4165359; doi:10.1186/s13059-014-0411-5)
Supplement: Additional file 4 — The source Python and R scripts as well as a brief manual for CRI computation. [file 13059_2014_411_MOESM4_ESM.zip › Additional file 4/README.txt]

Computing Composite RIP index (CRI) in repetitive sequences

here is a list of raw data, processed data, and the scripts (python and R) for generating box plots of CRI index as shown in Figure S13

1. repeat sequences (fasta format)
Neurospora_crassa.unmasked.fasta.seqs.txt
Saccharomyces_cerevisiae.EF4.66.dna.toplevel.fa.seqs.txt
Tuber_melanosporum_v1.0_unmasked.fa.seqs.txt
aspergillus_nidulans_fgsc_a4_1_contigs.fasta.seqs.txt
uncinocarpus_reesii_2_supercontigs.fasta.seqs.txt

2. calculate CRI score for each repeat — CRI_fasta.py
See Other procedures in Methods for the CRI formula:
Example:
python CRI_fasta.py -f Tuber_melanosporum_v1.0_unmasked.fa.seqs.txt

output files:
CRI_CA_Tuber_melanosporum_v1_repeats.txt (CA->TA)
CRI_CG_Tuber_melanosporum_v1_repeats.txt (CG->TG)

all outputs (Additional file 5):
CRI_CA_Neurospora_crassa_repeats.txt				
CRI_CA_aspergillus_nidulans_fgsc_a4_1_contigs_repeats.txt	
CRI_CA_Saccharomyces_cerevisiae_repeats.txt			
CRI_CA_Tuber_melanosporum_v1_repeats.txt			
CRI_CA_uncinocarpus_reesii_2_supercontigs_repeats.txt		

CRI_CG_aspergillus_nidulans_fgsc_a4_1_contigs_repeats.txt
CRI_CG_Saccharomyces_cerevisiae_repeats.txt
CRI_CG_Tuber_melanosporum_v1_repeats.txt
CRI_CG_uncinocarpus_reesii_2_supercontigs_repeats.txt
CRI_CG_Neurospora_crassa_repeats.txt


3. generate box plots (Figure S13A/S13B)
run R program
Boxplot-CRI-Tuber-vs-other4.R

output files:
Box-CRI-repeats-CA-Tuber-vs-other4.png	
Box-CRI-repeats-CG-Tuber-vs-other4.png
