# Supplementary material for: Non-exhaustive DNA methylation-mediated transposon silencing in the black truffle genome, a complex fungal genome with massive repeat element content
Source: Genome Biol. 2014 Jul 31;15(8):411. doi: 10.1186/s13059-014-0411-5 (PMC4165359; doi:10.1186/s13059-014-0411-5)
Supplement: Additional file 5 — The 10 output CRI files used to generate the plots shown in Figure S13A,B in Additional file 1 . [file 13059_2014_411_MOESM5_ESM.zip]

Archive with 12 entries (12 files):
- Additional file 5/Box-CRI-repeats-CA-Tuber-vs-other4.png
- Additional file 5/Box-CRI-repeats-CG-Tuber-vs-other4.png
- Additional file 5/CRI_CA_aspergillus_nidulans_fgsc_a4_1_contigs_repeats.txt
- Additional file 5/CRI_CA_Neurospora_crassa_repeats.txt
- Additional file 5/CRI_CA_Saccharomyces_cerevisiae_repeats.txt
- Additional file 5/CRI_CA_Tuber_melanosporum_v1_repeats.txt
- Additional file 5/CRI_CA_uncinocarpus_reesii_2_supercontigs_repeats.txt
- Additional file 5/CRI_CG_aspergillus_nidulans_fgsc_a4_1_contigs_repeats.txt
- Additional file 5/CRI_CG_Neurospora_crassa_repeats.txt
- Additional file 5/CRI_CG_Saccharomyces_cerevisiae_repeats.txt
- Additional file 5/CRI_CG_Tuber_melanosporum_v1_repeats.txt
- Additional file 5/CRI_CG_uncinocarpus_reesii_2_supercontigs_repeats.txt
