# Supplementary material for: Non-exhaustive DNA methylation-mediated transposon silencing in the black truffle genome, a complex fungal genome with massive repeat element content
Source: Genome Biol. 2014 Jul 31;15(8):411. doi: 10.1186/s13059-014-0411-5 (PMC4165359; doi:10.1186/s13059-014-0411-5)
Supplement: Additional file 5 — The 10 output CRI files used to generate the plots shown in Figure S13A,B in Additional file 1 . [file 13059_2014_411_MOESM5_ESM.zip › Additional file 5/CRI_CA_aspergillus_nidulans_fgsc_a4_1_contigs_repeats.txt]

-1.197
-2.333
-0.667
10.333
-0.500
-2.167
1.438
-0.111
-1.500
-0.542
-0.806
0.810
1.154
0.543
-0.902
-1.250
0.351
1.167
0.730
1.000
0.000
-2.620
-2.667
-1.474
0.643
0.686
0.400
-0.292
0.250
-0.405
0.250
-1.500
6.611
0.212
-1.000
-1.333
-0.361
-0.455
0.000
-0.489
-0.761
-0.508
-0.679
-1.033
1.476
-2.000
1.222
0.333
-0.571
1.143
-0.375
-0.167
-0.344
-0.788
-0.863
-0.561
-1.667
-1.738
0.410
0.523
-0.738
-0.829
-0.764
-1.833
-0.800
-0.200
0.111
-0.125
-0.029
-1.350
-0.218
-0.600
-1.296
0.491
-1.633
-0.075
-1.589
-0.225
-1.467
-0.476
-2.500
0.750
-0.168
-1.250
0.198
-0.619
1.125
0.686
-4.000
-1.330
-0.028
-1.583
-3.833
0.028
0.000
-0.610
1.144
0.033
-0.145
-0.748
1.143
-2.167
-0.364
-1.600
-7.000
1.143
-0.700
1.300
-1.583
0.377
-0.333
1.364
-0.082
0.500
0.686
0.125
1.393
-0.115
0.212
-1.250
1.000
1.250
0.089
0.787
-0.625
1.500
-0.727
-1.958
1.000
-0.011
-1.167
-1.143
-0.190
0.712
0.329
0.686
1.231
-0.917
1.500
-0.667
0.243
-0.643
0.071
-0.488
0.745
0.686
-0.420
0.136
-0.034
-0.750
0.197
0.438
0.333
0.200
-0.214
1.071
-3.000
0.135
-1.200
-1.500
-0.795
-0.397
-0.964
-0.111
0.636
-0.318
-1.750
-0.333
0.143
-0.762
-0.693
1.372
-0.167
-0.538
0.083
-1.400
0.381
0.167
0.589
0.848
-1.143
-3.000
1.250
0.200
-1.167
-0.689
-2.250
0.122
0.800
-0.752
0.125
0.299
-0.500
0.448
-0.700
0.333
0.635
0.686
0.723
-0.619
-0.009
0.000
-0.829
0.368
0.018
-0.343
-0.333
1.167
0.000
-0.137
-0.667
1.182
0.187
0.500
-1.114
-1.000
-0.274
0.686
-1.133
-0.327
0.000
1.167
-0.044
-0.625
-1.078
-1.167
-0.728
-1.635
0.372
-1.321
-0.607
0.200
1.944
-0.625
-1.250
1.100
-7.000
-0.667
-0.308
-0.667
0.958
0.000
0.703
-0.368
0.111
0.958
-1.357
-0.333
0.833
-1.900
-3.100
-4.032
-0.071
0.122
0.929
-0.583
1.333
-2.667
-0.100
-0.800
-0.458
0.000
-0.073
-0.375
-0.900
-0.043
-0.606
-0.713
-8.800
0.500
-0.575
-0.333
0.978
0.864
0.600
0.000
-1.143
-0.236
-0.767
-1.583
0.333
0.933
0.833
-0.393
0.821
0.239
-0.044
1.250
1.267
-3.083
-1.000
-2.700
-1.395
1.125
-1.762
-3.000
0.722
-1.156
0.167
0.000
1.300
0.417
0.000
-0.200
-1.286
0.034
0.056
0.000
-0.048
-1.100
1.058
0.457
-0.583
1.111
-2.500
0.000
0.351
-0.322
-1.117
-1.600
1.050
0.958
0.205
-1.333
-6.778
0.329
-0.333
-2.000
0.600
-1.314
-0.750
1.467
0.000
-0.490
-0.667
-0.200
0.262
-0.067
0.756
0.543
-0.833
0.490
-5.750
2.143
0.897
-0.071
-1.692
-0.723
-1.250
-0.133
0.190
1.375
-0.556
-1.047
-0.686
-1.321
-0.810
2.429
-0.389
-0.310
1.242
-1.250
-0.375
-5.833
-0.361
-0.490
0.137
-0.500
-0.333
0.206
0.548
1.200
-0.600
0.154
6.765
-0.625
-0.333
0.112
1.355
-0.333
0.251
-2.750
-3.500
0.821
-0.231
-2.000
-0.522
-2.050
-0.246
0.245
0.398
0.512
1.176
-1.333
-0.011
-3.000
1.031
-1.750
-2.286
0.000
0.279
2.958
1.308
-1.467
-0.743
0.395
0.244
-0.374
0.600
-0.750
-0.182
0.148
-1.657
-0.333
-0.335
-0.167
0.575
-2.400
0.300
-0.700
-0.558
-0.100
-0.361
-0.613
-0.519
0.910
-0.002
0.686
1.583
-0.007
0.889
2.200
-0.311
-2.000
0.254
0.000
-1.779
0.333
-2.234
0.167
-0.302
-0.664
0.686
-2.000
-1.500
-1.333
0.446
-1.000
0.140
-0.100
1.280
-1.667
0.619
-1.250
1.364
-0.222
-1.250
-0.800
-0.944
-0.097
-0.700
-0.491
-1.250
-3.500
-1.250
0.287
0.643
-0.765
-0.382
-1.867
-0.288
-0.201
-1.400
3.417
-0.600
1.120
0.977
-0.729
-0.951
0.800
-0.355
0.534
0.167
-0.833
-1.250
0.272
-0.567
-0.240
-0.179
1.222
-1.062
-0.505
-0.270
0.767
0.014
0.636
-1.833
-1.233
-3.111
5.214
-2.000
-7.000
-0.937
0.686
-0.314
-1.214
0.423
0.619
-2.250
1.000
-0.409
0.464
-1.000
0.958
-1.738
-1.042
-0.125
0.356
0.000
-0.867
-2.667
-0.713
12.550
-0.957
-0.167
-0.452
-1.067
0.118
-0.699
-1.508
-1.600
-1.938
-0.097
-1.113
-0.325
-1.083
0.000
-6.875
0.348
0.800
0.000
0.000
-0.083
-1.083
-0.067
0.000
-0.227
-0.778
-0.061
-0.333
-1.167
0.200
-1.120
-2.208
0.451
-0.533
-0.333
-0.550
-1.531
-0.722
1.076
0.833
0.022
-1.020
0.365
-0.582
1.250
-1.550
1.091
-0.325
-0.212
-0.325
0.111
1.200
1.300
-0.452
-0.231
0.714
-0.189
-0.564
-0.354
-0.736
0.833
-0.619
-1.167
0.544
-0.432
0.333
0.083
0.000
1.400
-1.000
-1.333
1.125
0.800
-0.427
-1.600
0.000
0.926
-0.750
-0.412
-1.000
-0.577
-5.875
0.958
-0.882
-0.734
-0.445
0.513
0.143
-0.714
-0.667
0.272
0.934
1.000
-0.686
-1.125
1.100
0.000
-1.333
0.000
-0.178
1.087
-11.786
0.821
-0.333
-0.750
0.952
-0.333
-0.178
-0.143
0.949
0.072
0.091
-0.800
-0.500
-0.333
-0.360
1.250
-1.333
-0.800
-1.095
-1.129
-1.000
-1.102
-1.333
0.059
-1.455
0.000
-0.346
-0.259
-0.681
-0.450
0.682
-0.099
-1.118
1.067
1.000
1.000
0.500
-1.095
-1.750
0.206
0.636
0.533
-2.000
-0.548
-2.000
-4.500
-0.198
-0.120
0.356
-0.300
0.654
-0.143
-0.767
-0.018
-11.923
-0.375
-1.944
-2.689
-1.750
-0.287
-1.556
0.875
0.686
0.405
1.250
0.686
-2.250
-0.321
1.000
1.000
-0.190
1.312
-0.929
1.310
-0.516
-0.286
0.833
0.220
0.361
-1.000
1.217
0.733
-1.333
0.000
-0.413
-0.111
-0.875
-1.000
0.763
-0.251
0.750
-1.000
-0.694
-0.625
-0.876
0.686
1.111
-0.810
0.300
-0.167
0.000
-0.143
-0.362
-1.635
0.000
1.000
-0.500
-0.693
0.500
-5.000
-0.497
0.103
-0.576
0.278
0.150
0.000
-0.718
1.400
-0.870
-0.825
0.275
-1.250
-0.409
-1.333
-1.461
-27.966
-0.700
-0.905
-0.286
-1.089
-1.314
1.265
-0.476
0.600
0.808
-2.167
-0.800
-0.487
0.300
-0.136
-0.810
-0.152
1.333
-0.986
-1.571
0.111
-1.556
-1.250
-1.657
0.048
1.333
0.200
0.502
-0.833
-0.659
-0.929
-0.403
-1.183
0.111
0.617
-0.956
0.357
0.712
-1.000
1.083
-1.335
0.366
-0.381
0.583
-0.875
-1.667
-1.000
-0.512
0.167
-4.000
-1.000
0.000
-3.250
1.167
-0.667
0.958
-0.250
-0.255
0.572
-0.060
-1.442
-1.083
-1.031
-0.450
-1.000
-1.500
-1.408
-0.167
0.038
-2.000
-2.000
-0.561
-0.333
-0.750
-0.433
1.018
1.000
-0.520
-0.777
-0.897
1.444
-0.090
0.100
-0.470
-0.873
-1.096
-0.228
0.489
-0.759
-2.500
-0.273
-1.500
-0.612
-1.050
-0.683
-0.222
-0.649
-0.433
-0.521
-4.500
-0.413
-0.750
1.205
0.250
-0.700
-0.878
-0.429
-1.024
-0.184
0.000
-0.533
0.439
-1.078
-0.782
4.590
-0.611
-0.333
-0.456
1.500
-0.767
3.308
0.333
-1.000
1.111
0.686
-0.450
-0.260
-0.542
-0.143
1.000
0.583
-0.167
0.275
0.000
-1.889
-0.034
0.632
-0.188
-0.143
0.227
-1.100
1.100
0.550
-0.800
1.000
-0.090
1.667
-0.500
0.000
-1.149
-1.167
-0.259
-1.286
-0.835
-0.722
-0.722
0.686
1.364
0.091
-0.286
-0.262
-0.786
-0.835
0.355
1.316
-0.168
1.800
-0.250
-1.333
-0.944
-0.500
-0.500
-0.152
-0.800
1.200
4.231
-0.375
-1.000
-0.625
1.200
0.958
1.583
-1.000
2.944
-1.417
0.583
1.111
-1.549
-1.091
2.000
-0.025
1.000
-0.498
0.256
-0.403
-5.000
0.600
0.686
-1.250
-1.762
0.333
-1.667
0.167
0.262
-3.500
-1.556
-0.324
0.143
3.333
-1.800
0.000
-0.833
-0.091
-0.129
-0.173
-0.697
-0.286
0.020
-0.111
0.556
-1.050
0.077
-0.233
-0.900
-1.250
0.000
0.674
0.633
-0.087
-0.267
-3.133
-0.032
4.885
0.249
0.000
0.345
-1.181
-0.057
1.667
-0.067
0.000
-2.833
0.000
-0.533
-3.000
0.228
-2.000
-0.542
-0.833
1.200
-0.250
0.976
3.000
-1.400
-0.200
-0.192
-1.667
0.017
-1.298
-2.545
0.350
-1.250
0.635
-0.500
-0.997
0.559
-0.738
-1.150
-1.714
0.508
-0.810
0.000
-0.195
1.091
1.154
-0.914
0.000
-0.178
-1.584
0.034
-0.214
-0.750
-0.679
1.143
-0.271
-8.000
1.000
0.007
-0.933
-0.053
-0.340
-0.062
-1.125
-0.073
0.180
0.611
-1.500
0.167
-0.500
-2.000
-0.553
-1.000
0.686
-2.333
-2.000
-1.333
-1.429
-3.000
-1.344
0.833
-0.083
-0.211
-1.350
0.399
0.143
-0.032
1.125
-0.265
-0.103
-0.453
-0.428
0.643
0.809
-0.625
0.567
0.500
-0.780
-2.000
-0.306
1.000
0.328
-0.464
0.125
0.400
-0.225
3.833
-0.439
-0.011
0.712
-0.254
-0.519
0.123
-0.384
-0.361
-3.500
0.077
-0.100
-0.317
-0.393
-0.773
-0.379
-1.725
-7.667
1.500
0.250
0.000
0.000
1.500
6.667
0.000
-9.000
0.682
0.556
0.056
1.222
-0.361
-0.167
0.044
7.571
-0.768
-0.644
1.972
-2.000
0.650
-0.697
-0.333
-0.351
2.125
1.267
-2.000
0.636
-0.275
0.330
-1.405
0.107
-0.917
0.000
0.156
-3.667
1.667
-0.901
1.250
-0.889
-0.915
0.493
1.500
0.548
0.313
-0.624
1.071
-0.274
0.149
1.000
0.070
-0.202
-0.211
0.000
1.000
0.507
1.625
0.337
-1.333
-0.051
-0.600
-1.100
-1.600
-0.800
0.118
-1.324
-0.751
-0.917
-1.333
-1.714
1.231
-0.143
0.924
0.591
-1.078
-1.333
-0.839
-1.467
0.786
0.635
-0.500
-0.778
-1.269
-0.167
1.280
-3.500
-0.748
-0.600
-1.250
-0.624
-0.143
-0.333
1.214
0.333
0.000
-1.417
-1.833
-0.044
-1.250
-0.433
3.833
0.237
0.000
-0.629
-0.792
-0.100
0.386
-0.916
-0.850
-1.500
2.000
0.152
0.043
0.258
-3.100
-0.500
0.000
0.227
-0.234
0.432
0.424
-1.200
1.000
0.702
-1.000
0.500
-0.097
-2.167
-3.500
-4.167
1.143
0.000
0.000
-0.333
-0.174
-0.595
-1.417
-0.400
0.591
1.400
-0.340
1.625
-1.571
1.479
0.104
0.000
-0.500
0.000
0.110
-0.500
-1.625
0.429
-0.640
-1.500
0.182
-0.488
-1.524
-3.667
-1.355
-0.267
0.681
0.686
-2.500
-0.900
-1.083
-1.750
-0.731
-2.500
-2.133
1.167
-0.300
0.476
-0.607
0.000
1.069
1.150
-0.091
-0.500
0.630
0.000
-1.400
1.000
1.212
-1.138
-1.017
-0.167
1.324
0.200
-0.662
5.000
1.250
-1.047
0.533
-0.616
-0.110
1.429
-0.667
0.686
0.958
0.385
0.390
-0.810
-1.078
-0.400
-0.343
0.000
-0.158
0.487
-0.027
-0.451
-1.078
0.222
0.000
-0.417
-0.712
-0.361
1.125
-1.000
-0.667
-0.267
1.000
-1.000
-0.444
0.430
-1.000
-0.365
-0.750
-6.000
0.567
-0.374
-1.500
1.583
0.393
1.162
1.125
-0.167
-0.667
-0.676
-1.096
-1.375
0.233
-0.200
-0.314
0.097
0.300
-0.867
1.227
-0.475
0.000
-0.325
0.000
-0.397
-0.095
0.053
-3.250
-0.869
0.000
-1.067
-0.735
0.000
0.900
0.200
-1.000
0.500
-0.342
-0.289
0.386
-0.239
-2.508
0.000
-1.167
-0.375
-0.702
0.302
0.400
0.789
-0.393
-0.917
-0.088
-0.248
-0.511
-1.000
-0.534
-8.000
-2.667
0.219
1.333
-1.003
2.333
1.643
0.000
0.400
-0.172
1.250
-0.786
-1.000
-0.067
2.900
2.773
0.182
-2.333
-1.143
0.686
-0.376
0.143
-0.625
-1.500
0.145
1.004
-0.476
0.705
-0.278
-0.500
18.619
-1.000
2.000
-0.810
0.686
-0.450
0.381
0.875
-1.000
-1.500
-0.067
-1.194
-0.208
-6.000
1.000
-1.122
-1.500
-0.150
-0.111
-0.222
0.312
-0.119
1.113
0.402
-0.971
-0.475
0.133
-2.900
-0.068
0.186
1.004
0.550
-3.333
-3.750
-0.125
0.917
0.184
-2.000
0.231
0.611
0.167
-0.143
-0.111
-0.145
1.000
-1.100
0.500
-1.028
-1.327
-0.202
-0.197
-1.077
-0.259
-0.577
-1.257
-0.750
-0.319
-0.500
-0.275
-0.622
1.154
-3.000
0.333
1.738
0.667
-0.424
-0.257
0.686
-0.491
1.286
1.154
-0.886
-0.085
0.322
-0.081
1.142
-2.200
1.100
-1.333
-0.427
-1.528
-6.500
0.333
-1.024
1.182
-0.652
-0.077
-1.000
0.595
-0.655
-0.821
-1.238
0.422
-0.387
-0.143
0.341
0.325
-0.500
1.100
-0.120
-0.185
-1.123
0.576
0.184
-1.750
-0.167
-0.018
-0.212
-1.500
0.357
-0.133
-1.095
0.286
-5.000
-4.000
1.017
-0.182
0.181
-0.690
1.500
-0.041
-0.708
-0.467
0.231
-0.722
-2.111
-1.143
-0.500
0.958
-2.300
-1.500
-1.431
0.333
-1.200
-0.625
0.381
-0.288
0.287
-0.382
-2.750
-1.444
-0.396
0.077
-0.491
-1.667
0.500
-0.178
-1.667
1.046
0.696
1.100
-1.773
0.000
0.222
-0.200
-0.771
0.333
-1.514
-0.648
1.124
-0.313
-1.067
-0.597
-0.103
-0.203
1.167
-3.833
-0.074
-0.500
0.069
1.176
1.000
-0.269
0.222
-0.800
0.061
0.500
-0.297
-0.222
0.472
-0.679
0.167
0.960
-1.667
-3.500
-0.929
-0.875
-1.524
-1.000
0.375
-0.059
-0.071
0.112
0.167
-0.498
-1.178
-0.174
0.000
-1.167
0.850
-1.667
-0.190
-0.595
-0.652
-1.375
-1.097
0.633
-1.250
0.792
0.000
1.231
0.143
-1.750
2.000
0.854
0.500
-0.400
0.316
-0.253
-0.677
-4.300
-0.250
0.432
-0.208
0.091
-0.965
0.043
0.686
1.286
-0.167
-0.974
1.091
-0.188
-0.200
0.219
-0.577
-1.017
-0.500
-1.194
-0.214
-1.101
0.000
-0.498
-1.600
1.024
4.778
-1.838
0.277
-1.667
1.500
0.939
-1.143
0.200
-2.500
-2.167
-0.900
0.000
-2.712
-0.744
-0.500
0.381
-2.000
-2.667
0.266
1.400
0.250
-0.790
-1.000
-1.500
-0.833
1.222
-1.024
0.333
1.143
0.393
-2.000
1.000
0.000
-1.156
0.219
-2.000
-0.438
-1.333
-0.375
-0.493
-2.000
-0.111
-1.077
-7.000
-0.070
0.553
2.442
0.167
-0.786
-0.714
-0.125
1.700
-1.344
-0.905
-0.250
1.097
-0.400
-0.172
-0.062
-0.533
-0.211
-1.160
1.143
1.000
-0.500
0.167
1.162
0.789
1.197
-4.000
-2.400
-0.333
0.686
0.429
-1.167
-0.375
0.214
1.385
0.686
-0.111
0.577
-0.125
-0.438
-1.428
0.333
-0.148
0.000
0.231
0.458
-0.454
-0.302
-0.969
-0.559
-1.000
1.357
-2.500
0.000
0.611
-0.500
0.000
1.000
0.929
1.000
-1.000
-2.500
-1.500
-0.740
1.286
-1.381
-1.133
-0.745
-1.167
-1.500
-1.000
-0.429
-1.800
-0.125
-12.929
-0.356
-0.133
0.389
1.333
-0.250
-1.000
0.058
1.083
0.004
-0.643
-0.289
0.625
-2.250
0.000
1.756
0.917
-0.422
0.333
-1.000
0.876
-0.268
-0.071
0.500
0.477
-0.138
-0.631
-0.414
0.221
-2.013
-0.871
-4.000
-4.000
-2.300
-0.508
0.276
-0.286
1.151
-2.167
-0.389
-2.000
0.000
-2.500
0.042
0.641
-0.033
-0.583
0.333
-5.375
-1.000
-7.250
0.835
0.525
-0.206
-1.143
-0.475
0.487
0.722
-0.125
-0.333
-1.958
0.636
-1.000
-0.911
0.000
-0.218
0.207
0.100
-0.667
0.180
0.500
0.686
-0.967
-0.201
-0.233
0.222
-0.933
-0.519
3.111
1.286
-1.250
-1.037
0.111
-0.320
-0.225
1.042
-0.684
1.071
-0.636
-0.788
0.278
-6.857
-0.476
-1.750
1.143
0.145
1.267
0.405
1.222
-0.801
-3.033
0.686
-1.100
-0.297
0.200
-0.221
-0.733
0.811
-1.500
-1.197
-0.250
-0.981
-2.800
0.341
-1.291
0.111
-0.188
0.482
-0.857
-0.769
0.686
-0.688
0.376
-1.245
-0.267
0.722
-0.974
1.000
-0.325
0.167
-1.000
-1.333
0.410
0.333
-1.750
-0.245
-0.622
-0.409
-10.000
-3.500
-0.250
0.242
0.681
-1.000
-0.652
-0.167
0.128
0.125
-0.385
-0.288
-0.400
-0.078
-0.385
-0.771
-1.500
0.500
0.444
0.000
-0.500
0.958
1.067
0.645
-0.476
-1.667
-0.627
0.000
-1.167
-3.000
0.050
-1.000
-0.710
-1.500
-0.289
-1.500
-0.833
0.000
-0.643
-0.600
-0.611
-0.619
-2.333
0.000
0.000
-1.786
0.625
1.273
1.611
-0.833
-0.233
-0.500
-0.186
0.000
-0.417
0.567
-0.976
-0.833
-0.076
-2.333
-0.500
0.000
0.686
-0.700
0.381
0.446
-0.200
-0.167
-0.708
-0.333
-0.562
-0.822
-0.069
-0.222
0.917
-0.625
0.627
0.250
-0.133
-1.700
-1.800
0.180
-0.125
-0.167
0.897
-0.042
-1.635
-0.026
-0.929
-1.125
-2.500
-0.292
-0.262
-1.171
-1.181
-0.950
-5.000
-0.429
0.113
0.687
-0.871
-4.000
-0.497
-0.250
-0.162
0.000
-0.485
1.222
-0.406
-0.186
-0.729
0.500
0.667
-0.600
1.125
-0.150
-0.324
-1.167
1.156
-0.429
-0.240
-1.667
-0.200
0.323
-0.638
0.686
-0.697
-0.803
1.952
1.556
-0.067
-0.773
-0.833
1.250
0.100
0.273
-1.333
-0.800
-1.086
-1.333
0.112
-0.865
-0.900
0.000
0.020
1.027
-0.363
0.686
-1.571
-5.000
1.938
-0.281
1.286
0.076
1.000
1.500
0.538
0.273
-1.000
0.001
-4.667
-1.167
-1.067
-0.300
1.033
-0.044
0.500
-3.955
0.178
1.444
0.667
0.636
-0.329
-0.738
-0.708
-0.621
0.600
0.200
6.286
-2.607
1.000
0.792
-0.396
0.408
0.077
0.000
0.500
-0.484
2.868
-2.000
0.273
0.583
-1.400
-1.000
1.200
-0.449
-11.000
-0.300
0.000
-0.351
0.286
-0.733
-3.071
-0.653
-0.267
0.500
-1.400
0.686
-0.122
-0.279
-1.905
0.885
0.000
-0.254
-0.902
1.000
-1.000
-2.033
-0.128
0.686
-0.092
-0.200
0.546
-1.500
0.792
-0.867
-5.000
-1.500
-0.015
-0.431
-0.108
-0.733
-0.059
0.967
-0.721
-0.250
0.661
1.277
-1.200
0.462
-0.200
-0.543
-0.381
-0.278
-0.659
-0.103
-0.500
-0.379
-0.286
0.667
-0.948
-0.533
-0.833
0.643
-0.111
1.818
-1.492
-0.467
-0.114
0.399
0.069
0.822
-0.154
-0.600
-0.195
-1.000
-0.800
-0.898
-0.104
-0.163
0.079
0.085
0.167
0.266
0.180
0.185
-0.750
-0.680
-0.275
0.111
1.167
-0.667
0.005
-2.306
0.487
-0.393
-0.027
1.253
-1.119
0.625
0.191
-0.571
0.686
-3.107
-3.250
0.072
-0.556
-1.029
1.333
-0.570
0.267
-0.381
-1.024
-1.794
-0.135
-0.583
-1.250
-0.967
0.000
3.273
-0.905
-0.450
-0.231
1.433
-0.036
0.103
-0.468
-0.500
0.270
-0.182
1.333
1.111
-0.707
-1.000
-1.875
-0.800
-0.340
0.091
-0.222
-0.792
0.321
-1.214
-0.254
-0.500
-1.947
0.272
0.120
2.250
-0.810
0.459
-0.240
0.000
-0.867
-0.314
-0.697
-0.619
-1.167
0.067
-0.250
0.140
0.259
-5.800
0.958
-1.500
-2.000
0.154
-0.291
-1.667
-0.133
-0.667
-2.000
0.500
-1.417
5.267
-1.600
2.000
-1.125
-0.500
-1.417
0.020
-0.598
-0.567
-0.667
-0.267
-1.179
-0.190
-0.727
1.333
-0.054
-0.429
-1.167
-1.083
-0.450
0.591
-1.333
2.700
0.500
-1.366
0.636
1.444
0.667
-0.250
-0.100
-2.400
-0.954
-4.500
1.167
-0.741
-0.120
-0.242
-0.619
-0.091
-1.026
-0.584
-5.357
-1.350
-0.500
-0.111
-1.050
0.000
-0.667
-1.212
0.686
-0.633
-1.000
0.000
0.338
1.080
0.333
-0.685
0.000
0.391
-1.286
-0.200
3.600
0.000
-0.511
-0.185
-0.604
-0.533
-0.160
-0.571
-0.439
-8.000
0.233
5.571
-1.048
-1.714
-7.778
2.800
-1.500
0.381
1.125
1.500
-0.154
0.276
-0.333
-8.750
-1.500
0.192
0.000
0.208
-0.614
-0.424
-0.299
0.900
-0.917
-0.146
-0.564
-0.745
-0.133
0.682
-0.167
1.143
-0.049
-0.500
-1.400
-1.190
-2.600
-0.222
0.433
-4.133
0.154
0.333
-0.100
-4.667
-2.000
0.686
0.000
0.000
-1.461
0.722
-0.533
-1.143
-0.396
-0.673
-1.667
-3.000
-0.038
-2.125
-1.929
-0.756
-0.486
1.227
-1.400
-1.667
-0.477
1.000
-0.943
0.738
-0.105
-0.540
-4.500
-2.667
0.500
1.225
-0.619
-0.017
0.686
-0.812
0.587
-0.250
0.758
-1.167
-0.400
-1.850
-1.000
0.375
-0.366
-1.658
-0.356
1.250
-0.010
0.900
-1.091
0.018
-1.778
0.000
-1.029
-0.731
-0.394
-1.250
-0.312
-1.071
-2.500
-2.833
-0.915
1.600
-2.667
1.333
-0.033
-3.625
0.967
-0.667
-0.219
0.105
-0.330
-0.500
-2.000
1.000
-10.000
0.000
0.327
-1.571
-0.286
0.226
-1.071
0.231
0.401
0.583
0.510
-0.500
0.611
-0.800
-0.333
0.000
0.143
-0.613
0.562
-0.143
-0.585
0.303
-2.667
-1.050
-1.167
-1.000
-0.449
-0.167
0.000
1.333
-1.276
-1.236
-2.667
0.686
-0.103
-1.500
-1.700
-1.161
-0.357
0.476
-0.352
0.239
-1.381
-0.409
0.786
-0.800
1.163
-0.310
1.129
0.032
-0.604
0.167
-0.402
-0.525
-1.029
-0.925
-1.048
0.032
0.943
1.500
-2.333
-1.417
-0.832
-0.043
-1.583
-1.400
2.100
0.106
-0.393
-1.333
-0.160
0.250
-1.750
-0.417
-0.833
1.077
0.625
-1.000
-0.245
-0.351
-0.508
-2.000
-0.711
-0.578
-0.405
1.750
0.000
-1.800
0.000
-0.181
-0.108
-0.346
-0.452
1.361
-0.185
-0.650
-0.298
1.008
1.131
-0.833
-2.614
0.833
-1.138
-2.300
-0.048
-0.143
0.227
-2.333
-0.404
-1.308
0.509
0.562
-0.200
-1.077
0.381
0.111
-0.421
0.700
-1.167
-0.250
0.682
-0.667
-0.733
-1.667
-1.338
-0.583
0.410
0.273
1.200
-0.225
-2.300
1.000
-0.260
-0.375
0.904
0.103
-1.429
-0.171
-0.853
-1.429
0.649
-0.150
-0.889
0.333
-0.250
0.300
-0.461
-1.633
0.014
1.583
-0.786
-3.000
-1.958
-1.205
0.500
-0.875
-0.263
-1.417
0.000
-0.167
0.000
-0.231
0.451
0.000
-2.375
0.702
-0.286
0.667
-2.000
0.031
-1.635
-0.045
-0.213
-2.250
-1.067
-0.667
0.167
0.004
0.493
-0.437
-0.250
1.077
0.236
0.357
-0.767
0.958
0.079
-0.154
0.225
-1.467
-0.500
-0.101
0.000
0.104
-0.400
-1.033
0.750
0.095
-0.208
0.111
0.056
-0.412
-1.500
0.125
-2.167
-3.000
-3.667
1.200
0.010
-0.958
-2.333
-0.286
-0.850
-1.000
-0.810
3.000
0.317
-2.000
-0.667
-0.714
-0.750
0.583
-0.174
-0.111
-3.667
0.262
0.233
0.500
1.125
-4.500
-1.333
-0.500
0.772
-0.515
0.583
0.606
0.617
-1.783
-1.067
-0.616
-1.256
-2.200
0.417
-1.714
-3.000
0.020
0.974
-0.583
-1.600
-2.150
0.590
0.000
-1.100
1.058
0.500
0.673
0.424
-0.057
0.500
-1.930
-0.418
0.786
-1.000
-0.446
2.154
1.250
0.300
-0.200
-0.077
-0.455
-0.333
-1.750
-1.850
1.333
-1.200
-0.409
-4.242
0.309
-3.000
-0.145
-0.625
-4.500
0.650
-1.238
-0.667
0.286
0.357
-0.728
0.333
0.515
-0.485
0.391
0.042
-0.227
-0.750
-0.133
-0.321
-8.000
-0.209
-0.620
-0.583
-0.459
-1.141
0.644
-2.250
0.000
-0.833
-0.429
-0.364
0.343
-2.008
-1.635
-6.857
-2.000
-2.333
-4.500
0.146
-0.900
-1.667
-1.000
-0.500
-9.000
-0.661
0.600
-1.000
-0.750
-1.100
0.758
0.394
-2.067
-1.333
-0.833
0.445
-0.357
-0.111
-1.389
-1.404
0.500
-0.028
-1.250
-0.721
-0.059
0.200
0.500
-0.143
0.544
0.364
0.350
-2.286
0.357
-7.500
-1.200
0.167
1.125
-0.202
-1.000
0.123
-0.322
-0.116
0.418
-0.308
-0.521
-0.600
-1.667
-0.650
-0.553
0.591
0.111
0.000
-2.083
0.271
-0.412
-0.227
0.560
-0.600
-0.389
-2.500
-1.034
-0.412
-0.728
-2.083
-1.417
-2.167
-1.222
-0.333
-0.136
-1.000
-1.611
0.367
1.909
0.958
-0.125
-3.200
-0.167
0.311
-0.944
-6.409
-1.000
-2.025
-1.375
-0.808
-0.423
-0.700
0.190
-0.643
-0.750
-1.258
-0.167
-0.247
-0.347
-1.400
-1.179
-0.796
-2.083
1.434
-1.778
0.958
-0.643
-1.250
-0.667
0.023
0.673
0.381
-1.492
0.629
-0.625
-0.143
0.167
0.577
-0.111
0.000
0.314
0.500
-1.000
0.841
-1.500
0.272
0.917
-3.500
-0.250
-1.000
-0.024
-0.209
-2.667
-0.409
0.000
-0.659
1.364
-0.909
0.750
0.867
0.600
-0.136
-0.389
-0.067
0.958
-1.667
-0.143
0.333
1.631
-0.143
-2.800
-0.150
-0.500
1.000
0.500
-1.227
0.384
-0.138
-0.374
-0.272
0.348
0.033
0.159
-2.000
0.000
-1.611
-0.059
-0.742
0.062
0.333
-0.267
0.500
-1.077
-0.167
0.125
0.958
0.000
-1.000
-0.251
-3.333
-0.447
-0.300
-0.667
0.686
-0.238
-2.250
-0.788
-0.444
-0.143
0.318
1.667
0.000
-0.350
-0.214
-1.667
-0.243
-1.667
1.667
-1.111
3.000
-0.454
1.667
-0.067
1.235
0.250
1.111
0.333
-1.976
0.343
0.000
