# Supplementary material for: Non-exhaustive DNA methylation-mediated transposon silencing in the black truffle genome, a complex fungal genome with massive repeat element content
Source: Genome Biol. 2014 Jul 31;15(8):411. doi: 10.1186/s13059-014-0411-5 (PMC4165359; doi:10.1186/s13059-014-0411-5)
Supplement: Additional file 5 — The 10 output CRI files used to generate the plots shown in Figure S13A,B in Additional file 1 . [file 13059_2014_411_MOESM5_ESM.zip › Additional file 5/CRI_CA_Neurospora_crassa_repeats.txt]

0.500
0.960
2.667
1.500
1.200
0.000
1.024
0.636
1.167
-1.733
1.182
0.571
1.061
1.000
0.000
0.833
-0.066
1.250
1.250
1.500
-1.125
-5.833
1.325
0.873
-1.375
1.200
0.643
0.833
1.375
0.083
0.300
1.083
-0.143
-2.000
1.300
1.077
-1.077
0.897
-0.500
1.000
1.000
0.935
1.917
-1.667
1.167
1.200
24.581
1.375
1.154
-1.833
0.850
2.250
1.429
1.333
0.688
-3.000
0.792
1.250
1.125
1.125
-0.967
-1.143
0.757
-0.144
-0.750
1.125
-0.067
1.111
-0.321
1.085
-3.200
-0.500
0.000
0.933
1.250
1.222
1.157
-0.571
0.889
0.917
1.167
1.284
-10.833
1.071
1.000
1.182
1.333
1.057
1.200
0.000
1.250
-0.125
0.111
1.000
0.682
1.167
0.944
-0.222
0.000
0.500
1.000
-0.200
-2.000
1.222
0.500
0.500
-2.714
-0.083
-1.167
-0.625
0.917
1.167
-6.000
0.805
0.000
1.000
-0.610
1.100
1.842
1.260
-0.857
1.235
1.500
1.111
1.083
-1.091
0.976
1.083
1.222
1.000
1.176
0.500
1.300
1.286
0.125
-0.833
1.333
-0.023
1.500
-3.158
1.143
-0.938
0.062
0.821
0.158
1.182
1.208
1.214
1.250
1.000
1.143
1.286
1.222
1.000
-1.000
1.023
1.167
0.410
0.550
0.591
0.682
0.881
1.000
-0.250
1.439
-0.091
0.433
0.967
1.083
1.222
0.833
0.800
-1.556
1.364
0.682
0.848
1.182
0.100
1.400
1.222
-0.500
0.600
1.055
1.154
-0.583
1.091
-0.583
1.000
-1.000
1.182
0.000
1.154
1.100
-3.000
0.810
1.000
1.067
-1.000
1.124
1.250
1.304
-2.333
1.321
-0.286
-1.014
1.286
-5.667
0.000
1.300
-0.778
1.200
0.810
3.229
1.222
1.316
1.000
-2.417
1.375
-0.676
1.100
0.577
-1.000
0.333
-2.133
0.454
0.000
1.143
1.292
0.591
0.000
1.667
1.111
1.364
1.125
1.125
1.143
-0.194
0.333
1.000
0.000
0.786
1.111
1.008
-5.000
0.562
0.667
0.244
1.125
0.810
1.375
1.050
1.083
1.100
1.364
1.333
0.778
-2.057
1.289
1.077
0.967
1.200
2.000
1.143
0.952
1.188
0.910
-2.500
1.000
0.497
1.214
0.500
0.424
0.000
-1.000
0.848
1.111
1.125
-0.393
-0.917
0.050
1.286
1.111
1.083
-0.909
1.000
0.667
-1.143
1.333
1.125
0.842
0.100
0.800
1.083
0.111
1.250
0.800
1.250
1.125
0.611
1.150
1.000
0.750
1.071
0.000
1.143
1.101
-1.500
-5.625
9.750
1.667
1.067
-1.167
0.600
2.000
0.767
1.250
1.103
1.182
1.000
0.000
1.500
0.009
1.200
1.000
0.926
-1.556
1.018
1.000
1.222
7.286
1.500
1.074
-0.886
-1.500
1.245
-0.731
0.930
1.400
0.000
1.417
1.143
1.000
1.182
0.100
-2.000
0.167
-1.732
0.500
-0.167
-0.167
-0.125
1.167
-0.233
1.273
-0.750
1.111
1.375
-0.333
1.294
-1.091
1.067
0.682
1.062
1.167
0.286
0.000
0.591
-0.091
0.764
1.167
1.143
0.000
1.231
1.000
0.181
-0.417
0.889
1.287
-6.000
0.750
1.333
1.143
1.111
1.200
-0.750
0.000
-0.071
0.125
1.000
1.333
1.125
0.848
0.500
0.750
1.250
1.000
0.917
-0.218
0.250
1.167
0.917
1.167
1.333
0.667
1.118
-1.500
1.222
-2.111
0.600
1.250
1.111
1.250
1.200
0.532
1.000
1.008
-0.250
-1.857
-0.483
1.111
-1.286
1.333
1.375
1.192
0.000
-0.583
-1.545
1.286
1.000
0.929
1.100
-0.929
-1.500
-0.500
1.000
0.700
-1.308
0.500
1.286
1.200
1.250
1.200
1.294
4.375
0.857
1.364
1.300
0.000
-0.800
1.231
1.231
-2.143
1.125
0.000
1.250
1.222
1.273
1.125
1.000
0.850
1.143
1.124
0.571
1.143
1.250
-0.722
0.000
1.231
0.000
1.143
1.077
0.500
-1.750
1.067
1.014
1.143
-1.136
1.083
-0.583
1.091
0.591
1.100
3.444
0.000
1.167
1.364
0.867
1.118
1.286
1.125
1.002
0.000
-1.125
0.500
-1.300
-3.400
1.333
0.817
0.913
1.200
1.023
-0.857
-0.077
1.000
-1.000
1.222
-1.000
1.333
1.143
-0.077
1.054
0.100
1.125
-0.750
1.071
1.625
0.200
-1.500
1.214
1.273
0.000
1.222
1.333
1.000
1.200
-3.500
0.643
1.048
-1.714
1.000
-3.000
1.200
1.111
1.143
0.924
0.000
0.848
1.000
0.964
-1.250
1.333
0.000
1.712
0.591
1.005
-2.000
1.111
-1.400
1.167
-1.000
-1.250
0.908
-0.100
1.143
0.900
-1.000
-0.091
0.000
1.125
0.918
1.214
-0.933
1.143
1.200
3.062
0.524
0.857
1.000
1.007
1.100
1.111
-1.250
0.961
1.571
0.111
-8.000
0.620
-0.667
1.286
1.091
0.300
-6.000
-0.013
-1.500
1.111
1.167
1.133
-0.500
1.000
0.079
-1.000
1.250
1.286
1.200
1.300
2.400
1.286
0.000
1.143
1.000
0.385
1.200
-1.750
1.250
1.125
-1.333
-1.167
5.000
0.000
1.167
-2.917
1.091
1.100
-0.432
1.125
1.190
1.333
1.000
-0.100
1.000
-2.000
0.975
0.000
0.772
1.143
1.143
0.000
-4.833
-0.429
1.050
-2.000
0.000
1.625
-1.071
0.100
1.095
1.019
-5.500
1.000
-0.500
0.733
1.111
-3.667
1.111
1.167
5.000
1.036
0.772
1.222
-0.475
2.000
0.825
0.923
1.417
-0.450
1.333
1.077
-0.091
0.000
0.000
1.167
-0.500
1.053
0.651
-1.942
0.908
-2.000
1.143
1.091
1.077
-2.200
-0.167
0.867
0.690
1.091
2.129
0.067
0.083
0.000
-1.222
0.991
1.154
1.143
1.333
1.000
0.889
0.747
1.111
1.264
0.333
1.227
1.113
1.286
2.600
-1.683
1.125
0.550
0.041
1.136
2.000
1.144
1.000
0.333
-4.786
-4.000
1.082
1.400
1.125
1.333
-0.071
0.733
-2.000
-1.250
1.214
1.611
0.000
0.125
0.750
-1.667
-0.611
0.667
-1.333
1.200
0.867
1.182
1.333
1.250
-3.000
0.444
0.786
0.100
1.018
-3.400
0.571
0.000
0.667
1.111
0.000
1.250
-2.357
0.468
0.843
0.786
1.050
1.235
1.111
1.300
-1.077
0.557
-0.500
1.273
-0.500
-0.111
0.500
-0.125
0.580
1.111
-1.183
0.750
-0.875
-0.500
1.000
-0.792
0.040
0.000
-0.800
-0.577
0.000
-4.000
-0.524
-2.000
-1.356
-1.286
1.143
0.333
1.430
-3.000
1.250
0.750
1.100
-0.375
-0.556
1.077
-1.600
1.229
1.214
1.083
1.143
0.000
1.200
1.176
1.182
0.333
1.375
-0.091
1.333
0.750
1.286
-0.784
1.154
-0.111
2.000
-1.071
1.167
1.250
1.182
1.100
-1.000
0.758
1.667
1.289
1.333
1.213
1.400
1.167
1.167
0.000
1.500
1.250
1.294
-0.050
-0.250
1.022
-1.267
-3.500
0.705
6.000
1.500
0.000
-0.625
-1.200
0.625
1.143
1.115
0.633
0.750
-0.333
-0.143
1.100
1.250
1.091
1.000
1.231
0.758
-0.087
0.000
2.200
1.100
1.239
-1.500
1.143
0.562
-1.818
-2.000
0.766
0.410
1.214
0.000
1.273
1.182
1.500
1.100
-0.174
1.200
2.050
0.626
-1.750
1.154
5.000
1.571
1.125
0.333
-0.182
1.111
0.000
1.000
11.917
0.500
1.231
0.500
-2.167
-0.333
1.857
0.821
1.158
0.518
-0.071
0.000
1.125
-2.000
1.308
1.214
-0.673
1.625
0.253
1.000
-0.167
0.000
0.000
1.000
1.000
0.725
-1.250
0.000
0.286
1.000
-1.500
1.498
1.091
-4.000
0.600
1.400
0.762
1.182
0.556
1.111
1.114
1.091
0.111
1.125
1.000
-0.333
1.323
1.300
0.571
1.091
1.350
-3.000
0.000
-1.183
-0.615
1.857
1.333
1.417
1.167
0.000
1.174
1.200
0.786
1.300
1.167
1.157
0.000
1.111
1.500
0.700
1.111
1.643
1.200
0.424
-3.500
-0.833
-1.000
1.125
11.458
-2.000
-1.400
1.133
1.250
1.100
1.500
1.071
1.125
0.200
1.167
1.583
1.300
0.849
1.895
1.000
0.643
0.611
1.250
1.250
-12.000
-0.583
0.833
0.915
1.222
0.125
-1.167
1.286
0.000
-0.778
1.125
1.083
1.143
-0.286
1.167
1.096
1.111
1.412
0.891
-0.548
1.312
-0.333
0.875
0.643
1.091
1.179
1.000
1.500
1.231
1.214
0.000
-0.792
1.250
1.333
1.077
-0.968
-1.238
1.412
1.143
1.125
4.203
3.500
-1.571
1.400
-0.840
1.154
1.125
0.848
1.300
-1.167
1.250
1.111
0.000
1.000
0.000
1.333
0.500
-0.143
-0.343
-1.143
1.143
2.000
1.133
0.000
0.059
1.167
1.114
-3.867
1.200
-1.444
1.125
0.750
1.050
1.125
1.222
0.500
-1.167
-0.077
0.389
1.190
0.000
1.000
0.333
0.559
1.111
1.167
1.111
1.125
1.000
1.154
1.143
1.250
1.286
-2.032
1.000
-0.167
-15.000
1.071
1.062
-1.000
1.060
9.000
1.500
1.286
0.577
1.000
-0.500
0.091
-0.500
1.176
-0.167
0.722
1.047
-2.167
-0.167
0.800
1.078
1.111
0.833
1.250
1.042
1.067
2.444
1.000
1.205
1.300
1.111
1.200
1.143
1.111
1.000
1.115
1.200
0.000
1.333
1.083
1.031
1.133
0.100
1.071
0.700
1.200
1.300
0.143
-0.500
1.406
1.100
0.643
1.083
1.286
0.000
1.333
1.125
1.182
1.273
1.111
0.000
1.423
1.100
-0.525
0.717
0.551
1.103
-0.700
1.236
0.683
1.500
1.250
0.950
1.167
0.727
1.111
1.286
1.125
-1.375
-0.286
1.250
0.615
-1.212
1.250
-0.050
1.200
-2.250
1.050
1.000
0.917
-1.064
1.143
-1.000
0.000
0.885
0.111
0.200
-5.250
-1.125
-0.556
1.375
0.700
-2.000
1.067
0.577
1.273
1.286
1.125
1.158
1.300
1.400
1.250
1.308
0.800
1.332
1.200
1.333
1.143
1.250
-3.500
1.000
-2.000
1.273
0.000
-1.125
0.583
-0.833
-0.750
1.056
-0.583
0.792
-0.091
4.233
0.000
1.250
1.167
-2.500
1.200
1.143
0.200
-0.333
0.000
-0.636
2.058
-0.923
1.042
-0.190
1.167
-0.984
-1.000
1.182
1.200
1.000
0.583
-0.333
1.000
1.333
1.200
0.611
0.000
0.833
1.027
1.000
0.750
0.000
1.600
1.333
1.154
-2.000
1.222
1.333
0.567
1.100
0.154
-3.833
0.071
0.000
1.091
1.333
-0.984
-0.433
0.725
1.167
-1.200
1.357
1.143
10.000
-0.100
1.183
-0.862
1.143
-1.000
1.250
0.071
-1.000
1.500
1.200
0.577
-5.500
1.000
-0.100
1.050
0.682
1.100
1.091
0.611
0.567
0.900
-1.250
1.286
-2.133
0.800
-1.229
-0.536
-0.450
1.125
0.700
9.000
1.178
1.000
1.000
0.920
-1.922
-1.333
0.848
0.750
1.222
1.111
0.067
-3.667
1.154
0.682
1.194
0.000
-0.091
0.682
1.190
1.100
0.125
-0.143
0.717
1.100
1.125
1.000
0.000
0.000
-0.583
1.146
0.500
1.125
1.333
1.200
-2.000
1.333
1.200
0.500
1.111
-1.091
1.091
-2.667
3.500
0.200
1.312
-0.056
1.143
-0.500
1.308
1.091
1.111
1.250
0.000
1.013
-0.310
1.069
0.633
-2.006
-0.775
-0.333
1.143
1.375
1.231
-9.000
3.500
0.800
0.591
-1.100
1.083
-0.500
1.222
-2.667
1.077
0.045
5.000
1.182
1.600
0.000
0.665
3.542
1.933
1.300
1.600
1.111
-1.625
1.286
0.577
0.222
1.105
1.429
1.067
0.658
-1.091
1.333
1.125
1.000
0.268
0.949
-1.444
0.667
1.333
1.200
1.375
0.000
1.364
-0.083
0.750
-1.167
1.091
-0.667
0.053
1.286
0.833
1.091
0.000
-1.750
0.033
-9.900
-3.000
1.167
1.091
1.400
0.671
-1.389
1.062
0.792
1.500
0.917
1.444
1.000
1.286
1.167
1.267
-1.250
0.000
1.200
0.067
1.211
1.200
1.231
0.000
0.000
1.250
-7.778
0.682
0.000
0.000
1.067
1.400
1.375
1.333
1.300
1.004
-0.750
0.814
1.125
1.286
0.033
0.000
0.167
0.000
1.143
-6.000
1.250
1.250
1.308
0.667
1.500
-1.111
1.167
0.389
1.111
-1.167
1.143
-0.100
0.667
1.167
-6.167
0.000
3.667
1.333
1.167
1.143
1.200
0.917
0.900
1.050
1.333
0.000
-1.500
1.200
1.154
1.143
1.133
1.143
1.000
-1.286
0.562
0.000
1.182
1.157
1.154
0.567
-1.500
1.333
-0.800
0.714
1.059
1.111
1.100
1.400
-2.000
-2.167
1.125
0.583
1.300
1.143
-0.167
1.200
-1.625
1.182
1.115
1.156
-1.047
-1.143
0.000
0.333
5.455
0.625
-1.778
-0.600
-2.000
1.250
0.000
0.000
1.231
1.250
-0.500
1.000
-2.000
1.000
1.312
1.111
1.071
1.106
0.000
1.167
1.125
1.083
1.857
1.385
0.000
-11.923
0.125
1.000
-0.500
1.111
1.071
1.000
-1.050
0.000
-1.091
1.222
0.000
1.196
1.143
0.690
0.000
-6.000
-2.855
1.625
1.333
-1.067
-1.167
0.948
1.167
0.778
1.000
1.182
1.143
1.667
0.100
0.143
1.000
1.250
1.062
0.500
0.396
1.125
1.182
-4.000
-0.800
0.000
-1.143
1.273
1.154
1.104
-1.059
0.600
0.656
-0.538
1.000
-5.608
-0.405
0.000
0.000
-1.167
1.125
1.000
1.231
2.250
0.071
1.000
1.098
1.100
0.000
1.067
1.083
1.143
-1.167
1.167
-0.200
1.333
1.000
-0.511
1.333
-3.500
-0.371
0.750
-1.000
1.100
0.211
1.625
-0.125
0.000
8.889
-1.750
-0.400
-2.000
0.000
0.625
1.111
0.857
0.125
1.167
1.200
1.333
1.091
0.583
-1.250
1.500
1.333
-1.100
1.312
1.273
1.250
1.095
-1.250
1.273
-1.061
8.500
0.833
1.174
1.286
1.143
-0.125
1.176
0.000
-0.250
1.125
1.125
1.100
1.214
1.167
2.286
0.000
1.200
1.000
1.286
0.143
1.182
0.000
0.476
0.711
-1.394
-1.222
1.200
1.339
1.200
1.429
1.143
1.056
0.111
1.167
-5.000
0.067
1.231
1.333
-0.611
0.000
1.143
1.273
0.083
0.410
1.250
1.111
1.100
2.175
0.643
-1.509
1.111
0.000
0.208
1.077
1.333
1.000
1.294
-1.167
-3.222
0.000
1.000
1.143
0.125
-1.067
-0.467
1.500
1.143
-0.451
0.000
-10.000
0.000
1.153
1.375
0.091
1.125
1.250
1.285
-5.882
0.000
0.800
0.200
1.167
1.083
0.083
1.125
0.711
-0.423
0.100
1.400
-1.133
0.000
1.300
2.957
1.250
1.143
1.111
0.500
0.000
0.000
-1.286
1.333
-0.833
-1.125
0.393
1.111
1.357
0.405
1.083
0.000
0.611
0.111
1.800
-0.611
1.182
1.333
-1.840
1.300
1.333
1.250
1.200
0.964
1.214
0.000
1.154
1.175
1.200
1.496
1.114
0.895
1.143
-0.600
-1.500
1.000
1.222
-0.200
0.000
1.083
0.125
1.091
-0.500
1.250
7.636
-0.857
0.035
1.429
1.077
0.373
0.000
1.143
-0.625
-1.000
1.273
-0.400
-1.667
1.286
1.091
1.385
1.206
0.500
0.467
1.077
0.981
0.100
0.067
0.056
0.000
-1.051
1.080
-2.857
0.500
1.143
1.455
1.375
1.167
1.111
0.125
0.459
0.000
1.143
0.111
1.507
1.143
1.235
1.000
1.483
1.300
0.000
-9.900
1.000
0.633
1.267
1.286
-1.250
1.227
1.385
1.182
0.850
1.500
-3.333
1.273
1.053
-1.000
1.312
1.019
1.375
-3.500
0.000
-2.333
1.500
0.643
0.000
1.286
1.091
1.143
0.889
-1.250
2.556
-1.000
1.111
-0.453
0.867
0.595
1.250
0.625
-1.000
-2.222
-4.800
1.083
1.309
1.091
0.667
0.953
2.000
-0.143
0.700
-1.714
1.058
1.250
1.111
1.100
-0.500
1.083
-1.286
0.682
-0.333
-7.000
0.111
0.000
0.000
1.500
1.333
1.222
1.273
-0.214
1.308
1.143
1.250
1.444
0.000
-0.400
1.091
1.100
-0.111
0.917
1.077
1.286
0.800
1.286
0.845
1.000
1.091
0.852
0.000
0.917
1.143
1.375
-1.444
-1.143
1.133
1.071
-0.583
1.231
-1.750
0.722
0.043
1.125
-9.900
0.091
1.301
0.750
4.889
1.333
0.000
1.600
1.046
1.167
1.143
0.848
1.286
0.591
1.182
1.143
-2.000
1.333
-0.563
0.000
1.133
1.039
-0.062
-0.364
1.292
1.111
-2.200
-0.231
1.100
1.500
0.722
1.143
1.194
0.500
-2.571
0.854
1.286
1.200
1.114
1.182
-2.167
0.875
1.188
-1.375
1.286
-1.042
7.000
1.077
-1.286
1.000
1.000
1.375
6.318
-3.500
1.100
0.993
1.062
0.972
1.200
-4.500
0.724
1.115
-9.000
0.200
1.294
1.143
-1.951
1.100
1.750
1.067
1.217
1.167
6.000
1.412
1.333
-0.250
1.250
1.286
1.375
1.100
0.000
-1.792
1.167
1.000
1.000
1.143
-1.250
0.000
0.825
1.167
1.164
1.126
1.161
1.333
1.181
0.700
1.023
0.150
1.108
0.975
0.000
1.254
1.062
1.333
0.956
1.500
0.500
2.080
1.222
1.231
1.200
-0.067
1.188
0.000
0.062
1.091
-2.000
-1.500
1.167
1.300
1.143
1.250
0.500
1.556
1.143
1.111
1.250
1.083
1.000
0.625
1.182
1.143
1.267
0.091
-1.727
1.222
1.067
1.100
0.250
0.540
-1.714
0.033
1.067
1.000
0.792
1.200
1.250
1.000
1.199
1.071
-2.143
-0.929
0.000
0.429
-1.061
-1.875
0.567
1.111
1.017
1.042
1.167
0.833
1.167
0.833
1.057
1.143
0.867
1.000
0.917
-0.200
1.157
0.100
1.000
-0.833
1.359
1.077
-0.033
0.000
7.000
1.072
-13.000
-2.933
1.000
1.333
1.500
1.429
0.500
1.400
1.200
1.077
1.250
-0.186
0.000
0.667
0.833
1.154
1.333
0.750
-0.111
1.250
1.125
-0.125
0.091
1.000
-1.125
1.200
0.605
1.300
1.556
-1.833
0.750
1.094
1.176
0.577
1.222
1.190
-1.000
1.273
1.055
0.923
1.333
0.000
1.111
-0.250
1.000
-0.067
0.600
-3.375
0.219
0.167
-0.476
-0.250
1.200
1.125
0.672
0.743
1.125
0.167
0.833
0.792
1.000
1.182
0.000
1.333
1.143
1.005
0.000
1.125
0.000
1.222
1.000
1.022
1.111
0.793
-2.000
0.100
1.286
-4.000
-3.000
0.000
0.250
-0.143
-2.500
-1.230
1.900
0.625
1.200
1.167
-2.000
1.182
1.211
1.286
1.125
-2.200
0.000
0.500
1.286
1.333
1.286
1.300
0.950
0.961
1.333
1.222
36.000
-1.429
-1.000
1.125
0.059
-0.500
0.111
1.125
1.286
1.125
-0.792
7.000
0.667
-8.000
-1.175
1.250
1.083
1.400
-2.500
-1.333
1.167
0.000
1.100
0.111
0.952
-1.667
0.682
1.017
-9.000
1.286
1.500
1.071
0.821
1.022
-0.833
1.200
1.444
0.725
1.186
1.081
1.143
-0.500
1.000
-2.000
-0.500
1.111
1.231
0.000
1.143
0.705
1.200
1.145
7.778
0.895
-1.167
1.077
1.143
1.500
0.375
-0.222
0.582
0.000
1.228
-0.500
1.083
-4.000
-1.433
0.476
0.000
-0.067
1.000
-1.333
1.100
-0.786
0.273
0.643
-6.857
1.012
1.182
0.833
1.182
1.111
-0.800
1.058
-0.143
1.400
0.591
1.250
1.417
1.000
-1.250
1.444
-1.300
1.143
2.167
0.000
1.096
1.200
0.000
1.300
-0.083
1.133
0.056
1.077
1.083
1.100
1.143
0.611
-5.000
1.444
1.000
1.235
0.417
0.753
1.083
1.091
0.688
0.111
0.500
-1.475
-0.536
0.491
1.000
1.125
1.000
1.111
0.284
1.200
-2.286
1.125
0.071
1.111
-0.768
0.577
1.168
0.964
0.984
-3.333
1.227
0.200
1.154
1.091
-1.625
0.952
0.591
1.000
2.000
0.333
-3.000
1.083
0.000
1.333
1.118
1.185
2.238
-0.932
-4.667
0.000
0.000
1.176
-0.889
1.429
1.091
0.833
1.250
1.125
1.250
0.591
1.143
1.375
0.000
1.086
1.091
1.182
1.400
-0.717
-0.667
-0.100
0.444
-0.111
1.000
-0.667
0.833
1.286
0.000
1.250
1.100
-0.125
2.357
1.078
0.996
0.758
1.154
1.111
0.000
0.821
1.000
1.167
1.105
1.250
-2.000
0.000
1.244
0.059
1.375
-2.333
-11.000
-5.667
0.000
0.725
0.700
0.577
1.500
1.333
9.700
0.926
1.000
1.267
0.000
0.591
-3.282
1.143
1.222
0.874
1.077
1.250
0.867
1.333
1.143
-7.000
0.077
1.083
1.091
0.569
-1.000
1.400
0.881
-1.167
0.000
1.333
-1.182
-0.833
1.091
1.125
-0.762
1.243
-0.536
0.571
0.000
0.405
1.154
1.222
0.500
1.250
1.250
0.786
0.917
0.100
0.875
1.400
1.222
0.908
1.154
1.375
1.167
0.517
1.238
0.000
1.111
-0.250
-1.667
-0.700
0.000
1.273
0.000
1.071
0.033
-2.500
1.050
1.200
-1.545
-6.000
1.083
1.125
-0.125
-1.333
1.111
1.273
0.143
0.571
0.143
1.183
1.273
0.667
1.000
-2.600
1.111
-0.250
0.333
0.868
0.077
1.250
1.250
1.150
1.143
-0.125
-1.143
1.143
1.125
1.143
0.500
1.077
1.417
1.333
1.199
1.238
1.143
-0.333
-0.067
1.125
-0.222
0.615
-0.536
1.069
0.821
1.133
0.843
1.455
0.868
1.125
1.600
0.682
1.227
-0.333
0.100
0.000
0.091
1.222
-2.550
1.083
0.444
1.250
0.950
1.429
0.741
-1.067
-0.889
-5.667
0.000
1.000
1.250
0.000
-0.750
-1.500
-2.806
0.792
0.000
-0.200
1.305
-0.143
1.318
0.889
-1.667
0.389
2.800
12.476
-0.095
1.020
1.000
8.000
1.143
-1.167
1.125
1.190
1.333
1.167
-3.250
1.167
-3.111
1.214
0.091
3.000
0.778
-1.222
2.004
1.148
1.300
0.575
-1.332
1.292
-6.000
-4.500
1.078
1.400
0.167
1.109
1.143
0.729
-0.667
-1.571
0.000
-1.286
-1.500
-0.091
0.625
0.893
-0.944
1.100
0.000
2.000
1.000
0.143
0.667
-1.292
0.000
1.053
-0.867
-1.000
1.143
1.111
-4.500
-0.667
1.229
0.077
1.111
-2.000
0.758
0.630
0.000
-0.042
1.333
0.618
1.200
0.990
1.222
0.833
1.000
1.100
1.000
-1.091
-1.000
1.000
0.608
0.333
1.100
-0.095
-3.333
1.200
-2.167
-1.514
0.143
0.821
1.200
0.111
1.143
-1.200
1.286
0.900
-1.333
0.532
-1.500
1.222
-0.067
0.022
0.500
0.000
0.000
0.538
1.349
1.211
1.232
-0.067
1.125
0.000
-0.708
0.867
-2.500
1.125
1.250
0.071
1.182
1.125
1.077
0.211
1.118
1.286
0.625
1.154
0.000
1.400
0.000
1.333
1.505
1.286
1.133
1.083
-0.667
0.000
-16.889
1.167
1.071
1.333
1.333
0.000
1.364
1.133
-0.786
0.143
0.389
4.556
1.133
1.250
-0.139
1.105
1.222
0.850
-0.771
0.000
1.333
0.111
1.111
1.364
1.083
0.100
1.148
-4.000
-2.200
1.182
1.273
1.111
0.654
1.167
1.125
0.611
1.235
1.111
1.125
1.158
1.167
-1.100
0.606
1.273
1.333
1.100
0.981
1.149
0.000
-0.100
0.583
1.182
1.125
1.000
2.053
-0.071
1.300
0.611
-0.600
0.167
1.208
1.250
0.000
0.750
1.467
1.125
1.091
-0.333
0.000
1.222
-1.048
-0.867
0.000
7.818
1.100
1.057
-0.400
0.000
0.485
-1.100
0.611
1.083
1.286
0.763
11.714
1.182
-1.143
1.833
1.125
-0.795
1.000
1.143
-1.000
1.274
-2.625
1.143
1.182
1.307
1.083
0.833
-0.600
-1.857
1.182
1.000
-0.400
0.867
-3.267
1.000
1.222
-1.750
0.000
1.241
1.182
-1.500
0.375
-0.250
-3.000
1.155
1.091
1.125
1.000
1.000
1.158
1.250
1.222
0.864
0.000
1.375
0.682
1.167
1.300
-0.875
0.938
-3.333
1.000
-2.500
1.273
3.667
2.000
-0.167
1.083
-1.000
1.091
0.600
1.125
-1.000
1.231
-1.143
1.125
1.333
-0.167
0.167
1.182
1.072
0.000
1.000
1.273
1.105
1.200
1.273
0.111
-7.000
-2.667
-3.000
1.250
1.014
1.333
1.222
1.143
1.000
1.143
-1.667
1.286
-1.231
1.083
0.980
1.000
0.000
1.154
-0.389
0.667
2.362
1.333
1.312
-13.933
1.244
0.591
-0.633
1.118
1.222
0.630
1.182
-1.986
-0.333
1.000
-2.000
9.700
0.050
0.439
1.250
1.133
1.190
0.979
0.667
0.000
0.667
-0.917
-0.385
-3.000
0.682
0.767
-2.000
0.855
1.042
0.970
-0.077
-3.800
0.105
0.000
1.033
0.822
-2.024
0.940
1.105
1.200
1.095
1.077
1.400
0.667
1.238
1.286
13.000
-2.169
1.067
-0.286
1.111
0.071
1.250
0.000
-1.250
0.143
-1.500
1.091
-0.067
-0.400
-1.667
1.273
2.000
1.000
0.347
1.125
1.211
0.786
-0.167
1.286
1.167
1.250
-0.800
1.182
1.100
0.867
0.500
0.889
1.231
0.000
0.889
1.111
1.286
1.083
1.000
0.900
1.143
1.333
1.100
-1.100
1.000
1.000
1.400
0.100
-0.389
1.143
-4.000
0.105
1.300
-0.600
-1.194
0.100
0.000
-1.500
2.316
-0.636
-1.091
0.625
1.222
8.889
-1.444
0.692
1.250
1.176
-1.167
-0.500
-0.077
0.583
3.913
0.500
0.000
1.100
-4.000
1.200
-0.100
1.125
0.200
0.833
0.848
-3.667
7.000
1.417
0.559
1.286
-0.577
-1.375
1.000
1.500
-3.000
0.500
0.550
0.111
1.143
1.014
0.917
1.000
1.143
1.000
-0.818
0.893
-9.000
0.633
-1.333
1.133
1.222
0.843
1.176
1.333
-1.200
1.375
-1.556
1.200
1.286
-0.900
-5.500
0.062
0.000
1.000
-1.083
-0.729
1.023
-0.100
1.000
0.923
0.647
0.000
0.333
1.429
1.000
1.300
0.143
1.000
1.091
1.250
0.679
-0.682
0.750
1.156
-1.370
1.000
-0.100
0.143
1.286
1.333
-2.400
0.000
0.982
1.048
0.143
0.500
-0.059
-2.133
1.231
1.500
-2.289
1.000
0.091
1.222
0.643
1.333
0.625
-0.550
1.091
-0.231
-3.000
0.833
1.206
1.250
1.600
-1.000
-2.500
1.077
1.077
-1.403
0.667
1.000
0.939
1.059
-0.487
1.250
1.214
1.167
1.143
-3.000
1.714
1.000
-1.767
-0.286
1.286
0.111
1.143
-0.100
-0.125
1.091
1.222
-1.286
1.400
-0.062
0.571
-2.667
1.100
0.821
1.154
-13.000
0.200
1.143
1.214
0.000
0.000
0.000
1.375
1.286
0.910
-1.333
-1.750
0.383
1.400
1.000
1.125
1.133
-0.600
-0.250
-1.500
-0.929
1.308
0.111
1.111
1.083
0.050
0.283
1.200
1.286
1.000
1.125
0.874
0.867
-1.250
0.000
0.000
1.000
-1.000
1.067
0.889
0.000
1.500
0.000
1.250
1.333
0.000
0.562
-1.333
1.000
1.077
0.772
0.000
-0.833
1.125
1.091
-2.118
-1.214
1.182
1.250
1.264
1.250
-0.333
1.312
-1.750
-1.333
1.167
-1.500
0.300
0.000
1.091
-0.909
0.500
1.125
1.143
1.056
0.750
7.000
0.600
-0.950
1.308
-1.000
1.857
-2.000
1.000
1.250
-0.111
-1.100
0.750
1.182
1.375
1.400
-0.333
-3.250
1.071
1.067
1.286
0.792
0.600
0.643
1.143
1.056
0.000
1.091
-1.588
0.700
-1.295
1.000
0.656
-0.583
1.200
0.333
0.562
-2.667
0.882
1.397
-0.042
-0.143
1.000
-0.267
1.286
1.167
1.077
1.167
1.000
-0.810
1.214
1.000
0.643
1.200
0.500
0.611
1.500
0.000
0.778
1.125
0.750
1.091
1.111
-0.479
1.250
1.111
1.170
1.167
0.611
1.167
1.000
0.583
1.222
0.682
0.514
4.433
0.433
1.148
1.400
1.244
0.400
1.167
1.133
1.250
1.071
1.200
-0.500
1.222
1.000
1.359
-0.600
0.897
0.654
-2.400
-1.550
0.417
1.571
0.577
1.083
9.000
1.000
0.426
-2.062
1.167
0.100
-0.083
1.133
1.182
1.114
-3.000
1.100
-1.100
-1.333
1.111
1.083
1.111
-1.424
1.093
1.417
1.067
1.100
1.214
-1.143
-4.000
1.300
1.250
-0.100
1.167
-1.333
1.455
-2.000
1.000
1.100
1.143
1.133
1.250
1.133
1.167
0.899
0.750
1.417
0.000
1.250
0.000
2.783
0.917
-1.500
1.200
1.000
1.188
0.583
1.133
0.800
0.000
0.390
1.131
2.000
-1.500
1.231
1.333
1.067
1.000
0.900
0.867
1.091
0.939
1.000
0.000
0.500
0.000
1.182
1.053
1.182
1.143
0.333
1.167
-0.143
1.091
1.964
1.250
1.273
0.750
1.143
1.167
1.091
1.188
0.022
-1.346
0.643
1.087
1.136
1.071
1.333
1.625
-0.428
0.500
-2.000
1.250
1.000
1.182
0.591
-0.667
1.000
5.000
0.000
1.300
0.833
1.182
1.260
-0.429
1.091
1.235
1.000
1.167
1.667
-1.125
1.200
1.267
0.583
0.923
-1.524
-12.875
1.167
1.083
-4.000
0.843
0.625
0.000
1.100
1.214
1.333
0.833
1.318
0.000
1.429
1.099
1.143
1.222
1.182
1.100
-0.956
1.500
1.083
0.410
-0.083
1.091
0.410
1.333
-0.708
1.286
1.100
0.833
0.000
0.067
-8.333
-3.958
1.091
0.600
-4.625
-1.333
1.035
-0.487
0.931
0.989
1.200
0.700
0.867
1.133
-1.000
0.667
1.143
-1.400
0.319
-0.971
1.125
1.222
1.000
0.000
-0.500
1.077
1.286
1.308
-1.333
1.084
0.682
1.050
1.081
1.222
1.222
0.483
-0.292
0.000
1.000
0.129
0.625
1.375
1.033
0.333
1.273
0.977
1.091
0.000
1.000
1.000
1.167
-0.077
0.000
1.062
0.000
-1.095
1.077
1.179
0.000
1.417
1.139
0.000
0.143
1.000
1.188
0.000
1.231
0.500
0.577
0.000
0.800
0.125
1.167
0.580
1.263
-0.900
-2.000
1.000
1.429
1.091
0.758
-1.333
1.214
1.333
1.375
0.000
-2.000
1.083
1.143
-0.712
1.000
-0.333
0.556
1.107
-0.091
0.000
1.222
-1.556
0.000
1.000
1.100
1.167
1.231
1.294
2.352
-1.067
2.200
1.091
0.417
-8.938
1.333
-0.700
-0.250
0.100
1.125
0.000
-0.083
-0.111
2.400
0.682
-6.833
1.143
0.091
1.143
0.867
0.583
1.280
1.100
1.500
0.000
1.333
1.250
1.200
0.250
1.077
1.400
1.375
0.000
0.000
0.611
1.077
-1.611
1.133
1.286
1.167
1.143
1.154
1.039
0.000
1.000
1.000
1.011
1.250
1.231
0.000
-1.500
7.875
2.833
1.077
-1.233
0.731
0.682
0.091
0.000
1.100
0.000
1.286
1.100
0.000
0.667
1.125
1.250
-0.930
0.000
-0.333
-1.023
3.444
0.755
1.143
-8.000
1.067
1.143
0.722
1.250
-0.059
1.167
1.111
1.134
0.333
1.083
2.238
1.143
1.267
0.917
-0.167
1.463
1.091
0.750
-0.071
0.821
-1.800
0.700
0.250
1.143
0.611
0.286
-4.333
1.000
1.167
0.967
-0.778
1.100
-0.111
1.400
1.149
-2.000
0.778
1.118
2.000
1.333
1.000
-0.375
-1.000
1.778
1.400
-3.812
-0.800
1.222
-2.714
0.772
0.111
0.500
1.333
1.500
-0.250
1.000
0.538
0.945
1.072
-0.775
-0.167
1.308
0.487
0.000
0.000
0.000
1.433
1.333
-12.000
1.050
0.417
1.857
1.167
1.182
1.125
-1.083
1.250
1.100
-1.125
1.222
1.107
1.222
1.167
1.000
-5.500
1.125
1.091
1.200
0.000
-1.500
1.111
0.067
1.091
1.667
-1.948
0.333
1.170
1.000
1.250
1.375
0.000
1.200
-0.780
0.500
1.222
1.000
1.250
1.111
-1.077
-0.091
0.217
1.462
1.333
1.000
-2.000
1.286
0.611
1.100
-0.923
1.167
0.000
-0.786
1.000
-0.988
1.300
0.833
0.700
1.143
0.850
1.200
-2.000
-0.083
1.286
0.967
1.200
1.125
-1.333
1.125
1.077
1.222
-0.500
1.154
1.200
1.154
0.949
1.111
0.240
1.154
1.083
-3.000
0.500
0.885
0.000
-2.100
-3.800
1.143
1.300
1.100
0.900
0.583
0.000
-0.933
1.091
1.007
1.167
0.000
-1.000
-0.250
1.286
1.333
1.062
0.000
1.167
1.167
-6.071
0.000
1.333
-1.633
1.000
0.000
0.000
1.182
1.286
1.241
1.303
1.316
2.146
1.111
0.396
8.562
0.000
1.143
-1.000
1.250
1.091
1.167
1.385
-4.000
-0.458
0.000
1.260
1.308
-0.952
0.444
1.118
1.000
1.333
0.880
1.125
1.000
1.167
0.500
1.214
0.000
1.143
1.286
1.375
-1.727
1.038
0.000
0.375
0.000
1.125
0.000
-1.250
1.308
1.250
-0.118
1.000
1.250
1.167
-1.209
1.333
0.000
-1.500
1.167
1.143
0.000
0.286
1.182
0.571
1.353
1.143
0.773
-0.069
1.167
1.000
-1.267
-1.500
1.143
0.500
1.182
0.000
1.250
-1.167
1.455
1.200
-1.000
-1.667
1.106
7.778
-3.500
1.300
1.250
0.800
1.111
1.151
1.524
0.654
0.707
0.778
0.571
1.500
0.111
0.000
0.676
1.111
1.222
0.000
1.167
-1.067
1.024
1.167
-0.050
-0.500
1.125
0.667
-0.071
1.200
0.533
1.222
-3.500
1.164
1.286
1.125
8.875
1.125
-1.375
1.222
1.125
-2.952
-3.500
-1.250
1.143
1.143
1.143
1.143
1.125
0.600
0.333
0.167
1.154
1.200
1.222
1.143
-0.349
1.200
1.111
1.333
1.083
-0.857
0.577
1.118
-1.333
0.125
1.333
-1.568
-1.900
1.200
0.591
1.200
-1.000
0.762
1.166
1.676
1.500
2.500
-0.667
1.143
-2.100
0.667
0.694
0.667
1.143
1.125
1.214
1.000
0.867
1.125
1.286
0.800
0.000
0.736
0.559
1.000
0.077
-7.000
1.070
0.571
-0.350
-0.600
1.042
0.700
-2.700
1.071
1.143
1.000
-0.551
0.946
1.111
-1.000
0.682
0.600
1.167
0.000
1.009
0.111
1.333
0.091
1.182
0.889
1.500
0.111
1.250
0.577
-1.357
1.077
1.167
1.500
0.077
0.000
0.857
1.000
0.500
1.100
1.083
-1.000
1.182
1.091
1.222
1.222
0.487
11.000
1.286
1.100
-2.200
1.333
-0.917
1.286
1.100
-0.111
-4.000
0.393
-4.875
0.881
1.300
1.364
0.987
-1.600
1.333
1.103
0.000
-1.708
1.000
0.000
1.472
1.182
1.182
1.333
-0.900
-1.500
1.000
1.000
-0.400
0.000
-11.857
1.000
-7.000
0.983
1.875
1.188
0.676
1.200
0.111
1.312
1.250
1.244
0.848
0.595
1.500
1.400
-0.042
1.000
-1.333
1.333
1.125
1.250
-0.417
-0.282
-2.500
-0.833
1.286
0.125
1.143
0.567
1.042
-1.310
-0.562
1.100
0.595
-1.357
1.125
1.167
1.143
1.125
1.250
-0.167
1.211
-2.500
0.111
-1.000
1.375
1.069
1.019
1.167
-1.429
1.357
0.250
-2.100
1.111
1.286
1.125
0.091
-1.000
1.400
0.583
-1.000
0.268
1.250
-1.429
0.286
1.100
0.908
1.286
1.100
1.312
1.062
0.386
3.000
0.848
0.600
1.417
1.167
1.066
-0.827
1.167
1.037
0.358
0.432
0.314
0.000
-1.724
-6.000
5.667
-1.167
1.000
1.143
0.000
-1.000
1.000
1.111
-1.467
1.111
-0.091
1.273
-1.050
-0.833
1.333
0.857
1.154
0.611
-0.100
1.375
0.125
-0.200
0.548
1.214
1.264
1.120
-1.125
0.866
1.051
-0.607
-1.000
1.125
1.083
0.333
0.917
1.222
1.200
1.273
1.182
-1.035
0.000
1.053
-1.467
1.143
1.111
1.400
8.385
-2.833
1.062
1.111
1.062
0.897
0.458
0.700
0.792
0.625
1.214
-3.000
1.143
0.067
1.300
1.139
0.964
1.444
-6.545
0.143
1.364
0.900
1.500
1.091
1.143
1.154
1.250
0.000
0.500
1.286
0.167
1.050
1.444
0.712
1.417
0.889
0.810
1.111
-1.000
1.146
1.091
1.222
0.167
1.364
1.125
1.182
1.250
1.167
0.600
-1.100
1.214
-1.714
0.077
1.167
1.333
1.200
2.000
-1.321
1.143
1.100
1.286
1.375
1.042
0.143
1.091
0.636
-0.792
1.000
1.182
-0.686
1.100
1.167
1.408
1.222
1.286
1.106
0.583
1.214
1.556
0.800
-0.500
1.250
0.567
0.948
1.200
-4.250
1.079
0.091
1.143
0.062
1.182
1.000
0.562
1.333
0.000
-0.667
0.200
-0.091
-1.375
1.091
-0.538
0.914
0.893
0.000
1.200
1.095
-8.000
1.400
-2.800
0.000
1.000
0.000
12.138
-1.091
-2.000
1.286
1.245
0.000
-0.333
1.000
1.444
-0.700
1.143
0.000
1.077
1.167
-2.500
1.043
1.077
1.500
0.211
1.125
1.200
1.154
-1.000
1.429
0.000
1.142
-3.000
0.577
0.386
1.083
1.375
1.091
-0.857
-0.615
1.151
1.000
1.182
-0.745
0.167
0.964
-1.429
0.071
-0.111
-2.400
-0.091
0.625
-0.667
0.938
1.286
0.625
1.111
1.143
1.143
1.250
1.100
-1.200
0.577
1.235
0.381
0.000
1.111
0.893
1.136
1.054
1.091
-0.091
-2.000
0.200
0.952
1.250
1.286
1.053
0.889
0.056
-0.933
1.333
0.553
1.000
1.144
1.250
0.100
1.083
1.364
1.100
1.333
1.173
4.000
0.939
1.286
1.667
0.577
1.167
-1.500
1.300
1.294
0.867
1.250
1.125
1.000
1.000
1.222
0.000
0.167
0.000
1.273
1.286
1.714
0.667
1.286
-1.100
0.417
-9.500
1.077
1.300
1.250
1.417
-0.838
1.250
1.200
-2.495
1.200
0.587
-1.667
0.000
1.300
-0.880
0.768
1.000
1.250
1.200
0.767
-1.273
1.200
0.643
-3.000
-0.056
1.375
-0.662
1.235
0.727
1.111
0.067
1.400
-0.600
1.000
-0.833
-1.000
1.548
9.000
1.455
1.133
0.889
1.083
1.083
0.722
1.000
-0.571
4.000
1.000
0.167
1.100
-0.333
1.125
-0.538
1.111
1.125
1.009
1.083
0.843
-1.000
1.286
1.231
1.000
-3.000
1.000
-1.200
-1.500
1.000
4.714
10.000
-1.221
1.273
1.333
1.091
1.182
0.701
0.654
0.242
1.250
1.091
1.250
0.667
-0.200
1.500
1.136
1.333
1.056
1.143
-6.591
1.125
-0.767
1.200
1.222
1.067
0.722
0.000
0.848
1.375
0.500
1.000
1.045
-0.136
1.111
-0.050
1.385
1.100
1.222
0.000
1.200
0.600
1.273
0.143
1.011
-2.500
-0.667
1.143
-3.571
1.125
0.764
0.548
-11.000
1.214
-0.091
0.000
0.000
-0.324
-0.100
1.250
0.029
1.091
-0.125
0.000
1.083
1.000
1.129
1.000
1.182
0.900
1.111
1.125
1.000
0.333
1.182
1.000
-1.750
1.182
1.111
2.200
1.083
-2.500
0.950
-0.462
1.125
1.250
1.300
1.000
1.167
-0.976
1.222
1.417
0.000
8.824
0.083
0.854
0.000
1.235
1.235
1.222
-0.513
1.143
1.100
7.130
-1.071
1.429
1.190
0.154
1.222
-1.533
0.357
1.000
0.786
1.100
0.000
-0.891
1.125
0.125
-2.167
1.333
1.111
1.429
0.833
1.333
-2.333
-0.958
1.250
1.308
1.091
1.429
-1.857
1.148
-1.111
1.091
0.062
1.067
0.000
1.150
0.700
0.000
0.814
0.000
0.577
1.000
0.182
1.500
1.000
0.000
0.817
0.091
-0.424
1.200
1.100
1.227
1.500
1.100
1.100
-1.909
0.583
0.125
-1.000
0.952
1.111
0.000
1.286
0.000
1.200
0.400
0.000
1.154
1.364
-1.202
1.000
1.000
1.273
1.097
1.200
-1.500
1.154
-0.500
3.000
0.600
1.000
1.143
1.111
-1.500
0.667
0.143
1.071
0.941
1.080
1.125
-0.077
0.077
0.267
-0.750
1.000
1.143
1.222
0.867
0.000
0.924
0.393
-1.000
1.250
0.600
1.571
0.917
0.000
0.867
1.250
0.143
1.188
4.143
1.000
1.000
1.044
1.286
1.167
1.125
0.000
0.167
1.071
0.000
1.000
1.113
0.083
1.286
1.182
0.833
0.500
0.000
0.000
1.357
-0.455
0.000
1.017
1.273
1.167
2.000
1.215
1.222
1.111
0.893
1.125
0.000
0.852
0.000
0.000
-5.900
0.712
1.231
-1.500
1.143
1.333
1.125
-0.900
1.300
-1.385
1.375
1.111
4.442
1.182
1.455
0.091
-0.167
1.157
-6.875
-0.500
1.167
0.577
1.162
1.333
1.000
1.364
0.917
1.122
1.000
-1.400
-5.000
-1.222
1.267
0.667
0.283
-0.319
1.300
-4.000
-0.673
1.100
0.583
5.000
0.557
8.875
1.231
1.091
1.125
-2.000
1.100
0.333
1.154
1.000
1.143
1.091
-1.400
1.301
0.861
1.091
0.750
0.938
1.143
1.080
2.048
-0.357
1.746
-1.085
1.143
0.500
1.143
0.111
1.333
1.125
1.333
1.714
1.111
-0.400
1.200
-0.179
1.154
1.000
-7.000
1.111
0.848
1.067
1.167
1.143
-1.077
0.000
-0.333
1.231
0.462
1.333
1.167
1.091
-1.556
1.375
1.083
0.929
-0.393
-0.071
0.000
-0.650
0.964
-1.000
-0.733
1.110
1.000
0.848
0.750
-0.613
-0.250
-11.917
1.125
-0.433
-0.629
1.100
1.250
0.833
1.072
1.333
0.000
0.500
1.250
-0.273
-2.000
1.125
1.000
-3.000
1.667
1.286
1.250
1.286
1.286
-0.697
1.222
1.000
1.182
1.674
0.071
-0.091
-3.000
0.967
-1.000
1.400
0.696
-4.500
-1.167
1.143
0.262
0.000
1.143
1.300
-1.500
0.000
1.333
1.167
1.176
1.000
0.557
11.923
0.944
1.150
-0.500
0.000
0.190
1.000
0.591
1.195
-2.333
-1.000
4.800
-0.909
0.000
1.133
0.893
1.000
0.000
1.286
0.500
-1.857
1.300
-1.242
1.286
-0.667
-0.125
1.070
1.300
0.687
-13.000
1.111
0.744
-0.067
1.200
0.500
-1.100
-3.000
0.583
1.286
1.364
1.286
0.900
1.143
1.500
0.125
0.773
0.432
1.250
0.537
0.631
-0.500
-7.875
0.977
1.222
-1.333
0.500
1.333
1.750
0.067
1.286
0.263
-2.429
1.286
0.567
-0.067
0.424
-0.036
-0.033
0.091
0.286
0.983
-0.450
0.333
1.286
-3.000
1.357
1.268
0.333
1.060
-2.273
-0.091
-0.452
1.286
1.800
-1.778
1.118
0.200
0.861
2.500
1.143
0.917
-0.900
1.444
1.167
1.125
-1.143
0.059
0.000
1.083
1.111
-1.321
1.143
0.400
0.000
-1.833
-0.091
-0.059
0.167
0.000
-0.091
0.321
1.000
0.000
0.000
0.000
1.100
1.125
4.600
1.286
-1.333
-0.633
0.733
-2.000
1.333
0.633
-2.018
1.100
1.143
0.262
1.222
1.455
1.083
0.500
-0.200
1.091
1.154
1.154
1.167
-1.100
0.896
1.375
1.222
1.000
1.143
-1.130
1.333
-0.917
1.200
-1.000
1.375
-3.000
1.091
1.385
0.500
-7.000
1.000
-1.083
1.375
1.030
1.300
0.000
1.167
1.286
0.000
0.000
-0.750
-1.657
1.143
1.125
-0.200
1.111
1.222
1.125
1.300
0.125
1.333
1.200
0.091
1.333
0.091
1.001
-1.778
1.000
1.000
-1.000
0.827
1.200
1.167
0.000
1.100
0.000
-1.545
-1.091
1.333
1.125
1.333
1.111
0.814
1.375
1.000
1.178
-0.250
1.167
1.400
0.867
0.850
0.283
0.200
-9.833
0.333
1.273
-0.091
-0.125
0.000
1.250
-1.167
0.000
1.400
0.667
1.286
0.654
-0.625
0.750
-7.000
1.308
-0.113
0.000
0.605
1.000
0.000
1.250
0.591
1.000
0.071
1.286
0.143
1.250
-0.091
1.158
-0.649
0.583
1.286
1.286
1.055
0.000
-0.500
-1.667
1.286
-0.333
-1.100
1.083
1.333
1.500
1.235
1.167
1.111
1.143
1.333
0.889
-2.250
1.182
0.111
1.114
-2.000
-0.291
-0.625
1.400
-1.667
-1.333
1.333
1.156
0.833
1.333
1.167
0.875
1.083
1.133
-2.000
0.705
-2.250
1.333
-1.917
1.250
1.077
-0.286
0.000
0.643
0.556
0.000
1.043
0.500
1.091
1.412
0.091
1.429
-0.806
0.936
1.250
0.321
0.053
-0.167
0.917
1.222
1.273
1.375
1.111
1.286
0.991
0.000
1.125
1.100
1.067
1.400
1.126
1.500
0.000
1.364
1.200
4.000
1.400
1.125
1.273
-0.733
1.273
0.222
-0.500
1.167
1.200
1.143
1.625
1.300
0.100
1.154
1.133
1.308
1.111
1.000
-1.000
1.833
0.857
-1.000
1.125
0.833
1.200
1.143
1.333
1.154
-2.700
1.143
1.250
1.286
1.500
0.562
0.077
1.087
1.000
1.273
1.000
-6.000
1.183
1.281
-0.500
0.851
-0.667
0.100
1.125
1.286
1.188
-0.700
1.000
0.982
1.333
0.567
-2.214
-1.396
1.100
1.194
1.286
0.616
1.278
0.692
1.143
2.786
-1.000
-8.000
-2.092
1.128
-0.964
1.333
-0.200
4.705
0.067
1.000
0.067
1.200
1.231
1.333
-0.800
1.110
0.000
1.214
1.083
1.286
0.000
1.250
1.137
-2.250
0.908
-0.125
0.000
1.125
0.833
-1.154
-7.000
0.810
1.286
0.125
1.375
0.333
-1.000
-5.667
1.429
0.000
1.000
1.085
1.021
1.067
0.000
1.077
-1.333
-1.500
-0.700
1.125
0.439
0.200
0.804
1.333
1.074
-1.226
1.000
-0.714
0.611
0.059
1.250
0.891
1.000
0.886
1.125
1.312
1.083
-1.227
0.450
0.000
-0.532
0.643
0.810
3.000
1.000
1.286
1.182
1.000
0.000
1.125
1.053
3.090
-5.000
1.250
-1.750
1.200
1.176
1.143
-1.044
1.214
1.294
0.381
-1.200
-6.000
1.154
-2.200
1.250
1.149
0.990
1.100
0.100
0.731
1.111
0.779
1.017
1.222
1.100
-1.029
1.167
1.036
1.167
1.143
-1.267
-1.333
1.200
1.182
-3.000
-1.314
0.421
-1.550
0.936
1.250
-0.143
1.150
1.200
1.100
1.333
1.143
-1.500
1.200
1.222
0.940
1.061
-0.143
0.000
0.827
1.273
5.900
0.600
1.188
0.000
0.722
1.143
-1.800
1.250
1.333
0.981
-2.250
1.250
1.059
-3.056
0.067
1.111
0.667
0.167
1.125
1.200
-0.500
0.784
1.091
0.667
1.091
0.611
0.833
0.405
1.250
-1.143
0.591
1.364
-0.386
0.500
-2.000
1.200
5.000
1.062
1.121
1.100
1.077
1.250
1.167
0.500
-0.625
1.185
0.814
1.200
1.143
0.550
1.167
0.459
0.611
-2.977
0.000
-2.238
-8.000
0.500
-0.964
0.444
-2.107
1.200
0.000
1.223
1.143
1.300
1.400
1.364
1.133
-0.071
-0.167
1.108
0.091
1.267
-1.667
1.143
0.871
-7.000
-1.000
1.000
1.300
1.000
0.000
-1.000
0.600
0.796
1.500
0.000
1.189
1.231
1.333
0.000
2.367
1.167
1.214
1.286
0.071
1.154
1.286
1.154
1.333
1.173
0.997
1.075
-2.000
0.500
1.133
-2.500
1.333
0.786
-1.222
-1.087
1.818
1.111
1.222
1.333
0.682
0.833
1.167
-0.743
1.000
1.460
-0.179
-3.667
-6.000
-3.667
-1.500
0.591
1.143
-5.000
1.118
-0.125
1.091
1.190
1.500
-1.417
1.436
0.559
1.289
1.098
1.250
1.300
1.400
1.100
0.625
1.250
-2.667
-1.514
1.222
1.353
0.208
1.038
0.091
1.182
1.125
0.727
1.250
0.600
1.245
0.682
0.273
1.167
1.143
-2.000
1.000
-1.233
1.222
1.333
1.200
-0.250
1.112
1.222
1.500
-0.667
0.979
0.886
1.083
1.027
1.125
1.100
0.559
0.000
1.625
0.667
-0.556
0.532
-2.167
1.286
1.091
0.000
1.550
0.100
1.176
1.625
0.917
-1.000
1.333
0.000
1.250
0.871
1.400
1.000
3.190
1.231
-0.500
1.308
1.333
1.059
-1.333
1.143
0.714
1.083
1.273
1.125
1.143
-1.000
-0.455
0.832
0.143
0.000
1.071
0.803
-1.231
-0.292
1.125
0.000
1.000
1.000
1.200
-0.083
0.700
2.000
0.712
-1.150
1.200
0.500
-0.333
1.333
1.333
1.125
0.500
-1.316
0.947
1.229
-2.000
1.200
1.111
1.167
-1.417
1.143
-0.562
1.250
1.091
1.222
5.625
0.577
0.000
1.111
1.059
1.125
-1.667
-1.000
-1.000
-0.167
0.000
1.238
-0.062
-3.083
0.972
0.750
0.500
0.071
0.000
1.111
1.143
-1.833
0.643
-0.750
1.088
1.111
1.200
1.031
1.054
0.618
0.000
0.947
1.004
0.736
0.810
-0.616
1.273
-0.500
0.670
-1.600
0.500
0.611
0.167
-1.052
1.200
1.100
1.000
-0.333
1.250
-3.750
1.222
0.000
1.765
1.100
-0.833
0.533
1.000
1.176
1.200
-1.143
-2.200
1.188
0.111
0.900
1.000
1.071
1.154
1.046
1.154
1.182
0.993
1.250
1.250
1.429
-0.143
-3.800
-2.000
1.000
5.079
1.049
1.118
-9.000
0.000
0.450
0.309
1.000
0.900
0.529
-2.692
0.125
1.141
1.111
-0.500
0.333
0.908
1.200
1.333
1.143
1.000
1.214
1.333
1.333
-0.091
1.100
-1.712
0.625
0.000
-1.200
-0.464
1.222
0.000
1.222
1.200
0.211
-0.111
0.997
1.267
0.952
1.273
1.067
1.250
0.583
1.154
3.133
1.077
1.222
-1.125
1.222
4.941
1.235
-0.125
1.615
-1.636
1.125
1.077
-0.595
-0.792
-1.000
1.267
0.000
-0.583
1.078
0.000
1.125
1.111
0.710
-0.250
1.000
1.364
1.000
0.211
1.286
0.917
1.143
1.101
1.172
1.154
-0.091
1.336
0.941
0.996
1.294
0.805
0.000
1.125
-1.400
0.091
1.455
0.125
1.200
1.089
1.171
1.273
-3.667
1.182
1.286
4.500
1.500
0.045
10.000
1.200
0.250
1.333
1.111
0.000
-0.359
1.000
0.071
0.000
1.357
-1.450
0.000
1.111
0.500
-1.167
1.833
0.758
1.000
-0.405
1.176
1.263
0.500
0.861
1.050
1.400
1.059
0.515
1.077
-0.792
0.867
-3.000
1.091
1.083
0.848
1.086
1.333
-0.386
-10.000
1.167
0.625
0.125
0.458
1.000
1.000
1.143
2.616
1.000
0.167
1.111
-0.500
0.562
1.154
0.125
1.286
-3.182
1.017
1.333
1.300
-1.125
0.167
-1.000
2.979
0.700
-1.200
-0.133
-0.472
1.083
1.714
1.071
0.000
1.143
-1.667
1.182
0.000
0.000
1.333
4.000
0.733
1.260
1.364
0.333
1.167
1.778
0.000
1.250
-0.538
0.967
-2.000
0.500
0.077
1.222
-3.000
1.250
-1.368
-1.000
0.000
-0.222
1.600
0.722
1.200
1.000
0.867
1.000
-1.750
1.091
-0.071
1.263
-2.667
0.000
1.375
1.250
-0.500
1.333
1.300
0.000
1.111
0.786
1.100
1.429
1.087
0.588
2.429
1.067
1.188
1.000
-1.000
-0.625
1.286
1.286
0.149
0.000
0.111
0.611
1.200
1.429
1.100
1.167
-0.337
0.562
0.667
1.286
1.167
-2.000
1.119
8.367
-0.532
1.000
0.556
0.000
0.182
0.700
1.071
0.591
0.694
1.182
0.432
0.753
1.000
1.038
-3.643
-0.750
0.705
0.000
0.958
-0.923
-0.900
1.167
0.954
1.286
0.410
-8.438
-3.200
-1.091
1.083
-1.333
0.364
1.286
1.250
1.000
1.375
1.071
1.100
0.939
1.222
1.286
0.000
1.333
1.500
1.455
1.125
1.250
0.591
-0.933
1.167
-7.000
1.273
-0.361
-8.000
1.203
0.111
1.333
-1.000
0.429
1.333
1.667
1.188
1.143
1.154
1.167
1.333
0.793
1.100
0.000
1.111
0.100
1.133
0.605
5.750
1.604
0.000
1.400
1.207
1.125
1.125
-0.938
1.186
-0.062
-2.364
-1.667
0.833
-1.100
-8.000
1.125
1.400
0.071
0.500
1.125
1.133
0.904
0.722
1.250
1.125
1.083
0.271
1.156
1.023
0.868
-5.000
1.050
-1.077
1.300
1.032
1.023
-0.583
0.884
0.812
-0.433
-1.091
0.000
1.000
1.333
1.250
1.222
1.143
1.222
0.045
1.091
0.100
0.867
1.429
-1.500
-1.429
-6.000
1.429
1.812
-1.111
1.250
0.720
1.100
1.000
-3.067
1.333
1.215
-1.143
-0.333
-2.500
1.111
1.143
1.057
1.182
0.500
1.286
-0.810
1.286
1.333
1.250
0.848
1.104
0.580
1.333
-0.462
0.931
1.074
1.071
-0.091
0.056
-1.750
-0.443
1.400
1.154
1.235
0.333
-1.111
1.200
-1.250
1.125
2.200
1.083
0.083
1.077
-0.059
1.111
1.105
0.000
1.333
-1.500
0.942
-4.000
1.000
1.111
1.059
-0.500
1.000
1.250
-1.769
0.125
-3.500
1.143
0.897
0.358
1.000
1.273
-2.667
0.392
1.400
-0.143
1.250
1.750
1.100
1.222
1.125
0.125
-3.750
1.143
2.614
1.300
0.000
1.000
1.000
0.125
0.630
-0.500
0.111
-1.231
0.600
-0.222
-1.154
-1.400
1.143
-1.589
1.182
0.984
1.182
-0.500
0.948
1.333
0.967
1.333
1.273
0.000
1.750
1.250
0.077
1.333
1.400
1.125
1.111
-2.444
1.111
0.000
0.000
0.000
0.000
-0.100
1.235
-1.000
0.874
-1.286
0.286
1.182
-0.667
1.200
0.515
0.643
1.200
0.125
-2.667
1.000
0.917
1.181
0.056
0.738
0.067
1.111
0.000
-4.800
0.881
-1.667
-1.000
-0.733
0.000
-2.200
-1.250
0.938
1.250
1.182
1.333
1.286
1.333
1.200
0.967
0.000
1.091
1.400
0.183
1.000
0.000
-0.105
0.000
0.000
0.000
1.214
0.333
1.333
1.300
0.577
1.176
-0.778
1.100
1.333
0.625
0.587
-1.200
1.050
1.077
0.333
1.000
-1.750
-0.254
0.125
1.125
-1.067
1.286
0.800
-0.286
-0.867
0.500
1.125
1.286
0.000
0.691
0.000
3.250
1.300
1.267
0.633
1.362
1.111
-0.333
0.700
0.333
-0.750
-1.500
-1.000
1.444
0.733
1.333
-1.000
2.923
1.000
1.375
-4.000
1.000
1.375
-3.000
1.111
1.182
0.967
0.972
1.125
0.625
-1.273
0.625
0.571
-1.853
1.000
2.083
0.611
1.375
1.250
-0.111
1.182
-1.455
0.643
1.000
-0.100
1.000
0.700
1.125
1.167
-0.050
1.200
1.300
0.143
1.000
0.738
0.939
0.700
1.111
1.154
1.111
-0.136
1.167
0.700
1.200
-0.143
0.875
0.125
0.000
9.269
-0.571
-0.950
1.333
-1.700
1.133
1.263
-14.000
0.571
-0.222
-2.333
1.173
-0.182
0.083
-0.100
1.057
1.095
1.367
-1.417
1.249
0.967
1.167
-0.250
-1.500
-0.347
1.000
0.867
1.100
0.200
0.894
1.111
-0.783
1.067
1.026
1.154
1.333
1.273
0.000
1.125
-1.800
1.333
1.222
1.143
1.429
1.167
0.000
1.000
-1.371
-0.487
0.867
1.167
0.736
0.548
-1.171
1.500
1.125
-1.091
1.111
1.125
0.778
1.235
0.369
0.000
0.000
0.100
0.810
1.222
1.154
-0.096
-0.267
1.108
1.167
-1.273
1.375
0.000
0.000
1.143
-1.182
0.725
-3.600
-1.500
1.500
-0.500
-0.286
2.357
0.690
1.200
1.200
1.023
-0.091
1.231
0.125
0.111
0.667
0.929
0.000
1.143
2.019
1.250
1.108
1.000
0.611
1.000
-1.333
-1.571
0.091
0.000
1.375
-0.545
1.500
1.214
0.667
-0.067
0.000
-1.286
-1.000
1.222
0.000
1.500
-2.000
1.286
0.500
1.143
1.088
-1.405
1.200
1.091
1.222
1.273
1.222
-0.500
-9.000
0.000
1.157
2.667
0.750
1.273
0.583
-0.667
1.000
1.143
2.222
-1.167
-0.903
1.200
1.600
0.553
1.200
1.273
0.908
0.000
1.222
1.267
1.286
1.133
-0.800
1.143
0.917
1.111
-1.650
1.250
1.083
1.143
0.385
1.164
1.111
-0.400
0.682
1.222
1.023
1.137
1.458
-0.500
1.043
1.115
-0.550
1.037
1.333
1.200
-0.923
0.417
1.182
1.250
1.231
0.000
-3.000
-1.750
-1.286
1.400
0.784
1.125
1.222
0.000
-1.091
1.100
1.286
-1.461
0.725
-1.000
0.163
1.250
1.053
-1.667
1.100
1.000
1.327
2.400
0.000
-0.059
1.000
1.000
0.711
1.067
0.000
1.263
0.722
0.750
0.932
-7.000
-0.875
1.286
-2.714
1.206
1.200
1.167
1.286
1.200
1.133
-1.133
-7.000
1.200
1.009
-1.800
-0.883
1.000
1.222
0.881
1.000
1.333
1.125
-3.400
1.182
1.333
-2.600
0.333
1.222
1.167
1.000
1.150
1.000
1.100
0.000
0.333
5.021
0.987
1.100
0.438
1.200
0.848
1.100
1.091
-0.125
1.059
1.077
-1.000
0.386
0.804
1.004
0.450
1.333
-0.619
1.100
2.378
1.091
1.000
-1.000
-0.633
1.364
1.250
-0.856
1.143
1.227
-1.286
1.143
-4.000
-0.100
-0.013
-0.071
-3.000
1.133
-2.101
0.683
1.100
0.000
0.000
1.250
0.456
1.200
0.500
1.200
1.133
0.600
1.286
3.286
-0.708
0.000
-2.000
1.136
0.290
1.000
0.583
1.143
1.273
-0.889
0.810
0.844
-0.111
1.111
1.000
-2.000
-1.503
1.154
-1.000
-1.364
0.833
1.357
0.125
3.197
1.333
-1.000
1.000
-1.250
1.167
1.091
0.091
1.143
0.722
0.533
1.167
1.125
1.222
1.100
1.214
0.000
1.250
-0.500
1.083
1.800
-0.600
1.143
1.200
-0.667
0.643
1.375
1.113
1.250
0.000
1.125
-0.500
0.848
-0.667
0.200
-2.500
1.232
0.750
0.000
1.125
1.294
-1.250
0.416
0.240
0.200
1.200
-1.167
1.385
0.533
1.231
1.071
1.111
1.308
0.210
1.250
-0.246
1.144
0.250
1.429
0.000
1.100
1.200
1.200
1.200
1.143
1.250
0.500
-2.000
1.250
0.200
-1.333
1.100
1.333
-0.533
9.900
-0.100
0.000
0.310
0.731
1.077
0.700
1.375
0.000
1.067
1.153
0.000
1.239
-0.500
1.115
0.562
1.250
0.833
-1.333
-0.333
-1.500
-0.583
-1.333
0.458
6.684
1.222
-1.000
0.786
-1.167
1.333
1.167
1.286
-0.722
1.111
0.167
1.111
1.409
1.059
1.250
1.818
1.000
1.250
1.044
-1.083
1.167
0.833
0.000
1.000
1.050
1.222
0.643
0.933
0.167
1.222
0.250
1.256
1.357
1.154
1.000
1.400
-2.167
0.000
1.143
-0.091
-1.033
-4.000
0.848
0.000
1.286
0.700
1.100
-0.810
1.182
1.000
0.894
0.000
1.333
1.000
1.083
0.484
1.333
-0.750
1.250
1.143
-1.111
1.231
1.125
0.000
-0.071
-0.500
1.083
0.500
0.000
0.067
1.100
1.083
1.091
-1.083
1.166
0.292
0.000
-1.434
1.108
1.111
0.729
-1.976
1.857
-14.000
-1.167
-7.000
1.333
0.000
1.400
1.150
-2.436
1.333
0.625
1.133
1.400
0.125
1.500
0.893
0.530
1.400
-1.250
0.333
-2.400
1.231
-6.500
0.392
-1.111
-1.500
1.000
0.500
-0.105
-0.517
-1.300
1.062
1.100
-0.632
1.000
1.300
0.825
1.250
1.250
0.567
1.333
2.421
-3.667
2.250
0.562
-1.000
0.767
-0.167
-2.650
0.926
1.143
-0.083
1.000
1.100
-0.774
0.925
1.111
-1.750
0.059
1.100
1.400
-2.500
1.250
0.000
-1.229
1.214
-0.286
1.091
1.125
1.091
1.167
1.500
1.091
1.616
0.500
1.000
0.871
-2.429
1.154
1.167
1.250
1.286
1.067
-0.600
1.250
1.071
0.000
0.817
1.125
0.633
-8.000
1.333
0.500
1.125
-1.389
1.083
0.654
0.818
1.100
-0.476
-0.421
1.143
1.500
1.436
0.833
-1.333
3.417
1.167
0.917
1.200
0.071
0.167
1.250
0.000
1.333
1.235
0.892
1.167
1.167
1.182
1.100
0.300
1.026
0.667
0.569
-0.970
1.111
1.154
1.455
-0.111
-0.429
10.909
1.126
0.350
2.450
-0.300
1.400
1.125
-5.000
1.222
1.333
-0.800
1.167
1.300
1.119
0.848
-0.071
1.177
1.113
0.222
-2.250
0.000
0.848
-0.500
1.071
1.286
1.176
0.625
0.450
1.333
-1.675
-1.500
1.143
1.143
1.148
1.143
1.091
0.067
1.091
0.477
-0.718
-2.333
1.168
0.000
-0.900
-0.814
1.400
-0.267
-10.000
-1.333
-0.310
1.222
0.000
1.000
-1.000
1.000
1.200
0.000
1.058
0.000
1.154
1.133
1.329
1.143
1.250
1.111
1.071
0.444
1.200
1.125
1.143
1.250
1.500
1.333
1.286
1.000
1.400
1.333
0.500
-1.733
0.861
1.375
1.333
1.000
1.111
1.200
-0.100
1.125
-0.500
1.267
-0.633
1.263
0.000
1.200
-0.571
4.357
1.100
0.800
1.071
0.133
0.000
-2.314
1.111
0.682
1.125
1.167
1.114
0.250
-0.654
0.550
2.550
-0.143
-1.077
1.125
1.182
1.091
1.250
1.250
1.333
-0.333
1.750
-0.786
0.960
1.143
1.500
0.750
1.375
-0.500
-1.333
0.111
0.750
1.167
-0.643
1.125
0.000
-3.250
2.222
-2.000
0.000
1.154
1.286
1.125
1.250
1.250
-1.000
1.050
-0.583
0.000
1.118
1.000
0.792
1.182
-2.194
0.000
3.000
1.333
0.569
1.091
1.125
0.333
1.231
0.281
-0.625
-1.000
-0.095
1.333
-0.111
-0.143
1.300
1.600
1.111
1.167
0.278
1.600
-1.500
-0.611
1.000
1.400
0.643
1.188
1.083
1.222
0.500
1.182
-1.214
1.000
1.167
1.000
0.274
1.068
1.206
-1.264
1.100
0.753
0.600
0.682
1.333
-0.889
0.000
-2.121
0.000
1.045
1.143
1.125
0.654
-0.952
1.042
1.167
1.091
1.143
1.167
1.143
0.167
1.111
1.250
1.250
1.275
-1.500
1.111
0.956
1.222
-6.000
0.143
-0.733
1.400
1.143
1.250
-2.500
-1.143
1.714
0.917
1.125
1.286
0.278
1.234
1.167
-0.567
1.308
0.000
1.000
-7.000
1.500
1.067
-1.333
1.067
0.891
0.000
0.000
-1.333
1.003
-9.000
-1.167
0.000
1.500
1.286
1.059
1.038
0.000
1.250
-0.583
0.000
1.167
1.231
0.067
2.600
1.000
1.167
-0.167
-0.395
0.787
0.000
0.591
-0.893
1.200
1.222
1.312
-1.167
1.500
1.167
1.333
0.577
1.125
0.591
-1.000
1.143
1.143
1.143
-1.200
1.091
1.100
0.167
1.182
0.714
1.333
1.399
1.452
0.800
0.083
1.389
0.692
0.000
1.111
-1.333
1.083
0.811
0.537
0.000
0.500
1.000
-1.500
1.250
1.091
1.111
1.235
1.077
1.182
0.462
1.143
0.062
1.167
0.000
0.125
0.000
2.015
0.000
1.000
1.077
1.100
0.167
1.100
0.875
1.050
0.929
1.667
1.100
1.222
1.111
-0.389
0.111
0.000
0.500
1.111
-6.000
1.105
0.559
1.421
-3.875
1.100
0.250
1.000
1.250
1.111
0.455
0.698
0.711
1.000
-0.100
-0.400
1.111
0.787
1.167
1.333
-0.450
1.286
0.667
0.105
1.077
1.000
2.000
0.000
1.125
1.357
1.182
1.056
7.900
1.250
1.167
2.000
-0.917
1.286
1.429
-1.500
1.375
2.500
1.087
1.391
-0.559
1.273
-3.000
-1.384
-1.571
1.333
1.375
3.545
1.333
0.722
0.500
-0.050
1.333
1.200
1.500
0.939
0.667
-0.556
1.143
1.033
-1.286
0.600
1.000
1.333
0.059
-0.750
1.182
0.200
0.000
-1.286
-0.071
0.609
1.000
1.200
1.250
1.067
-1.417
1.100
1.192
1.100
0.591
0.083
-2.500
0.500
-0.167
1.000
1.167
1.400
-1.444
1.100
-0.769
-0.250
1.917
0.981
1.100
0.863
0.897
0.357
0.600
1.000
-0.500
0.562
-1.222
1.077
-0.125
0.000
0.861
-1.000
-1.100
1.000
0.833
1.062
0.250
1.111
-1.900
0.784
-0.775
1.000
1.115
0.390
1.500
-3.000
1.300
1.182
1.000
-2.000
0.821
0.738
-0.667
-1.000
1.200
0.786
0.650
0.083
0.000
1.200
1.182
0.591
-1.500
0.327
1.000
0.000
0.111
1.444
0.814
-1.000
1.250
1.231
0.865
0.000
1.333
-0.549
0.778
-2.000
-1.042
0.333
1.364
1.071
1.000
1.125
1.143
1.200
0.067
0.000
0.867
-2.667
1.143
1.333
1.038
-2.150
1.250
0.286
1.000
1.143
1.222
0.845
1.036
1.030
-0.929
1.125
1.143
0.700
1.182
-1.061
1.226
0.000
1.231
0.917
0.000
0.786
1.125
-0.077
2.500
1.182
1.167
1.308
0.750
1.154
-1.750
-1.250
1.094
-2.000
-0.889
0.143
-0.657
1.083
-2.667
1.892
1.286
1.400
-2.000
-1.500
1.800
1.333
1.143
1.214
1.250
1.159
1.111
0.125
-1.286
1.000
1.143
1.143
-1.796
1.455
-1.111
-3.000
-4.000
0.167
1.250
1.000
1.095
0.920
1.091
0.990
-1.500
-1.333
1.250
-1.023
0.810
0.643
1.167
1.200
1.800
1.099
1.200
1.273
-0.984
-0.125
-0.250
0.818
-1.077
-0.125
0.577
0.600
-1.143
0.000
1.111
1.333
0.867
-7.000
1.000
1.294
0.950
1.200
0.000
0.000
0.000
1.100
1.077
1.333
0.738
-2.000
0.143
1.200
1.000
1.222
0.000
1.167
1.286
1.200
0.833
9.818
0.611
1.286
1.375
-0.083
0.444
1.250
1.333
0.917
0.591
0.444
1.167
-0.700
0.906
0.111
-0.333
0.611
1.214
0.500
-0.700
-2.000
0.867
1.286
1.200
-4.000
1.200
1.273
1.167
1.286
0.125
1.300
0.250
1.273
1.167
1.100
1.500
2.032
1.875
0.424
0.000
1.200
1.000
-0.750
-1.667
1.000
-0.500
1.143
0.786
1.429
1.000
-2.500
1.083
0.643
-0.882
1.273
1.250
0.700
-0.037
0.000
-2.000
0.700
1.333
1.125
0.000
-0.111
1.167
1.167
1.222
1.182
1.000
-3.667
1.143
1.000
1.157
-1.100
-0.500
0.500
-0.567
0.500
1.154
-4.500
1.375
0.881
1.203
-1.500
0.767
6.000
1.444
0.000
0.182
1.375
0.721
0.821
1.300
1.083
2.208
0.722
-2.200
-0.524
1.046
1.000
-1.750
1.143
0.886
1.000
1.300
1.095
0.784
1.111
-3.000
-6.600
1.125
1.071
0.125
0.500
0.667
1.182
0.969
0.000
1.222
1.143
-0.500
0.429
-1.091
0.932
0.500
0.000
-1.500
1.114
1.108
-1.571
0.000
-1.143
1.091
-0.500
-2.611
1.111
1.333
0.038
1.000
1.083
1.143
1.333
-0.526
-3.000
-0.143
0.885
0.583
1.200
1.312
1.112
1.091
1.429
1.286
1.208
1.183
0.964
0.643
-0.417
-0.603
1.200
0.729
1.143
0.500
1.111
0.738
1.167
0.867
1.012
-0.143
0.643
0.000
-2.833
0.083
1.111
1.250
-0.636
-3.000
1.143
1.143
0.000
1.111
1.000
1.160
-1.036
-0.417
-0.590
-4.500
1.074
1.400
1.286
1.000
0.000
-0.125
1.316
-0.800
1.364
1.174
0.000
-0.091
1.385
-0.167
1.115
1.071
1.300
0.333
1.188
1.333
1.250
-1.083
0.000
-0.375
1.222
1.200
1.167
1.286
0.964
1.250
1.148
1.200
0.500
1.273
1.133
2.231
-0.250
0.729
1.714
1.222
-1.333
1.067
1.111
1.167
1.167
0.000
1.125
-2.000
0.487
1.000
1.105
-5.833
0.333
4.100
0.111
-1.000
1.058
0.000
1.500
0.000
1.191
1.167
1.000
1.111
0.000
0.000
1.100
1.308
1.143
1.125
1.096
1.100
1.167
1.250
1.143
1.333
0.583
1.200
1.000
0.998
0.158
0.000
1.300
0.125
1.143
1.062
0.700
-2.222
0.000
1.071
1.125
1.200
1.250
1.167
-2.000
1.143
1.222
-5.000
0.119
1.286
1.283
0.821
1.333
1.200
-1.800
1.100
1.509
1.091
1.111
1.250
1.100
10.818
0.000
-0.683
0.025
0.000
0.000
-2.500
1.158
-0.312
-1.077
0.500
1.143
0.571
-0.700
1.404
1.167
-1.500
1.333
1.214
1.071
0.000
1.182
1.278
1.100
1.100
-0.125
-0.333
-1.000
0.600
2.125
0.917
0.042
-0.500
1.100
1.250
0.330
-1.857
0.111
1.125
1.222
-1.167
-1.333
1.375
0.979
1.083
1.050
0.000
-0.208
1.167
-0.111
1.167
1.000
1.100
1.143
0.000
1.300
-0.622
-7.000
1.100
1.250
0.000
1.273
0.636
-1.100
0.200
1.286
1.364
0.000
1.300
-0.477
1.222
0.700
0.333
-1.000
11.917
-3.333
0.300
2.357
-0.750
1.250
1.111
-2.067
1.083
0.136
1.000
-0.167
1.200
0.964
1.143
0.939
1.182
1.143
-0.083
-0.720
0.000
0.381
1.191
1.143
1.074
1.200
1.077
-1.333
0.000
-3.722
-1.000
-0.091
1.000
0.062
1.133
0.000
0.750
1.200
-0.506
-2.062
1.231
1.333
1.300
1.167
1.143
0.100
1.250
1.125
1.400
0.500
0.553
1.029
-2.000
-0.019
0.000
1.857
1.182
1.182
0.981
1.200
0.458
1.750
1.250
-1.167
1.000
1.350
0.595
-0.625
0.111
1.050
1.000
1.167
1.250
-0.111
1.095
1.410
-0.393
0.611
1.250
1.443
0.939
-0.053
1.077
1.167
1.125
1.167
1.125
1.077
0.758
0.964
0.111
1.070
-1.436
3.769
1.167
1.000
0.817
1.250
1.125
1.214
1.451
0.695
0.056
0.458
-1.545
1.639
1.126
-1.250
1.222
0.500
0.875
1.094
0.571
0.333
-2.667
0.000
1.143
0.427
-1.600
-1.238
1.378
0.000
0.927
-0.643
0.867
1.111
1.125
-0.275
1.857
1.111
-1.429
0.333
1.693
-0.167
0.286
-0.373
0.567
-1.000
1.000
1.077
1.320
1.250
-2.333
-1.333
1.364
1.154
1.133
1.250
1.000
1.143
0.000
0.855
1.076
0.000
0.943
0.618
-2.300
1.083
0.000
0.682
-1.667
0.695
0.083
-1.083
1.417
1.500
-1.167
1.222
1.000
-1.100
1.000
-0.143
1.246
0.667
0.000
-0.566
-1.200
0.000
1.222
-1.375
1.333
1.250
1.100
1.455
1.292
1.125
0.410
1.111
1.150
1.125
0.682
0.350
-0.125
1.209
1.333
1.123
0.619
0.771
0.000
-4.136
0.500
1.200
0.411
0.667
1.168
1.167
0.000
1.115
1.500
0.843
-0.500
0.873
1.250
1.100
1.077
-1.000
-0.258
0.062
1.024
-0.045
-7.875
-1.600
0.643
-2.500
-1.467
0.500
0.083
0.000
1.231
1.067
-0.899
0.577
1.375
1.667
-1.200
1.235
1.207
6.500
-0.144
1.154
1.000
0.032
0.000
1.200
1.083
0.773
1.068
-0.182
1.111
1.500
0.000
1.461
0.000
0.036
0.643
0.111
0.821
1.143
-1.000
1.222
1.071
1.176
1.222
1.214
0.469
0.643
1.333
1.188
-0.083
1.231
1.200
0.767
0.000
-0.125
1.000
1.000
1.000
1.500
0.928
0.000
-0.222
1.600
0.300
0.000
1.176
1.100
0.220
1.667
-2.350
0.682
1.134
1.125
-0.333
1.200
1.250
1.111
-1.556
1.154
1.029
0.000
-10.000
-1.750
0.786
0.744
0.100
1.727
1.333
0.000
1.091
1.143
-0.167
1.320
-0.143
-1.000
-1.000
-1.500
1.100
-1.700
-0.100
1.250
1.286
0.648
-0.250
1.222
1.083
-2.375
1.500
-1.222
0.625
0.000
0.000
1.167
1.125
0.533
-8.000
-4.750
1.111
-0.556
1.333
1.273
1.111
1.031
0.897
0.000
5.000
1.125
1.167
-6.000
0.525
1.220
1.286
0.926
-0.043
1.308
1.364
1.111
1.250
-1.998
0.405
1.167
-2.000
8.000
-0.333
1.444
1.031
0.000
2.375
-0.222
0.577
1.286
1.286
1.200
0.000
1.067
1.400
0.250
0.583
1.200
0.591
-6.000
1.143
1.222
1.231
0.750
0.000
4.333
1.231
0.897
-1.563
-1.857
1.500
0.932
0.800
1.071
-1.182
1.200
0.396
1.167
1.133
1.107
1.174
1.070
-3.600
-1.154
1.000
0.000
0.625
1.000
0.000
-1.364
-2.400
1.250
0.000
1.222
1.222
0.500
0.533
0.767
1.333
1.167
-9.900
0.611
-1.000
1.375
1.030
-5.000
1.250
0.350
0.000
-2.000
1.091
1.125
1.125
-1.750
1.250
0.381
1.000
-0.833
1.077
1.039
0.333
1.214
0.451
1.207
1.250
1.222
1.000
1.111
1.000
0.500
1.100
0.636
-2.255
-0.738
1.200
1.113
2.444
0.577
1.333
1.200
-0.167
1.185
1.091
1.067
0.494
2.284
-1.167
0.000
1.304
1.000
-1.250
0.200
-2.500
1.124
1.273
0.985
1.143
1.143
-0.500
1.286
0.918
1.222
0.467
0.767
0.077
-0.057
-1.000
1.083
1.250
1.111
1.250
1.333
0.735
0.386
0.807
1.250
1.200
1.050
-5.429
1.176
1.067
1.167
1.375
-1.658
1.070
1.500
1.429
0.700
0.654
1.263
1.111
0.474
-1.500
-1.300
1.250
1.235
0.417
0.000
-4.667
1.357
0.271
-1.400
0.071
1.429
0.667
0.600
-0.917
-2.000
0.943
-0.125
0.410
-1.000
1.167
-1.667
1.000
1.500
2.125
1.083
-0.518
0.367
0.125
0.972
-0.400
-0.571
1.200
1.455
1.182
1.188
1.400
1.375
1.133
0.000
1.333
1.429
1.364
1.100
1.176
0.750
-0.667
1.000
1.170
1.095
-3.000
-0.111
-2.000
0.071
0.900
1.116
0.167
-0.222
1.154
-1.000
-0.733
-0.500
0.772
1.167
1.200
1.125
-0.611
1.500
1.800
-0.096
1.059
-1.958
1.300
1.300
1.143
1.083
1.357
1.222
0.250
0.967
1.286
-1.129
0.000
0.667
-0.833
0.625
1.400
0.952
1.300
-0.792
1.000
0.000
0.071
-0.333
1.143
1.333
0.071
0.900
0.731
0.500
-0.441
1.278
1.214
0.444
0.143
0.000
-0.200
1.083
0.433
0.000
-0.083
0.083
-1.333
1.308
-3.000
0.000
1.108
-0.056
1.200
-0.745
0.000
1.111
0.884
1.115
1.200
1.231
-7.000
0.992
1.097
1.083
1.333
1.000
1.100
1.143
1.143
0.000
1.222
1.286
-2.533
0.556
0.654
1.200
0.758
0.333
1.100
1.458
0.625
1.000
2.250
0.800
1.125
1.139
0.562
0.111
-0.125
0.833
0.583
0.000
0.100
-0.007
0.897
0.977
-0.361
1.143
1.143
1.125
0.636
-1.000
1.375
1.060
0.000
1.200
1.091
1.181
1.091
1.400
8.000
1.500
-0.556
1.125
1.091
1.167
-0.583
1.222
-0.485
-2.050
0.125
1.188
-1.800
0.848
-0.952
1.222
0.867
1.100
-1.050
0.000
1.231
0.807
1.000
0.333
1.111
0.722
1.491
0.000
1.074
1.250
0.600
0.000
-1.000
1.286
-3.000
0.967
1.095
1.167
-0.700
-1.133
1.125
1.111
0.167
-0.214
-1.500
1.125
0.556
1.200
1.333
1.304
0.565
-0.500
-4.000
1.286
-7.000
1.111
1.182
1.000
1.143
0.125
0.600
1.750
0.571
1.000
1.000
0.722
1.125
0.000
0.000
0.967
1.222
1.231
0.040
-1.857
-0.954
-1.059
0.000
0.848
1.125
0.833
1.154
-0.643
1.099
-0.221
0.250
1.020
1.058
1.169
1.125
-0.625
0.722
1.213
1.429
1.333
1.200
-0.701
1.100
0.976
1.000
-0.286
-2.479
0.729
0.000
1.059
1.182
-0.333
1.167
-1.000
0.583
0.000
0.500
1.100
-0.500
0.571
1.143
0.000
1.111
1.000
1.091
0.810
0.167
1.091
0.417
0.577
0.956
1.222
1.111
0.800
0.833
0.556
1.100
0.792
1.200
1.286
1.086
1.222
1.400
1.571
1.167
1.000
0.000
0.833
0.972
1.125
1.250
-4.000
0.083
-1.000
1.200
1.118
-1.000
-1.105
-0.183
-4.000
0.390
1.222
1.571
1.111
1.286
0.167
1.100
1.300
0.792
-0.686
0.618
-9.500
-2.000
0.981
1.000
1.400
-1.333
0.500
1.000
1.300
0.000
1.231
0.100
1.036
1.286
1.200
1.200
0.682
1.125
0.886
1.222
1.250
0.750
0.490
0.800
0.843
0.000
-4.375
-0.091
-7.000
1.367
0.333
1.000
1.058
1.091
0.767
1.111
-0.733
1.133
1.133
0.111
1.333
0.000
-4.500
1.000
-0.806
1.000
0.861
1.000
1.242
1.091
-0.083
0.814
-1.750
1.250
-0.929
0.833
-1.385
1.083
0.000
-1.200
0.792
0.091
-1.143
-0.200
0.143
-0.515
1.250
-1.375
-0.100
1.333
1.000
1.143
0.100
0.632
1.125
1.375
-1.667
1.643
0.706
-0.100
-7.500
0.000
-0.867
1.248
19.000
-2.200
1.167
0.748
3.795
1.167
1.222
-0.720
1.143
1.167
0.667
1.333
1.133
1.857
-1.361
1.172
-0.911
1.167
0.100
1.052
-0.300
0.000
0.476
1.167
1.429
1.286
1.000
1.154
0.042
1.643
1.083
1.300
0.403
1.125
0.500
1.333
-0.810
0.881
1.247
0.000
1.077
1.111
-0.500
1.083
0.600
1.051
0.077
1.143
1.111
0.000
0.452
1.100
0.831
-0.333
-0.886
0.817
1.000
1.333
0.591
-0.611
-3.500
1.000
1.227
1.286
-0.638
1.375
1.000
1.231
1.143
1.333
0.600
1.083
-1.200
-1.000
1.133
0.981
1.250
1.333
-1.333
1.005
1.350
0.917
1.053
5.286
1.250
1.385
1.091
-1.167
1.051
0.143
0.571
1.182
1.182
1.125
1.333
1.222
18.000
1.333
-2.500
-0.500
1.083
3.429
1.143
1.154
-0.525
0.625
7.471
0.083
1.250
1.182
-1.500
1.300
1.217
0.767
6.462
1.133
-1.083
1.071
9.429
0.583
-1.417
-7.500
1.231
-2.500
-1.025
1.111
1.067
-1.571
0.000
-2.000
1.077
0.111
-0.262
1.143
0.591
-0.810
-1.114
1.222
0.500
-0.625
1.143
-0.143
0.000
-3.400
0.000
-1.500
-0.200
0.636
-0.205
1.193
1.143
1.286
-0.417
0.100
1.235
0.341
-4.500
1.222
-1.500
1.000
0.786
1.118
0.773
0.091
1.000
0.551
-1.400
1.154
1.000
1.286
1.167
0.958
1.125
0.000
1.100
1.357
1.000
1.167
-1.167
1.091
-0.500
1.050
12.000
1.186
-0.867
1.000
-10.667
0.733
0.972
1.300
1.375
0.333
1.057
1.214
1.000
1.000
0.000
0.091
0.000
0.985
0.611
0.000
-1.286
0.500
1.200
1.200
-0.625
-3.000
2.238
0.577
0.000
1.167
-3.000
0.867
1.257
0.978
8.889
1.357
1.167
0.625
1.036
-1.000
0.000
1.050
1.105
1.286
-3.500
1.273
1.158
-0.083
1.167
-1.364
3.333
1.263
0.559
-2.214
0.583
-1.325
1.250
-1.040
1.000
1.116
-0.033
0.899
1.045
1.222
1.333
0.167
1.267
0.731
1.083
1.222
-0.429
-1.550
1.400
0.235
-3.000
1.000
1.294
-0.843
0.333
1.000
1.222
-1.333
1.333
1.178
1.375
1.125
1.286
0.810
1.429
0.822
1.167
1.182
0.950
0.077
1.364
1.167
1.143
0.083
-5.000
1.167
0.111
1.075
-2.000
0.615
-0.167
0.772
0.100
0.200
1.143
1.000
1.222
2.857
1.111
1.142
1.222
1.121
1.300
0.904
0.939
1.237
1.200
1.286
1.000
-0.118
0.000
1.119
1.188
0.062
2.250
1.125
-1.250
1.425
0.621
1.200
1.250
0.800
1.455
-2.500
1.375
0.000
0.633
1.200
1.000
1.125
1.125
-5.857
0.797
-0.143
-1.436
1.273
-1.222
1.200
1.077
1.200
1.062
1.082
1.083
0.854
0.643
0.750
1.111
-0.333
0.976
0.000
1.200
1.000
1.091
-0.568
1.000
-2.648
0.741
-6.000
0.500
0.833
1.222
-4.000
1.000
0.550
0.000
1.111
-0.143
-2.091
1.167
1.111
0.143
1.162
-0.860
1.167
-1.017
0.424
0.111
1.143
1.103
1.111
1.143
1.000
1.010
1.062
-1.091
-0.143
1.200
1.333
-0.944
-1.250
1.333
1.250
1.222
0.125
1.100
-7.000
-0.917
1.130
1.143
1.143
0.810
1.286
0.303
1.364
0.611
1.000
1.111
1.500
1.222
0.000
1.286
1.125
1.077
1.333
1.250
0.500
-0.333
0.739
0.071
1.083
-0.417
-1.400
1.000
0.500
-2.000
-2.000
-7.433
1.164
-3.833
1.111
0.000
1.111
0.500
1.143
1.240
-0.125
-0.733
1.000
-1.250
1.286
1.053
0.000
1.250
-2.667
0.600
1.286
0.067
1.333
1.218
1.250
4.500
-0.143
1.000
1.250
1.091
1.333
1.024
1.091
1.236
-0.033
0.000
0.000
1.667
-3.500
2.333
1.364
0.500
-8.000
0.567
-0.125
-0.362
1.286
1.333
0.772
1.143
0.764
1.111
1.550
1.083
0.886
0.667
7.778
0.000
-3.333
1.333
1.188
-0.956
1.273
1.333
0.100
0.000
0.833
1.120
1.091
6.000
1.571
1.400
1.000
-1.083
0.000
0.000
1.500
1.111
1.929
1.214
2.200
1.024
0.917
1.167
1.231
1.333
1.222
1.100
1.250
1.169
0.848
0.143
0.909
-2.685
1.111
1.125
0.611
0.667
-1.625
-2.919
0.939
1.143
7.875
-0.056
0.833
1.333
1.200
-2.921
0.786
1.000
1.254
1.250
-1.000
1.000
-0.111
1.306
1.400
1.200
1.077
-2.250
-2.750
1.240
1.000
1.143
1.167
1.143
-11.833
1.222
1.000
0.720
1.200
0.067
1.042
0.950
1.125
1.500
-7.000
1.167
-0.575
-8.000
0.567
1.400
-0.196
1.222
0.900
1.111
1.125
1.500
-0.500
1.167
1.200
1.222
1.231
1.300
0.167
-0.779
-1.179
0.250
1.000
1.000
0.611
1.222
1.143
-4.000
-0.500
1.286
1.250
1.111
1.167
0.460
0.000
2.000
-1.000
0.091
1.250
0.111
-1.600
1.087
0.845
-0.333
1.222
1.600
0.500
-1.000
0.981
-0.650
0.762
-2.000
1.300
-1.333
-1.778
-1.053
0.000
1.182
2.222
1.600
1.153
1.125
1.143
8.727
1.879
-0.429
0.625
0.077
1.096
1.000
-3.000
1.100
0.077
-2.000
1.273
0.000
1.100
-2.000
-2.500
1.208
1.000
0.333
1.125
1.051
1.000
0.900
0.158
2.479
1.287
1.417
0.605
1.111
-0.167
1.289
0.571
1.444
1.250
0.682
1.100
-4.600
1.141
-0.909
0.056
1.333
0.071
1.200
1.091
1.333
1.182
-0.458
1.667
0.333
1.333
-1.857
0.167
0.000
-2.333
-9.000
-0.100
1.053
1.214
0.217
1.267
-0.848
1.667
1.171
1.250
-0.944
0.187
0.963
1.125
1.500
-0.525
0.056
0.967
1.231
-1.000
1.000
0.750
1.182
1.031
1.069
0.000
0.000
1.000
0.182
1.000
1.812
-1.000
1.023
-6.000
1.333
0.006
0.286
5.000
-0.233
-1.333
1.125
1.000
1.250
1.133
0.000
1.167
0.910
1.200
-1.000
0.967
8.760
-8.000
1.167
-0.600
1.167
1.375
1.167
0.000
1.333
0.651
0.000
1.286
-2.286
1.111
-1.125
1.125
0.967
-1.143
-0.065
1.231
1.100
0.500
-1.167
1.167
-0.222
1.154
1.214
1.200
1.000
0.611
-2.300
-0.038
-2.400
0.700
-1.045
-0.657
0.733
0.333
-4.000
1.482
2.405
1.167
0.158
1.000
1.200
1.154
1.038
1.077
0.118
-1.000
0.600
-0.700
1.182
0.911
-1.091
-0.250
0.000
0.700
1.048
1.400
0.869
0.067
0.000
0.000
1.042
-2.333
0.091
1.222
1.401
1.111
0.562
-0.943
1.273
-1.333
0.767
-1.780
1.083
1.125
1.000
0.939
1.200
1.100
1.167
1.000
3.143
1.107
1.333
0.186
1.263
-0.111
1.125
6.857
1.136
12.000
-5.318
1.364
0.200
1.143
0.263
1.286
0.889
1.000
4.800
0.000
1.375
2.000
1.111
-2.000
0.643
0.939
0.067
1.167
0.848
1.125
1.222
1.100
1.125
1.125
0.917
0.625
-2.500
1.286
0.000
0.750
-0.682
1.125
0.886
-1.000
1.143
1.375
-0.150
1.023
1.488
1.000
1.197
1.143
1.200
0.125
0.000
1.333
1.091
1.083
-2.000
1.250
0.500
1.000
1.115
1.167
1.400
1.080
0.733
1.010
0.000
1.231
1.143
0.848
1.286
0.738
1.333
1.286
1.690
0.950
0.100
9.643
-1.143
4.800
1.000
1.222
1.250
1.143
0.167
0.361
0.000
-0.833
1.250
0.611
-1.067
1.006
0.333
1.250
0.733
1.208
1.125
0.000
1.214
0.135
1.250
1.375
1.400
1.125
1.133
0.750
1.125
-0.500
1.091
0.730
-1.714
1.188
1.286
-0.833
0.303
0.767
2.033
1.035
0.000
1.071
1.250
1.444
-1.456
1.077
-1.377
-0.125
1.500
0.583
1.222
0.500
-1.000
-0.667
1.333
1.333
1.167
1.286
0.000
0.917
1.176
1.046
-0.167
0.111
1.100
-1.300
-0.167
-1.625
-8.000
1.083
0.875
-0.639
-1.500
2.000
1.182
1.250
-4.000
0.591
1.400
0.700
1.125
1.050
1.071
0.000
1.116
1.201
0.000
1.143
0.125
-0.375
5.571
1.542
-1.333
1.250
1.125
-0.567
1.200
1.125
1.091
1.111
-1.500
1.167
0.091
-1.111
0.750
1.135
1.286
1.143
-0.500
1.118
1.167
0.952
-0.933
1.111
1.364
-0.100
1.182
-1.607
1.200
1.071
0.083
1.400
-5.000
0.654
-1.375
0.889
1.143
1.333
-1.460
0.843
-1.500
0.000
1.200
1.077
1.200
0.750
1.286
1.100
1.063
1.250
0.000
1.174
-0.067
0.000
1.167
-0.833
-1.500
1.143
1.167
-0.333
1.083
0.091
-2.000
0.881
-3.000
0.577
1.250
1.333
0.461
-0.083
-0.929
1.250
0.000
0.846
1.286
1.143
1.133
0.000
0.833
1.400
1.462
1.024
0.893
-3.000
1.127
1.300
-0.667
1.125
-0.182
1.222
0.950
1.182
-4.714
1.100
1.625
1.250
1.000
-1.091
-0.500
-1.909
1.111
1.071
1.071
0.500
1.333
-1.000
1.143
1.000
-5.333
0.938
1.188
-2.143
1.286
1.857
1.133
0.000
-1.644
1.200
1.167
1.625
1.083
-2.000
-0.933
1.167
1.250
-0.565
1.111
-2.000
0.567
0.091
-0.667
1.173
0.500
1.200
0.717
-0.500
1.022
0.000
-2.333
1.091
-1.000
1.333
1.167
-1.100
-4.000
1.143
0.758
0.567
1.333
0.067
1.200
16.531
1.333
0.954
1.000
1.116
-1.067
0.143
1.143
-1.500
1.000
0.100
6.600
-1.467
1.190
0.521
0.887
1.000
-1.300
-1.635
-1.714
1.167
1.167
0.886
1.400
1.222
-0.111
0.143
0.848
0.167
1.154
0.839
1.077
1.000
1.222
0.015
-2.161
0.591
1.286
1.143
-1.643
0.618
1.119
-1.000
0.000
1.105
0.053
1.200
1.333
1.167
1.400
1.167
0.000
-1.200
1.364
0.744
1.200
-0.091
-0.250
-0.400
-0.333
1.125
1.111
1.250
-1.250
-0.200
-1.534
1.091
-0.370
0.845
-1.000
1.074
0.700
0.848
0.875
1.111
1.143
0.731
1.167
0.952
1.167
-1.333
0.979
2.429
1.300
1.214
1.125
1.111
1.222
1.080
1.000
-1.200
1.000
0.611
1.044
1.017
1.100
1.125
3.444
1.250
1.091
1.143
1.182
1.083
1.111
0.906
1.125
-0.467
-0.867
1.111
1.000
1.091
-2.333
0.000
1.286
1.333
0.071
-0.944
0.000
1.516
0.059
1.286
1.250
1.312
0.000
0.832
-2.667
-4.000
-1.133
0.938
9.900
1.200
-0.091
0.838
-0.538
0.500
-1.300
0.667
1.111
-0.583
0.611
0.033
0.643
1.205
3.400
-1.600
1.333
-1.071
0.667
0.794
1.286
0.500
-1.767
1.182
1.500
1.429
0.125
1.214
1.351
0.000
1.143
-0.031
0.733
0.000
1.158
0.000
0.577
0.444
0.000
0.721
1.200
1.312
0.000
-1.700
1.000
-2.500
0.625
0.500
1.000
0.758
0.000
1.231
0.000
0.333
0.500
1.250
1.800
1.125
1.000
1.357
1.286
-1.201
1.100
1.053
0.167
1.000
1.222
-0.750
1.154
0.800
1.167
-1.500
1.250
-0.833
-1.000
1.120
0.000
1.227
1.143
2.167
1.455
-0.583
1.167
1.077
1.091
-1.036
-0.083
2.117
0.909
-1.431
1.222
0.000
-0.077
-1.857
1.200
1.400
1.250
-0.062
1.125
0.810
0.625
1.045
-1.167
0.373
1.286
0.000
0.778
1.500
0.143
0.381
1.250
1.125
1.333
1.429
2.750
1.167
1.071
1.364
1.200
1.750
0.833
1.238
1.500
0.250
1.062
0.733
-4.000
1.222
-0.867
0.583
1.143
1.223
1.167
-1.500
1.333
2.111
0.583
1.548
0.333
-0.200
-0.150
1.188
1.100
0.024
0.000
-1.164
0.700
1.375
-0.333
0.654
1.250
1.122
-1.250
1.167
1.111
-1.125
-0.500
0.695
0.643
0.405
-6.000
0.458
6.455
1.125
1.211
0.500
0.000
0.821
1.214
1.067
0.167
-4.500
1.333
-1.500
1.091
1.111
1.083
0.059
0.083
0.848
1.182
0.926
1.042
1.273
-2.055
1.106
1.286
5.000
-0.500
-0.714
1.369
1.231
1.100
1.250
-0.500
0.833
0.868
1.154
0.571
-0.833
1.111
1.375
0.056
0.889
0.567
8.533
-1.221
0.758
-6.000
-0.548
-0.111
1.143
0.500
1.214
0.484
1.119
-0.657
-1.143
1.286
0.125
1.357
0.600
-0.519
1.125
1.333
1.083
1.200
-0.833
1.167
1.558
1.091
1.083
1.250
1.154
0.829
0.000
-2.000
0.500
1.231
1.125
1.600
-0.125
1.231
1.333
1.250
1.273
0.091
1.167
1.500
0.583
0.000
0.000
0.667
1.000
-1.610
1.286
0.077
1.222
0.333
0.000
1.263
1.375
-4.125
-1.750
1.222
0.548
1.125
1.160
0.425
1.170
1.333
-0.036
1.100
1.125
0.059
-1.167
0.577
-1.386
1.286
1.286
0.722
1.000
1.250
0.833
1.333
1.188
1.500
1.125
-1.000
0.033
1.250
-3.159
1.000
0.600
0.889
1.222
0.667
1.214
-1.500
1.333
-0.333
1.125
1.045
1.333
0.618
1.429
1.143
1.286
1.100
0.410
0.821
-2.000
1.000
0.413
2.143
1.083
1.188
-2.000
1.154
1.083
0.392
-0.067
0.899
1.167
0.000
0.000
1.429
1.500
0.899
1.222
1.143
2.167
0.938
1.182
0.625
1.643
0.767
-1.250
1.000
0.600
1.714
-3.300
1.200
1.000
0.000
1.091
2.200
0.000
0.333
1.333
1.286
1.143
-1.867
0.800
0.688
1.200
1.125
1.250
1.125
1.667
0.000
1.167
1.143
-1.143
0.889
1.650
8.000
1.182
-1.987
1.125
0.000
-0.500
1.222
1.200
1.125
-4.500
0.091
0.286
0.000
0.316
1.333
-1.188
0.091
1.000
1.700
0.000
1.154
-1.143
0.000
1.256
-6.800
1.111
1.333
1.167
1.035
-5.500
0.000
1.143
1.167
1.089
1.176
-0.792
0.567
1.167
-4.278
1.667
0.143
-5.000
1.306
1.095
1.000
1.000
0.091
1.286
1.099
1.000
1.143
-2.400
1.167
1.106
1.100
-3.556
0.053
0.733
1.033
-0.472
1.333
-1.000
1.000
2.000
1.100
0.433
0.625
0.000
1.125
1.105
-1.643
1.077
1.000
-0.250
0.125
1.167
1.250
1.375
1.278
-1.600
2.000
1.154
1.000
1.208
1.400
-2.333
0.000
2.214
0.000
1.127
-1.250
1.091
1.125
1.633
1.143
1.194
0.750
0.111
-0.500
1.267
3.955
1.091
0.000
-1.027
1.125
-0.468
0.333
1.231
1.200
1.200
-0.500
1.143
1.375
-0.271
0.538
1.300
1.143
1.250
1.250
1.154
0.733
1.125
0.571
1.500
1.142
1.286
1.111
1.111
0.500
1.125
0.100
1.250
2.800
-1.000
1.250
1.250
1.500
4.000
-0.952
0.759
1.143
1.200
0.625
0.000
1.067
0.000
1.500
-0.476
0.200
1.200
-2.125
1.500
2.000
1.000
1.714
1.182
1.100
0.583
-1.000
1.100
1.000
1.114
1.400
0.500
1.111
1.143
0.143
0.932
1.125
1.250
0.158
-1.500
-8.900
1.333
-0.929
-1.000
1.600
1.091
1.094
-0.952
1.125
1.067
0.000
0.833
0.200
0.211
1.400
1.375
0.950
1.243
1.222
0.810
1.200
1.333
-1.143
1.167
1.167
-0.821
1.000
-2.500
0.833
-0.750
1.062
1.222
1.000
-1.000
1.222
1.000
0.622
-0.692
1.125
1.083
1.250
0.567
1.000
1.167
1.727
-1.750
1.167
1.167
-1.800
1.077
1.333
0.167
0.833
1.111
1.190
-0.469
-2.062
-0.125
-0.061
0.744
1.077
1.333
-2.309
1.333
0.000
1.111
-1.333
0.611
1.071
0.600
1.375
1.077
0.125
1.133
1.100
1.250
-0.111
-1.670
-1.083
1.083
1.154
1.182
1.100
1.500
1.300
-0.091
1.117
1.111
2.357
1.250
1.125
-1.429
-1.500
1.231
1.429
-1.000
1.000
0.732
1.083
1.250
1.111
0.567
1.300
1.062
1.167
1.400
1.177
1.429
-0.700
1.273
1.071
1.017
0.083
2.000
2.000
1.619
1.286
-1.000
0.939
0.722
0.917
1.250
3.143
1.125
1.125
-0.375
-3.000
1.222
0.000
-3.333
1.125
-0.333
0.000
-6.000
-0.500
1.083
1.012
1.625
1.154
0.000
1.083
1.090
1.286
1.125
1.458
1.200
1.333
-0.929
1.091
-0.111
0.306
1.286
-0.580
3.929
8.000
0.167
1.250
1.212
-0.096
0.000
1.413
-1.500
-0.728
-4.500
-1.000
1.158
-0.091
0.643
1.333
0.583
7.500
1.125
0.500
1.214
0.000
0.091
1.154
0.000
1.400
1.214
1.143
0.750
0.000
1.000
-0.375
1.105
1.250
0.933
1.182
1.094
1.000
1.417
-0.333
0.111
1.308
1.286
1.200
1.077
0.821
-1.274
-1.500
0.856
0.091
1.125
1.077
1.333
0.458
-0.071
1.000
1.364
-0.786
0.889
1.143
0.091
-1.042
1.071
1.222
1.154
1.300
0.000
7.889
-5.000
1.143
1.000
1.125
-0.200
1.400
0.000
5.571
1.500
0.729
1.182
-0.167
-5.000
1.500
-1.500
0.125
1.125
0.000
1.286
1.218
1.455
1.200
0.500
1.300
1.143
-0.952
1.000
1.273
1.214
-7.889
0.800
1.000
0.591
-0.577
1.182
-3.750
-1.548
-6.333
1.143
1.250
0.933
1.222
1.091
1.289
-10.000
1.182
1.231
1.111
1.153
-1.000
1.286
0.500
1.222
-0.667
0.688
1.200
1.222
1.150
1.158
-1.889
-5.000
1.230
0.000
-0.083
1.400
1.333
1.190
-0.556
0.000
-2.000
1.182
0.000
-0.314
0.904
1.100
-0.071
1.000
-0.786
1.214
-0.405
-0.418
1.238
0.958
-0.864
0.559
1.231
1.000
0.202
0.904
0.500
0.897
1.222
1.600
-0.500
-0.800
1.111
0.100
-0.091
1.111
1.167
1.000
0.158
0.000
0.583
1.167
1.400
-2.000
1.112
-6.000
0.684
1.143
-1.333
1.222
1.000
1.200
0.795
1.118
1.143
1.222
-0.133
-18.938
1.000
0.000
1.000
1.333
0.625
0.660
0.000
-1.500
1.222
1.250
1.111
0.500
1.083
1.125
1.250
1.000
0.700
1.222
-4.000
0.917
1.429
-7.000
1.056
0.000
1.250
0.053
0.625
-1.048
1.194
-1.286
1.125
1.167
0.000
1.000
0.125
1.167
1.222
1.333
0.722
0.000
1.833
1.300
1.000
1.143
-1.200
1.250
1.227
1.500
-2.083
0.967
1.250
0.729
1.400
1.143
-0.833
1.000
0.625
1.403
-0.167
-0.059
1.367
1.333
1.135
1.125
1.250
0.611
0.067
0.867
-0.143
0.250
1.143
1.400
1.056
1.200
1.091
1.167
1.143
-1.182
0.548
0.667
-0.067
1.011
1.125
1.357
1.111
1.500
0.747
1.125
1.200
1.500
1.214
1.111
-1.790
1.000
0.583
1.091
0.817
0.383
0.577
0.600
1.250
0.810
1.214
1.091
1.444
1.111
0.800
1.176
1.000
1.000
1.125
1.171
-0.329
-1.889
-0.857
-1.000
-0.009
0.845
0.133
1.133
0.500
-1.000
0.000
1.222
0.556
0.032
-0.250
-1.200
1.222
1.222
0.567
1.182
1.111
1.633
1.259
1.143
1.308
1.375
1.067
1.071
0.733
1.200
-1.000
0.667
1.250
1.329
-1.250
-3.667
1.154
1.067
0.400
0.341
6.857
1.143
0.750
1.375
0.926
0.000
1.167
1.333
1.244
3.154
0.056
0.100
1.333
1.000
1.128
1.240
1.300
0.167
1.250
1.111
0.939
1.048
-0.800
-1.000
1.273
-1.962
1.238
0.000
1.000
1.071
1.062
-0.938
1.400
1.037
1.000
0.100
1.300
0.843
1.081
1.211
0.900
-2.400
0.648
2.200
0.964
1.125
0.772
-0.333
1.042
1.286
0.870
1.300
0.762
1.250
0.600
1.125
1.167
1.167
0.559
0.158
1.250
0.900
0.000
1.111
1.500
1.167
1.083
0.000
-0.667
1.154
1.333
0.353
1.000
0.500
0.972
0.000
1.125
1.125
0.722
1.083
-0.583
0.000
1.071
1.500
0.258
1.400
0.848
1.000
-0.867
-1.111
1.250
-0.787
1.111
1.810
-0.050
0.938
0.053
1.000
1.333
0.450
-1.375
1.286
1.167
1.143
1.143
1.000
-0.111
-1.667
1.264
0.000
1.333
1.214
1.242
1.182
1.000
0.690
-0.077
1.182
1.500
0.988
1.000
-0.375
1.105
1.200
0.500
1.000
1.214
0.864
-1.473
1.193
0.825
0.633
0.410
1.000
-2.500
1.143
1.273
1.233
-0.333
1.098
0.751
-1.333
1.067
1.250
1.143
1.125
0.700
1.200
0.867
0.500
0.747
1.308
-13.929
0.100
0.000
1.500
1.200
1.143
-2.275
1.091
1.333
0.000
1.200
0.000
0.482
1.000
-0.933
-1.286
1.222
1.158
-7.000
0.000
1.273
1.100
0.677
1.053
1.231
1.364
0.200
-1.875
1.200
-0.400
1.133
-1.319
1.300
0.792
1.125
0.729
0.583
-1.380
1.067
1.333
1.167
1.083
1.160
1.222
-1.750
1.333
1.000
0.875
1.000
1.100
1.125
0.410
0.000
-0.700
1.167
0.731
1.100
-2.750
1.500
-0.048
0.100
1.200
1.286
1.083
1.154
0.971
0.000
-1.000
0.000
-0.012
0.978
-2.333
-3.312
1.118
-1.583
0.611
-1.405
0.125
1.125
1.077
1.000
1.059
-1.833
-0.311
1.083
0.600
0.000
-0.077
-1.250
0.605
-1.073
-4.800
0.444
0.500
1.250
0.981
1.251
1.747
2.048
-1.571
0.750
1.333
1.429
1.500
0.792
1.111
1.083
0.167
-0.744
0.694
1.222
0.972
-0.333
0.000
-1.143
1.190
1.000
0.111
0.000
-0.222
1.222
-0.625
1.000
1.714
-2.000
1.091
1.333
1.400
1.071
0.733
-1.500
-3.500
1.182
-1.007
1.111
1.157
1.000
1.222
1.133
1.250
1.400
-1.057
1.182
0.000
0.000
-0.900
-1.167
1.111
1.125
0.893
0.917
-2.000
1.357
1.286
0.059
1.050
1.188
0.405
1.150
0.393
0.000
-0.792
1.111
-1.300
-1.308
-7.000
1.267
1.194
1.222
1.200
1.154
1.091
0.000
0.500
-1.286
1.688
0.000
-0.500
1.274
1.295
0.625
2.269
-0.321
1.078
-1.500
0.000
-0.561
1.286
1.250
0.977
1.200
-1.532
-1.667
0.600
1.429
1.000
2.050
1.091
1.143
-0.583
1.125
1.125
1.333
1.091
-0.111
1.143
1.125
-0.111
-2.667
1.375
0.903
0.990
0.722
2.373
1.167
1.333
1.400
1.000
1.083
1.250
1.071
0.867
-0.500
1.222
0.669
-0.125
1.319
1.429
1.091
-0.583
1.100
0.091
1.083
0.571
1.333
0.000
0.722
0.722
-2.500
1.040
0.833
1.286
1.222
-1.333
0.625
0.611
2.214
1.267
1.000
0.760
1.000
1.125
0.167
-0.893
1.000
-0.412
1.000
0.071
0.298
0.000
0.000
-1.250
-1.111
-0.500
1.222
-1.167
1.077
1.333
-1.143
-1.939
0.143
0.600
1.136
1.222
1.375
1.300
0.942
-2.000
-0.767
0.333
1.000
-2.500
1.143
1.091
0.950
1.000
1.125
-1.057
-2.083
0.000
1.212
0.866
1.111
-1.273
1.129
1.333
1.368
1.222
0.029
-0.445
0.000
1.273
0.167
0.984
0.848
0.897
0.853
-0.250
1.080
1.214
-5.000
1.111
1.250
0.056
1.333
1.111
1.143
1.091
1.455
-0.743
-1.500
1.250
3.250
1.000
0.267
1.000
1.222
1.286
1.400
1.100
0.981
1.111
0.738
-0.667
0.976
1.267
1.111
-2.000
1.136
1.286
1.286
-0.247
-2.250
1.200
-0.222
1.091
0.157
0.571
-1.449
6.833
0.754
-0.079
0.071
0.562
0.714
0.933
1.143
1.222
0.905
1.143
-0.005
1.069
1.545
1.300
1.300
-0.500
0.608
0.873
-0.029
1.273
-0.111
1.143
1.556
1.130
1.240
1.100
0.863
0.000
1.079
-2.615
1.180
-1.333
-1.100
1.429
-1.800
-0.250
1.286
0.908
-0.714
0.700
-0.477
1.077
1.250
-0.062
1.571
-2.615
1.083
1.059
0.500
1.273
1.200
1.133
1.111
1.917
1.125
1.118
1.143
-0.167
1.000
1.333
-0.650
0.500
0.867
1.071
-1.750
0.000
1.083
1.125
1.222
1.056
1.111
1.167
-0.333
0.833
-2.000
1.500
-0.083
-1.333
-0.700
1.222
1.000
1.111
-1.000
0.043
1.167
1.000
-0.667
-3.500
0.571
1.429
-3.000
0.000
-2.000
0.062
1.250
-0.067
1.111
1.111
1.500
0.000
1.048
1.286
0.000
0.982
1.154
0.438
1.250
1.500
0.439
1.000
-0.600
1.091
0.000
1.167
-0.905
0.000
1.231
1.231
-1.250
1.000
0.000
0.441
-1.000
0.056
-0.800
0.167
1.071
1.125
1.051
1.200
1.100
0.833
1.105
-5.300
1.083
1.273
1.000
1.143
1.000
1.500
0.974
0.807
1.400
1.156
-1.167
0.640
1.250
1.042
1.273
-0.154
1.083
0.000
0.000
-1.409
1.176
-0.500
0.787
1.300
1.067
1.750
0.643
0.000
1.167
0.000
0.000
1.143
1.286
1.141
0.981
-0.500
1.400
1.182
0.891
0.833
1.000
1.250
-1.333
1.201
3.659
0.450
0.000
1.020
1.769
0.233
0.671
1.167
0.938
1.143
1.125
1.250
0.000
1.017
1.100
1.286
1.667
0.486
1.125
0.700
0.778
1.143
1.000
0.900
-0.167
0.850
1.167
0.100
1.222
-1.667
0.938
1.062
0.468
1.222
1.227
14.909
1.125
1.250
0.633
1.235
-0.786
1.000
0.812
-2.000
1.077
4.000
1.300
1.143
1.300
-1.500
0.559
1.111
1.035
-2.750
0.786
-1.134
-4.409
1.500
1.091
1.222
1.111
1.143
1.562
1.286
1.200
1.286
0.577
1.125
-1.000
0.383
1.100
0.973
1.050
1.176
-1.077
0.600
0.388
1.583
0.720
1.167
-1.250
1.286
0.393
0.667
1.200
-1.292
1.375
1.091
0.858
1.143
1.250
1.333
1.050
-3.667
1.364
1.333
1.222
0.000
0.000
0.784
1.235
1.129
0.000
0.865
1.000
0.000
1.267
1.111
0.000
1.222
0.428
0.467
1.143
1.000
-1.091
1.143
1.145
1.000
-0.376
0.600
1.100
0.067
1.111
1.100
-1.500
0.719
-0.333
1.222
0.938
0.211
1.200
1.250
1.250
0.883
-1.857
1.125
0.000
1.250
0.989
0.886
0.411
1.143
1.750
1.149
1.200
1.333
1.222
1.286
1.333
1.778
0.158
1.250
1.500
4.556
0.964
4.800
0.143
1.000
1.125
0.000
0.500
0.894
1.300
1.043
0.375
1.094
0.667
0.476
0.848
1.100
0.917
-6.500
1.312
0.167
0.370
-1.050
-1.077
1.067
0.000
0.700
1.286
0.000
1.200
-0.500
0.833
0.577
0.577
0.200
0.143
0.682
1.167
-1.000
1.061
1.222
0.897
1.200
1.333
1.165
1.333
1.125
1.333
0.154
0.000
1.333
0.000
1.265
1.294
0.500
-0.750
1.143
1.083
5.970
1.333
-4.500
-0.938
-0.146
1.182
-7.000
0.500
5.000
1.083
1.145
0.500
-0.424
-1.667
1.167
1.143
1.250
0.000
0.500
1.000
1.125
-1.167
1.143
0.998
1.125
-1.111
0.750
0.833
-0.250
-0.897
1.400
1.167
1.400
1.235
1.375
1.100
-3.500
1.071
-3.000
0.500
-2.233
1.111
1.217
0.858
1.100
0.583
1.156
0.750
-2.550
1.100
1.000
1.111
1.200
-0.886
0.000
0.000
1.176
0.333
0.550
1.286
1.125
1.250
1.375
-0.429
0.952
0.211
1.286
1.250
0.000
0.000
-1.071
0.071
1.167
-3.200
0.077
1.083
-1.000
-0.625
1.250
0.000
1.333
1.231
0.667
0.975
1.111
1.042
-0.053
1.374
1.161
0.525
1.333
-0.167
-1.000
1.182
1.000
2.400
1.250
1.091
1.111
1.375
0.897
-2.500
0.660
0.100
-1.600
1.111
-1.000
-2.667
1.333
0.433
1.250
0.850
1.146
0.125
1.375
-5.000
1.125
1.125
0.554
-0.143
1.000
-1.222
1.100
0.333
1.286
1.300
1.071
2.000
-1.091
-1.222
-0.100
6.875
0.786
0.000
1.250
1.200
-0.091
0.881
1.250
0.000
1.125
1.333
0.611
0.881
-3.250
1.286
0.000
1.357
0.091
1.167
1.500
1.111
1.128
-0.792
0.500
1.077
-1.485
-1.167
0.750
1.173
-1.583
-0.100
1.045
1.167
0.591
1.286
-2.600
1.125
-2.167
2.423
1.286
0.383
1.111
1.111
-12.000
0.762
0.071
0.000
0.000
1.182
0.750
1.154
1.069
1.077
0.925
1.059
1.000
1.000
-1.062
-0.227
0.567
1.000
-1.000
-0.014
1.182
-1.800
1.097
0.500
1.222
1.143
1.098
-1.583
1.222
1.231
-7.000
0.778
0.293
1.083
0.571
1.143
1.200
0.091
1.167
-0.083
1.205
1.000
1.083
-0.762
1.000
-1.167
0.700
1.227
1.050
1.000
1.000
1.333
1.111
1.030
0.000
1.111
1.333
1.250
0.917
1.182
0.091
-0.263
1.105
1.174
1.154
-1.000
0.821
1.250
1.111
0.315
1.125
-1.750
0.250
0.200
1.857
0.917
0.750
1.111
0.445
1.167
-1.286
1.250
-0.458
-2.000
0.987
0.000
0.932
1.143
1.286
1.250
1.166
0.133
1.308
1.273
1.118
1.364
0.743
1.154
1.286
1.000
0.222
0.083
-8.889
1.250
1.250
0.500
-1.000
1.077
1.000
1.231
1.333
1.222
0.543
0.000
1.364
0.600
0.945
0.000
-2.714
1.125
-1.500
1.091
1.050
1.400
1.121
1.233
-6.000
-2.000
0.525
0.545
1.000
1.000
1.111
1.189
0.682
3.938
1.308
1.250
0.182
1.250
-0.111
1.250
1.105
-0.200
1.167
1.167
1.273
1.250
1.200
1.114
1.167
0.611
1.095
1.182
1.118
1.083
-0.143
1.100
1.071
-2.000
1.125
1.100
0.867
1.370
1.091
1.250
1.222
1.200
-8.000
1.250
-0.500
1.111
1.118
0.263
1.250
-0.490
0.654
0.633
-0.617
1.125
1.222
2.025
1.000
1.250
1.333
0.870
1.000
3.457
1.000
0.000
1.143
1.000
-0.700
-1.222
-0.333
1.250
1.500
0.643
-1.158
1.333
1.104
-0.967
1.154
1.156
1.500
1.084
1.059
-1.700
1.333
-2.667
0.667
1.083
1.111
0.583
1.278
0.667
1.250
1.286
0.100
0.750
1.143
1.167
-1.200
2.933
1.150
0.654
-0.167
0.091
0.125
0.779
0.876
1.111
1.213
0.625
5.000
-1.167
-0.143
-0.100
1.500
1.100
0.859
3.000
1.050
0.985
-1.333
-2.000
0.695
1.250
0.000
0.143
1.118
-0.750
0.000
1.125
0.143
1.167
1.200
1.400
1.077
-9.000
0.000
1.000
-3.733
1.250
0.333
0.821
1.231
0.548
0.897
1.111
1.200
-0.475
-1.300
0.000
1.083
0.273
-0.100
1.300
0.474
1.111
1.333
1.125
-0.538
0.591
1.286
1.167
1.058
-0.590
1.125
1.222
1.273
1.097
-1.692
0.500
1.167
0.333
0.500
1.048
0.000
-2.690
1.214
-1.200
1.118
-2.167
-0.625
1.022
-1.833
1.154
-0.367
1.063
1.333
-0.556
1.363
-0.500
0.100
-2.500
-1.861
1.250
1.188
1.000
1.316
-0.083
0.167
1.000
1.158
2.625
1.333
1.154
0.000
0.743
1.100
-2.000
1.222
-1.905
0.567
1.182
0.077
1.125
1.286
0.333
1.433
1.250
4.000
-11.857
1.000
-2.750
1.136
1.235
-2.154
-0.500
1.167
1.226
-1.786
0.333
-0.125
1.189
1.364
1.000
0.600
1.100
1.091
-2.000
1.333
0.833
1.286
1.143
0.545
-0.143
0.000
1.125
1.500
1.333
1.000
1.250
0.154
1.333
5.588
1.286
-0.667
-0.167
2.000
0.500
0.658
1.167
0.000
0.062
0.500
-1.500
1.100
1.286
1.125
1.182
-0.231
1.400
-1.703
0.333
1.091
-4.250
0.071
1.000
-0.500
1.143
-0.929
1.222
-1.000
1.667
0.083
1.125
0.861
0.000
1.500
1.250
1.091
-0.333
1.091
1.250
0.718
0.393
-3.000
1.182
0.990
0.762
-0.500
1.048
-4.667
1.154
0.867
1.111
1.375
1.000
-4.000
-0.250
0.000
-1.500
-0.643
-0.111
0.000
1.455
6.000
-0.857
0.000
0.800
-1.083
1.188
1.222
1.118
0.833
0.990
-2.000
1.250
1.286
7.000
0.000
1.090
1.200
1.143
1.222
-1.273
-0.167
-1.214
1.091
0.843
-1.810
1.051
-1.167
1.115
-1.333
1.143
-0.667
1.300
0.500
1.021
1.577
1.333
1.567
0.810
1.182
0.500
0.333
-1.000
0.000
1.125
0.952
0.786
-0.433
-0.522
0.395
1.333
-0.926
0.000
0.988
0.800
1.333
-3.214
1.031
2.000
0.000
1.302
1.300
-0.361
1.500
1.273
-1.714
0.154
1.200
-0.708
1.000
1.182
0.633
1.100
7.750
1.100
-5.909
1.444
1.500
1.200
0.396
-0.700
0.500
1.089
1.000
0.837
1.231
0.550
1.111
1.250
0.429
1.750
0.611
0.600
1.333
1.444
-2.667
-0.375
0.500
0.591
-0.183
1.125
-2.200
1.250
1.714
1.571
0.591
1.096
0.000
0.722
1.125
0.083
1.800
1.111
1.200
0.167
1.146
0.700
1.080
1.444
1.133
1.444
-0.500
1.077
0.167
1.429
-1.125
0.700
1.111
1.000
0.428
0.091
-1.231
-1.000
1.143
1.118
-0.111
0.850
-0.167
1.143
1.500
1.000
1.020
1.232
1.036
0.111
1.200
0.854
1.143
0.889
0.600
0.600
0.889
-1.571
-7.000
0.960
0.000
0.143
1.067
0.200
0.700
1.364
1.100
1.135
0.000
1.100
1.077
0.667
1.273
1.273
1.083
1.000
1.000
1.095
-0.545
1.167
1.286
1.333
-1.000
-25.000
1.091
1.222
0.619
1.222
1.222
0.849
1.056
0.591
-0.233
0.843
1.333
0.976
-0.154
0.567
1.200
1.059
1.182
-0.767
-0.792
1.250
1.100
-1.714
1.286
2.000
0.158
1.000
-0.026
0.600
1.143
1.161
1.200
1.200
0.894
1.250
0.883
1.200
1.125
1.444
6.556
2.588
1.167
-0.505
1.200
1.000
1.417
1.000
0.591
1.125
1.180
0.500
1.389
-3.000
0.143
1.083
1.333
1.067
1.182
1.208
-0.800
1.353
1.091
0.577
1.306
1.111
1.143
-1.978
-1.059
0.591
1.125
1.143
0.067
-1.800
-7.778
0.511
0.750
-2.747
0.100
1.125
-0.444
1.059
1.333
-1.733
1.111
1.111
1.067
0.125
-1.400
0.986
0.000
1.200
-0.143
-5.000
1.188
2.167
0.354
1.000
0.545
-1.000
0.500
1.333
1.143
1.100
1.000
1.143
0.550
1.286
1.071
0.786
-0.500
-6.000
-0.333
1.250
1.229
1.000
-0.500
1.068
-0.200
1.400
1.111
0.571
-0.939
1.182
1.088
1.143
-2.000
2.000
0.762
1.182
-0.624
1.333
0.679
-3.000
1.231
1.167
2.714
0.433
1.167
1.125
0.100
1.143
0.143
1.182
1.091
1.207
1.143
0.879
1.300
-6.000
1.444
1.250
0.786
1.182
-0.393
1.143
1.000
-0.490
1.000
-1.125
-2.833
1.273
1.286
0.597
-0.167
-1.000
1.125
1.500
1.000
1.167
1.250
2.200
-1.750
1.101
-0.333
0.700
-1.000
-1.333
0.955
6.471
1.364
1.111
0.500
-10.000
0.938
1.010
1.273
1.062
1.100
1.083
0.167
-0.056
1.000
1.077
5.981
1.125
-0.417
0.500
1.100
1.273
1.250
1.333
1.182
-0.125
1.333
-0.200
2.948
1.625
1.358
1.125
0.667
1.091
1.250
-0.778
0.600
1.444
0.100
1.067
3.000
0.583
1.500
-0.929
1.071
1.111
-0.077
1.333
1.136
0.000
-0.500
0.000
1.167
1.500
0.831
0.200
0.000
2.900
1.091
1.000
-2.258
1.200
1.125
1.050
-0.107
0.597
1.444
1.125
1.104
1.200
1.286
1.232
1.000
1.400
1.231
1.225
-3.143
1.273
0.000
0.976
1.167
-2.278
1.385
1.273
0.000
0.000
-1.000
0.167
-0.333
0.333
-1.125
1.125
-1.333
1.222
0.000
1.200
1.333
-3.667
0.787
0.625
-1.500
-1.000
1.400
1.036
1.400
0.784
-2.000
-2.125
1.200
-0.542
1.167
1.143
-2.667
-1.500
0.250
1.400
0.056
-1.250
0.981
1.111
0.845
0.167
1.103
-1.000
1.273
1.091
2.417
-7.778
0.333
-1.200
0.700
1.182
0.467
0.143
0.333
-0.100
-0.525
-0.400
1.056
0.884
-0.222
1.455
0.444
0.917
1.000
0.889
1.167
1.167
1.250
-1.364
1.125
-1.667
-1.000
1.300
0.167
1.000
1.143
1.214
1.125
1.154
-10.000
1.375
1.000
1.250
0.000
0.867
0.200
0.625
1.176
-1.000
1.200
-0.034
1.077
-2.000
1.200
1.067
0.583
1.225
1.000
1.417
1.415
-9.000
-4.190
0.967
-0.111
-1.133
0.286
0.577
-0.803
1.083
1.111
1.000
1.125
1.167
0.500
-0.059
1.067
0.611
-1.333
-0.417
-4.000
0.000
1.200
0.125
-0.367
1.200
3.667
6.290
1.375
1.167
-2.236
1.200
-2.000
0.848
0.688
1.333
0.398
1.200
0.548
0.083
1.333
-1.100
1.068
1.333
0.611
0.000
1.250
1.500
-1.154
1.500
1.200
-0.692
0.000
0.825
1.250
1.250
0.000
1.143
-1.095
1.300
-2.000
-1.143
1.400
1.333
1.455
1.111
-0.667
1.333
-0.727
1.364
1.111
1.083
7.857
0.000
-2.000
1.106
1.000
0.111
1.100
1.250
0.722
-0.333
1.143
1.333
1.500
1.000
0.967
1.188
-0.833
1.167
-0.615
0.875
-0.750
1.333
4.214
1.043
-1.733
1.333
-1.086
-1.000
1.091
1.167
1.281
-1.171
1.286
-0.333
0.000
0.981
0.400
1.385
0.600
0.000
-1.972
0.000
1.300
0.200
1.095
1.125
1.143
1.333
0.000
0.067
-1.667
1.111
1.111
1.124
1.093
1.000
1.125
1.077
1.364
1.118
1.000
0.833
-1.000
1.429
0.857
1.143
-0.375
1.300
-1.091
1.376
-1.000
1.083
1.250
1.111
1.235
0.821
-0.233
-1.500
1.077
0.750
0.308
1.087
1.222
-1.200
-1.063
0.457
-1.036
1.083
1.111
-0.500
0.654
-0.083
0.000
1.842
1.251
-3.000
0.125
-0.875
1.500
1.875
-1.167
0.472
0.000
-1.000
-1.250
0.167
1.107
1.143
1.250
0.900
-7.000
1.100
-1.083
1.667
1.200
-0.119
1.222
0.500
0.000
-0.143
-1.222
-3.625
1.143
-0.062
-1.500
1.100
-2.456
1.250
0.000
0.467
1.000
0.750
0.772
1.125
-1.905
1.200
0.643
0.961
1.143
0.167
1.222
0.571
1.015
-0.167
1.125
1.167
0.000
1.333
1.375
1.061
1.111
0.583
-0.417
1.333
0.833
0.778
0.393
0.917
0.000
1.133
1.600
-1.583
0.200
1.200
1.083
1.000
0.386
-1.433
0.700
0.067
-0.583
-3.500
1.000
0.643
0.744
1.300
1.054
1.333
1.286
1.222
-1.500
1.667
-0.500
0.556
-2.000
1.000
0.767
1.100
1.167
1.111
0.922
0.917
-1.128
-1.000
0.643
-0.577
0.000
0.000
1.167
1.188
0.906
1.071
-2.333
0.650
0.211
1.083
0.601
0.591
1.067
1.000
1.100
1.286
1.100
-2.333
-1.333
1.286
-3.429
1.250
-1.667
1.000
1.100
1.000
0.654
1.111
1.100
1.071
-4.000
1.091
-0.476
0.083
0.125
-1.200
1.300
0.715
1.200
0.854
1.300
0.867
1.143
1.333
-1.000
1.273
-0.733
0.733
-2.875
0.333
1.071
1.072
0.750
0.500
1.083
0.981
1.000
0.000
1.143
0.833
1.143
1.111
1.167
0.758
0.747
-0.476
1.123
-0.833
1.110
1.000
1.250
-7.000
1.176
0.667
0.524
1.083
-0.100
1.111
0.625
1.250
1.273
1.200
0.000
1.231
1.125
-1.000
0.778
0.722
1.111
0.567
0.600
-1.167
1.133
-0.286
1.250
0.000
-1.333
1.111
-0.875
1.200
1.250
1.250
3.500
1.125
1.300
1.286
-0.310
1.200
1.400
-1.000
1.400
0.125
-0.167
-1.625
0.600
1.000
-1.091
1.000
0.000
-9.000
0.952
9.000
1.189
0.000
-0.111
-1.067
1.625
1.300
0.562
1.265
0.383
1.154
1.000
1.222
0.000
1.400
0.611
1.182
1.100
0.263
1.333
-0.143
1.078
-0.190
0.611
-0.308
-1.583
1.250
-2.100
-0.318
0.059
1.294
1.429
1.400
1.333
1.231
1.429
1.222
0.143
1.333
1.214
1.200
1.308
1.186
-1.000
1.167
1.059
1.250
1.091
1.062
0.889
-0.250
0.783
1.222
1.235
-0.056
1.000
0.333
1.100
1.154
2.345
0.000
1.167
0.000
0.611
0.720
1.091
1.250
1.039
0.000
1.241
-0.125
1.436
-0.667
-0.900
0.611
-2.667
-1.000
-0.929
1.244
1.056
-1.091
0.125
1.125
1.091
0.786
1.154
1.125
3.714
-0.889
0.848
1.100
-1.167
0.000
1.235
0.500
-1.083
1.151
-8.000
0.000
-1.667
-0.667
1.333
0.787
0.848
0.125
1.148
1.143
1.400
1.280
1.353
1.500
0.000
1.125
0.750
1.107
-0.091
0.562
-2.133
1.200
0.556
1.429
0.000
1.417
1.000
0.875
1.167
1.167
1.333
1.182
0.682
0.743
1.294
1.125
-0.167
1.282
1.154
-0.500
1.100
1.333
1.111
1.111
1.167
0.000
1.714
1.333
1.000
1.167
0.242
0.583
-0.200
1.091
0.236
1.200
0.333
1.111
1.000
1.333
1.067
1.403
0.222
1.000
0.000
0.000
-1.190
-1.568
1.143
0.037
1.190
-6.889
-0.500
1.286
1.000
1.000
0.500
-0.667
1.403
1.222
1.143
1.100
0.909
-4.000
1.124
1.308
1.182
0.559
0.667
0.654
1.308
0.452
1.250
-0.600
1.091
-0.933
1.286
1.125
-6.000
0.143
-1.667
1.400
-1.270
0.917
1.273
0.569
1.071
-1.583
1.250
1.417
0.125
0.700
1.214
1.143
1.300
1.950
-2.000
1.091
1.650
1.083
1.118
0.917
1.154
0.650
-7.800
1.375
1.249
1.067
0.000
1.100
0.500
1.167
1.036
-1.500
1.424
1.267
0.700
-2.500
-1.333
1.556
1.273
-2.244
-1.706
-0.056
1.091
0.000
1.167
1.111
-1.000
-3.667
-0.125
0.682
1.829
0.100
-1.667
0.077
-6.000
1.125
0.908
0.000
1.118
1.182
1.286
0.722
-1.167
1.000
1.000
-1.500
1.375
0.200
1.111
-1.333
-0.050
1.133
-0.500
-3.000
-1.250
0.625
-2.400
1.667
1.091
-0.333
1.143
-0.833
1.231
0.000
1.100
1.533
1.200
0.800
2.111
-1.667
1.200
-1.750
0.600
1.182
0.000
1.167
-0.056
1.214
1.100
0.091
0.929
0.071
1.333
1.214
-0.456
0.077
1.100
0.577
-0.600
0.158
0.625
-2.000
-1.300
1.333
1.300
1.086
-2.974
1.385
1.294
1.333
1.222
0.571
-1.250
0.566
-1.071
-1.000
0.000
-1.429
-0.917
-3.214
1.000
-2.000
1.125
1.231
1.167
0.000
1.133
1.345
0.000
0.947
-1.200
0.667
1.294
0.821
1.286
-6.000
-2.333
1.231
1.125
0.240
-0.091
1.000
1.143
0.158
0.000
0.200
0.750
0.000
1.091
1.100
5.765
1.286
1.100
-1.000
-2.312
-0.667
0.750
1.000
0.667
1.200
1.125
0.500
0.176
0.875
0.000
1.306
0.056
1.167
-1.053
1.062
0.143
1.286
1.091
1.050
1.188
1.300
-1.000
1.083
-1.000
0.908
-0.694
1.286
1.100
-3.500
1.125
0.899
10.917
0.125
1.125
0.967
-0.881
3.030
1.222
-1.000
1.091
1.083
0.125
1.067
1.000
1.250
0.722
0.525
0.083
1.259
1.000
-2.143
1.053
0.861
1.091
0.077
-1.167
1.286
1.067
0.747
0.000
1.191
2.029
1.222
1.111
1.188
-2.193
-1.571
-2.214
0.200
1.200
-6.000
1.250
1.056
1.111
1.167
