# Supplementary material for: Non-exhaustive DNA methylation-mediated transposon silencing in the black truffle genome, a complex fungal genome with massive repeat element content
Source: Genome Biol. 2014 Jul 31;15(8):411. doi: 10.1186/s13059-014-0411-5 (PMC4165359; doi:10.1186/s13059-014-0411-5)
Supplement: Additional file 5 — The 10 output CRI files used to generate the plots shown in Figure S13A,B in Additional file 1 . [file 13059_2014_411_MOESM5_ESM.zip › Additional file 5/CRI_CA_Saccharomyces_cerevisiae_repeats.txt]

0.000
-0.151
3.429
-0.397
-0.321
0.898
-1.267
-1.727
-1.048
-3.000
-0.750
0.000
0.000
-0.230
0.345
0.275
-0.147
-0.873
0.000
0.000
-0.278
0.271
0.000
-0.429
-0.654
-0.752
0.543
0.345
0.189
-0.400
1.125
-1.071
-0.050
7.735
0.172
-0.318
0.160
-0.750
-0.287
-0.212
-1.064
-0.143
-1.067
-0.327
0.558
0.000
-1.417
0.446
-1.978
-0.739
0.091
-0.498
0.667
0.000
-1.817
1.000
-0.083
0.333
-0.100
0.833
0.000
-2.300
-0.917
-2.476
-0.714
-0.450
3.083
-0.419
0.125
-1.167
0.643
0.000
-0.300
-0.293
0.500
-0.050
-2.095
0.000
-1.324
-0.246
0.313
-0.500
-0.392
0.129
0.226
0.000
0.000
1.125
-0.691
-0.420
0.000
0.113
0.643
1.071
-2.556
-0.067
-1.056
-0.400
0.444
0.000
-0.486
-0.281
0.000
0.000
0.465
0.179
1.077
-0.536
0.700
0.400
-0.536
0.000
0.500
-1.225
-0.414
-0.333
0.250
-0.500
0.738
-9.000
0.714
0.246
-1.333
-0.377
1.000
-3.167
0.833
-1.267
-0.792
0.000
-0.222
0.500
-1.894
0.295
0.454
-0.077
0.000
1.100
-0.323
0.627
-0.943
-0.106
-0.200
-1.250
-2.417
1.167
1.000
0.643
-0.680
0.036
0.000
0.071
1.083
1.120
-1.000
0.533
-0.077
-0.562
-1.250
-0.528
0.600
-0.185
-0.254
-0.143
0.000
-6.000
2.500
-1.062
-0.401
-0.105
-0.091
-0.412
-2.233
0.567
0.000
-1.167
-0.338
-0.197
-1.304
1.000
0.106
3.000
0.000
1.125
-0.364
-0.394
-1.267
-0.250
0.000
0.000
-2.000
0.152
-4.000
1.333
0.355
-1.556
-0.583
-2.381
-1.111
1.000
-1.000
-1.067
-1.005
2.235
-0.400
-2.750
-3.111
-1.600
0.521
-2.548
0.341
-1.143
0.643
0.200
-0.588
-0.381
0.000
0.067
-2.700
-0.348
0.229
-0.377
-0.326
1.028
0.222
0.643
1.167
0.286
-0.382
-1.067
-0.286
1.048
0.091
-0.083
-0.701
-0.143
3.091
-0.258
-0.625
-0.275
-1.143
-0.484
-0.788
0.643
0.202
0.083
0.929
0.833
0.033
-1.917
0.273
0.000
1.000
1.074
0.917
-5.000
-0.062
-0.050
-0.376
-0.493
0.000
-3.000
-0.350
-0.571
0.071
-0.303
-1.350
0.062
-3.600
-0.197
0.000
0.000
1.000
-0.675
-1.333
0.000
-1.143
-2.056
1.000
-0.050
1.262
0.077
1.000
-0.307
-0.992
0.111
-0.606
-0.416
0.000
-3.000
-0.333
0.333
3.784
0.715
0.000
-0.050
-1.434
-0.761
-1.583
0.083
-1.000
-1.029
-0.120
0.333
-0.042
-0.608
7.757
-0.745
0.167
-0.868
0.050
0.000
-5.857
-0.667
0.500
-0.667
-1.080
0.034
-1.167
0.292
-0.275
0.967
-0.139
0.000
-2.000
0.611
0.500
0.571
-4.000
-0.111
-0.463
0.048
-0.450
2.294
7.735
1.375
-0.375
-0.515
-6.500
-0.500
2.000
-0.606
1.333
0.000
0.302
0.797
-0.667
0.287
1.500
-0.500
0.327
0.611
-2.000
-0.361
-0.297
-0.414
0.164
-2.500
0.000
-0.379
-0.406
-0.311
0.000
-0.312
-0.045
-5.467
-0.217
-0.476
-0.633
1.043
0.537
-1.700
5.909
-3.000
-0.307
-0.296
-1.167
-0.476
-0.571
-0.242
-1.333
-0.417
-0.083
0.641
0.433
-0.394
-0.800
0.710
-0.486
-0.822
0.533
-0.111
-0.333
-0.458
-0.229
0.500
0.000
0.029
0.483
-1.125
-0.133
0.077
0.000
-0.800
-0.100
0.000
-0.272
0.162
-1.800
1.000
0.194
-0.331
0.778
-0.186
-0.437
-0.933
-0.379
0.500
-0.900
0.341
-1.993
-14.789
0.300
-0.425
0.750
-0.533
0.143
0.222
-1.225
0.426
0.035
-0.281
0.750
0.000
-0.083
0.000
0.000
-0.432
-0.471
0.000
-1.278
-0.333
0.541
-0.327
0.286
-9.818
-0.400
-0.167
-0.222
-3.750
-0.500
0.190
-0.833
-3.667
-0.303
-1.991
5.257
-0.022
-1.000
-0.062
0.424
-8.389
-1.000
-0.158
-0.625
-0.139
0.333
1.250
0.689
0.000
-0.472
0.500
-0.409
-0.450
-1.167
-0.587
-0.591
0.301
-0.091
-0.278
0.112
0.195
-1.100
1.079
0.062
0.571
0.000
-0.040
-0.667
-1.810
-0.500
0.000
-2.000
0.000
-0.500
-0.328
-0.381
-0.341
7.521
0.143
-0.302
-0.083
-0.390
0.000
1.333
1.125
-1.067
-0.382
-5.000
-0.083
-3.083
0.000
-0.400
-0.500
-0.098
-0.327
3.784
-0.250
1.333
0.000
0.183
-0.393
0.158
0.000
0.000
0.310
0.245
-1.100
0.929
1.000
-0.311
0.548
0.000
-0.241
0.245
-0.529
0.700
0.500
-6.778
-0.293
0.600
-0.143
0.000
-1.222
-1.000
-1.059
-1.154
-2.593
1.045
1.333
-0.792
0.569
-1.111
1.333
-0.417
-0.867
0.000
0.030
0.938
0.000
1.500
-0.143
-3.000
-0.333
0.000
0.667
-0.016
1.286
-0.244
-0.515
0.000
-0.538
-0.625
0.167
-1.762
-5.000
0.168
-2.070
-1.595
-0.718
-1.856
-0.708
0.736
0.400
3.056
0.217
-1.205
10.917
-2.160
-1.000
0.000
-3.667
-0.111
0.000
-0.067
-0.071
0.100
-1.000
0.000
-5.667
1.250
-0.886
-3.667
-1.015
0.000
0.121
0.671
0.000
0.053
-1.125
-5.333
-1.000
-3.235
0.429
-2.600
0.100
-0.606
1.100
-1.467
0.056
-1.200
0.143
-1.000
-0.250
1.111
-0.066
-1.400
-0.428
-0.667
0.583
-0.312
-0.333
-0.614
0.027
0.000
0.000
-1.091
-0.463
0.454
0.205
-0.595
1.000
1.143
0.713
-0.556
0.000
-0.875
-1.019
0.000
-2.000
-1.429
-1.250
1.429
-1.333
-0.570
-0.335
0.146
-0.667
0.533
-0.167
-0.210
-0.339
-0.975
0.844
0.458
-0.292
-1.107
-0.391
-0.241
-2.025
0.000
0.000
0.433
-1.444
7.735
-0.743
2.000
0.111
0.974
0.000
0.367
1.571
-1.259
-0.348
1.500
0.045
-0.333
0.929
1.087
0.536
-2.000
-2.056
-0.277
-0.143
-1.833
0.643
0.148
0.643
-5.000
0.167
-0.333
-0.197
1.500
-1.750
-0.174
-0.417
-5.000
-0.800
1.062
-2.614
0.111
-0.714
0.000
-0.471
-2.000
-0.500
0.000
-0.900
0.495
-0.553
0.531
-0.459
0.722
0.800
-0.128
-2.000
-0.143
-0.267
-0.357
-0.686
-0.610
1.100
0.000
-1.312
1.000
7.735
1.143
-0.857
-1.000
-1.250
-0.333
-2.024
-0.167
0.433
0.556
-0.333
0.444
-0.627
-1.125
0.682
0.000
-0.150
0.214
-0.250
0.091
0.167
0.083
-0.367
-1.000
0.000
1.000
0.000
0.000
0.000
-0.450
1.111
0.000
-0.707
-0.596
-0.700
1.000
-1.458
-1.167
0.542
-0.550
0.143
-0.667
0.222
0.067
1.092
0.500
0.619
-0.771
-0.625
-4.500
0.917
-0.614
-0.067
-1.089
-0.139
0.500
1.643
-2.000
1.125
0.000
-0.067
-1.186
-3.667
0.000
0.214
-4.000
-1.289
-0.600
-0.478
-0.067
-1.500
-0.586
-1.667
-0.587
0.156
0.200
-0.333
0.457
1.667
2.961
-1.214
-1.222
-1.333
0.103
0.000
0.059
0.144
0.561
1.125
-2.250
0.367
0.729
-1.833
0.000
-0.379
5.257
-0.466
-0.703
-0.500
0.407
1.333
-1.500
-1.278
-1.000
1.400
-1.500
-2.000
0.000
0.929
-0.486
-0.408
-0.667
-0.091
-0.438
0.667
0.273
-0.607
0.111
-0.602
-0.164
-0.077
-0.200
0.083
0.861
-1.485
0.571
1.170
-1.000
4.118
-0.177
3.083
0.200
0.786
0.971
-4.452
0.083
0.500
-1.059
-0.406
0.250
0.000
0.000
0.667
-0.486
-2.250
0.333
-1.250
0.062
0.176
0.433
2.781
-0.111
2.000
-0.794
-1.056
0.515
1.380
0.444
-0.533
4.259
-0.191
-1.030
0.000
0.000
-0.100
-0.348
0.600
-0.646
0.174
-2.618
0.000
0.143
0.486
-1.238
1.500
0.134
2.583
0.174
-0.952
-2.233
-0.398
0.038
0.643
0.088
-0.500
0.000
-1.082
-0.333
-1.667
-0.003
-0.445
-0.486
-0.694
-1.000
0.500
-1.135
0.000
-4.900
0.000
-0.474
-2.143
-2.611
-0.139
-0.082
-0.450
-1.000
0.000
7.735
-0.387
-0.410
-2.017
-1.021
1.000
-0.588
-0.017
0.000
-0.450
-1.968
0.246
-1.057
0.100
0.333
-0.213
0.300
0.167
-0.426
1.077
-1.000
0.000
-1.020
0.000
-0.471
-0.111
-0.108
-4.250
0.000
-0.182
-0.442
1.333
-0.279
-1.133
0.174
0.500
-1.550
-0.343
2.353
-4.000
-1.500
0.000
0.000
0.000
-0.121
0.000
0.000
-0.303
-0.437
0.367
-1.150
-1.088
-1.167
-0.433
0.000
-1.200
0.786
0.221
-1.111
-0.678
0.500
-0.125
1.500
-0.633
-1.667
0.000
-0.552
-0.500
-0.303
0.027
0.060
0.222
1.000
1.286
-1.451
-0.500
-8.000
-0.950
0.750
0.077
-2.000
0.411
-1.550
0.167
0.000
-1.875
0.140
1.000
-0.389
0.083
1.000
-1.250
-2.000
-0.390
0.000
0.583
-1.358
1.250
3.083
2.667
0.000
0.208
-0.407
0.771
-0.917
-0.214
-0.369
1.059
-4.100
1.500
-0.148
-0.875
-0.500
0.083
-1.000
0.000
0.000
0.000
-0.362
-0.100
0.000
-0.238
-0.100
0.577
0.214
-1.964
-1.458
-0.143
-4.300
0.000
-0.932
-0.215
-0.091
-0.083
0.000
-1.075
-0.950
-0.050
-1.000
0.000
-1.500
-1.000
2.603
0.000
-1.000
0.809
-0.342
-0.318
0.844
-1.000
0.000
0.125
1.111
-1.029
-1.351
0.382
-2.400
-0.087
-0.338
0.000
0.556
0.000
0.709
-0.577
0.377
-1.518
-0.050
-0.200
-0.111
1.333
0.694
-1.500
-1.077
-0.333
-2.080
-0.587
0.040
-1.083
0.309
0.100
0.833
0.500
0.242
-0.033
-1.125
0.157
1.286
-0.100
0.125
-2.400
-1.000
-2.667
0.100
0.000
0.413
-5.000
-0.810
-4.933
-0.248
1.000
-1.536
0.050
0.083
-0.071
-1.000
0.467
-1.000
-0.250
0.174
0.196
-0.917
-2.167
1.625
-1.125
-1.333
-0.167
-0.709
-0.318
-1.417
0.000
-0.932
-1.033
-0.625
-0.367
0.125
-1.917
-0.375
-1.556
0.100
0.000
0.333
0.146
-0.738
-0.700
-0.236
0.219
-2.714
-0.356
-0.471
-0.363
-0.275
-1.769
-0.299
0.000
0.091
0.500
-0.509
0.000
-1.201
0.312
1.200
-0.056
1.000
1.250
0.125
-0.250
-0.150
-0.357
-0.343
-0.369
-0.266
0.643
-0.389
-6.000
-2.250
0.810
0.222
-0.389
2.000
-0.577
0.393
-0.311
-0.083
1.000
0.000
-1.000
0.048
0.000
-1.667
-1.667
0.000
0.551
-1.000
-2.250
-0.050
0.000
0.180
-0.629
-0.200
-5.333
-0.750
-0.556
0.143
-0.315
0.000
-2.000
-1.933
0.054
-0.278
0.000
4.118
0.000
-0.143
-0.143
-2.091
0.722
-1.750
0.097
4.061
-1.900
-8.000
-0.254
-0.750
-0.472
0.600
-0.616
-0.125
0.000
0.000
0.583
0.000
0.500
-0.250
0.500
-0.782
-0.208
0.300
0.583
-0.420
-0.184
0.679
0.000
1.024
0.000
0.667
0.000
-0.548
-1.267
-0.567
1.000
-2.500
-0.111
-1.125
-0.236
0.583
0.251
-2.444
1.118
0.393
-0.100
0.091
0.143
0.238
-1.250
0.333
-0.354
1.000
-1.125
0.747
-0.630
0.143
-0.125
0.686
-1.167
0.275
0.040
-5.267
0.960
-1.182
-0.250
-0.402
-0.625
0.181
1.000
0.444
0.091
-1.555
-1.150
1.071
0.476
0.361
-0.033
0.889
0.250
-0.667
0.000
-0.587
0.167
-4.714
0.500
-0.100
-2.000
0.067
0.554
0.000
0.000
-2.208
-0.211
0.143
-0.052
1.286
0.643
0.891
0.000
0.684
0.283
0.333
0.111
-1.375
0.884
-1.678
0.618
0.000
-1.350
1.125
-0.285
0.000
-0.107
0.800
-1.000
0.300
-0.390
-1.083
1.000
0.222
0.500
0.643
-1.571
2.263
0.000
-1.633
0.000
0.040
-0.583
-0.176
-1.067
0.767
-0.125
1.000
-0.470
1.000
0.125
-2.364
-0.891
-0.650
-0.500
0.000
-7.700
-0.750
6.800
-1.077
1.000
0.486
0.071
0.000
-1.500
0.416
1.235
1.167
1.000
-2.349
0.000
-0.705
0.253
-0.950
0.093
-0.077
-0.285
-1.000
-0.297
-0.707
1.250
-0.656
-0.200
0.391
-2.000
-0.367
1.182
0.867
-0.272
0.026
-1.000
-2.429
-1.100
-1.500
0.432
-1.000
-2.059
-0.208
-0.050
-3.000
0.500
-0.091
0.300
-1.222
-0.333
-0.450
1.069
-0.700
-1.686
-2.571
-0.821
1.250
-0.752
0.821
-1.043
-3.600
0.833
-0.050
0.821
0.000
0.600
-0.633
4.399
-0.467
-1.667
0.200
-0.700
-0.409
0.000
1.000
0.415
-0.373
1.500
-0.667
0.000
0.929
0.651
-0.667
-0.143
0.473
0.553
-0.322
-0.947
0.200
1.000
0.417
-0.500
0.178
-1.494
0.500
0.000
-0.415
-0.500
-0.450
0.262
2.000
4.240
0.000
-0.143
0.939
-1.100
-0.143
1.400
-0.167
-0.366
0.641
-0.529
-1.111
1.571
1.077
-3.429
-1.550
0.100
0.143
0.000
-0.633
-0.558
0.250
-1.806
1.182
0.333
0.000
-0.111
-0.250
-0.250
-0.404
0.167
0.489
0.000
-0.152
-0.220
-3.250
-1.400
-1.000
-1.679
-0.467
1.429
-0.029
-0.750
0.556
-0.600
0.290
0.567
-0.143
1.037
-0.598
0.000
-4.286
0.277
-0.378
0.000
-2.000
-1.077
0.545
0.036
-1.400
-0.807
-0.588
-0.833
-0.771
-0.829
-0.265
1.167
-1.000
0.000
0.417
-0.409
-0.603
-0.375
0.071
-0.650
-0.262
-0.307
-0.121
-0.390
-0.357
0.591
-0.312
-1.250
-2.200
0.100
-0.111
-1.481
-0.333
-0.500
0.100
2.250
-0.992
-2.000
-1.333
2.263
0.000
0.000
-2.250
-0.750
-1.300
-5.667
0.194
-0.052
-0.364
-0.057
-0.274
0.400
0.679
-0.143
-1.267
1.111
0.000
1.250
0.000
0.220
1.250
-0.500
-0.750
2.989
1.333
-0.030
-4.433
-2.100
0.533
-1.312
-0.143
-0.200
-0.067
0.515
-0.873
-0.385
-0.304
-3.138
-0.111
1.111
-1.181
-3.556
-0.389
0.583
0.059
0.283
-3.438
0.686
-0.416
-0.909
1.167
-2.600
-1.750
-1.000
-1.667
-0.485
0.325
1.231
-2.500
-0.721
-1.000
-0.111
0.611
1.314
0.632
-0.875
0.000
-4.000
-1.329
0.000
0.000
0.174
-1.136
0.000
0.062
0.143
-0.143
0.000
0.024
-0.287
-1.000
0.045
0.000
-0.375
0.000
-0.543
0.267
-0.583
2.000
-0.250
-0.833
-0.452
-0.717
1.036
-0.286
-0.227
-0.056
0.444
-1.150
0.000
-1.200
-2.375
0.000
1.614
0.000
-0.393
-0.694
0.000
1.000
0.000
0.250
-1.222
2.000
0.389
1.131
-1.647
0.000
0.000
-1.056
-0.766
-0.373
-1.133
0.821
-0.167
-0.280
-0.309
-1.750
0.000
-0.143
1.167
1.000
0.100
-0.353
-1.633
0.000
-0.275
-2.504
0.000
0.000
0.727
1.333
-0.416
0.000
-1.750
1.000
0.871
-0.091
-2.250
-0.333
-0.810
0.700
0.810
-0.202
-1.143
-2.800
0.336
-0.580
0.010
0.000
0.444
0.000
-0.344
-0.567
1.143
0.415
0.333
0.786
-0.950
0.500
-0.216
-0.997
-0.042
0.333
-0.333
-0.352
-0.829
0.422
-0.500
-0.518
-0.330
-0.127
1.614
-0.407
1.052
-0.419
-1.036
-0.565
0.194
-1.000
-1.182
0.000
1.150
-0.184
-4.000
-1.200
0.000
0.417
-3.000
0.105
-0.416
0.900
0.247
3.900
-1.000
1.500
2.000
0.591
-0.143
-3.250
-3.500
-1.000
-2.500
-0.250
0.603
0.083
-0.905
-0.667
-0.429
-0.124
1.214
1.083
0.000
0.067
-0.351
-1.000
-1.192
0.019
0.000
1.000
0.000
0.602
-1.250
-0.390
0.738
1.250
-0.113
1.030
-0.500
0.056
-1.150
-2.000
0.557
1.083
0.000
-1.417
0.571
-1.000
-0.667
0.833
1.077
-6.000
0.000
1.000
-0.700
0.750
-2.000
0.837
-1.029
-0.750
-0.486
0.400
0.167
0.000
-1.500
-0.045
-1.118
1.091
-0.043
0.500
0.376
-0.228
0.000
-0.654
1.614
-0.143
0.000
0.200
-1.133
-1.333
-2.000
-0.792
0.000
-4.000
-0.712
4.118
0.250
-0.707
-1.467
-0.571
1.107
-0.268
0.317
-1.167
-1.550
-0.067
-0.758
-0.558
-0.611
0.133
0.000
1.000
0.015
1.143
-1.000
-0.822
1.100
-0.364
1.000
0.067
0.000
-2.000
0.357
-0.833
1.062
-0.048
0.333
0.000
0.000
0.333
1.143
-0.841
0.981
-0.171
-1.000
1.056
-0.700
0.533
-0.506
-0.833
-2.094
-1.000
-0.299
1.333
-0.031
-2.200
-1.000
-1.900
0.000
-0.332
-1.000
0.164
-1.067
-0.077
0.833
-1.776
0.500
-0.080
0.000
0.125
-0.483
0.000
0.643
0.500
0.000
-0.513
0.318
-0.644
0.059
0.000
0.022
-0.143
-2.111
-0.062
0.458
0.332
0.679
0.333
0.174
0.029
-0.420
-0.341
-1.056
0.000
0.241
1.250
-0.371
-1.486
2.833
-0.071
0.000
0.500
0.000
-0.048
-1.600
-0.533
0.603
-1.600
1.333
-0.292
-0.125
0.000
0.333
-0.100
0.000
-0.143
-0.367
1.000
-1.200
0.100
-0.471
-0.053
-0.400
-0.087
0.500
0.500
0.000
0.641
1.182
0.111
-0.250
1.250
0.000
-0.091
1.100
-0.182
-0.402
-1.333
1.333
-0.993
-1.364
1.143
0.042
-0.037
0.164
-1.080
1.333
0.000
-0.160
-0.321
0.000
-0.167
1.170
0.583
-2.778
-0.471
1.083
1.000
0.444
-2.167
0.708
-1.418
-1.740
0.740
-1.400
-0.625
-1.133
-0.800
-3.125
-0.993
-2.333
-0.750
0.000
4.061
0.833
0.000
7.735
0.648
0.343
0.722
0.000
0.301
0.167
-0.062
-0.667
-1.633
1.143
-1.013
0.083
-0.325
-0.667
-0.250
0.000
0.000
0.000
-0.433
-0.275
-0.395
-0.767
0.133
0.125
-0.174
1.071
8.929
-0.284
-0.462
0.718
-0.430
4.118
-0.548
3.933
-0.217
1.188
-0.200
0.333
-0.612
-0.417
-1.500
-1.417
-0.804
-0.594
-2.267
0.071
0.458
0.000
-0.100
-2.067
-3.231
0.358
1.100
-1.217
-3.000
-4.567
0.000
0.000
-0.381
1.667
-2.208
-0.643
-0.327
-0.318
0.265
0.000
-0.100
-0.778
-0.400
0.410
0.000
-0.808
-0.237
-2.037
1.100
0.429
0.000
-5.000
-0.667
0.200
0.195
0.000
-1.000
-0.287
-0.033
-0.338
-1.303
1.167
1.500
-0.500
0.167
0.000
-1.000
0.167
-1.073
2.000
-0.667
0.250
-0.250
-0.071
-7.875
-1.500
-0.554
-0.370
1.000
0.000
-0.267
0.000
0.105
-0.629
-1.026
-0.461
-2.152
3.900
0.500
2.167
0.333
0.000
-1.000
1.000
0.500
0.582
0.000
-0.333
-1.200
0.000
-0.833
-0.026
-0.077
-0.483
0.083
-3.500
-1.550
-7.000
-0.292
-0.667
0.643
-0.685
-2.111
0.077
-1.000
-1.150
1.222
0.000
-2.133
0.833
-0.333
-0.655
0.000
0.417
-0.571
-0.426
0.458
1.111
-0.461
-0.917
0.000
-0.150
-0.386
0.111
0.160
0.161
-0.583
-1.808
-1.023
-0.333
0.267
-0.333
-1.000
0.000
-0.334
0.000
-0.125
0.000
-0.364
0.643
0.567
0.417
-0.970
0.636
-0.714
-0.404
0.000
-0.400
1.143
-0.600
-0.023
-4.389
1.091
0.000
0.022
0.000
0.000
-0.199
-0.485
-0.143
-0.476
0.328
-0.385
-1.500
-0.077
0.066
0.000
-0.200
0.643
-0.250
0.000
0.679
-3.500
-0.368
-0.514
0.000
1.250
0.641
0.000
0.000
-0.193
-8.900
1.167
-2.364
-0.080
7.757
-2.667
6.000
-0.330
-0.259
0.000
-0.697
-2.053
-0.200
-1.527
-1.000
0.111
-2.615
0.500
-1.425
0.429
0.603
-2.250
-0.344
-0.005
7.757
-0.143
0.000
0.000
0.000
-0.471
0.458
-0.333
-0.393
-0.833
-0.676
2.583
-1.467
0.487
-2.105
0.059
1.000
0.000
0.377
-0.392
-2.067
-1.300
0.123
-12.857
-1.250
-1.400
0.500
-3.667
0.000
-0.458
0.077
-4.208
-0.091
-0.087
-0.917
-0.756
-1.833
0.056
-0.753
-0.030
0.000
1.400
0.000
-0.107
-1.000
1.167
0.424
-2.471
-0.930
-1.444
-0.100
0.000
0.300
0.000
-1.700
0.000
0.250
0.000
-0.111
0.625
-0.284
0.125
0.182
1.026
-0.167
-1.146
-0.767
0.273
-0.099
0.341
1.111
-1.208
-0.286
-0.143
0.583
0.125
-0.667
-0.143
0.000
-1.040
0.000
-0.100
-0.118
1.038
0.000
-0.250
-2.000
-1.170
-0.562
-0.277
-0.163
-0.286
-0.679
1.062
0.459
0.722
0.667
-1.000
1.100
-0.750
0.125
0.419
0.444
-0.857
0.000
0.083
-0.362
-0.134
-13.000
-1.063
0.283
-1.200
-0.100
0.625
0.091
0.000
1.100
-0.333
-1.000
0.273
0.000
-0.412
-0.583
-0.602
-0.545
0.000
0.056
-0.917
-1.143
0.000
0.000
1.000
-1.062
1.200
-0.601
0.311
-2.333
-0.077
-4.333
-0.043
0.500
0.000
-0.625
0.000
-2.000
-0.197
0.643
-1.556
0.018
0.082
0.503
-0.951
0.079
-0.722
-0.583
-1.833
0.833
-2.600
-0.486
-1.917
-0.386
-0.461
0.308
-0.212
0.000
0.000
-1.029
-1.000
-0.605
-0.325
-0.091
-0.100
1.050
0.000
-0.048
0.000
1.026
-0.214
-0.216
0.180
1.000
0.000
-0.071
-0.100
-0.799
-0.383
-1.250
-2.200
0.000
-0.667
-0.176
-1.211
0.000
-0.667
0.784
-0.400
-0.476
0.000
0.000
0.444
-0.219
-1.567
2.143
-1.075
-0.338
2.263
-0.547
0.000
-1.143
0.327
0.000
0.000
-1.900
0.643
-0.067
-0.071
0.136
-0.938
-1.429
-0.603
-0.026
-1.027
0.202
0.000
1.107
-1.062
-0.083
-0.341
0.000
3.056
1.000
-0.143
0.577
0.199
0.000
-0.486
0.000
-0.164
0.500
0.007
0.333
-1.314
0.000
-0.391
-2.000
-0.367
-3.333
0.667
0.000
1.444
0.091
-1.400
-1.197
-0.259
-0.667
1.056
7.735
-2.500
-0.302
-2.115
-1.667
0.750
-0.071
-0.673
-0.333
-0.486
-1.250
0.000
-0.150
-1.214
-0.738
0.000
-0.667
0.000
0.300
1.100
0.000
0.062
0.333
-0.095
-2.450
-0.451
-1.527
0.214
-1.045
0.574
-2.317
0.000
0.611
-0.125
-2.778
-0.316
-0.762
0.000
-0.815
1.250
-0.082
0.152
1.000
1.167
0.050
-0.542
-0.375
-0.145
-1.561
-2.083
-2.600
-5.000
0.000
0.900
0.000
-0.217
0.000
0.000
-0.337
-3.150
-0.071
-0.560
-0.300
-1.033
0.143
-0.308
-0.091
-0.486
-0.711
0.125
0.500
3.083
-0.410
2.139
-0.091
-10.000
0.000
0.000
-0.625
1.000
0.667
-5.000
-1.222
0.533
-1.000
-5.000
-0.478
0.125
1.000
0.100
-1.771
1.250
-6.000
0.059
-0.003
4.416
0.000
-0.467
-1.000
0.111
0.641
1.333
-1.800
0.508
0.200
1.058
1.000
-1.000
0.833
0.667
-0.232
1.125
-2.048
-2.333
-0.902
-1.000
1.250
1.067
-3.000
1.200
0.000
0.000
-0.351
-0.988
1.083
0.643
-14.167
-4.500
-0.350
0.321
0.100
0.386
0.000
-1.012
-1.600
-0.143
-1.100
-0.202
-0.792
-0.811
0.000
-0.384
1.000
-1.125
0.000
-2.600
7.757
-0.250
-0.750
2.667
0.000
0.611
0.091
-0.100
0.167
0.000
-1.833
1.200
0.000
0.700
-1.095
-0.080
0.000
-0.841
0.000
-1.667
0.643
-1.700
-0.500
0.587
-0.700
1.667
-0.381
-0.833
0.817
0.697
-1.071
0.000
-0.330
-0.937
0.000
0.667
0.458
-0.091
-0.400
-4.000
0.000
-12.000
-0.029
0.111
-0.725
0.301
0.600
-0.750
0.091
-0.059
-0.451
0.475
0.410
-0.886
-0.912
-0.812
-0.121
0.500
-1.475
-0.400
-6.000
3.167
0.000
-0.667
0.176
0.077
0.187
-1.000
-0.011
0.000
0.295
1.333
-0.258
-0.111
-2.385
0.100
0.577
0.032
-0.758
1.160
0.500
0.000
-0.125
0.583
-0.067
-1.467
0.000
0.000
0.000
0.000
-0.333
-0.363
0.000
1.000
0.000
0.250
-0.046
-1.343
0.424
-0.077
-1.444
-0.264
0.109
0.125
0.000
-0.833
0.000
0.000
0.333
-0.488
1.029
0.036
1.125
-0.333
-0.564
-1.400
-0.272
-0.678
0.011
-0.284
0.000
-1.167
-0.250
-0.174
-0.423
0.000
2.000
-0.500
-0.150
-0.779
-0.932
0.362
0.000
0.000
-0.607
0.833
-0.389
-0.478
0.000
1.250
-0.250
-1.167
-0.167
-1.700
-0.400
-0.200
0.710
0.667
-1.143
-0.107
0.000
-1.071
0.401
0.214
0.429
-0.125
-0.906
-0.083
0.321
0.000
1.333
0.100
3.083
1.062
-0.143
-0.588
0.557
0.500
0.300
-0.500
-4.000
0.375
1.133
-1.333
0.000
-1.568
-1.900
0.250
0.000
-1.112
-1.900
-2.346
-0.333
3.083
-0.493
-0.512
0.000
0.000
-0.259
2.263
-0.500
-8.000
-2.133
-0.331
0.500
-1.257
-0.491
0.697
0.567
-1.068
-0.417
3.918
0.000
-0.750
-0.301
1.045
-0.383
1.083
1.053
-1.333
-0.405
-0.624
0.167
0.705
-3.000
-0.400
-0.150
-0.688
-1.450
-0.803
-3.590
-0.022
0.383
0.062
0.487
-2.167
-1.200
-1.267
-0.524
0.000
0.212
0.643
0.217
0.000
