# Supplementary material for: Non-exhaustive DNA methylation-mediated transposon silencing in the black truffle genome, a complex fungal genome with massive repeat element content
Source: Genome Biol. 2014 Jul 31;15(8):411. doi: 10.1186/s13059-014-0411-5 (PMC4165359; doi:10.1186/s13059-014-0411-5)
Supplement: Additional file 5 — The 10 output CRI files used to generate the plots shown in Figure S13A,B in Additional file 1 . [file 13059_2014_411_MOESM5_ESM.zip › Additional file 5/CRI_CA_Tuber_melanosporum_v1_repeats.txt]

-0.654
-0.491
0.602
0.090
-0.250
0.000
1.250
-0.664
0.649
-0.713
-0.671
0.797
-0.579
-0.790
-0.465
0.461
-0.308
-0.561
0.338
-2.857
0.480
-0.516
0.344
0.686
0.445
-2.000
-0.262
-0.543
-2.000
-0.475
0.614
0.820
0.746
-0.443
-0.252
0.000
-0.289
-0.133
-1.160
-0.949
0.048
-0.814
0.404
0.706
0.746
-1.105
-0.568
0.300
0.111
-0.568
-0.521
-0.237
-0.377
-0.143
-0.230
-0.450
0.076
-0.323
0.526
-0.324
-0.600
0.000
-3.167
-0.087
0.416
-0.453
-0.045
-0.381
-0.462
-0.500
0.217
-0.369
0.065
-0.405
-0.697
-0.555
-0.091
-0.444
-0.630
0.491
1.057
2.250
-0.750
-0.480
-0.075
0.171
-0.460
0.659
-0.357
0.037
1.033
-1.067
-0.167
-0.246
0.968
-0.739
0.104
-0.382
-1.133
-0.635
-0.595
-1.500
0.679
0.064
0.857
0.685
-0.186
0.592
-0.802
-0.611
-0.389
-1.267
-0.693
-0.567
-0.633
-0.322
0.500
-0.745
-0.395
-0.526
0.187
0.153
0.633
-0.500
-1.964
-0.500
0.746
0.222
0.223
-0.660
-0.144
-0.324
-0.387
-0.593
-0.646
0.056
4.262
0.722
-0.230
-1.111
0.365
-0.442
-0.228
-0.592
0.530
-0.122
-0.360
0.205
0.249
-0.192
-0.098
0.000
-0.473
0.176
0.428
0.393
-0.071
0.326
-0.167
1.400
-0.222
-2.033
-0.841
-1.200
0.647
0.663
0.110
-0.020
0.494
0.292
0.466
0.442
-0.746
-0.127
-0.459
0.253
-0.749
0.000
0.050
-0.645
0.426
0.567
-3.000
-1.053
1.111
-0.329
-0.620
0.697
0.111
-0.718
1.100
6.833
0.000
-0.100
-0.506
0.333
-0.258
-0.658
-0.479
-0.550
-0.833
-1.083
0.000
0.472
-0.322
0.675
0.500
-0.590
1.729
0.444
0.656
0.167
-0.167
-0.108
0.000
-0.816
0.065
0.376
-0.419
0.269
0.157
1.182
0.700
0.134
-0.928
-0.875
0.253
0.562
-1.167
-0.505
0.429
0.025
0.452
0.067
-0.361
0.733
-1.250
0.619
-1.000
-1.000
0.000
0.343
1.100
-0.474
1.048
0.200
-0.317
0.325
0.533
1.143
-1.057
0.143
1.286
0.218
0.396
0.353
-0.269
-0.092
-0.488
-0.373
0.126
-0.546
-0.467
-0.615
-0.438
1.492
0.507
-0.519
1.167
0.082
0.269
-0.529
-0.317
-1.217
0.066
0.643
0.117
-0.586
-0.200
-0.709
0.187
0.686
-0.643
-0.333
0.952
0.810
-0.105
-0.385
-0.767
-0.997
-2.714
0.500
-0.251
0.398
-0.184
-0.352
-0.294
-0.643
0.500
-0.501
0.081
-0.067
0.188
0.037
0.225
-0.636
-3.167
-0.138
0.328
-1.143
-0.153
-0.600
2.889
-0.551
-0.644
-1.350
-0.538
-0.146
0.333
-0.026
-0.583
0.660
-0.488
-0.786
0.799
-0.125
-0.498
-0.551
0.377
-0.404
0.129
0.443
-0.538
-0.132
-1.500
-0.713
-0.933
0.589
0.143
-0.329
0.105
0.056
-0.450
-1.818
-0.117
-0.929
0.243
0.385
-0.444
0.778
-2.333
0.125
0.205
2.073
-0.844
0.548
0.008
0.000
0.363
0.291
-0.318
-1.917
-0.552
-0.311
-2.636
-0.130
1.000
0.696
0.425
0.682
1.773
-1.039
-0.917
-0.633
0.429
0.265
0.446
-0.641
0.000
1.524
-0.545
-2.625
-1.250
-0.612
0.828
0.000
0.098
0.881
0.555
-0.211
0.200
-0.269
-4.160
-0.372
0.250
-0.005
-0.628
0.857
-0.663
0.394
-0.499
0.132
-0.945
-0.398
-0.196
0.601
0.702
0.623
0.536
-0.475
0.200
-0.019
0.488
-0.429
1.167
0.756
-0.556
-0.399
-1.000
0.970
0.402
-0.005
-0.034
1.238
-0.481
-0.689
0.489
-0.301
-1.036
0.262
-0.089
-0.726
-0.812
-0.810
-0.676
-0.616
1.171
-0.312
-0.935
-0.062
0.620
-0.564
-0.635
-0.476
0.654
0.361
0.468
-0.933
1.286
-0.346
0.640
0.694
-0.714
-0.161
-0.454
-0.872
-0.727
-0.401
1.250
-0.596
-0.804
0.158
-2.118
0.840
-2.000
-0.637
0.461
-0.519
-0.643
0.650
0.515
-0.125
0.273
0.236
-0.695
2.667
-1.029
2.000
1.167
-0.512
-0.527
-0.706
-0.500
-0.531
-0.287
-0.938
0.825
2.417
-0.228
0.875
-0.330
0.531
0.589
-0.386
-0.393
-3.556
0.644
-0.247
-0.621
-0.681
-0.112
-3.286
-0.573
0.560
0.366
0.715
-1.250
-0.508
1.107
-0.055
-0.227
0.900
0.648
0.455
-0.667
-0.010
-0.462
0.481
0.124
2.167
-2.375
0.718
0.417
0.317
-0.747
-0.633
-1.037
-0.583
0.350
1.497
-0.467
0.082
-0.506
-0.568
-0.635
-0.685
-0.478
-0.466
-0.518
0.066
-0.599
1.139
-0.175
0.092
-1.667
-0.628
0.130
2.100
-0.067
-0.864
-1.077
0.000
-0.121
-0.200
0.250
-0.030
-0.556
-0.150
0.748
-0.230
-0.514
-0.756
-0.795
0.222
0.162
-1.333
-0.643
-0.700
-0.589
0.591
-0.281
-0.918
0.176
1.909
-0.793
-0.556
0.000
-1.051
0.792
0.501
0.633
0.573
1.151
-0.600
0.000
0.541
0.533
0.513
-0.316
-0.617
-0.662
-0.658
0.414
0.641
0.737
0.485
-0.262
-0.557
0.576
-0.110
-0.243
-0.568
1.045
-0.526
0.393
0.444
-0.647
0.412
1.500
2.200
-0.197
-0.285
0.514
-0.484
-0.348
0.125
-0.399
0.056
-0.250
-0.532
-0.591
-0.027
0.572
-0.127
-1.417
-0.762
0.679
-0.900
-0.583
-0.673
-0.455
0.035
0.250
-0.150
-0.263
-0.297
0.407
0.000
0.794
-0.299
-0.556
-0.676
-0.193
0.004
-0.375
-0.340
-0.241
0.590
-0.220
-0.222
0.489
0.243
-1.048
-0.090
-0.082
0.760
0.150
-3.118
-0.768
-0.423
0.329
-0.278
-0.377
-0.548
-0.567
0.077
0.035
0.913
0.294
0.250
-0.143
0.243
-0.804
-0.690
-0.553
-0.739
0.000
0.059
-0.785
0.000
-0.464
0.336
-1.143
-0.247
-0.521
0.625
-1.429
-0.542
-0.578
-0.155
1.147
-0.327
-0.647
-0.317
-0.333
0.213
-0.192
-0.750
-0.932
-2.000
0.033
-0.599
-0.612
-0.578
0.300
-0.883
0.308
-0.613
0.350
-0.436
-0.663
-0.610
0.110
-0.223
0.333
-0.464
0.143
0.090
0.514
0.550
0.000
-0.351
-0.691
-0.719
-0.133
-0.359
0.810
0.017
-0.800
0.167
-0.455
-0.662
0.646
-0.111
0.654
-1.000
-0.603
1.500
1.143
-0.233
-0.750
-0.363
1.500
0.770
0.214
0.000
-0.019
-0.800
2.000
0.810
-0.358
0.143
0.186
-0.698
-0.262
0.875
0.619
-2.000
0.169
0.758
-0.390
-0.111
-0.086
0.417
-0.844
-0.423
-0.534
1.333
-1.500
0.329
0.653
-4.667
-0.438
0.000
-1.000
0.219
-0.599
0.232
0.991
-0.148
-1.548
0.625
-0.850
-0.425
0.097
-0.243
0.635
-0.524
0.327
-0.424
-0.620
-0.567
-0.633
-0.384
-0.529
1.667
8.200
-4.600
0.550
0.486
-0.785
-0.616
-0.417
0.000
-0.372
-0.153
-0.158
1.165
-0.213
-0.483
0.500
-0.036
0.057
-0.362
-0.673
-0.570
-0.676
0.206
0.646
0.616
0.238
0.435
-0.550
-0.500
-0.396
0.512
-0.316
1.200
0.287
-1.100
0.077
0.200
0.220
-0.393
-0.833
-0.697
-0.674
-0.841
-0.268
0.739
-0.614
-0.596
-0.631
-0.214
-0.953
-0.559
0.489
-0.352
-0.319
0.094
-0.212
-0.228
-0.325
0.577
0.075
0.121
0.725
-0.522
-0.355
-0.786
0.564
-0.351
-0.642
-0.535
0.443
-0.411
1.382
-0.111
0.500
0.487
-1.500
0.018
-1.333
-3.167
0.101
-0.662
0.153
0.303
-0.012
-0.033
0.339
0.132
1.705
1.171
-0.478
-0.065
-0.424
0.429
0.133
-0.149
-0.426
0.875
-1.417
0.673
-0.445
1.091
-0.273
0.586
-0.305
0.637
0.656
-0.726
0.647
-1.400
-0.513
-0.725
-0.376
0.015
0.929
0.016
-0.674
0.324
-0.426
0.118
0.826
0.435
-0.480
-0.743
-0.636
0.049
0.000
0.033
0.685
0.516
-0.498
0.053
0.479
-0.686
0.393
0.493
0.239
0.000
1.091
-0.219
-0.426
0.967
-0.236
1.557
-0.417
-0.700
-0.613
-0.713
0.274
0.594
0.201
-0.506
0.715
0.440
0.563
1.125
0.192
0.725
-0.216
2.912
-0.456
-0.397
-0.674
-0.837
0.003
0.557
0.462
-0.829
0.631
0.750
-0.599
-0.497
-0.279
-0.249
-0.173
-0.690
-0.062
-0.580
-0.051
-0.636
-0.177
0.833
-0.399
-0.104
0.731
0.533
0.755
-0.417
-0.976
-0.090
0.000
0.675
-1.000
0.232
-0.037
-2.500
-0.364
-0.118
-0.071
-0.700
0.887
0.624
-0.193
-0.563
-0.194
0.875
-6.000
-2.500
0.664
-0.139
0.231
-0.493
-2.894
-0.338
-0.316
0.476
-0.544
-0.700
-0.094
-0.610
0.659
-1.143
-0.231
-0.667
0.262
0.660
-0.237
0.367
0.125
-0.675
-0.541
-0.167
-0.650
0.125
-0.697
-0.489
-2.250
0.143
-0.167
0.452
-0.507
0.369
-0.541
-3.000
0.167
0.568
-0.634
2.278
0.757
-0.436
-0.410
0.060
-0.215
0.486
1.000
-1.125
-0.309
-0.917
-0.085
-0.151
-1.500
0.391
-0.696
-0.830
0.603
-0.618
0.870
1.333
0.860
-0.721
-0.605
0.007
-0.545
-0.582
-0.681
-1.667
-0.621
-0.704
0.403
0.546
-0.393
-0.557
-0.286
1.007
-0.670
0.558
0.708
0.747
0.686
0.584
-0.763
-0.134
-0.662
0.598
-0.156
-1.370
-0.839
-0.407
-0.292
-0.578
0.229
0.243
0.500
0.660
-0.193
-0.155
0.596
0.438
1.659
-0.104
-0.639
0.302
0.583
-0.786
9.500
-0.132
-0.267
1.667
-0.573
1.250
-0.638
0.411
0.533
-0.943
-0.220
-2.200
0.124
-0.457
-10.000
-0.621
-0.627
-0.121
-0.133
-0.106
0.503
0.040
0.000
-0.704
-0.737
-0.500
-0.162
1.500
0.296
-1.333
0.567
-0.280
-0.506
-3.000
-0.544
0.120
0.710
-0.102
0.686
0.000
0.000
0.570
0.371
-0.632
1.000
-0.264
0.220
0.654
1.222
-0.564
-0.080
-0.109
0.143
-0.443
-0.727
-0.917
-0.956
-0.238
0.516
-1.033
0.277
0.494
0.143
0.451
0.328
-0.897
0.192
-1.460
-2.000
0.310
-0.120
-0.580
-0.500
-0.333
-2.350
0.125
-0.583
0.469
-0.073
-0.638
0.000
-0.346
-1.021
-0.246
0.481
-0.833
-0.512
0.494
-0.933
-0.343
-1.569
-0.595
0.331
0.500
-0.384
0.827
0.573
0.552
0.571
0.781
-0.682
-0.200
-0.320
0.153
-0.557
-0.285
-0.333
-0.481
-1.300
-1.700
-0.435
0.733
-0.549
-1.333
1.511
0.292
0.238
-0.799
0.125
-0.660
-0.661
-0.343
-0.769
-0.546
-0.567
0.275
-0.499
-0.707
-0.135
-0.203
-0.714
0.139
-0.111
0.209
0.315
-0.713
-0.361
0.722
-0.457
0.315
-0.300
0.235
-0.701
-0.796
1.000
-0.453
1.700
-0.500
-0.637
-1.077
-0.284
-0.516
0.100
-0.806
-0.524
-0.902
-0.482
-0.441
0.263
-0.643
0.049
-1.235
0.389
0.951
-0.608
0.155
-0.602
-1.967
0.075
1.667
0.625
0.827
0.489
-0.900
-0.465
-0.627
-0.500
0.784
0.043
-1.500
0.613
0.733
0.137
0.000
-0.474
0.060
0.045
0.111
-0.020
-0.677
0.256
0.324
0.047
-0.750
-0.232
-0.534
0.723
-0.050
-0.285
0.300
0.000
-0.167
-0.079
0.842
-0.151
0.450
0.886
0.200
-0.006
-0.375
-0.167
0.000
0.667
0.444
-0.500
-0.092
-0.486
0.572
-0.400
-0.061
-0.785
-0.429
-0.259
-1.022
-0.918
-0.143
0.464
0.923
-0.111
-0.622
0.574
0.507
-0.094
0.396
-2.000
-0.956
-0.879
0.356
0.077
-0.500
-0.520
-0.614
0.424
-0.587
-0.118
3.083
0.538
0.460
0.250
1.044
0.644
0.333
1.004
-0.250
-0.907
0.504
-1.500
0.000
-1.759
-0.630
-0.333
-1.266
-0.038
-0.179
0.944
0.118
-0.255
-0.333
-0.456
-0.300
-0.467
0.283
-0.120
0.459
0.632
0.125
-0.463
-0.667
0.295
0.000
0.275
-0.659
-0.073
-0.334
-0.863
-0.535
-0.899
-0.594
0.000
1.000
-0.283
0.952
-0.629
-1.008
-0.300
0.000
0.470
-1.529
-0.736
-0.371
-0.424
-0.904
-0.151
-0.500
0.949
-0.322
-0.088
-0.083
-0.083
-4.000
-0.464
0.660
0.518
0.000
0.250
-0.401
-0.333
-0.366
-0.311
0.585
0.039
1.011
-0.036
0.196
-0.702
1.503
-0.460
-0.315
1.000
0.636
-0.567
-0.500
-0.395
-1.043
0.162
-0.260
-0.641
-0.024
-4.000
0.967
-0.259
-1.214
0.487
0.000
-0.720
-0.382
0.396
0.688
-0.517
-0.251
1.000
0.333
-0.133
0.612
-0.700
-1.308
-0.385
-0.795
0.099
0.091
0.683
-0.299
-0.988
0.000
0.162
-0.306
0.291
0.273
-2.000
2.429
-2.571
-0.200
0.139
-0.566
0.733
-0.286
0.382
-0.263
-0.038
-0.673
0.068
0.131
0.141
-0.668
0.700
0.766
0.220
-0.434
-0.874
-0.503
0.043
-0.537
-0.589
0.493
-0.825
-1.108
0.341
-0.267
0.240
0.137
0.789
-0.350
0.286
0.024
-0.593
-0.285
-0.231
-0.305
-2.000
-0.200
-0.322
-0.646
-0.533
-0.015
-1.333
-0.520
1.208
-0.577
0.253
-0.708
-0.379
-0.142
-0.792
-0.254
-1.029
0.081
0.586
-0.758
-0.377
0.740
0.125
3.262
0.177
0.250
-0.030
-0.603
-0.209
0.605
-2.242
-0.117
0.257
0.595
-0.372
0.622
-1.250
-0.328
-0.394
-0.625
-0.119
0.979
-0.486
0.000
0.269
-0.445
0.000
0.540
0.887
-0.007
-0.504
0.171
-0.437
-0.020
-0.152
1.270
2.375
0.601
0.453
-1.015
-0.458
-0.966
-0.078
-0.348
0.333
-1.500
-0.637
0.515
-0.375
0.330
0.960
-0.667
-1.100
0.258
-0.326
-0.543
-1.417
0.000
0.381
0.126
0.393
-0.788
-1.333
-0.394
0.543
-0.038
0.129
-0.553
-0.222
-0.262
0.450
-0.585
-0.007
-1.775
-0.593
0.350
0.781
0.733
0.667
0.595
-0.334
-0.170
-0.272
-0.726
0.132
-0.567
0.643
0.158
-0.638
0.200
-0.700
-1.667
0.677
-0.351
-0.271
-2.500
-0.066
0.758
-0.415
-0.498
-0.691
-3.000
1.074
0.125
1.333
-1.300
0.457
0.244
-2.400
-0.422
-0.904
-0.085
0.000
0.686
-0.018
0.643
0.873
0.708
-0.156
-0.817
1.200
-0.643
-1.500
-0.299
-0.675
-1.461
-0.167
0.077
-0.357
-0.148
0.655
-0.760
-0.071
0.200
0.119
0.167
-0.574
-0.389
-0.263
-0.634
-0.774
-0.625
-0.833
-1.000
-2.800
0.345
-0.612
1.310
-0.286
-2.667
-0.311
-0.167
-0.082
-0.306
0.544
0.648
0.697
0.138
0.338
-0.647
0.400
-0.442
0.000
-1.000
0.250
0.434
0.715
-1.614
-0.256
-1.193
-0.442
-0.637
-0.706
0.000
1.972
0.143
-1.525
0.510
1.500
-0.572
0.763
-0.086
0.444
0.285
-0.386
-0.718
-0.353
-0.400
-0.755
-0.699
-0.160
-0.782
1.100
-0.886
-0.213
-1.667
-1.116
1.081
0.152
-0.611
-0.677
-1.062
-0.483
0.206
1.042
0.221
-0.450
-0.733
0.187
-0.466
-0.059
0.796
0.553
-1.167
-0.434
-0.537
0.760
-1.000
-2.500
-0.626
-0.426
0.045
0.800
-0.182
0.731
-0.453
-0.218
-0.597
-0.489
0.316
-0.452
0.345
-0.084
-0.530
-0.814
-0.202
-0.703
1.746
-0.262
0.248
-0.856
0.358
-0.591
0.586
-0.400
0.000
0.905
-0.636
0.181
0.697
0.771
0.558
-0.945
-0.167
0.690
0.562
-0.445
-0.502
1.257
4.500
-1.868
-0.610
0.449
-0.714
-0.490
-1.182
-0.358
0.660
-0.179
-0.797
0.250
-0.158
0.667
-2.867
-0.358
-0.503
-0.800
-0.457
0.126
-0.453
-0.677
0.929
0.000
0.619
-0.664
-0.192
0.321
0.583
0.107
1.929
-0.210
-0.182
-0.804
-0.145
-0.788
-0.341
-0.457
-1.041
0.326
-0.374
-0.218
0.955
-0.626
-0.962
-0.479
-0.332
-0.445
4.286
-0.716
-0.570
-0.366
0.111
-0.675
0.163
-1.897
-0.383
-0.594
0.524
-0.393
-0.626
-0.250
-0.567
-0.487
-0.254
-1.302
0.182
0.000
-0.143
0.417
-0.705
-0.516
-0.524
4.364
-0.352
-0.481
0.000
-0.747
0.867
-0.230
-0.097
0.000
0.478
0.074
0.273
0.107
2.067
0.077
-0.231
0.417
0.773
-0.483
-0.231
0.650
-0.094
-0.487
-1.375
0.539
-0.033
-0.296
0.023
-0.455
2.417
0.596
0.574
-8.667
-0.679
-2.667
-0.431
-0.080
-0.214
-0.912
0.200
-0.039
0.194
-1.186
-0.504
-0.362
-0.530
-0.532
-0.275
0.500
-1.125
1.637
-1.518
-0.750
-0.236
0.375
0.706
-0.852
-0.200
0.250
0.609
-0.272
0.143
-0.576
0.000
-1.189
-0.105
-0.469
-14.000
-0.440
0.375
-0.521
-0.062
1.206
0.214
-0.449
0.000
-0.664
0.583
-0.188
-0.522
-1.500
-0.667
-0.764
-0.283
0.182
-0.857
-1.143
0.000
-0.480
-8.667
-0.479
-0.107
0.213
1.000
0.000
0.069
-0.625
0.406
0.743
0.689
0.000
-0.917
0.000
0.613
0.606
-0.236
0.333
0.150
-0.548
-0.125
0.222
0.266
-0.672
1.167
1.131
-0.560
0.143
0.733
0.031
-0.925
-1.091
-0.333
0.543
-0.204
0.129
-0.281
0.354
-0.630
0.614
-0.590
-0.581
-0.303
0.858
0.256
-0.591
0.781
-0.516
0.583
-0.685
1.750
-0.265
0.639
-0.766
0.420
-0.516
-0.331
-0.611
-0.111
-0.800
1.033
0.143
0.722
-1.350
0.000
0.631
-0.099
0.385
-0.065
-0.969
0.829
-0.535
0.000
0.981
-5.269
-0.397
1.667
-0.611
0.565
-0.152
-0.564
0.009
-0.344
-0.961
0.278
0.594
-0.567
-0.464
-1.073
-0.388
-0.700
-0.413
0.321
-0.303
-0.964
-0.438
-0.333
1.700
0.771
-0.182
-0.040
0.500
-0.333
-0.551
-0.330
-0.463
-0.333
-0.556
0.678
0.163
-0.790
-0.571
-0.513
-2.750
-0.639
-0.847
-2.750
-0.769
-0.676
0.000
0.722
1.312
0.169
-0.589
0.580
-0.466
-0.286
-0.852
-0.574
2.280
-0.603
-0.242
6.818
0.000
0.582
-0.277
-0.733
-0.434
-0.556
0.248
-1.700
0.403
0.359
-0.120
-0.652
-0.873
-0.265
0.250
0.128
-0.657
0.801
0.433
0.152
0.098
-2.100
-0.397
0.346
-0.552
-0.191
-0.144
0.000
-0.796
-0.942
0.200
-1.273
0.167
-0.335
-0.176
-0.667
-0.203
-0.900
-0.200
-0.482
0.887
0.563
-0.143
-0.230
-0.362
0.470
-0.356
-0.629
0.679
-0.232
0.458
0.489
-1.650
-0.092
-1.128
-0.700
-0.181
-1.367
-0.171
0.943
-0.639
0.000
-0.577
-0.976
0.000
0.516
-0.659
-0.616
0.136
-0.438
0.464
-0.957
0.430
0.540
-3.000
1.500
-0.646
-0.728
0.644
-0.675
-0.613
-0.297
0.044
-0.367
-0.250
-0.140
0.060
0.760
-0.585
0.000
0.677
0.571
-1.100
-1.423
0.199
1.385
0.565
-0.474
-1.444
-1.429
0.394
0.587
0.455
-0.250
0.944
0.491
0.140
-0.471
-0.222
-0.583
-0.129
-0.672
0.143
-0.552
-1.292
-0.689
-0.861
0.431
-0.275
-0.850
-0.476
-0.223
-0.605
-0.167
0.731
-0.541
0.049
-0.422
-0.601
0.158
0.209
0.265
0.595
-0.404
-0.474
-0.556
-1.067
-0.252
0.360
0.006
-0.106
-0.600
0.279
-2.333
-0.091
-0.145
-0.055
0.250
2.250
0.518
-0.732
0.357
-0.616
-0.655
-0.455
0.732
-0.236
1.167
0.652
0.406
-0.558
-0.200
1.958
0.224
-0.389
-0.019
-0.426
-0.482
-0.549
0.489
-0.186
-2.333
0.521
1.273
0.201
-0.765
0.626
-0.311
0.671
0.360
0.668
1.084
0.894
-0.118
0.000
1.633
-2.500
0.857
-0.257
-0.167
-0.656
0.433
-0.894
0.607
0.867
0.456
0.321
-0.687
0.970
-0.307
-0.716
0.667
0.000
-0.705
-0.592
4.200
0.242
-2.143
0.282
0.566
-0.285
-0.544
0.643
0.591
-0.674
-0.569
0.589
-0.279
-1.000
-0.242
0.000
-0.833
0.058
-0.175
0.083
1.143
0.107
0.500
0.128
0.297
-0.029
0.569
-0.286
-0.662
0.153
0.031
0.133
-0.124
-0.066
-0.643
-0.233
-0.500
-1.083
-0.570
-1.321
-1.333
-1.167
0.121
-0.250
0.167
1.467
-0.837
0.130
-1.875
-1.200
0.745
-0.437
-0.391
-1.141
-0.314
1.089
0.610
0.488
-0.122
0.343
-0.544
2.667
-0.581
-0.369
0.163
0.257
0.162
4.417
-0.648
0.260
0.549
-0.556
-0.583
-3.857
0.256
0.333
-1.000
-0.100
-0.700
-0.458
0.106
0.440
-0.402
-0.707
0.326
0.139
-0.529
-0.296
-0.143
-0.639
0.626
-0.646
0.000
-0.359
-1.300
0.880
0.595
0.925
-1.111
-0.551
-0.083
0.439
0.675
-1.077
-0.833
-0.091
-0.609
1.152
-0.625
0.500
-1.712
-0.609
-0.508
1.200
1.000
0.000
-0.412
-0.143
-0.331
-0.530
0.043
-0.500
-0.119
-1.102
-1.154
-0.717
-0.369
-0.369
-0.237
-0.528
0.519
-0.464
0.593
-0.693
-0.333
-0.345
-0.311
0.691
0.361
0.616
-0.716
0.686
0.561
-0.133
1.000
-0.589
0.143
-1.333
0.634
0.536
1.000
-0.494
-0.067
0.190
-0.464
-0.929
0.265
-0.142
-0.320
-0.729
-1.395
-0.616
-1.000
-2.300
-0.034
-0.253
-0.360
-1.333
-0.667
-0.685
-1.182
-0.550
-0.526
0.165
-1.110
0.532
-0.102
-0.189
-1.971
-0.523
0.048
0.273
-0.625
0.144
-0.285
0.500
-1.800
-0.693
-1.250
-0.257
0.418
0.145
0.591
0.700
3.333
-0.032
1.230
-0.644
-0.630
-0.664
0.406
0.643
-0.613
-0.844
0.172
-1.417
0.500
-2.125
0.833
-0.875
0.058
-0.606
-1.167
0.567
-0.368
-1.600
0.001
-0.667
0.210
-0.476
0.759
0.000
0.808
0.000
0.236
0.929
-0.656
-1.417
-0.375
-0.156
-0.118
0.083
-0.273
-0.167
0.786
-0.208
-0.603
0.410
0.299
-0.268
-0.143
0.488
0.909
1.095
-1.111
0.200
-0.270
-0.087
-0.588
-0.604
0.183
0.389
1.000
-0.367
-0.097
-1.111
-0.420
-0.333
0.500
0.662
0.083
-0.892
-0.296
-0.732
0.592
0.167
-0.274
-0.044
-0.100
-0.254
0.000
0.527
-0.709
-0.105
-0.712
-0.189
0.467
-0.453
-0.286
-1.667
-0.427
0.066
-6.000
0.143
0.650
-0.112
0.372
-0.299
0.484
0.012
0.610
0.754
-0.279
-0.591
-0.167
-0.614
0.083
0.867
0.420
-0.698
-1.583
0.211
-0.619
0.125
-0.121
0.425
0.490
-1.792
0.877
0.591
-0.200
0.643
-0.413
-1.205
-0.027
0.272
-4.000
-0.400
-0.750
-0.867
-0.048
3.667
0.162
-0.287
-0.300
0.793
-0.241
-0.617
0.561
-0.331
0.411
-0.520
0.259
0.370
0.941
6.818
-0.510
-0.319
-0.676
-0.169
0.327
-0.547
0.490
-0.586
0.887
0.008
0.000
-0.563
-0.340
-0.260
0.143
-0.405
0.757
0.666
-0.351
0.874
-0.964
-0.785
-0.700
-1.000
-2.700
-0.535
0.500
-0.185
-0.955
1.385
-0.504
-0.120
-0.484
-0.001
0.125
0.588
-0.327
0.162
-5.000
0.100
-0.459
-0.629
0.250
-0.459
-0.143
-0.400
-0.359
-0.458
-0.324
-0.210
0.549
-0.571
0.077
-0.617
-0.571
-0.387
0.117
-0.191
1.000
-0.102
5.556
0.239
-0.258
-1.000
0.215
-0.673
-1.118
-0.353
0.297
0.404
-2.000
-0.355
1.033
0.267
0.083
1.500
-0.544
2.333
0.817
0.000
-0.190
-0.589
0.730
-2.111
-0.014
-0.574
0.650
0.472
-0.261
-0.716
0.024
-0.703
1.353
-0.478
1.306
0.583
0.566
-0.106
-0.335
-0.547
0.670
0.272
0.387
-1.350
0.033
-0.490
-0.941
-2.417
-1.571
-0.747
-0.450
-0.204
0.430
-0.139
-1.000
3.300
0.208
-0.889
0.159
0.895
-0.474
0.167
0.636
-0.504
0.175
-0.150
-0.583
-0.694
-0.708
-0.026
-0.009
1.000
-0.091
0.000
-0.289
0.370
0.720
-0.522
-1.145
-0.106
-0.574
0.250
-0.050
-0.245
0.550
0.649
-0.462
-0.466
-0.986
-0.056
-1.059
-0.440
-0.268
-0.446
-0.459
-1.091
-1.667
0.713
-0.707
0.846
-0.141
-3.429
-0.375
0.239
-0.665
-0.376
-0.273
0.450
-0.289
-0.240
0.020
0.124
1.337
3.417
0.014
1.400
-0.207
-0.132
-0.541
0.130
-0.160
-0.115
0.467
-0.270
0.440
0.500
-0.209
0.000
0.050
0.638
-0.552
-0.417
0.000
-0.221
-0.325
0.656
0.679
-0.889
-0.600
-1.433
-0.466
-0.240
-2.571
0.137
0.600
-0.181
-0.603
-1.375
0.121
-0.572
-2.075
0.045
-0.311
-0.493
-0.320
0.200
-0.622
-0.443
-0.736
-0.759
-0.189
-0.526
-0.574
0.226
-0.758
-0.750
0.500
0.044
-0.699
-0.786
-0.445
-0.768
-0.167
-0.620
0.917
-0.657
-0.090
-0.614
-4.375
-0.089
0.333
-0.143
-0.307
-0.234
-0.225
3.077
0.031
-0.185
0.333
-0.084
7.909
-0.463
0.833
-0.600
-0.707
-0.580
-0.304
-0.146
-0.432
-0.760
-0.372
-0.626
-0.204
-0.500
-0.934
0.612
-0.424
0.923
0.141
-0.271
-0.330
-0.825
0.056
0.143
-0.606
1.043
0.333
0.000
0.250
-0.378
0.660
0.536
-0.024
-0.017
-0.657
-0.447
-0.700
-1.167
-1.000
-0.644
0.445
0.012
0.519
-0.176
-1.100
0.000
-0.607
-0.549
-0.184
0.432
-0.521
-0.611
-1.077
0.567
-0.156
0.746
0.606
0.665
-1.933
-0.840
1.000
-2.250
0.307
0.083
-0.057
0.672
-0.301
-0.486
-0.121
-0.824
0.625
-0.321
0.519
0.445
-0.396
0.439
-0.833
-0.714
-5.000
-0.375
-0.033
0.814
-0.264
-0.251
-0.327
0.316
0.464
-0.659
-0.502
-0.599
-0.650
-0.356
0.555
0.797
-1.845
-0.179
-0.167
-0.544
-2.345
0.452
1.167
1.121
0.250
-0.755
0.559
0.542
0.250
0.200
-0.595
-1.419
-0.430
-0.044
0.001
0.362
0.122
0.091
0.000
0.692
-0.332
-0.686
0.705
-1.126
0.803
0.206
-0.158
-0.629
0.906
-0.621
0.527
0.143
-0.303
-0.516
-2.025
-0.482
1.321
-0.724
-0.166
0.414
-0.282
-1.750
-0.364
0.904
0.429
0.449
-0.661
6.654
0.107
-0.656
-3.208
-0.423
-0.367
0.262
-0.633
-0.670
0.027
0.128
-0.144
-0.349
-2.000
-0.341
-0.180
0.679
-1.417
-0.023
-0.952
6.000
-2.250
0.000
0.296
0.350
0.200
3.143
-0.571
-0.203
-0.261
0.217
0.420
0.380
-0.500
-1.063
0.000
-0.455
-0.873
0.367
-0.430
0.000
0.274
-0.125
0.595
-0.220
0.000
0.500
-2.100
-0.725
1.263
-0.485
-0.333
-0.697
0.845
0.452
0.100
0.343
-0.396
0.445
-0.618
1.257
-0.814
1.267
-0.485
-0.333
-0.609
1.207
-0.581
0.647
1.092
-0.807
0.067
-0.091
-0.821
-0.051
-0.824
0.696
0.377
-0.673
0.494
-0.222
-0.593
0.577
-0.425
-4.500
-0.540
-1.143
0.577
0.505
-0.433
0.125
0.313
0.953
-0.967
-0.870
0.486
0.201
-0.714
0.547
-0.412
-0.324
-0.320
-0.833
-0.752
-0.542
0.903
-0.083
0.061
3.533
-0.910
-0.298
-0.580
-0.463
-0.172
0.313
0.111
-0.514
-0.417
-0.533
0.933
-0.079
-0.301
-0.307
0.105
-1.625
-1.500
1.500
-0.453
-0.303
1.000
0.143
-0.364
-0.932
-0.516
-0.434
-0.339
0.989
0.622
0.685
1.205
0.700
1.444
0.479
-0.120
0.463
0.886
0.017
0.878
0.202
0.514
-0.688
-1.083
-0.206
0.554
-1.556
-0.718
-1.800
-0.800
-0.384
-0.394
0.689
0.654
-1.467
-2.067
-0.325
0.078
1.295
-1.875
-0.386
0.560
-1.167
0.576
-0.397
0.563
0.670
-0.453
-0.322
-0.148
0.484
-1.071
-0.330
-0.571
-0.037
-0.451
-1.375
-0.590
0.143
-3.250
0.530
-0.622
-0.564
-0.510
-0.183
-0.425
-0.242
0.061
-0.153
0.154
-0.071
-0.340
1.071
-0.522
-0.593
-1.778
0.033
-0.762
-0.650
-0.118
0.911
-0.767
0.234
0.456
-0.342
-0.010
-0.500
0.578
-0.106
-4.000
0.134
-0.222
-0.268
1.152
-3.000
-0.282
-0.405
1.667
-0.174
0.833
-0.626
-0.589
-0.244
1.167
-0.346
-0.005
0.000
-0.570
-0.647
0.352
-0.292
-0.592
-0.455
-1.200
-1.333
0.551
0.610
-0.376
0.134
0.846
-0.141
1.125
0.889
-2.800
0.786
0.083
1.943
0.574
-0.270
-0.873
-0.472
0.893
-0.439
-0.767
-0.431
0.021
0.818
-0.234
0.286
-1.022
-4.000
0.023
0.405
-0.532
-2.333
-1.800
0.758
-0.480
0.500
-0.662
-0.655
-0.278
-0.767
0.921
0.273
-0.600
-0.548
-0.913
-0.771
-0.336
-0.444
-0.600
-0.007
0.273
-0.875
-0.562
-0.506
-0.079
1.038
0.607
-0.712
0.815
0.341
-0.540
-0.688
-0.555
0.807
-0.638
-1.091
-0.288
-0.695
0.000
0.000
0.169
0.460
-0.394
0.250
1.000
0.726
-0.333
-0.689
-0.883
-0.459
-0.169
-0.677
0.000
-0.383
0.322
-0.588
-0.175
-0.694
-0.066
-0.029
-0.667
0.462
-0.585
-1.571
2.445
-0.684
-0.104
0.528
-1.083
-0.213
-0.798
0.333
0.000
-0.383
-0.602
0.721
0.002
-1.958
0.688
-0.279
0.388
-0.576
0.667
-0.167
-1.667
0.806
-0.090
0.598
0.807
-0.731
-0.228
-0.030
0.119
0.172
-0.316
-0.333
0.283
2.267
-1.095
0.125
-1.200
-0.729
-0.573
0.200
0.419
0.631
0.370
-0.233
-1.100
-0.698
0.405
0.280
-0.417
0.729
0.463
-0.856
-0.235
0.514
1.250
-1.399
-0.274
-0.583
-0.515
-0.167
-0.542
-0.663
-2.500
-0.472
0.600
0.573
0.294
-0.550
0.432
0.023
0.463
0.600
0.367
0.170
0.339
0.539
0.019
-0.289
-0.029
-0.717
-0.637
-0.544
-0.872
0.773
-0.343
-0.861
-2.000
-2.100
-0.554
-0.722
0.000
-0.167
-1.400
-1.040
0.352
0.125
0.039
-0.303
0.364
-0.250
0.622
-0.231
0.681
0.392
-0.105
-1.083
2.550
0.022
0.599
0.027
-0.454
-0.572
-0.667
-0.010
3.600
0.700
0.000
0.102
-0.594
0.660
-1.918
-0.743
-0.080
0.324
0.154
-0.607
0.583
-2.000
0.375
-0.333
0.383
-2.289
-0.495
0.214
0.589
-0.188
0.511
0.764
-0.279
-0.256
-5.375
-0.503
0.176
0.813
-0.769
-0.072
-0.857
0.188
0.786
-0.654
-0.594
-0.500
-0.357
0.321
-1.500
-1.125
-0.554
-0.614
1.417
-0.684
1.156
-0.755
0.409
-1.003
-0.156
0.136
0.000
-0.185
-0.186
-1.400
1.000
-0.271
-0.410
0.156
0.000
-0.648
-0.729
-0.161
-0.917
-0.528
-0.369
-1.000
0.956
-0.623
-0.487
-0.667
-0.907
-0.178
0.734
0.367
-0.303
0.800
-0.041
-0.070
-1.000
0.929
-1.000
-0.683
-2.000
-1.167
-0.245
-0.224
-0.556
0.068
0.021
0.929
0.637
-0.333
1.011
-0.545
-0.469
-0.657
1.167
0.000
0.299
-0.433
0.871
-0.130
-1.944
-0.108
0.597
-0.509
0.706
-0.431
0.080
-0.705
0.813
-0.943
-0.319
-0.833
0.458
2.564
-0.275
-1.003
-0.064
0.645
0.107
-0.263
0.218
1.077
1.000
-0.276
0.108
-7.000
0.629
-1.200
-0.474
1.333
6.545
-0.422
-0.723
-0.006
-0.200
0.514
0.850
0.588
0.563
-0.646
-0.212
0.582
-0.200
-0.453
-0.561
-0.384
-0.474
0.596
0.589
-0.516
0.364
0.222
0.286
-0.004
-0.719
-0.682
-0.775
0.472
0.102
0.000
0.333
0.264
-0.090
-0.551
0.222
-1.009
-0.286
-0.125
0.000
-0.574
0.000
0.799
0.786
0.292
0.215
0.553
0.045
0.484
-0.607
-0.567
-0.629
-0.196
-0.439
-0.500
-0.300
-0.752
0.376
-4.667
-0.400
-0.527
-0.556
0.042
0.118
0.194
0.258
-0.691
-0.557
-0.917
0.100
-0.419
0.667
-0.343
-0.074
0.167
-0.340
0.375
0.000
-0.204
0.208
0.242
-0.528
-0.692
0.200
0.684
-0.185
-2.333
-0.048
-0.288
0.100
0.637
0.500
-0.533
-1.500
0.430
-0.711
-0.564
-0.462
0.091
0.000
-0.877
0.585
-0.500
0.000
-0.929
-0.669
-0.144
-0.600
-0.044
0.296
1.633
-0.629
-1.086
1.364
-0.736
-0.333
0.609
-0.071
0.274
-1.600
0.244
-0.689
0.458
-0.378
-0.298
-1.000
-0.562
-2.708
-1.714
-0.850
1.583
0.848
0.086
-0.715
0.554
-0.708
2.000
0.530
-0.031
0.385
-0.821
-0.159
-0.558
-0.412
-0.341
-0.089
-0.239
-0.277
-0.657
-0.655
-0.167
0.132
0.068
-0.500
-0.397
1.068
-0.339
-0.602
-0.558
-0.628
0.415
-1.167
-0.870
0.058
0.445
0.429
-1.167
-0.609
0.127
0.911
-0.893
-0.451
-0.598
-0.359
-0.451
-0.439
0.072
-0.781
-0.489
-0.203
-0.525
-0.332
-0.579
0.367
0.170
-0.667
0.040
-0.468
0.415
0.600
-0.600
-0.646
0.683
-0.349
0.368
1.000
0.943
-0.738
-4.000
0.321
-0.352
-0.172
-0.602
-0.793
-0.369
-0.560
-0.658
0.197
0.576
1.667
-0.606
-1.114
-0.603
0.151
-0.339
0.000
-0.663
-0.658
-0.151
-0.833
-0.482
0.000
-0.917
-0.619
1.833
0.786
-0.557
-0.585
0.189
-0.467
-0.313
0.716
-0.584
-0.537
-0.295
0.672
-0.735
-0.388
0.800
-0.501
0.414
-0.135
-0.569
1.302
0.151
-0.060
-0.100
0.125
-0.761
-1.383
-0.647
-0.333
-0.468
1.000
-1.833
0.561
-0.084
0.309
-0.454
-0.592
-0.316
0.000
-0.222
0.000
0.149
0.254
0.125
-0.736
0.429
-1.643
-0.526
-0.482
-2.000
0.917
0.500
-0.037
-0.633
-0.089
-0.189
-0.265
-0.848
-0.138
0.625
-0.492
-0.048
-1.964
-0.533
-0.456
0.083
-0.432
0.614
0.077
0.451
-0.350
1.500
-0.427
-0.667
-0.937
-2.417
-0.707
-0.626
-0.172
1.133
-0.939
-0.549
-0.698
-1.017
0.247
-1.000
0.182
0.314
-0.143
-0.923
0.972
-1.106
0.833
0.175
0.928
-5.000
0.020
-1.468
-0.929
-0.684
0.000
0.474
0.454
-0.488
-1.667
-0.550
9.450
-0.707
-0.600
-0.995
-0.734
-1.511
0.333
-0.382
-1.045
-0.244
-0.492
0.014
0.583
-1.467
-0.667
0.000
0.000
0.343
-0.092
0.000
-0.336
-0.623
-0.595
-0.274
-0.337
0.330
0.217
-0.321
-0.547
-0.087
1.083
-0.385
0.533
0.722
-0.263
-0.276
-0.344
-0.706
-0.549
-0.239
-0.315
-0.486
-0.121
0.000
0.103
0.716
-1.444
0.125
-0.909
1.133
-0.567
-0.518
5.250
-0.407
5.667
0.364
0.576
-0.337
1.029
-1.091
-2.250
-0.577
0.344
-0.632
0.482
-0.626
-0.500
-0.519
-0.187
-0.077
1.077
-0.142
-0.724
0.816
-0.184
-0.358
-0.318
-0.785
-0.041
-0.825
0.253
-0.356
1.000
0.938
2.333
-0.114
0.709
0.559
-0.167
0.000
-0.622
0.500
-3.692
-0.712
0.139
-0.590
0.067
-0.462
0.702
-0.524
0.426
-0.644
-0.754
-0.387
-0.787
0.936
1.167
-0.647
0.741
-0.614
-0.667
-0.282
-0.490
-0.385
-0.591
-0.048
0.557
-0.499
0.991
0.176
0.184
-0.686
-0.322
-0.581
0.508
-0.006
-0.660
0.586
0.223
-0.391
-0.185
-0.561
-1.000
0.200
-0.424
-2.000
-0.346
0.000
0.164
-0.058
-0.250
-0.590
-0.355
0.800
-0.489
-0.534
0.143
0.000
0.277
-0.618
-0.373
-0.679
0.257
0.000
0.644
-0.176
-0.624
-0.313
-0.627
0.746
0.738
0.611
-0.521
-0.534
0.196
-0.643
-0.539
-0.625
-1.356
-1.357
-0.297
0.528
-0.470
0.595
-0.824
-2.333
1.250
-0.236
1.462
-0.115
-3.714
0.700
1.255
-0.469
-0.678
-0.411
-0.586
0.174
0.000
0.148
0.688
-0.500
0.746
0.944
1.183
-0.390
-0.193
0.088
-0.434
0.453
-0.180
-0.143
-0.250
-0.194
-0.409
0.515
-1.000
-0.146
-0.125
0.000
0.339
-0.202
-0.631
-0.275
0.682
-0.140
0.036
0.047
0.585
0.033
-0.217
-0.322
0.250
0.100
0.000
0.554
0.307
-1.600
-1.667
-0.561
-0.486
-4.600
0.458
-0.468
-0.161
-0.458
2.958
0.503
0.957
-0.722
0.653
-0.500
-0.782
-0.180
-0.597
-0.985
0.256
0.500
1.143
-0.583
-0.503
-0.345
-0.186
0.552
-0.148
-0.428
-0.623
0.372
0.587
-0.033
0.500
0.087
-0.649
0.457
-0.583
0.506
0.459
-0.369
0.661
-0.519
1.128
0.083
-0.378
-1.633
0.532
0.336
-0.592
-0.680
-0.351
0.808
0.467
-0.193
-1.000
-0.525
-0.454
-0.624
0.833
-0.173
0.821
-0.741
-0.454
1.038
-0.251
-0.801
-0.402
0.865
-0.315
1.083
-2.000
0.491
-0.105
56.000
0.000
-0.350
0.211
-0.219
-0.212
0.185
-0.492
-1.500
-0.479
0.668
-0.974
2.000
-0.349
-2.000
-0.814
-0.167
0.125
-0.343
0.660
-0.277
0.629
-0.050
0.134
-0.500
-0.760
0.432
0.219
0.867
1.096
-0.668
1.000
-0.323
-0.206
0.250
-0.018
-0.405
-0.766
-0.109
0.533
-0.732
-0.317
-0.459
0.932
0.527
0.124
-0.450
0.272
0.981
-0.699
0.726
1.167
-0.823
0.611
-0.607
-0.944
0.008
-0.411
0.569
-1.166
-0.745
-0.427
0.378
0.505
0.067
0.113
-0.360
0.672
0.765
0.021
0.802
0.395
0.000
0.287
-0.014
-0.571
-0.210
0.769
0.400
1.250
-1.139
-0.579
-0.486
-0.167
0.402
1.667
1.000
0.500
1.083
-0.264
-0.308
-0.214
-0.600
-0.319
-0.278
-0.668
0.420
-0.194
-0.563
-0.620
-0.267
0.425
0.167
-1.800
1.267
0.200
-0.114
-0.388
0.368
0.619
-0.594
0.000
1.083
-0.499
-0.420
-0.217
-0.111
-0.785
-0.401
0.224
0.514
-0.673
-0.693
-0.627
0.746
-0.167
0.921
-2.000
-0.086
-0.721
-0.390
0.759
-0.411
-0.613
-0.326
1.217
-0.564
-0.833
-0.208
-0.115
0.471
0.561
-0.165
0.855
0.782
0.000
0.200
0.000
-0.658
-0.755
-0.899
0.144
-0.399
-0.627
0.944
0.576
-0.021
-0.812
-0.664
0.013
-0.562
0.083
-0.642
-2.000
-1.090
0.283
0.153
0.235
-0.608
-0.125
-0.249
0.929
0.000
-2.500
-1.667
-0.400
0.500
-1.114
-0.433
0.285
-0.793
-0.518
-1.500
-0.343
0.275
-0.372
-0.167
-0.432
0.708
0.545
-0.641
0.205
-0.261
0.182
-0.192
-0.375
-0.180
0.200
0.217
0.594
-0.781
-0.625
-0.268
1.000
-0.234
-1.214
0.452
0.356
-1.232
0.097
-0.679
-1.167
0.588
-0.142
0.759
-0.574
-0.900
0.193
-0.833
0.143
-0.816
6.818
2.500
-0.658
0.360
0.250
-0.716
10.615
0.444
0.737
0.505
-0.157
0.633
-1.667
0.810
0.000
0.126
0.755
-0.156
-0.059
-0.193
0.014
0.393
-0.052
-0.154
-0.771
-0.468
0.008
-0.726
-1.282
-0.661
-0.250
-0.012
-0.733
-1.167
0.393
-0.143
-1.400
1.123
0.487
-0.489
0.037
-1.181
-1.333
0.188
0.221
-0.237
0.588
-0.250
-0.098
0.643
0.667
0.776
-0.383
0.680
-1.200
0.429
-0.691
0.071
-0.552
-0.654
0.218
-0.767
0.610
-0.232
0.175
-0.488
0.935
-0.692
1.000
-1.286
-0.555
-0.191
-0.587
-0.307
-1.200
0.691
-0.613
-1.087
-1.474
-0.221
-0.250
0.079
0.091
-0.840
0.172
0.321
1.400
0.032
0.477
-0.147
-0.398
-0.091
-0.533
0.578
0.153
-0.293
0.016
-0.619
2.500
0.317
0.344
0.313
-0.352
-0.388
-0.657
0.616
-0.035
-0.118
0.060
-1.314
-0.695
-2.417
-0.181
0.620
-0.524
0.209
-0.036
-0.071
-1.007
-0.198
-0.039
-0.682
0.693
-0.517
0.250
0.648
0.096
6.875
-0.574
0.533
-0.786
0.000
-0.538
-0.293
0.266
-0.483
-0.143
-0.273
-0.083
-1.476
0.278
0.066
0.724
1.118
-0.487
0.433
-0.077
-0.600
0.000
-0.568
0.892
-0.481
-0.627
0.218
0.200
0.328
0.273
0.276
0.609
0.287
-1.182
-0.550
-0.665
-0.597
-1.393
0.108
0.041
1.000
-0.767
-0.638
2.333
-0.556
0.460
-0.200
-0.694
0.393
-0.390
0.000
0.985
0.036
-0.460
-0.158
-0.653
0.700
0.714
-0.783
0.784
-0.675
-0.599
0.469
1.188
-0.590
-0.170
0.250
0.161
-0.331
-0.588
-0.214
0.335
-0.238
-0.971
-0.125
0.050
0.206
-0.038
0.050
-0.644
-0.253
-0.314
0.333
-0.156
0.143
0.706
0.419
0.146
-0.200
-0.767
0.793
-0.967
0.700
0.102
-0.016
-0.952
-0.303
0.164
-0.083
-0.400
0.472
-0.601
-0.809
0.065
0.804
0.343
-0.556
-0.629
-0.268
-0.345
0.071
-0.534
-0.089
-0.594
0.445
-0.324
1.166
0.481
-0.421
0.347
-0.506
-0.584
-0.660
0.200
0.259
0.571
0.733
3.000
0.047
-1.450
0.667
-0.967
0.453
0.000
0.121
-0.222
0.820
0.280
-0.393
-0.217
0.363
-0.203
-0.134
0.579
0.729
0.533
-0.195
-0.088
-0.711
0.489
-2.485
0.120
1.050
0.446
0.767
-0.458
-2.333
0.084
0.083
-0.198
-0.248
-0.474
0.442
0.300
-0.397
0.308
-1.036
-0.420
0.000
0.377
-1.091
-0.277
-0.370
-0.100
-0.063
-0.148
-0.353
0.063
-0.279
0.000
0.523
-0.629
-0.737
-0.608
-0.335
-0.587
-0.400
0.573
-0.361
-0.636
1.833
0.155
0.661
0.433
0.246
0.445
-2.000
-0.400
-1.012
-0.297
0.875
0.000
-0.578
0.500
0.833
0.800
0.667
-1.485
-0.733
0.214
-0.555
0.190
1.667
-0.667
-0.421
-1.017
0.416
0.374
-0.737
0.440
-0.131
0.862
-0.799
-0.767
-0.286
-0.188
-0.704
0.165
-0.724
4.800
-0.385
0.582
-0.325
-0.680
-0.922
-0.551
-0.250
-0.590
-0.479
-2.500
-0.731
0.673
0.524
-0.662
-0.424
-0.500
0.740
-0.708
-0.445
0.451
0.167
0.375
1.000
-4.000
0.058
-0.363
-1.146
-0.125
0.054
0.037
0.217
0.429
-0.091
-0.167
-0.469
0.533
0.315
0.208
-1.154
0.470
0.296
0.364
-0.536
-0.574
-0.923
-0.762
0.010
0.000
-0.900
-0.593
0.567
-1.154
-0.612
-0.535
-0.672
-0.384
1.046
-0.127
-0.171
0.744
-0.450
-0.514
-1.083
-0.653
-0.349
-0.200
-0.891
-0.772
-1.000
0.148
0.115
-0.485
0.101
-0.476
0.286
-0.536
-0.543
-0.524
0.799
-0.462
-0.702
0.070
-0.567
-0.349
0.090
0.619
0.543
-0.116
0.514
0.407
-0.500
1.667
0.472
-0.672
-0.421
0.643
0.575
1.167
-0.345
0.042
1.127
0.582
-0.278
-0.925
-0.446
-0.889
-0.723
0.333
-0.400
0.815
-0.638
0.114
-0.500
-0.095
-1.636
-0.711
0.040
-0.286
-1.333
0.073
-0.584
-0.441
-0.429
0.667
-0.930
0.602
-1.333
1.194
-0.574
0.275
-0.739
-0.433
-0.606
0.549
-0.634
-1.000
0.301
0.068
0.043
1.000
0.426
-0.205
0.682
-0.227
1.385
0.500
-0.852
-0.167
-0.691
0.633
-0.454
-0.596
-1.000
0.611
0.000
-0.367
-0.527
-0.162
-0.290
0.819
0.942
0.082
-0.167
-0.367
-0.595
-0.149
0.424
-0.533
-0.333
-0.303
0.708
-0.200
-0.286
-0.118
0.800
0.338
-0.253
0.056
0.111
-0.358
0.005
0.146
-0.300
-1.100
-0.373
0.354
-0.100
0.966
-0.150
-0.132
-0.510
-0.091
0.456
-0.322
0.574
-0.499
-0.249
0.330
-0.586
-0.521
-0.786
-1.909
-0.040
-0.273
-0.775
0.367
0.433
-0.683
0.250
-0.001
0.020
0.393
0.675
-0.132
0.079
-1.232
0.306
-1.000
0.297
0.643
-0.374
-0.733
0.060
0.387
0.720
0.500
-0.668
-1.132
-0.459
-0.653
0.533
-1.750
0.200
0.098
-0.261
-0.403
0.076
-0.564
0.810
-0.278
-0.403
-0.275
0.580
0.329
-0.658
-0.332
0.000
1.200
-0.500
-0.067
0.430
1.176
-0.936
-1.233
-0.138
-0.781
0.250
-0.465
-0.100
-1.116
1.061
0.446
1.850
-0.500
-0.364
0.500
0.707
-0.410
-1.075
-0.536
-0.533
0.144
0.538
-1.250
0.667
-0.630
0.500
0.614
-0.532
-0.094
0.380
0.557
-0.672
-0.007
-0.346
-0.001
1.500
-0.600
-0.727
-0.503
0.889
0.539
-0.223
-0.727
1.053
0.833
-0.197
-0.625
-1.500
-0.067
-0.415
0.101
0.217
0.494
-0.019
0.416
-0.412
-0.510
0.400
0.223
-0.307
0.500
-0.026
-0.347
-0.548
0.231
0.181
-0.182
-0.466
-0.625
-0.500
0.023
0.072
-0.248
0.451
-0.348
0.176
-1.111
0.643
0.375
5.833
0.457
-0.285
0.150
0.000
0.333
-0.708
0.266
-0.710
1.000
1.018
-0.602
-0.330
-0.322
-0.002
0.200
-0.268
-0.257
0.840
-0.939
-0.442
-0.554
-0.606
0.509
-0.108
-0.588
0.600
-0.180
-1.000
-0.515
-0.589
-0.007
0.421
-0.489
0.817
0.589
0.614
2.286
-0.680
-0.361
-0.150
-0.109
0.611
0.295
0.944
-0.590
-0.238
0.830
0.000
-0.241
0.143
-0.466
0.673
-2.000
-0.267
-0.030
-0.390
0.359
0.732
-0.171
-0.341
-0.049
0.273
0.786
-1.187
-0.237
-0.790
-0.154
-0.668
-0.311
-0.525
0.654
-0.602
-0.486
0.347
-1.208
-0.598
0.929
-3.250
-0.661
-0.800
-0.813
0.000
-0.299
-0.167
-2.133
0.000
0.080
0.448
-0.634
-0.599
0.000
-0.603
-0.608
-0.829
0.500
-1.086
0.360
-0.404
1.148
0.907
-1.589
0.553
0.753
-1.016
-3.350
-0.062
-0.254
-0.558
-0.447
0.723
-0.200
0.065
0.637
0.585
0.120
-0.592
-0.930
-0.533
-0.173
-0.667
0.009
0.200
1.000
0.099
-0.424
1.079
-1.250
-0.359
1.067
-0.291
-0.825
-0.305
0.390
-0.881
-0.549
0.091
0.700
-0.333
0.444
-0.287
-1.021
0.208
0.179
-0.463
-0.034
-0.551
-0.593
0.811
-0.194
0.712
-0.107
0.000
-0.058
0.630
0.486
1.333
-0.107
-0.222
-0.453
0.588
-0.167
1.250
-0.025
-0.159
-0.821
-0.549
0.624
0.316
-1.200
-0.182
0.491
-0.280
-0.065
-1.141
-0.301
-0.249
-0.164
0.583
0.049
0.333
-0.376
-0.852
-0.706
1.000
-1.250
-0.091
-0.489
-0.543
-0.551
-0.007
1.000
-0.542
-0.041
-0.400
0.337
0.217
-1.000
0.518
-0.368
-0.434
1.035
1.917
-0.530
0.175
-1.167
-1.000
1.167
0.500
1.000
0.833
-0.480
-0.123
-0.470
0.640
-0.624
-0.600
2.056
0.364
0.710
1.083
1.571
-0.694
-0.823
0.000
-0.800
0.076
-0.609
-0.286
-0.614
0.654
-0.125
0.633
0.025
0.676
-0.180
0.333
0.610
-0.312
0.000
-0.247
-0.914
-0.067
0.000
-0.355
0.000
0.608
-0.118
0.180
0.065
0.443
0.237
-0.103
-0.605
1.000
-0.384
0.026
-3.500
-0.503
-0.018
-0.195
0.550
-0.585
-0.820
-0.405
-0.066
0.345
-0.707
1.375
-0.519
0.209
-0.671
0.500
-0.199
-0.654
-0.784
0.726
-0.769
0.426
-0.793
0.067
0.771
-0.384
-0.556
0.250
-0.345
-0.685
-1.667
-0.458
-7.000
-0.560
-0.652
0.030
0.264
0.516
-0.438
1.053
-1.556
-0.648
-0.529
-1.509
0.417
-0.500
-1.333
0.667
0.160
2.169
0.007
-0.457
-0.217
0.952
0.778
-0.322
-3.700
-3.083
-0.190
0.112
-0.190
0.068
-0.348
0.686
4.500
1.500
0.000
0.080
-0.894
0.833
-0.434
-0.752
-0.938
-0.200
0.125
0.262
-0.479
-0.264
-0.500
-0.476
1.250
-0.875
-0.468
0.558
1.917
0.125
-0.069
0.073
0.577
-0.590
-0.541
-0.409
0.151
0.650
-0.914
-0.017
0.393
-1.167
0.884
0.459
-0.724
-0.694
-1.340
0.465
-0.626
0.244
-0.100
-0.685
0.377
0.000
-0.539
0.009
-0.338
-1.107
0.430
-0.416
-1.167
-0.705
-0.743
-0.129
0.384
0.471
-0.575
-0.200
-0.358
0.333
-0.777
-0.717
-0.326
-0.974
0.192
-0.428
0.362
3.455
1.250
-1.119
-0.475
-0.379
0.133
-1.091
0.329
0.482
-0.008
-0.804
0.000
-0.252
-0.200
0.869
-0.115
-0.570
-1.350
0.415
6.538
-1.333
-0.483
-0.345
-0.195
-0.077
0.967
-0.596
0.387
-0.411
0.500
-0.338
0.000
0.200
-0.785
-0.488
-0.345
-0.325
0.724
0.287
-0.773
-0.777
0.597
0.112
2.754
0.653
0.000
0.143
0.000
0.630
1.217
0.000
-0.119
0.628
0.786
-0.717
0.318
0.950
-0.123
-1.063
-0.500
-0.769
-0.103
-0.265
1.167
-0.443
-0.591
-0.420
0.500
-0.400
-0.381
0.449
0.098
-0.271
0.629
-0.621
0.060
0.436
1.188
0.119
0.200
-0.054
0.482
-1.514
0.002
-0.875
-3.167
0.750
-0.286
-0.198
0.597
0.093
0.543
1.264
-0.276
-0.929
-1.182
-0.492
-0.139
0.855
-1.944
-0.846
-0.367
-0.875
0.786
0.188
0.223
-0.064
-0.999
0.047
-0.438
1.167
-0.689
-1.167
-0.320
-0.079
0.810
0.271
-0.104
0.381
0.007
-0.465
-0.554
-0.224
-0.716
0.111
0.825
1.000
-0.061
-0.522
-0.762
-0.238
-0.754
-1.250
0.348
-0.167
-1.357
-0.047
-0.450
-0.271
0.783
0.294
-0.577
-1.167
-1.600
5.750
0.552
-0.824
-0.583
-0.244
-0.573
0.600
-0.202
0.523
-0.092
-0.724
-0.416
-0.289
0.000
-0.718
-0.286
-0.562
4.000
0.610
1.071
-0.376
-1.091
0.664
-0.222
-0.678
-0.200
0.284
-0.869
0.750
1.833
-0.630
-0.738
-0.338
0.676
0.536
-1.400
-0.750
-0.692
0.400
-0.455
-0.299
0.333
0.378
-1.000
-0.657
-0.700
-0.386
-0.321
1.944
-0.278
0.786
-0.538
0.750
0.413
0.030
1.065
-0.311
-0.685
0.672
-0.413
-1.344
-0.532
-1.103
-2.600
-0.625
0.000
-0.621
-0.197
-0.775
-0.500
-1.103
-0.556
-0.229
-0.993
-0.669
-0.299
-0.223
-0.538
0.472
-0.209
0.000
-0.663
-3.238
-0.628
-0.565
-0.450
-0.302
0.146
-1.390
-0.773
0.083
-0.125
-0.375
-0.253
-0.497
-0.074
0.120
-1.000
0.264
0.506
0.624
-2.000
-2.083
-0.365
-1.167
1.667
0.328
0.500
-0.255
-0.426
0.329
0.560
-0.658
0.587
0.730
-0.418
0.000
0.775
-2.381
-0.554
-0.583
-0.679
-0.258
0.900
-0.095
-0.500
0.541
-0.100
-0.286
-0.700
-0.333
0.246
-0.762
-0.642
-0.348
0.070
0.072
2.048
0.138
0.068
0.016
0.580
1.034
-1.100
-0.130
-0.388
0.040
-0.875
0.234
0.439
0.163
0.341
-0.231
0.387
-0.833
-0.800
-1.071
-0.560
-0.441
-1.000
-0.643
0.609
-0.624
0.201
0.305
-2.333
-0.500
0.364
0.595
-0.289
-0.754
0.027
0.247
-0.200
-0.626
-0.256
-1.167
-0.360
-1.800
0.480
-0.669
-0.666
0.413
-0.680
-0.398
-0.400
-0.431
0.500
-0.152
0.406
-2.264
-0.018
-0.613
0.667
-0.316
2.375
-0.212
0.445
-0.820
-0.526
0.171
-2.250
-0.502
0.581
0.371
0.172
4.700
0.615
0.193
-0.533
0.132
0.251
-0.444
-1.393
-0.665
-0.091
-0.438
-0.991
-1.475
-0.638
0.453
0.532
0.462
0.401
0.481
-0.566
-1.200
-0.500
0.333
-0.214
-0.579
0.262
0.719
0.599
0.212
0.998
-0.039
-1.024
1.167
0.217
0.505
-0.530
-1.200
-2.105
0.260
1.300
-0.530
-0.348
-0.847
0.696
-1.367
-0.200
-0.586
-0.617
-0.077
2.167
-0.822
0.603
-2.417
-0.817
-0.807
0.462
-0.740
-0.634
0.000
-1.900
0.036
0.046
0.605
-0.201
0.231
0.342
-0.551
-1.086
-0.291
-0.541
0.425
-0.879
-0.321
0.235
0.032
-0.814
0.111
-0.500
-1.091
-0.222
-0.755
0.639
-2.000
-1.486
0.900
-2.000
-0.431
-0.691
-0.200
0.890
0.750
-0.680
-0.753
-0.554
0.757
-0.231
-2.250
0.042
-2.333
1.143
-0.185
-0.233
0.500
-0.143
-0.071
0.437
-0.727
-0.406
0.486
0.036
-0.561
-0.750
0.375
0.056
-0.618
0.028
0.284
-1.111
0.303
-0.467
-0.721
0.273
-0.600
0.253
-0.854
-0.250
-0.914
0.671
0.200
-0.075
-0.547
-0.351
-0.660
-0.620
0.901
-0.248
1.513
-0.988
-0.236
-1.067
-6.600
-0.305
0.167
-0.268
-0.312
-0.039
0.056
0.242
-0.200
0.600
-0.375
1.175
0.198
-0.657
0.000
-0.260
0.729
0.340
0.208
-0.541
-0.022
-5.000
0.970
0.158
-0.776
0.497
0.706
0.080
-0.387
-0.712
0.519
-0.034
0.699
-0.378
-0.573
0.309
-0.573
0.432
-0.205
0.357
0.392
-0.693
-0.500
-1.083
0.367
0.158
-0.642
-0.250
-0.125
-1.060
-0.695
0.250
-0.667
-0.384
-0.333
0.564
-0.430
0.010
0.000
-0.200
1.055
0.500
2.350
-0.017
0.121
-0.732
-0.845
2.533
0.038
-0.185
-1.800
-0.721
-0.010
-0.682
-0.291
-0.853
0.517
-0.491
0.668
0.773
-0.653
-0.571
-0.097
-0.324
0.287
-0.629
-1.575
0.097
0.583
-0.361
-0.502
-0.652
1.733
-0.717
-0.626
-0.074
-0.408
-0.736
0.185
-0.839
-1.583
0.033
-0.138
-0.701
0.598
-0.452
-0.503
-0.500
-0.250
-0.141
-0.160
0.363
0.591
0.569
-0.354
0.131
0.000
-0.364
-0.630
1.464
-0.235
-0.333
-0.500
-0.701
-0.304
0.524
0.699
-2.250
-1.154
0.542
0.833
-0.011
0.554
0.080
-0.669
-0.328
-1.750
-0.550
-0.450
-1.000
0.297
0.033
0.226
1.212
0.483
0.496
-0.499
-0.673
-1.762
0.744
0.101
-0.361
-0.827
-0.022
0.090
-0.333
0.200
0.640
-0.904
0.200
-0.222
0.776
-0.253
-0.150
-0.775
0.309
0.542
-0.849
0.754
0.423
0.000
-0.246
0.534
-0.518
-0.767
-0.253
-0.297
0.000
-0.389
-0.523
1.071
-0.361
-0.340
3.571
0.000
-1.000
-0.343
0.500
-0.833
-0.708
-0.453
-0.610
0.002
-0.339
-0.078
-6.000
-0.439
-0.540
0.383
0.148
-0.017
-0.261
-1.333
0.579
-0.695
-0.572
0.688
-0.627
-0.794
-0.376
-0.785
-0.019
7.769
0.169
-0.497
-2.500
-0.551
-0.569
0.511
-1.389
0.583
-1.286
1.167
-0.646
-0.134
0.762
-0.121
0.375
-0.306
-0.143
0.143
0.868
0.278
-0.723
0.657
0.221
0.624
0.250
-0.591
0.111
0.347
-0.340
0.683
-0.299
-0.246
0.116
0.491
-0.222
-0.730
-0.128
0.154
0.690
1.205
-0.308
-0.477
-0.540
-0.231
-0.123
0.352
0.056
-0.648
-0.500
-0.547
0.083
0.144
-0.605
-0.617
-0.251
-0.313
-0.438
-0.185
-2.625
0.188
0.696
0.151
2.800
0.781
-0.729
-0.169
0.547
-0.686
-0.455
-0.891
0.727
-0.166
-0.556
-0.158
-0.327
0.185
-0.220
0.516
-0.645
0.129
1.079
0.328
-0.095
0.319
-0.252
-0.362
-1.250
-0.603
0.697
-0.441
-0.105
-0.433
-0.796
0.411
-2.495
-0.491
2.458
0.000
-0.130
-0.691
0.619
-0.729
0.536
0.560
0.106
-0.057
1.725
-0.456
-0.804
-0.482
0.750
0.333
0.723
-0.397
-0.002
-1.621
-0.067
-0.001
-0.601
-0.161
-0.125
0.695
0.869
0.296
1.158
-2.000
-0.929
-0.305
-4.000
0.153
-1.250
-0.679
0.683
-0.435
-0.579
-1.045
-0.525
0.667
0.544
-0.526
-0.724
-0.810
-0.050
0.707
-0.552
0.476
0.969
-0.580
-0.419
-0.400
-0.248
-0.397
0.000
-0.238
-0.273
0.422
0.250
-1.333
-0.421
0.453
-0.733
0.205
0.593
-1.000
-0.462
-0.847
-0.416
-0.342
-0.084
-1.000
-0.719
-0.244
0.467
-3.538
-0.586
-0.399
-0.775
-0.491
1.250
0.635
-0.967
-0.250
-0.315
0.219
-0.873
0.205
0.670
-0.468
-0.321
-0.237
0.584
-2.167
0.195
1.265
-0.364
-0.531
-0.036
-0.650
5.778
-1.625
-0.131
0.624
-0.611
0.042
-1.000
-0.546
-0.618
-0.200
-1.500
-2.667
-0.411
0.458
-0.168
0.860
0.659
-0.250
-0.584
0.235
-0.250
-0.113
-0.193
1.089
4.308
-0.583
-0.607
-0.964
0.000
0.252
-0.253
0.901
-3.000
0.099
0.000
1.100
0.124
0.220
-2.250
0.750
-0.789
-0.388
-0.442
-0.967
0.658
0.033
0.540
-0.399
-0.209
0.436
0.113
-0.025
-0.478
-0.439
-0.817
-0.747
-0.175
0.764
-0.611
-0.264
-0.224
0.431
-3.121
0.486
-0.394
0.121
-0.636
-0.358
-0.008
-0.488
-1.262
0.345
-0.214
-0.624
-0.861
0.600
0.358
-0.633
0.593
0.534
1.389
0.982
0.631
-0.656
-0.038
-0.198
0.422
-0.007
-0.520
-0.176
0.805
0.786
-0.100
-0.099
0.244
0.618
-0.355
0.057
-0.631
0.852
-0.131
-0.077
0.378
-0.175
-0.267
0.264
-0.094
0.889
0.125
0.751
-0.481
0.740
0.126
-1.238
0.344
-0.034
-1.278
-0.250
-0.435
-0.762
-1.011
5.500
-0.088
-0.714
-0.250
0.522
-0.339
-0.161
0.801
0.115
-0.352
0.000
0.330
-0.051
-0.074
-0.248
0.294
0.308
0.000
-0.648
0.188
-0.848
-0.066
1.306
0.275
0.471
-0.143
-0.582
0.667
0.442
0.120
-0.018
0.723
-0.387
0.591
-0.062
1.667
5.308
-0.925
-0.666
-0.500
0.682
0.417
-0.236
-0.295
-0.962
-0.422
-0.270
-0.715
-0.794
0.159
-0.029
0.975
-0.566
-0.750
-0.449
0.167
-0.331
-0.635
-0.209
0.000
-0.575
0.466
1.188
0.454
-1.091
-0.040
0.516
-0.971
-0.343
-0.708
-0.485
-1.083
0.000
0.460
-0.762
-0.276
0.304
-0.563
-0.339
0.402
0.286
0.876
-0.488
-1.000
-0.651
-0.733
-0.636
-0.397
0.037
0.625
-0.467
-0.661
0.000
-0.150
-1.859
0.348
0.125
0.473
-0.107
0.415
-0.644
-0.319
-1.700
-0.655
1.417
-0.476
-0.639
0.302
-0.611
0.587
-0.667
-0.437
-0.139
-0.749
0.724
-0.589
-1.800
0.441
-0.609
0.698
-2.000
-0.893
-0.095
-0.728
0.058
0.750
-0.385
0.593
-1.100
0.242
-0.603
-0.461
-0.567
0.107
-0.664
0.940
0.410
-0.647
0.875
0.217
1.200
-0.867
-0.927
0.378
-1.500
0.879
-0.656
0.032
-0.291
-1.000
-0.024
-0.526
-0.375
-0.186
0.589
-0.323
-0.293
0.606
-0.533
-0.083
0.135
-0.626
-1.048
-0.631
-0.693
-1.000
5.727
-0.797
-0.614
-0.200
-0.475
-0.802
-0.488
-0.008
1.167
0.235
-0.554
0.762
-0.244
-0.523
-0.349
0.333
-0.469
-0.617
0.333
1.422
0.083
1.179
-0.278
0.027
-0.099
-0.111
-0.239
-0.651
-0.605
-0.329
-0.649
-2.167
-0.033
-0.235
0.000
-0.211
0.020
0.086
-0.177
0.672
-1.091
-0.067
-0.608
0.738
0.003
-0.549
0.366
-0.237
-0.333
0.083
-0.527
0.749
-0.411
-0.359
-0.633
0.124
-0.605
-0.021
0.554
-0.559
-0.628
1.224
0.556
0.553
-3.125
-0.500
-0.292
0.518
0.324
-1.008
0.380
0.462
-2.333
-0.122
0.052
-0.667
0.374
-0.330
-0.558
-0.886
-0.155
-0.615
-0.699
-0.230
-0.665
0.452
-1.156
0.150
0.031
0.503
-0.901
-0.550
0.354
0.108
-0.484
0.000
-0.477
1.137
-0.399
0.134
-2.006
-0.461
-0.513
0.365
-5.409
-0.567
0.017
0.632
-0.772
0.361
-0.621
-1.298
-1.137
-0.808
-1.030
0.195
-0.542
-0.401
-0.429
-1.600
-0.091
-0.849
-0.817
-0.750
0.083
1.014
-0.649
1.416
-0.531
0.000
0.393
0.394
-0.714
-0.530
-0.150
-0.929
-0.058
0.160
0.016
-0.228
0.554
-0.516
-0.166
0.498
0.955
-0.241
0.248
-0.598
-1.200
-0.554
0.288
-0.583
-0.750
0.091
0.493
-0.750
-1.964
-0.339
0.666
-0.788
-0.379
-0.181
-0.808
-5.000
0.813
-0.751
0.207
0.591
-0.373
4.667
-0.250
-0.580
0.371
-0.466
-0.281
0.426
-0.675
-0.113
-1.200
-0.950
-0.133
0.000
-0.513
0.553
0.361
-0.460
0.781
0.489
0.764
-0.239
0.778
0.703
2.600
-0.347
-0.667
-0.500
-0.692
0.427
0.200
-0.469
0.297
-0.041
-0.649
-0.143
-0.157
-0.511
-0.253
-1.500
0.513
-0.480
-0.449
3.300
0.851
-0.250
-0.678
-0.084
-1.167
-0.256
0.148
0.024
-0.312
-1.000
-0.122
-0.359
-0.640
0.213
0.313
0.452
-0.520
-0.729
-0.036
0.529
0.290
-1.000
-0.619
0.049
-0.768
-0.363
0.525
-1.036
-0.642
-0.699
-0.972
0.747
0.117
-0.513
0.091
0.622
0.821
-0.167
-0.409
0.650
0.837
-0.603
0.380
-0.417
-0.496
-0.194
0.108
-0.705
-0.196
-0.156
-0.667
-0.278
-0.253
-0.642
-0.276
0.528
0.132
-0.499
0.000
0.672
-0.105
1.111
-0.270
-0.419
1.143
-0.095
0.107
-0.152
-0.265
0.209
0.678
-0.618
0.895
-0.772
0.000
0.067
0.626
-0.563
0.726
-0.405
0.744
0.143
-1.100
-0.777
-0.500
-0.143
0.639
0.838
-0.715
0.026
0.583
-0.493
0.786
-1.625
1.033
-1.083
0.256
-0.614
0.016
-0.414
-0.829
-0.832
-0.212
-0.579
0.640
-0.087
0.140
-0.726
0.041
-0.529
-1.417
-0.389
-0.833
-0.991
1.125
0.725
-0.256
-0.333
-0.604
-0.535
0.722
-0.502
-0.712
-0.564
2.233
-0.685
0.533
-0.300
-0.200
-0.548
-0.941
-0.317
0.605
0.000
-0.800
-0.185
-0.561
-0.105
-0.088
-0.439
0.171
0.118
-0.289
0.962
0.682
0.772
0.735
0.482
0.100
0.540
-0.682
-0.500
-0.410
0.000
-0.152
-0.257
0.647
-0.696
0.405
-0.540
0.461
0.420
1.143
-0.233
-0.574
-0.500
0.500
0.315
-0.527
-1.200
1.806
-0.409
0.742
-0.579
0.598
-0.702
0.458
-0.099
-0.283
0.631
-0.361
0.361
5.500
-0.161
-0.508
-1.091
0.000
0.988
-1.643
0.583
0.910
-0.101
-0.006
-0.700
0.654
-0.283
0.500
-0.917
-0.364
-0.690
-0.558
0.995
-0.654
-1.091
4.429
-0.327
0.867
-0.458
-0.444
-0.237
0.200
-0.277
-1.200
0.722
-1.500
0.519
0.250
0.075
-0.617
-2.000
0.569
-0.733
0.561
0.786
0.118
0.550
1.095
-0.711
-0.443
0.035
-1.333
-0.709
-0.669
-0.728
-0.400
0.483
-0.248
-0.743
-0.493
-0.619
-0.476
-0.370
0.807
0.517
-0.685
8.250
1.086
-0.914
0.371
0.004
-0.061
-2.292
0.650
0.083
1.375
-0.357
1.019
-0.677
-0.435
0.375
-0.468
0.663
0.089
-0.418
1.056
-0.051
-1.118
-0.558
-0.710
0.485
-0.707
0.189
-0.096
-0.278
-0.332
0.602
-0.629
-0.538
-0.629
-0.137
-0.393
0.622
0.786
0.333
1.000
-0.598
-0.554
0.350
-1.375
-0.936
0.572
-0.364
0.125
-0.549
-0.556
0.392
-3.750
-1.643
-1.000
0.430
-0.587
-0.467
-0.741
-0.320
-0.981
-0.561
0.055
-0.630
-0.454
0.750
-0.889
1.033
-1.917
-0.032
0.115
-0.235
0.250
-0.207
0.333
0.515
0.922
-0.602
0.167
-0.150
-0.255
-0.192
-0.675
-1.000
-0.481
-0.340
0.256
0.797
-0.680
0.667
0.337
-5.250
-1.125
0.261
0.012
0.664
-0.273
0.962
-0.343
-1.000
0.536
0.738
-0.294
0.069
0.221
-0.620
-1.421
-1.717
-0.170
-0.559
0.929
-0.418
-0.724
-0.444
0.057
-1.015
1.078
0.375
-0.426
-0.484
-0.331
0.412
-2.053
-0.292
0.200
0.647
0.499
0.573
-0.499
-0.486
-0.296
-0.542
1.733
-1.083
-0.267
-0.387
-0.384
-6.000
0.327
0.000
-0.204
0.178
-0.367
-0.642
-0.321
-0.500
-0.917
0.191
-0.770
-0.375
1.700
0.145
0.652
-0.750
-0.571
0.683
0.038
-1.091
0.749
-0.026
0.017
-0.307
-1.333
0.482
-0.483
-0.645
-0.127
0.292
0.571
0.536
-1.190
-0.366
0.235
-0.131
1.273
0.375
-0.667
-0.400
-0.289
-2.000
-0.128
-1.500
0.038
-0.829
0.282
-0.714
-0.543
-0.443
0.786
-0.577
-0.034
-1.010
-0.027
-0.831
1.451
0.080
-0.250
0.284
-5.061
-0.209
-0.581
0.251
0.489
0.786
0.696
0.127
-0.083
-0.731
-0.406
-0.915
0.334
-0.674
0.000
-0.873
0.476
0.430
-0.374
0.652
-0.463
-0.159
-0.664
0.436
-0.580
0.046
0.720
-0.142
-0.191
-0.799
0.158
1.143
0.093
-0.652
0.423
0.198
0.016
-0.085
-0.139
0.800
-0.691
-0.802
0.878
-0.784
-0.495
-0.670
-0.650
-0.130
0.548
0.742
-0.346
-0.095
-0.095
0.875
0.680
0.541
0.769
-1.333
-0.387
0.534
0.553
-0.334
-0.031
-0.484
-0.694
0.035
-0.923
-0.400
-0.701
-0.102
-0.795
-0.400
0.868
-0.575
-0.567
1.804
-0.496
-1.154
0.221
0.200
-0.125
-0.675
-0.113
0.719
0.476
-0.542
-5.000
0.449
0.652
-0.207
1.157
-0.328
-0.543
-0.471
0.249
0.367
0.639
-0.274
-0.342
-0.280
-0.272
0.735
0.619
-0.626
-0.034
-0.620
-0.567
1.697
0.533
0.143
0.048
-0.586
0.153
-0.612
1.176
-0.695
1.036
-0.581
1.381
-0.430
-0.242
-0.409
0.924
-0.300
0.000
-0.173
0.113
-0.346
-0.600
0.422
0.611
-0.626
-0.143
0.747
0.017
-4.000
0.701
0.050
0.133
1.143
-0.686
0.737
-0.542
-0.494
-4.900
0.325
1.143
-0.625
-0.513
0.572
-0.761
-0.557
-0.020
-0.655
1.384
-0.013
-0.690
-1.133
-0.651
-0.231
0.773
0.097
-0.333
-0.214
0.400
-0.408
-4.105
0.772
0.708
0.000
-0.735
-0.542
-0.130
0.243
0.312
-0.040
-0.354
-0.368
-0.460
-0.063
0.625
0.476
0.800
-0.322
-0.333
-0.029
0.111
-0.713
-0.297
0.838
-0.400
0.258
-0.793
-0.740
-5.833
0.458
-1.169
-0.587
-1.312
-0.682
-0.182
-0.260
-0.053
-0.410
-0.611
-0.498
-0.142
0.661
-0.333
-0.597
-0.200
-0.167
-0.111
-0.125
-0.393
-0.885
0.180
-0.900
-2.238
-0.857
0.309
0.125
0.737
-0.135
-0.092
-0.651
0.087
-0.803
0.385
-0.571
-0.765
0.154
-0.471
0.038
-0.452
0.571
-2.500
0.898
-0.676
-0.899
0.733
0.588
0.200
-0.153
-0.586
0.917
-0.659
0.074
-0.364
-1.000
0.013
-0.606
-0.360
-0.466
0.000
-1.889
-0.282
-0.258
0.039
0.500
-0.388
-0.117
-1.064
-0.480
0.214
0.042
0.333
-0.266
0.359
-0.933
-2.040
-0.478
0.000
-0.410
-0.018
0.000
0.067
0.200
-0.972
-0.660
-0.289
0.079
0.410
1.218
1.250
0.511
-0.357
0.833
0.111
-0.652
0.187
-0.125
0.000
-0.242
-0.357
-0.312
0.687
-0.485
0.906
0.333
0.654
-0.294
0.975
0.687
-0.181
-0.713
-0.867
-0.628
-0.804
0.000
-0.258
0.112
-0.744
-0.540
-0.666
0.802
0.064
0.492
-0.352
-0.719
-0.531
-0.374
-0.596
0.091
0.000
0.300
0.029
0.110
-0.613
0.750
-0.996
0.248
-0.353
0.705
0.038
-0.233
-0.628
0.143
0.869
1.181
0.178
0.750
0.152
0.333
-0.632
0.359
-0.065
0.569
0.437
1.000
0.428
-0.106
-0.551
0.376
-0.178
2.143
-0.395
-0.238
4.000
-0.149
1.115
-0.580
-0.818
-0.590
-0.583
-0.548
-0.573
-1.000
-1.032
0.570
-0.671
0.729
0.519
-0.571
-0.018
1.042
0.311
-0.744
0.156
-0.155
-0.752
-0.232
-0.127
-0.366
-0.450
-0.689
-0.211
-1.917
1.050
-7.200
0.336
0.377
-2.449
-0.331
-0.679
-0.119
0.500
0.300
-0.357
-0.136
-0.397
0.017
-0.429
-0.432
0.225
-0.381
0.700
0.178
-0.463
-1.333
0.890
0.500
0.000
0.257
-0.236
-0.347
0.000
0.125
-0.533
0.721
-1.469
-0.629
-0.588
0.111
0.125
0.619
0.074
0.667
0.900
-0.316
-0.663
-0.691
-0.703
-0.083
1.086
0.126
-0.649
0.823
-0.344
0.000
-0.430
-0.617
-0.786
1.889
-0.423
-0.062
-0.331
0.750
-1.833
0.409
0.602
-0.495
-1.051
-0.498
-0.556
-1.465
0.309
-0.911
0.603
-2.500
0.572
-1.333
-0.190
0.081
0.633
-0.380
-0.197
0.586
-0.486
-0.067
1.200
1.144
-0.710
-1.667
-0.529
-0.635
-0.073
-0.156
-1.000
-0.272
-0.063
0.500
1.125
0.595
-0.428
-0.185
-0.867
-0.327
-0.242
0.306
0.000
0.641
-0.259
0.227
0.880
-0.532
-0.259
-0.683
1.444
-0.711
0.098
0.600
-0.236
-0.427
1.100
0.310
-0.486
0.249
0.078
0.596
-0.366
-0.067
1.971
-0.669
-3.155
0.000
0.754
-0.346
-0.940
0.547
0.009
-0.612
-0.575
0.243
-0.715
0.614
0.167
-0.077
0.287
0.731
0.415
-0.473
-0.141
-0.875
-0.639
0.181
-2.000
-1.188
-0.673
-0.280
-0.437
-0.624
-0.639
0.251
-0.331
0.393
-0.371
-0.545
-0.363
0.200
-0.914
0.000
-2.200
-0.352
0.000
0.579
0.375
-0.856
-0.423
-1.714
-0.079
0.444
-0.530
-0.682
-1.000
-0.820
0.150
-1.416
0.153
0.391
-0.723
-0.369
0.584
-0.887
-0.407
0.076
0.089
1.298
0.914
0.417
-0.425
-0.650
-0.384
0.000
2.444
0.200
0.415
0.033
0.917
0.183
0.004
-0.779
-0.359
-1.000
0.090
-0.715
0.600
-0.833
0.715
0.699
-0.620
0.875
-0.682
0.552
-0.684
-0.380
-8.625
-1.400
-0.546
0.500
-0.157
0.050
-0.671
-0.424
-0.045
-2.296
0.382
-0.511
0.261
0.100
-0.337
0.783
-0.336
0.671
-0.867
-0.623
-1.028
-0.620
0.344
-0.019
0.333
1.000
-0.468
-1.000
-0.630
-0.230
1.000
-0.567
1.333
-0.741
-0.225
0.520
-3.300
-0.385
0.713
0.329
0.000
-0.303
0.234
-0.703
-0.375
-0.546
-3.000
0.135
0.717
0.000
0.451
0.771
-0.363
-0.140
-0.487
-0.616
0.642
0.810
0.000
1.200
0.816
-0.694
0.098
-0.533
-0.450
0.458
-0.413
-0.374
0.571
-2.000
-1.375
0.045
-0.806
-0.140
0.000
-0.735
-0.147
-0.219
-0.970
0.541
-0.693
-0.332
-0.120
-1.875
-0.666
0.000
-0.333
-0.516
0.657
-2.273
0.125
-0.143
0.583
-1.417
0.431
-0.223
-1.000
-1.000
0.541
0.273
0.385
-0.527
-2.500
0.223
-0.543
0.091
-1.040
0.687
0.529
0.286
-1.571
-1.200
0.495
-0.268
0.688
-1.333
-0.299
-0.671
-0.825
-0.672
-0.598
-0.580
-0.009
-0.740
-0.537
-0.146
1.098
0.370
-0.458
0.210
0.561
-0.417
-0.657
-0.485
-0.071
-0.632
0.437
0.200
-0.657
-0.253
-0.236
1.404
-0.356
0.667
-0.154
0.085
0.018
0.858
0.572
-0.521
0.308
-0.700
-0.260
0.556
-0.690
-0.285
-0.072
-0.542
7.615
-0.530
0.843
-0.762
-0.758
0.917
-0.167
-0.384
0.536
-5.000
-0.624
-0.354
-1.000
-0.434
0.501
-0.471
1.500
1.480
0.035
0.137
-0.348
0.810
-0.334
-0.110
0.437
-0.543
0.514
-0.672
-0.567
0.000
-0.795
0.047
-0.379
0.000
-0.419
-0.045
-0.687
0.740
0.741
0.630
-0.047
-0.148
-1.167
0.571
0.092
-0.950
-0.448
-0.182
-0.865
0.373
0.000
0.431
0.736
-0.839
-0.806
-0.803
-0.821
-0.829
0.171
0.267
-0.676
0.718
0.724
-0.051
0.731
-0.723
0.637
0.000
0.060
-1.090
-0.398
0.473
-0.530
0.248
-0.448
0.654
0.379
-1.500
-0.765
-0.486
0.367
-2.795
-0.125
-0.369
-0.727
0.286
-0.648
0.833
0.696
-0.565
-0.221
-0.202
-0.306
0.635
-0.284
-0.273
-5.714
-1.267
-0.728
-0.939
-0.119
0.333
0.000
-0.538
-0.875
-0.411
0.645
-0.586
0.084
-0.667
-0.476
0.174
0.517
-0.022
0.495
-0.067
-0.707
-0.560
-0.400
-0.542
-0.330
0.137
-0.042
0.146
-0.338
-0.779
1.071
0.633
1.553
-0.590
0.571
0.752
1.000
0.033
-0.137
-0.508
-0.061
-0.121
-0.690
-0.341
0.397
0.619
-0.613
0.371
0.053
-0.512
0.500
0.778
0.000
-1.077
0.000
-0.661
-0.621
-0.167
-0.006
1.143
0.000
0.146
-0.127
0.287
-0.250
-0.123
-0.480
-0.510
0.137
0.639
0.611
-0.330
-2.833
-1.214
0.179
1.000
-0.889
-0.024
-0.672
-0.448
0.346
0.633
0.462
-0.372
1.200
1.200
0.552
-0.735
0.543
-0.828
0.615
0.200
0.626
0.000
0.041
-0.111
0.329
-0.762
-0.121
-0.602
0.388
-0.200
0.857
-0.003
-0.638
-0.783
0.430
0.633
-0.416
0.500
-0.061
-0.168
-1.229
-0.768
0.116
-0.526
0.216
-0.682
-0.671
-0.356
3.500
0.576
1.067
0.967
-0.308
-0.205
0.071
-0.655
-0.157
-0.201
-0.348
-0.411
-0.670
0.194
-0.703
0.191
-0.347
0.500
-0.717
0.571
-0.583
0.633
0.665
7.467
-0.165
0.530
1.175
-1.119
0.393
1.258
0.052
-0.238
0.393
-0.182
-0.654
-0.173
-0.503
-0.353
0.562
-0.177
0.658
0.690
0.584
0.167
-0.479
-0.707
-0.296
0.500
-1.167
0.500
-0.018
0.312
-0.078
0.429
0.508
0.384
-0.579
-0.694
0.613
0.817
0.385
1.200
-0.738
0.589
-1.306
0.135
0.260
0.975
-0.314
0.500
-0.557
-0.696
0.170
-0.512
-0.584
-1.400
0.679
0.632
-0.504
-0.125
-1.100
-0.259
0.019
0.504
1.500
-0.628
-0.609
-0.478
0.387
-0.118
-1.250
0.000
-0.405
0.385
0.780
-0.794
-2.591
-0.429
0.174
0.417
-0.739
-0.269
-0.685
3.400
-0.675
0.245
-1.571
-0.707
-0.606
0.212
-0.476
-0.088
0.393
-0.562
0.002
-0.428
-0.188
0.003
-0.559
0.173
-0.698
0.059
-0.152
-0.574
-1.179
1.056
-0.506
-0.466
0.564
-0.116
-0.017
0.774
-0.516
-0.143
-4.000
0.285
0.500
-0.220
-0.308
0.136
-0.552
-0.237
0.650
0.474
0.167
-1.915
-0.516
-0.694
0.535
-0.871
0.499
-0.204
7.500
-0.364
-0.408
-0.222
-1.000
0.768
0.122
-0.052
0.167
-0.407
-1.833
-1.333
0.000
0.342
-1.833
-0.682
-0.415
-0.668
-0.175
0.790
0.000
-0.560
-0.145
0.129
-0.537
0.275
-0.447
-0.105
-2.000
-1.063
0.342
-0.705
-0.333
-0.422
0.856
-2.200
-0.578
-0.617
-0.138
0.700
-0.154
0.449
0.833
1.250
0.855
-1.067
-0.355
0.398
0.000
-0.342
0.619
-0.465
0.261
0.585
-0.300
-0.337
-0.687
-0.626
-0.367
0.000
0.399
-0.452
-0.387
-0.226
-0.558
-0.799
0.465
-0.244
-0.706
-0.972
0.009
0.430
0.105
0.486
1.000
0.000
-0.496
-0.847
-0.136
0.667
3.370
1.375
-0.685
-1.077
-0.499
0.548
0.387
0.224
0.007
1.471
1.038
-0.257
-0.045
0.606
-1.227
0.250
-1.950
0.773
0.786
-0.650
-0.098
-1.000
-0.667
-0.294
-0.981
-0.049
0.639
-1.625
-0.143
0.833
0.188
-0.703
-0.167
-0.909
-0.375
-0.159
-0.659
-0.162
-1.533
0.661
-0.216
-0.369
-0.188
-0.619
0.100
-1.167
0.027
0.578
0.667
0.803
0.144
0.667
-0.886
0.423
-0.200
-0.267
0.071
-0.223
-0.139
0.833
-0.806
-0.495
-0.489
0.380
0.358
-0.450
-0.804
-0.310
-0.276
0.000
-0.700
-1.005
0.272
-1.032
-0.303
1.167
-0.524
0.250
-0.760
7.357
1.111
-0.240
0.376
-0.331
-0.178
1.000
-0.460
-0.333
1.035
-0.374
0.407
-0.687
0.824
0.000
-0.663
0.803
0.000
-0.159
0.846
0.125
-0.174
0.838
0.536
-0.268
0.310
1.133
-0.162
0.167
0.058
-0.761
-0.050
-0.773
-0.588
-0.155
0.800
0.000
-0.333
0.925
-0.122
-0.372
-1.250
-0.728
0.228
0.077
0.882
-0.295
-0.111
0.754
0.524
-0.188
0.775
-0.500
-0.066
-0.603
-0.212
0.253
-0.358
-0.582
-0.207
-0.653
0.554
-0.348
-0.592
-0.200
-0.393
-0.185
-0.276
-0.600
0.895
-2.250
1.286
-0.266
1.000
-0.321
-0.628
-0.352
0.182
0.509
-0.200
0.181
-2.600
0.798
-0.788
-0.150
-1.500
-0.056
0.000
-0.417
-0.178
-11.000
-0.975
-0.535
-0.678
-0.443
0.483
-0.546
-2.000
-0.312
0.325
0.042
0.077
-0.517
-1.263
-0.581
-0.687
-0.750
1.750
0.367
-0.596
-0.609
-0.631
-0.534
0.370
0.829
-0.256
0.497
-0.565
-0.661
0.127
-0.797
-1.625
-0.369
-0.283
5.333
0.500
0.073
-0.659
0.102
-0.367
0.167
-1.563
-0.484
-0.118
-0.653
-0.592
1.598
-0.495
-0.322
-1.185
-0.595
-0.605
0.450
-0.588
5.636
-0.086
-0.089
-0.792
0.248
-0.667
-0.914
-1.500
0.204
0.722
-0.064
-1.714
0.334
-0.176
-0.082
0.433
0.834
0.709
-0.069
-0.322
-0.765
1.333
-0.652
-0.694
-0.603
-0.779
0.615
-0.033
-0.460
0.568
-0.433
0.602
-14.000
-0.381
-0.646
0.250
-0.111
-0.821
-0.400
0.844
-0.600
-1.464
-0.600
-0.054
-0.250
-0.582
0.042
-0.533
-0.263
-0.523
-0.050
-0.452
0.784
0.125
0.361
0.611
0.420
-0.504
-0.848
0.563
0.063
1.463
0.821
0.474
-0.425
0.137
0.267
0.071
0.006
-0.800
-1.017
-0.295
-0.538
-0.110
-0.097
-0.747
-1.700
0.000
-0.524
0.767
-0.476
-1.500
0.000
0.677
0.578
-0.400
1.308
-0.708
-0.611
0.679
-0.142
-0.006
0.133
-1.125
-0.143
-0.815
-0.582
0.664
-7.000
-0.630
5.778
-0.800
-0.389
0.934
-0.262
-1.750
-0.471
-1.083
0.378
-0.657
0.389
-0.616
0.273
0.393
0.000
1.025
0.667
0.694
-0.287
-0.309
-0.262
-1.848
-0.415
-0.622
0.500
0.889
-0.633
-0.653
0.502
0.000
-1.021
-0.333
-0.350
-0.310
-0.627
-0.196
0.675
-0.440
-4.875
-0.167
0.375
-0.418
0.603
-0.729
0.709
-2.000
0.554
-0.100
-0.445
-0.504
0.187
1.429
-1.535
-0.876
0.110
-1.250
1.200
-0.331
-0.339
-0.537
-0.384
-0.234
-0.696
-0.380
-1.011
-0.633
0.057
-0.200
-0.031
-0.452
0.000
-0.862
0.333
-0.291
0.690
-1.333
0.821
-0.624
-1.750
-0.333
0.729
-0.279
1.000
0.533
0.277
1.000
0.532
0.631
-0.539
0.434
-0.268
0.637
0.195
-0.589
0.400
-0.222
1.167
-0.353
-0.831
0.610
0.287
-0.474
-1.857
0.250
-0.169
0.072
-0.157
-0.488
0.608
0.556
-4.500
-1.167
0.114
-1.091
-0.102
-0.353
1.500
-0.800
0.393
0.665
-0.595
0.540
1.677
-0.468
0.094
-0.281
0.338
-0.398
-0.087
-0.600
-0.400
1.655
-0.277
-0.375
0.914
-0.531
7.706
0.000
-0.345
-0.704
-0.871
0.400
-0.571
-6.571
0.310
-0.650
-0.500
0.200
-0.642
-0.774
-1.208
-0.109
-0.343
-1.222
-0.542
-0.731
0.078
-0.188
1.083
0.202
-0.078
0.483
0.429
-0.400
0.650
-0.030
0.190
-0.769
0.034
0.241
-0.143
0.631
0.176
-0.293
-5.833
-1.286
-2.000
-0.167
0.677
0.174
-0.417
-0.485
0.176
-0.282
0.228
0.656
-2.000
-1.489
-0.402
-0.338
-0.820
0.189
-1.333
-0.264
-0.588
-0.737
-0.515
-0.802
-0.020
0.684
-0.552
0.689
0.619
-0.504
-0.294
0.849
-0.597
-0.205
-0.286
0.313
-0.632
-0.562
0.694
-0.421
0.593
-0.248
-0.002
-0.582
0.145
-0.169
-0.249
-1.517
0.722
0.137
-0.054
-0.205
0.698
-0.833
0.356
1.667
-2.243
-1.208
-1.286
-0.629
-0.381
-0.688
-0.540
-2.000
-0.377
1.500
-0.077
0.643
0.111
0.200
0.000
-0.564
-0.788
0.266
0.393
0.519
-0.500
-0.513
-0.493
0.118
-0.413
-0.668
-2.905
0.017
-0.508
0.364
-1.789
-0.167
1.938
0.508
0.385
-0.505
-0.800
-0.715
-0.695
-0.807
0.600
5.667
-0.769
-0.161
0.587
-0.686
0.145
-0.585
-0.859
-0.385
-0.861
-0.074
-0.089
-0.670
-1.000
-0.010
0.029
-0.138
-1.500
-0.026
-0.077
0.571
-0.639
0.334
0.570
-0.506
0.116
-0.431
-0.617
-0.582
-0.500
0.005
-0.599
-0.250
0.089
-0.417
0.000
0.099
-0.391
-0.294
0.000
0.653
0.108
0.875
0.159
-0.520
-0.512
0.040
2.093
-0.500
-0.281
0.429
0.520
-0.566
-0.237
0.298
-0.458
-0.577
-4.000
0.676
-0.143
0.864
-0.125
0.625
-0.228
-1.417
-1.333
-0.367
0.367
-0.265
-0.897
-0.833
-0.004
0.425
-5.000
0.678
-0.062
0.288
-0.443
-0.305
0.233
-0.689
-0.290
-0.102
0.952
0.684
-0.415
1.487
-0.338
1.310
0.222
-4.056
-0.551
-0.361
0.536
-0.343
-0.943
2.857
0.241
0.587
0.393
-3.067
0.480
-0.051
-0.414
0.641
-0.111
0.000
-0.223
-0.876
0.594
-0.607
-0.441
0.367
0.787
-0.042
0.489
-0.200
-0.500
-1.667
-1.200
-0.193
-0.465
-1.966
-0.722
0.650
-0.725
-0.557
0.042
1.225
0.427
-0.780
-0.316
0.104
-0.867
-0.165
-0.432
-0.068
0.098
-0.396
0.000
-0.283
0.038
-0.811
0.063
-0.694
0.000
0.208
0.350
0.003
0.270
-0.212
-0.450
0.524
-0.091
-0.389
-0.286
-0.800
-0.500
-0.900
-0.997
-0.319
-0.143
-0.361
0.955
0.167
-2.312
-0.017
1.133
-0.379
-0.557
-0.744
-0.326
-0.232
-0.506
-1.059
-1.262
0.383
-8.000
-0.034
-0.758
1.077
0.686
0.200
0.868
-0.182
-0.746
-0.097
-0.838
-0.363
-0.117
-0.382
-0.110
-0.955
0.972
-0.968
-0.341
-0.381
0.589
0.203
-0.890
0.133
-0.576
0.400
-0.201
1.500
0.125
-1.455
-0.261
0.143
0.988
-0.575
-1.750
0.833
0.500
0.064
-0.240
-1.286
0.813
1.681
0.583
0.311
-0.572
-0.243
-0.400
1.500
0.195
0.349
-0.555
0.000
-0.616
-0.686
0.774
1.111
-0.071
-0.402
0.140
0.605
0.018
0.214
0.101
-0.216
0.125
-0.973
-0.577
-0.652
0.744
-0.584
-0.440
0.629
-0.126
-0.926
-0.373
-0.007
-1.127
-0.124
-0.747
-1.400
0.273
-0.290
0.794
0.685
0.216
-0.020
-0.188
-0.551
-0.303
-0.106
0.409
-0.762
-0.546
-0.552
-2.000
-0.610
0.458
-0.810
-0.364
0.110
1.000
-0.471
-0.710
-0.758
-0.503
0.000
1.000
-0.270
0.859
0.464
0.672
0.325
-0.643
-0.338
-0.100
-0.602
-0.609
-0.686
0.271
0.861
-0.690
-0.679
-0.607
0.268
-1.069
-0.354
-0.483
-0.277
0.057
-0.065
-0.328
0.653
-0.141
0.000
-0.671
0.546
0.829
-0.492
-1.000
-0.341
-0.644
-0.544
-0.515
0.615
-0.273
-0.419
-1.792
-1.119
0.338
-0.286
-0.083
0.286
-0.623
-0.380
-0.112
0.590
0.069
-0.125
0.335
1.278
0.526
-0.743
0.250
-0.333
-0.494
-0.629
0.101
0.428
-0.104
-0.367
0.566
-0.056
-0.295
-0.033
-0.708
0.618
-0.678
-3.429
-0.598
-0.213
-0.318
-0.615
0.174
0.000
1.774
1.182
-0.439
0.472
-0.532
-0.157
-0.672
-0.524
0.605
-0.718
-0.479
1.179
-0.517
0.173
0.997
0.364
0.117
-0.897
-0.458
0.477
0.643
0.700
0.356
0.611
-0.294
-0.455
-0.283
-0.531
0.655
-0.584
-0.875
-1.381
-0.400
0.817
0.536
1.060
0.007
0.776
-1.000
-0.643
-0.715
0.500
-0.278
-0.038
-0.250
-0.995
0.134
0.714
0.381
-0.810
-0.305
-0.561
-0.430
-0.483
-0.690
-0.447
-0.743
1.400
1.100
-0.429
-0.705
-0.527
-0.091
-0.206
-0.604
-0.288
-0.224
4.182
-0.625
-0.242
0.667
-0.535
-0.387
-0.440
0.346
-1.500
0.078
1.229
-0.272
-1.583
0.567
-0.508
-0.666
0.200
-0.417
0.121
-0.465
-0.667
0.284
-0.408
0.536
0.688
-2.914
-0.380
0.702
-0.750
0.625
0.795
-0.650
0.111
-0.789
-0.057
-0.572
0.104
0.000
0.150
1.555
-0.609
-0.629
-0.721
-1.294
-0.180
0.700
-0.242
-0.409
0.194
-0.033
-0.632
5.345
-0.695
0.849
0.329
-0.325
0.155
-0.285
0.566
-0.491
0.432
-0.867
-0.043
1.408
0.411
-2.475
-0.220
0.625
-0.375
-0.241
0.564
0.719
1.000
1.293
0.185
0.397
0.561
0.565
0.540
-0.437
-0.900
-0.300
1.667
0.059
-0.581
0.257
-0.378
-0.241
0.186
-0.448
-0.315
-0.816
0.171
-0.140
0.521
-0.041
-0.593
0.083
0.185
0.634
-0.636
-0.591
-0.277
0.576
-0.342
0.174
-0.452
-0.474
0.933
-0.230
-0.274
-1.083
-0.600
-2.500
-0.814
-0.552
-0.500
0.064
-0.476
-0.108
1.143
1.250
-0.159
-0.244
0.383
-0.356
-0.518
-0.608
-0.929
0.585
-0.519
-0.569
-0.282
0.483
0.397
0.277
0.668
1.250
0.047
-0.253
-0.462
-0.743
1.080
-1.026
-0.535
-0.925
0.408
-0.613
0.705
-0.202
0.617
0.878
0.000
-0.266
-0.386
-0.346
-0.686
0.071
-0.069
0.310
-0.636
-0.320
-0.857
0.192
0.333
-0.043
0.064
1.821
-0.306
-0.807
0.536
-1.167
-0.354
1.071
-0.553
-0.227
-0.201
0.000
-1.167
0.397
0.700
0.659
0.625
0.764
-0.450
0.120
-0.429
0.411
-0.591
-0.126
-4.250
0.086
0.735
0.500
-0.546
0.967
-0.043
0.933
-0.391
0.036
0.000
-0.167
0.737
-0.685
-1.133
0.427
0.225
-6.000
-0.242
0.179
-1.250
-0.726
-0.551
-0.561
0.543
0.554
-0.730
-0.419
-0.286
0.617
-0.208
0.172
-0.623
-0.588
-0.069
-0.172
0.505
-0.583
0.708
-0.160
-0.706
-0.180
-0.479
-0.468
-0.783
0.027
-0.498
-0.651
-2.833
0.742
0.148
-0.837
-0.595
0.035
0.742
0.065
5.273
-0.026
1.641
-0.242
-1.017
1.517
0.350
1.000
0.352
0.143
0.131
0.189
-0.167
-0.458
-0.443
-0.772
0.022
-1.652
0.181
-1.200
-2.500
0.507
-0.449
-1.000
0.500
0.151
-0.667
-0.857
0.186
0.748
-0.426
-0.215
-0.225
-4.000
0.430
-1.455
0.073
-0.056
0.532
-0.617
-0.866
-0.125
0.083
0.100
-0.279
0.722
0.106
0.000
0.142
0.103
-0.824
0.636
-0.316
1.050
-0.512
-0.209
-0.348
-0.627
0.138
1.038
-0.067
-0.600
0.169
0.272
0.000
-0.545
-1.060
-4.000
-0.191
-0.310
-0.596
-0.048
0.000
0.352
-0.833
-0.625
-0.442
0.560
-0.412
-1.091
0.143
-0.492
1.219
0.503
-0.211
-0.634
-0.620
-0.306
-0.367
-0.712
-0.706
0.783
-0.624
-0.316
-0.500
0.206
0.029
0.937
0.177
-0.475
0.148
-0.543
-2.167
0.146
-0.135
1.536
-0.753
-0.597
0.389
0.250
0.369
-0.776
-0.613
-0.724
0.333
-0.287
-0.388
-0.645
0.640
-0.235
-0.468
-0.652
-0.847
-0.445
0.773
-0.475
0.506
-0.539
-0.135
-0.400
-0.743
-0.131
-0.984
0.697
0.000
-0.516
-0.443
-0.616
-0.621
0.504
-0.223
0.671
0.000
0.385
-1.500
0.000
0.500
-0.441
2.000
-0.600
-0.667
0.317
-0.665
0.824
-0.033
0.868
-0.290
-0.295
-0.458
0.469
-0.529
-0.917
-0.065
0.211
0.601
-0.400
-0.621
0.580
1.101
0.781
0.167
-0.300
-0.251
-1.000
-0.531
0.400
-0.272
0.109
-0.250
-0.709
-2.490
0.546
0.179
-0.957
0.617
0.586
0.450
-1.250
1.500
0.351
0.670
-1.215
-0.246
-0.326
-0.939
0.967
0.506
-0.503
-0.732
-0.335
-0.333
-0.543
-0.760
-0.650
-1.833
-0.131
0.450
0.310
-0.091
-0.735
0.250
0.000
0.028
0.143
-0.426
0.419
1.167
0.143
-0.241
-0.326
-0.374
0.000
1.000
0.100
-0.864
-0.387
0.110
-0.610
-0.515
-0.691
-0.167
0.462
0.288
0.736
-0.518
-0.700
-0.168
0.622
-0.132
0.527
-2.000
-0.400
-1.167
-0.234
-0.487
2.143
-1.500
-0.250
-0.166
-0.011
-0.414
0.653
0.301
-0.315
-0.758
-0.449
0.016
-0.339
-0.318
-0.614
-0.071
0.028
-0.138
6.583
0.200
0.316
-0.522
-1.167
-0.258
0.597
0.082
2.000
-0.037
-0.443
0.070
-0.557
-0.038
-0.625
0.333
1.500
-1.333
-0.579
0.180
-0.909
-0.307
0.055
0.122
0.974
0.500
-0.183
0.552
-0.315
-0.135
0.929
0.211
0.070
0.000
-0.300
-0.400
0.599
0.036
-0.646
0.673
0.045
0.735
0.491
-0.391
-1.514
-0.097
0.082
0.171
0.464
-0.605
1.024
-0.174
-0.682
0.277
-0.219
-1.639
-0.498
1.000
0.583
-0.618
-0.982
-0.274
1.091
-0.656
-0.823
0.500
-0.460
-0.672
-0.570
0.358
-0.024
-0.691
-0.221
-2.000
0.125
-1.750
-0.269
0.504
-0.622
0.214
1.000
-0.952
-0.575
-0.444
-0.200
0.310
-0.628
-0.742
-0.694
-0.592
-0.247
-0.500
0.032
-0.057
-0.314
-0.222
-0.495
-0.684
0.000
-0.589
-0.367
-0.629
-0.679
0.209
-0.576
-0.574
-1.125
0.278
-0.619
0.121
-0.717
-0.318
-0.869
-0.857
-0.406
-0.786
0.536
-0.437
-0.257
-0.388
-0.286
-0.072
1.000
-0.077
-0.482
-0.125
-0.205
0.223
-2.167
-0.300
0.000
-0.506
0.716
-0.379
-0.195
1.143
0.030
0.206
-0.335
0.111
-0.737
-0.419
-0.443
0.741
0.110
-0.850
-0.167
0.016
-0.541
0.600
1.250
-0.003
-0.200
-0.105
-0.448
0.405
1.100
2.333
0.138
0.227
0.729
0.502
-0.750
-0.362
0.456
-0.066
-1.049
0.724
-2.000
0.621
-0.686
-0.607
0.556
-0.093
-0.816
-1.088
0.283
-1.000
0.242
-0.245
-0.439
0.036
-0.701
0.400
0.210
0.181
0.622
-0.410
-0.581
-0.526
0.250
-0.708
-0.738
-0.373
-0.169
0.650
0.468
0.022
-1.635
-0.434
-0.613
1.143
0.486
0.899
-0.370
-0.333
0.083
0.517
0.014
-1.750
1.036
0.302
-0.568
-0.598
0.514
-0.506
0.750
-0.677
0.586
0.710
0.857
0.634
-2.056
0.262
-0.425
0.952
-0.707
-0.687
0.000
-0.281
-0.327
-1.536
-0.232
0.741
0.111
-7.875
-0.733
-4.357
-0.901
-0.140
0.069
-0.242
-0.505
0.125
-0.583
-0.212
-0.756
0.263
-0.576
-0.627
-1.500
-0.594
0.180
-1.097
0.341
-1.067
0.664
1.019
0.525
2.278
-1.500
-0.033
-0.521
-0.687
0.589
-0.184
1.778
-0.422
-0.250
0.129
0.493
0.400
-0.140
-0.268
-0.019
-0.750
-2.300
0.929
-0.799
0.231
1.400
0.243
-1.000
0.306
-0.267
-0.036
0.674
-0.427
-0.498
0.180
0.000
-0.372
-0.184
-0.250
0.130
-0.678
0.428
0.246
-0.540
-0.539
-0.295
0.912
0.844
1.000
-0.581
-0.219
0.050
-0.133
-0.143
-0.327
1.147
-1.348
0.226
-0.607
-0.500
-0.431
0.528
0.211
-0.111
-0.535
-1.500
0.733
1.143
0.478
0.545
-0.706
-0.724
-0.953
-0.133
-0.566
-0.064
-0.208
-0.333
-0.252
-0.610
-2.250
0.674
-0.409
-1.750
-0.338
-0.670
0.337
-0.758
-0.648
-0.350
-0.071
-2.762
-0.504
-0.661
0.154
0.002
-0.459
-0.439
-0.018
-0.328
-0.189
4.375
1.003
-0.179
0.181
0.664
0.583
0.806
0.233
-0.572
-0.523
-0.398
-0.384
-0.567
4.357
-0.206
0.697
-0.026
-0.226
-0.556
-0.569
-0.509
-0.104
-0.539
-0.182
1.000
0.143
-0.505
0.345
-0.337
-0.781
-0.488
0.244
-0.319
0.406
0.750
1.000
-0.318
1.286
0.000
0.143
-0.134
-2.667
0.651
-4.800
0.597
-0.569
0.252
-0.437
-0.949
0.470
-0.559
0.967
-0.656
-1.583
-0.487
-0.219
0.249
-0.583
1.000
-0.603
0.762
-0.680
-0.661
-0.195
-0.146
-0.030
-0.435
-0.189
-0.695
-0.800
0.167
3.500
-1.500
-0.303
-0.219
-1.000
0.597
-0.183
0.640
-0.362
0.705
0.511
-0.859
-0.168
-0.331
0.415
0.376
-0.286
0.343
-0.400
0.333
0.359
0.639
0.210
-1.100
-0.524
0.814
0.770
-0.048
0.558
-0.008
-0.567
-0.827
-0.014
0.840
0.124
-0.024
-0.476
0.729
1.221
-0.107
0.324
-0.756
0.810
-0.579
-0.638
0.046
-0.879
-0.250
-0.448
-0.914
-0.603
0.424
0.881
0.323
-0.661
0.650
-0.063
0.524
-0.485
-0.160
0.038
0.450
-0.167
0.365
0.603
-0.214
-0.191
0.000
0.467
0.000
0.983
-0.100
0.316
-0.652
-2.143
3.154
-0.727
-0.423
0.612
-0.095
0.844
-0.446
0.576
0.333
-0.833
0.352
0.116
0.837
0.462
1.101
0.750
-0.305
-0.499
-0.105
-0.245
0.343
-0.163
-2.000
-0.745
-0.689
0.517
-0.467
0.784
-0.947
-0.433
0.433
-0.900
-0.745
-0.445
-0.271
-0.900
-0.202
-0.474
-0.588
-0.455
0.000
-0.500
-0.236
0.708
-0.670
0.122
-0.192
-0.567
-0.698
-0.644
0.000
-0.096
0.506
-0.667
0.448
-0.305
-1.200
-0.510
0.478
0.800
1.333
0.293
-0.310
-0.635
0.140
-0.209
-0.607
0.200
-0.156
0.676
-0.712
0.050
0.667
-0.738
0.593
-0.017
-0.567
-0.456
-0.093
0.167
-0.444
0.401
0.250
0.233
-0.145
-0.675
0.185
-0.624
0.333
-0.035
-0.724
-0.075
1.286
-0.292
1.143
-2.714
0.626
-0.540
0.000
-0.374
0.484
0.059
0.556
-0.168
0.355
-0.383
-0.981
0.125
1.333
-0.136
-0.479
-1.182
-0.652
0.693
-2.200
0.780
-0.203
0.084
-9.929
-0.417
-0.746
-0.419
-0.417
0.792
-0.225
-0.767
0.450
0.821
0.000
-0.161
1.100
-0.222
0.667
-0.703
0.000
-0.487
-0.475
-0.218
-0.648
0.143
-0.750
-0.129
-0.462
0.132
-0.792
-0.489
-0.584
-0.603
-0.366
0.548
0.036
-0.114
-0.621
-0.091
0.217
-0.291
1.375
-0.023
1.007
0.212
0.599
-0.626
-0.333
-0.690
-0.227
-0.148
-1.000
-0.589
0.868
0.108
0.735
-2.000
1.125
-0.591
-1.100
0.180
-0.197
-0.341
0.511
0.459
-1.091
-1.214
-1.005
-0.528
-0.567
-0.024
-0.707
-0.567
0.736
0.504
0.217
0.776
0.159
0.127
-0.682
0.218
-0.248
-0.317
-0.583
-0.121
-0.557
-0.697
-0.453
0.124
-0.569
0.061
0.402
0.365
0.538
0.019
-0.875
-0.356
-0.607
-0.056
0.444
-2.500
1.633
-0.539
-0.577
0.150
0.583
-0.433
0.257
-0.567
-0.694
-0.382
-0.349
-0.504
-0.088
-0.307
-0.398
-0.096
-0.074
0.209
-0.614
0.000
-0.573
0.611
0.000
-0.415
-0.429
-0.526
-1.077
4.700
0.000
-0.354
-0.330
0.540
-0.779
-0.976
-1.208
0.036
0.157
-0.899
0.375
-0.696
0.479
0.110
2.278
-0.143
-0.905
0.779
-0.722
0.476
0.236
0.100
-0.672
-0.460
-0.601
-0.750
-0.620
0.183
0.399
0.059
-0.236
-0.597
-1.778
-0.304
0.250
0.389
-0.405
-0.782
0.750
0.078
-2.000
-0.737
1.195
-0.250
0.634
-0.318
0.536
0.761
-0.349
-0.586
0.596
1.625
0.563
0.773
-0.307
1.000
0.771
0.470
-1.833
0.846
0.456
-0.883
0.733
-2.500
-0.193
-0.143
0.457
0.717
-0.412
-0.245
-0.892
0.536
0.723
-0.149
0.500
-0.730
-0.415
-0.035
0.125
-0.472
-0.671
0.673
0.775
0.825
0.857
-0.848
-0.544
-0.620
0.603
1.300
-0.361
0.544
0.660
-0.234
-0.121
-2.033
-0.955
0.022
0.000
0.447
0.693
-0.075
-0.646
-0.790
-2.100
-0.039
0.278
1.590
-0.378
-0.200
0.437
-0.858
-0.864
0.623
-0.583
-0.598
0.430
-0.295
0.000
-0.417
-0.231
0.277
0.671
0.000
0.010
-0.310
-0.100
-0.586
-0.376
-0.947
-0.869
-0.630
0.164
-0.026
-0.012
-0.617
0.578
0.559
0.107
-0.708
0.643
-1.750
0.049
-0.559
-0.608
-0.267
0.738
0.000
-0.491
0.773
-0.733
-0.982
-0.709
0.045
-0.167
-0.216
-0.202
-0.746
0.056
-0.762
-2.300
0.518
0.032
-0.376
0.000
-0.683
-0.358
-0.016
0.528
0.577
-0.183
0.401
0.314
0.000
-0.267
0.167
0.583
0.597
-0.492
-0.395
-0.533
-2.500
-0.465
-0.016
-0.143
-0.600
-0.726
-0.355
-0.473
-0.308
0.039
-0.594
-0.133
0.588
-0.167
-0.654
-0.224
0.619
-0.206
-0.182
0.011
0.439
-0.806
-0.609
-1.328
0.200
0.711
-0.111
-0.550
0.333
-1.667
-2.023
-0.582
0.120
0.603
-0.603
0.971
-0.635
0.023
0.000
-0.143
-0.273
-2.017
-0.417
-0.139
0.700
-0.277
-0.837
-0.583
-0.564
-0.318
-1.083
1.412
-0.333
-0.570
0.664
-0.667
-0.255
-0.108
-0.304
0.129
-0.700
0.131
-0.138
-1.000
-0.488
0.159
0.367
-0.551
0.250
-1.285
-1.000
0.541
-1.625
-0.062
0.325
0.271
0.571
0.532
0.654
-0.599
0.833
0.722
0.547
-0.243
-0.085
-0.505
0.750
0.000
0.802
0.295
0.351
-0.588
-4.278
0.273
0.857
0.252
-0.559
-0.792
-0.387
-0.584
0.280
-0.547
0.500
-0.500
0.515
0.200
0.000
-0.434
-0.548
-0.231
0.057
-0.020
1.000
-0.284
-0.398
-2.071
-0.853
-0.203
0.650
-0.014
0.581
-0.415
0.519
0.167
-0.607
-0.333
-0.443
-0.303
-0.683
-0.400
-0.708
-0.747
-0.477
0.320
-0.632
1.143
-5.750
-0.619
-0.537
0.553
-0.212
-0.527
-0.167
-0.737
-0.736
-0.147
0.204
0.857
-0.978
0.827
0.594
-0.419
-1.200
-0.695
-0.125
-0.900
-0.644
-0.846
-0.362
-1.048
-0.167
0.703
-0.694
0.200
0.614
12.833
-0.143
-0.623
-0.860
-0.005
0.964
-0.049
-0.325
-0.339
0.505
-0.379
-0.301
-0.450
-0.681
0.125
-0.601
0.593
-0.341
0.105
0.631
0.083
-0.172
-0.497
-0.167
0.660
-0.385
-0.356
0.677
0.723
-0.180
0.680
-0.397
0.009
0.100
-0.250
-0.039
-0.613
-0.646
0.581
-0.722
-0.309
-0.653
0.367
-0.724
-0.286
0.914
0.967
0.269
0.693
-0.681
-0.789
0.046
-0.683
-1.000
0.301
-0.500
-1.000
0.110
0.273
-1.176
0.478
-0.241
-0.295
-0.120
-0.518
0.738
-1.161
0.674
0.333
1.273
-0.581
-1.167
-0.636
-1.095
-0.658
-1.000
-0.564
-0.208
-0.469
0.112
-0.617
0.674
2.750
-0.042
1.000
-0.400
-0.206
-3.500
-0.593
-1.072
-0.579
0.421
-0.702
-0.220
-0.723
0.650
0.197
4.250
0.601
5.029
-0.767
0.200
0.002
-0.333
-0.043
0.023
-0.235
0.441
0.000
-0.700
-0.875
0.300
0.413
-0.913
0.569
0.239
-0.953
0.592
0.794
-0.177
0.760
-0.520
-2.200
0.398
-0.682
-5.000
-0.633
0.652
-0.561
-0.535
0.302
0.650
-0.677
-0.602
-0.065
0.567
-0.093
-0.808
-1.000
-0.997
-0.605
-0.330
-0.083
0.990
-1.111
0.226
-1.000
0.135
-0.220
0.122
0.200
-0.641
0.050
0.143
0.000
0.250
-1.196
-0.719
0.056
-0.659
-1.825
-0.743
2.000
0.580
-0.055
0.040
-0.610
0.617
-0.034
-0.554
0.000
-0.487
-0.497
-0.552
0.030
-0.271
0.377
0.043
-0.117
-0.181
-0.644
-0.451
-0.317
0.686
0.300
-0.889
-0.197
0.000
0.636
0.382
0.751
0.291
-0.684
-0.375
0.611
-0.339
-1.000
-3.083
0.483
-0.803
-0.228
2.000
0.886
-0.143
0.610
-1.071
0.655
0.322
-0.583
-0.688
0.000
-0.802
-0.218
-0.125
0.247
0.076
-0.886
-0.729
-0.492
-0.644
-0.160
-7.800
0.746
-0.143
-2.667
-0.505
-1.063
-1.067
0.475
0.057
-0.516
-0.527
-0.165
0.595
-0.296
0.610
-0.608
-0.745
-0.591
-0.065
0.194
-0.438
-0.400
0.750
-0.357
1.154
0.491
-0.037
-0.679
-0.140
-0.572
0.447
-0.203
0.080
-0.859
0.732
1.333
-0.152
-0.333
0.119
-1.041
0.742
0.129
0.644
-1.000
-0.589
-0.416
0.817
-0.788
-0.580
-0.293
0.712
0.579
-0.104
-0.200
-0.853
-0.784
-0.697
-0.560
-0.652
-0.086
0.327
-0.209
-0.075
-0.800
0.193
-0.439
0.624
0.753
-0.012
-0.081
0.574
-0.857
0.143
-0.522
-2.000
-0.068
-0.600
-1.833
0.325
-0.333
-0.130
0.249
-0.701
0.571
1.500
-1.786
0.458
-1.000
-0.602
-0.556
-0.833
-0.167
0.063
-0.419
-0.603
0.800
0.571
0.533
-0.531
1.200
0.041
0.659
-0.388
0.309
0.481
-0.630
-1.172
0.750
-0.868
-1.400
-0.211
-0.057
-0.136
0.561
-0.205
1.967
0.667
-0.662
-1.000
1.326
-0.218
-0.838
-0.611
-0.525
-0.320
-1.286
0.552
0.424
-1.000
-0.644
-0.705
0.333
-0.798
0.143
-0.847
0.267
0.280
0.431
0.250
-0.595
-0.562
-0.810
0.143
-0.622
-0.498
0.000
-0.613
1.254
-1.000
0.225
-0.286
-0.200
-0.169
0.143
-0.640
-0.979
-0.407
-0.503
0.354
-0.649
-0.062
-0.333
0.810
-1.500
-0.706
0.225
-0.750
0.215
-1.353
0.125
0.027
-0.275
0.173
-0.170
-0.588
-0.125
-0.375
-0.343
0.773
-0.646
-0.322
0.645
-3.639
0.743
0.374
-0.554
0.720
-0.584
0.786
-0.692
-0.627
-0.251
-1.067
-0.342
0.550
-0.111
0.401
-0.363
-0.089
-0.537
0.333
-1.933
0.667
-0.606
0.900
-0.222
0.223
-0.190
-0.254
0.402
0.333
0.421
3.571
-0.415
-0.200
-0.439
-0.776
-0.146
0.820
-0.351
-0.093
-1.100
-0.660
0.486
-0.564
-0.400
0.065
-0.521
0.128
0.243
0.567
-1.095
1.167
0.555
0.897
2.268
0.230
-0.429
0.142
0.424
0.692
0.535
-0.552
0.247
0.528
-0.873
0.552
-1.036
-0.668
-0.278
0.249
-0.052
0.777
0.433
-0.380
-0.857
0.217
-0.648
-0.510
-0.443
-0.151
-0.131
0.146
-0.267
0.875
-1.000
0.000
0.604
-1.333
-0.746
-0.606
0.618
0.350
0.076
0.091
0.000
-0.747
0.566
-0.510
-0.476
-0.177
0.750
-0.442
1.000
0.816
-0.383
-0.732
-0.669
0.031
0.098
0.711
-0.281
0.190
0.060
-0.331
-0.545
-0.312
-0.576
0.460
-0.108
-3.267
-0.155
-0.506
-0.106
-0.857
-0.408
-0.397
-0.884
-0.671
-0.598
0.523
-0.770
0.133
0.500
-1.100
3.429
-4.333
0.683
0.339
-0.552
0.806
0.124
-0.683
1.118
0.616
0.637
-0.255
0.182
0.651
-0.200
-0.058
0.080
0.250
-0.598
-1.333
-0.505
-0.712
-0.881
-0.620
-0.566
0.647
0.167
-0.237
-0.717
0.038
4.500
0.327
-0.398
-0.569
-0.071
0.343
-0.458
-0.473
-0.217
-0.536
0.854
0.125
-0.327
-0.500
-0.429
0.122
-0.107
-0.766
-0.333
1.487
-1.249
0.105
-0.631
-2.000
0.108
-0.086
-0.631
-0.017
-0.282
-1.061
-0.569
-0.100
-0.325
-2.095
-0.633
-0.127
0.400
-0.567
-0.133
-1.750
-0.667
-0.722
-0.649
0.345
-0.200
-1.071
-0.148
0.340
0.954
-0.651
0.648
-0.684
0.652
-0.135
-0.129
0.260
1.000
0.770
-9.000
-0.496
-0.022
0.567
-0.493
-1.368
0.746
0.000
-0.230
-0.263
-1.000
0.543
-1.679
-0.384
0.000
-0.642
-0.591
0.375
-0.658
0.000
-0.159
0.028
0.000
0.743
-0.562
-0.386
-0.257
-0.230
0.586
-0.420
0.226
-0.681
-0.681
-0.214
-0.084
1.167
0.476
-0.326
-0.342
-0.578
-1.067
0.424
-0.585
-0.252
0.139
-0.333
0.767
-0.722
-0.627
-0.040
-0.597
-0.037
0.536
-1.086
0.423
-0.823
0.025
0.967
-0.722
-0.281
-0.497
-1.661
-0.272
-0.201
0.760
-0.098
-2.000
-0.188
-0.423
0.782
0.952
0.780
-0.071
-0.274
-0.476
-0.018
-0.592
-0.797
-1.750
1.012
-0.654
0.424
0.075
0.497
-0.131
-0.548
1.019
-0.682
-0.358
0.330
0.889
-0.713
0.000
0.100
-0.462
-0.527
-0.712
0.506
-0.531
0.614
-0.449
-0.733
0.153
0.850
-0.731
-0.824
0.250
-0.857
-0.032
-0.232
0.711
0.168
0.648
0.798
0.466
0.083
1.176
0.055
0.616
-0.711
0.157
0.000
-0.434
-0.584
0.182
0.071
0.335
-0.058
-0.343
-1.000
-2.000
-0.333
0.063
-0.123
-0.674
0.831
-0.423
-0.644
-0.200
0.204
2.364
-0.724
-0.263
-0.433
-0.214
0.264
-1.100
0.812
0.020
-0.415
0.608
-0.426
-0.255
-0.316
0.157
-4.000
-0.663
1.212
-0.725
-0.458
-0.158
-0.559
-0.750
-1.028
0.429
-0.649
-1.214
0.429
-0.098
1.100
-0.575
-0.325
0.000
0.386
0.367
-0.758
-0.487
0.000
-4.000
-0.578
0.270
0.750
0.250
-0.256
0.700
-0.887
0.293
-0.043
-0.260
0.762
0.077
-0.355
-2.600
2.357
-0.747
-0.720
-4.500
-0.720
0.756
-0.536
-0.176
-0.354
-0.125
-1.167
-0.571
-0.537
-0.975
0.888
-0.751
0.132
-0.429
0.556
-0.025
-0.234
-0.357
-0.555
1.000
0.534
-0.429
1.019
-0.709
0.079
-0.395
-0.399
0.074
-0.726
-0.583
1.333
-2.000
0.756
-0.632
-2.000
0.059
0.591
-2.167
-1.667
-7.000
0.000
-0.685
0.111
0.220
-0.596
-0.502
-0.309
-0.701
-1.310
0.333
0.077
0.638
-1.250
-0.333
-0.607
-0.441
-1.000
-1.423
-0.124
-0.164
-0.040
-0.544
0.500
0.058
-2.667
-2.000
0.375
-0.230
-0.371
-0.601
8.400
0.071
1.000
0.733
0.993
-0.269
-0.231
-4.000
-1.087
-0.113
-0.302
0.126
0.035
0.817
0.419
-0.025
-0.944
0.529
-0.673
-0.599
-0.233
-0.625
0.075
0.570
-0.053
-0.505
0.667
-1.200
0.324
-0.237
-0.545
0.357
0.250
-0.517
0.891
0.333
0.137
0.500
-1.111
-0.021
0.000
-0.867
-0.677
-3.286
0.569
-1.029
-0.444
0.000
0.791
1.051
-0.752
-0.275
-0.602
-0.018
1.000
-0.358
0.489
-0.445
0.125
-1.400
-0.685
-0.737
-0.498
-1.000
-1.062
-0.415
-0.526
-0.630
-0.026
-0.167
0.591
-0.593
-0.807
-0.464
-0.167
0.867
5.100
0.178
-0.743
-0.584
-0.437
-0.406
0.776
1.291
-1.500
0.833
0.330
0.413
-1.500
-0.628
-1.500
-0.122
-0.090
0.070
-0.722
-0.717
0.555
-4.000
0.236
-0.740
-0.572
-2.500
0.206
0.871
-0.679
-0.831
0.007
0.267
-0.559
-0.429
-0.202
-0.236
0.285
-0.625
0.147
-0.827
-0.570
-0.051
0.674
-0.295
-0.507
0.057
0.000
-0.533
0.400
0.566
0.903
-0.233
-0.917
1.315
-0.398
-0.616
-0.104
-1.000
0.250
-0.249
0.645
0.000
0.206
-0.274
-1.917
0.000
0.419
-0.333
0.070
-0.670
0.521
-0.613
-1.006
0.849
0.533
-0.674
-0.400
-0.223
-2.750
-0.302
0.782
-1.286
-4.167
-0.307
-0.128
-0.546
0.712
-0.167
0.221
-0.480
-2.750
0.004
-8.000
0.091
0.399
-0.011
-1.474
1.418
0.497
-1.139
-0.623
0.205
-0.833
0.289
-0.747
0.639
0.175
-1.679
-0.350
0.100
-0.051
-0.606
-0.673
-0.283
-0.118
-0.083
0.349
-0.250
0.020
-0.495
0.442
-0.274
-0.505
0.400
-0.625
-0.265
-0.292
-0.605
-0.434
0.500
0.906
0.536
0.091
0.525
-0.559
0.111
-0.733
-0.305
0.113
-0.738
0.859
-0.244
0.000
0.326
0.163
-0.820
-0.614
-1.667
-0.216
0.000
-0.199
0.406
-0.404
-0.186
-0.302
-0.286
-0.200
1.571
0.401
-0.986
0.441
-4.667
-0.610
-0.083
-0.658
-1.025
-0.697
0.381
-2.600
-0.500
-0.551
-0.656
-0.159
0.145
-0.448
0.113
0.258
-0.573
-0.651
-0.500
-0.466
-0.651
-0.727
-0.351
-0.802
0.417
-0.500
0.000
0.000
0.416
-1.167
-0.779
-0.639
-0.217
5.000
0.354
1.221
-1.136
0.394
0.400
0.990
-0.334
-0.179
-0.990
0.899
-0.749
-0.786
-0.261
-0.192
0.684
0.248
-0.172
0.339
-0.667
-0.730
-0.795
-0.600
-0.344
0.200
0.000
-0.524
-0.083
-0.566
0.667
-0.115
0.603
-0.051
-0.399
-0.650
0.727
0.393
0.786
0.374
-1.000
-0.892
-0.823
1.194
-0.070
-4.000
0.142
-0.043
1.375
1.373
0.594
0.343
0.170
0.083
-0.085
-0.662
-0.119
-0.333
-0.673
-0.138
0.538
0.616
-0.200
-0.366
-0.453
-0.145
0.200
0.403
-0.866
0.000
-0.694
-1.571
0.133
-0.813
-0.348
-0.387
-0.210
0.643
-0.050
-0.074
0.718
0.222
0.059
-25.926
-0.517
-0.233
-0.307
-0.724
-0.685
-0.143
4.375
-0.567
0.000
-0.756
-0.054
0.621
-0.878
-0.283
-0.514
-1.833
-0.035
0.690
0.864
0.756
0.410
-1.161
-0.056
1.433
-0.627
-0.451
-0.235
-0.507
-0.670
-0.933
-0.432
0.143
-0.305
-0.531
0.200
0.289
0.052
0.547
-0.412
1.111
-0.746
-0.272
-0.783
0.004
0.163
-0.795
0.028
-0.305
-0.641
0.223
-0.587
-0.615
-0.402
-0.059
0.080
0.118
-0.234
0.560
0.017
-1.857
-0.103
0.000
0.127
0.136
-0.547
0.174
-0.639
-0.627
-0.225
-1.000
0.106
-0.233
0.200
-1.400
0.830
-0.025
-0.863
-0.671
-0.032
-0.018
-0.202
0.543
0.168
-0.363
1.042
0.200
-0.228
-0.205
0.600
1.000
-0.524
-0.500
0.028
-0.358
0.305
0.480
1.039
0.090
0.000
0.299
-0.607
-2.267
1.083
-0.052
0.626
-0.610
0.167
-1.200
-0.604
-0.179
-0.564
0.428
-0.564
-1.600
-0.403
-1.143
-0.190
0.722
-0.525
-0.399
0.706
-0.556
-0.461
-0.609
-0.569
0.558
-0.339
0.739
-0.667
0.203
0.305
-1.336
-0.455
0.579
-0.379
-0.321
-0.273
0.122
0.198
1.562
-1.182
-2.500
-1.024
-0.649
-0.281
-1.000
0.833
-2.000
0.333
-0.472
-0.215
-0.174
-0.334
0.222
-0.539
-0.607
0.411
-0.568
0.813
-0.351
-2.600
-0.230
-0.362
0.293
-0.200
0.691
-0.689
0.104
0.811
0.000
-0.739
-0.786
-0.802
-0.584
0.311
0.652
0.327
-0.488
-0.144
-0.143
0.423
0.063
0.646
0.613
-0.238
-0.312
-0.171
-0.400
0.583
-1.067
0.059
-0.408
0.702
-0.619
-1.000
0.367
-0.049
0.800
-0.722
0.034
-0.476
0.071
-0.341
-0.914
-0.136
-0.763
-0.021
-0.257
-0.333
-0.705
-1.083
-0.489
-0.168
-0.071
-0.199
-0.424
-0.641
0.093
0.901
-0.217
-0.500
0.475
-0.139
0.100
0.620
-1.600
-0.350
-0.211
0.614
0.167
-0.095
0.691
-2.833
-0.626
0.000
-0.310
-0.151
-0.206
0.255
0.196
1.000
-0.045
0.125
-0.339
-0.667
0.391
0.343
-0.088
-0.223
0.083
0.591
-1.007
-0.405
-0.516
0.564
0.217
-0.733
-2.000
-1.625
1.071
-0.521
-0.470
-0.143
-0.715
-0.424
0.688
0.269
-0.822
0.667
0.405
-0.651
-0.095
-0.293
0.065
-1.057
-0.550
-0.100
0.673
-0.454
1.667
0.238
0.167
-0.015
0.000
-0.377
-0.473
-2.500
-0.333
-0.518
-0.667
-0.473
-1.567
-9.000
-0.499
-0.637
0.190
-0.395
1.287
0.642
-2.150
0.083
3.000
0.013
0.597
3.000
0.636
0.074
-0.333
-0.509
-0.577
0.690
-0.261
-0.104
-0.752
-0.227
-0.652
1.067
-4.667
0.076
0.000
-0.920
-0.509
-0.219
-0.690
-0.198
-0.584
-0.830
0.553
0.091
-0.199
-0.995
0.631
0.886
0.755
0.115
0.537
-1.125
-0.333
-0.765
-0.107
0.024
-0.403
0.625
-0.345
-1.067
-0.137
-6.000
-0.643
-0.324
0.200
0.542
0.831
-1.667
-0.516
1.060
0.500
-0.166
-0.675
0.130
0.000
-2.467
0.297
-0.786
-0.066
0.464
-0.823
-1.500
-0.811
1.162
1.200
0.463
-1.048
-0.396
-0.067
-0.849
-0.459
0.000
0.300
1.200
0.200
-0.268
-0.629
0.417
0.000
-0.698
0.755
0.091
-0.125
2.857
0.394
-0.167
-0.504
-0.168
-0.741
-0.294
-0.475
0.628
-0.497
-0.327
-0.567
-0.636
-0.633
-0.091
0.099
-0.519
-0.935
-0.656
0.469
-11.000
-1.100
-0.610
-0.570
0.015
0.836
-0.938
0.393
1.877
0.182
-0.528
0.833
-3.600
-0.667
0.200
0.000
-0.297
-0.296
-0.440
0.500
0.619
0.536
-1.571
-0.628
-0.244
0.103
0.503
0.585
-3.500
0.076
-0.649
-1.029
-0.122
-0.603
-0.400
0.329
-0.762
-0.416
0.695
-0.535
-0.186
-0.627
-0.400
0.440
-1.378
-0.539
0.433
-0.649
-0.190
-0.759
-0.701
-0.071
-0.553
-0.223
0.322
-0.506
0.643
0.277
-0.473
2.733
0.052
-0.732
0.250
0.449
0.750
-0.427
-0.341
-0.519
-0.393
-0.071
-0.762
0.387
0.097
0.422
-0.083
0.264
-1.091
-0.246
-0.627
0.694
-0.111
-0.734
0.936
-3.125
-0.366
-0.288
0.357
-0.880
-1.500
2.000
-0.614
-0.636
0.605
0.032
0.040
0.512
0.473
-2.929
-0.167
-0.344
0.083
-0.569
0.058
1.889
-0.150
0.945
-0.257
0.200
0.191
-0.077
-0.587
-0.574
0.158
-0.310
-0.440
-0.365
0.102
-0.750
0.024
0.051
-0.072
-3.500
1.071
0.500
-0.224
-1.800
0.250
1.390
-0.125
0.221
0.769
-0.422
-0.362
-1.083
-0.574
-0.581
0.698
0.539
-0.635
-0.603
0.433
-0.701
-0.167
0.573
0.091
-0.125
-0.636
-0.498
-1.375
-0.623
0.000
-0.596
0.662
-0.886
1.033
0.643
-0.137
-0.663
0.837
0.699
0.577
-0.148
0.780
-0.761
0.337
0.000
-0.700
-4.000
-0.629
-0.674
0.033
-0.600
0.900
1.250
-0.671
0.000
0.089
0.399
-0.448
0.586
0.333
0.429
-0.183
0.178
0.085
0.250
0.444
-0.562
-0.545
-0.714
0.000
-3.000
-0.001
-0.327
0.800
-1.000
-0.294
-0.853
-0.691
-0.300
-0.678
0.000
-1.000
-8.833
-0.336
-0.694
-0.674
-0.584
-0.183
-0.781
0.673
-0.175
-0.032
-0.064
-1.667
1.105
0.395
-0.539
0.295
0.305
-0.603
0.000
0.742
-0.425
0.800
-0.260
0.319
0.522
0.277
0.853
0.476
-0.923
0.638
-0.166
-0.709
-0.486
0.686
-2.250
0.148
-0.475
-0.254
-1.143
1.375
-1.321
0.229
-0.041
-0.103
-0.394
-0.038
-1.436
-0.167
-0.133
-0.266
0.142
0.159
-0.087
-0.477
-0.352
-0.923
-0.943
-0.300
0.155
-0.554
-0.265
0.333
-0.072
-0.686
-0.209
0.578
0.250
0.626
-0.891
-1.117
0.923
-0.492
-0.926
-0.230
0.820
-0.270
0.600
-0.071
-0.746
0.485
-0.667
0.000
-0.792
0.125
0.078
1.125
-0.683
-7.000
0.678
0.410
0.034
0.388
-0.312
-0.841
-0.651
0.643
-0.435
-0.680
1.095
-0.556
0.295
0.795
0.000
-0.484
-0.167
-0.143
-0.595
0.260
-0.722
0.778
-1.182
0.612
-0.086
-0.234
-1.575
-0.056
-0.917
0.116
-0.679
-0.079
-0.191
-0.496
-0.702
-0.143
0.000
-0.667
2.921
-0.354
0.846
-0.463
0.333
-0.378
-1.157
0.571
-0.662
-0.729
0.473
-1.403
0.023
0.424
0.250
-1.500
0.515
-0.024
-0.626
-0.534
0.743
-0.486
0.212
-0.233
0.023
0.659
-1.143
-1.525
0.624
-0.600
0.417
0.160
10.818
0.004
0.578
0.000
-0.737
-0.546
0.683
0.312
1.023
0.500
0.535
0.009
-0.248
-0.421
1.072
0.897
0.631
-0.337
-0.163
0.111
1.500
-0.312
1.200
-0.047
0.004
-0.305
0.162
0.000
0.598
0.461
-3.667
-0.535
0.671
-1.333
-0.837
-1.000
-0.636
-0.609
-0.566
0.458
0.500
0.508
-0.597
0.114
0.000
-1.000
0.511
-0.402
-8.000
0.429
-1.107
1.500
0.563
-0.383
1.077
-0.414
0.857
0.250
-0.256
-0.189
0.067
0.093
-0.257
-0.503
-1.389
-0.590
0.758
-0.464
-1.150
2.000
-0.814
0.500
0.119
-1.227
-0.400
-0.891
1.000
-0.182
-1.125
-0.619
-0.778
-1.175
0.023
2.333
0.808
-0.930
-0.823
0.292
-0.629
-0.725
-0.251
-2.083
-0.667
0.341
-0.565
0.722
-0.614
-0.911
0.452
-0.422
0.600
-0.445
0.167
-1.051
1.036
-0.372
-0.355
-0.285
-0.565
-0.764
-0.958
0.167
0.143
-0.705
0.116
0.000
-1.095
-1.125
-0.829
0.583
-0.054
-0.387
-0.077
-0.224
0.069
-0.810
0.311
-0.281
0.778
-0.108
0.369
-0.683
0.697
0.652
0.631
1.000
-0.108
-0.337
-0.119
0.123
0.567
-0.573
-1.333
0.690
-4.000
0.496
-0.125
-0.439
-0.530
0.000
-0.706
-0.128
-0.716
-0.469
0.533
-0.401
-0.886
0.675
-0.601
-0.113
-0.830
0.118
0.382
-0.994
0.395
-0.534
-0.685
-0.625
0.533
-0.286
-0.100
-1.067
0.161
-0.821
-0.141
-0.992
0.849
0.964
0.680
2.375
1.000
-0.383
0.000
1.500
-0.200
-2.207
-0.128
-0.252
0.096
0.625
-0.270
-0.480
0.411
-0.621
0.472
0.054
0.000
-0.629
-0.325
-1.250
0.154
0.495
0.000
0.788
-0.401
0.074
-0.491
1.425
-0.379
-0.195
0.250
0.585
-0.592
0.075
-0.346
-0.025
0.829
-3.000
-0.510
-0.143
0.219
0.112
-0.184
0.608
-0.534
-0.510
-1.125
0.709
-0.199
0.597
-0.873
2.143
0.826
-0.084
0.077
0.437
-0.129
-0.522
0.787
-0.629
0.557
-0.310
-0.508
-0.442
-0.500
0.511
-0.590
-0.445
-0.441
-0.648
0.619
0.345
0.000
-0.551
-1.011
0.303
-9.000
-0.232
-2.500
0.664
-0.101
-1.000
-0.507
0.470
0.457
0.708
-0.785
-0.503
0.000
0.325
0.354
0.705
1.971
-0.865
-0.947
-1.333
0.710
0.625
-0.673
-1.250
0.352
0.248
1.078
-0.133
-0.077
-0.009
-2.111
-0.833
0.062
0.407
-0.838
-0.570
-0.833
-0.339
0.609
0.536
-0.075
-0.926
-0.859
0.000
0.648
-0.385
0.725
0.739
-0.228
-0.719
-1.286
-0.333
-1.033
0.750
-0.829
-0.153
-0.216
0.225
-0.669
0.083
-0.190
0.629
0.903
0.167
0.579
-0.574
0.562
0.000
-0.356
-0.358
-0.704
-0.030
-0.900
0.724
-0.310
0.783
0.040
0.293
0.218
-1.858
-0.425
-0.453
-0.091
0.629
-3.000
-0.188
0.917
1.500
-0.513
-0.761
-1.000
-0.725
-0.652
-0.561
-0.388
0.333
-3.300
0.521
0.690
-0.242
-0.569
-0.214
-1.500
0.333
-0.526
-0.767
-0.590
-0.333
-0.212
-0.047
-0.794
-0.157
-0.715
-1.031
0.083
0.416
-0.458
0.300
0.000
-0.489
0.055
0.855
-0.053
-0.574
-0.159
-2.083
-0.201
-0.484
-1.750
-0.750
-0.347
1.442
1.008
-0.400
0.773
-0.668
-0.656
-0.246
-0.063
-4.000
0.120
0.757
0.583
0.000
0.045
-0.250
-0.669
0.305
-0.888
0.567
0.066
-0.083
0.265
0.833
-0.514
-0.500
-2.250
-0.630
-0.913
-0.248
0.013
-0.016
-1.004
0.433
0.451
-0.192
1.033
-0.413
-0.743
0.199
-0.433
-0.353
-0.567
-1.091
-0.665
-0.631
1.402
-0.590
-0.382
-0.157
-0.227
0.663
0.693
-0.596
-0.598
0.046
-0.068
0.628
0.038
-0.504
0.401
-0.136
-0.143
-0.606
-0.700
0.438
0.203
-0.049
0.482
0.356
-0.739
8.190
0.900
3.125
0.538
-0.436
0.239
0.040
-0.348
-1.350
0.536
0.643
1.889
0.000
-0.472
0.567
-0.067
-0.446
0.498
-1.154
0.179
-0.516
-0.703
1.138
0.253
1.250
-0.417
0.087
0.714
-0.221
0.612
-0.020
-0.458
0.341
-0.822
-1.091
-0.561
0.134
-0.431
-0.768
1.727
-0.280
0.750
-2.273
0.200
-0.500
-0.005
-0.461
0.000
-0.431
1.000
-0.667
-1.560
0.286
-0.615
0.531
-0.630
-0.858
0.651
-0.243
-0.081
-0.167
0.185
-0.412
0.095
-3.303
0.220
-0.250
-0.015
-0.331
0.630
0.112
1.655
-0.469
-0.238
-0.484
0.316
0.321
-0.352
0.348
-0.356
-1.067
-0.318
-0.464
-0.113
0.718
-0.967
-0.290
0.333
-0.889
0.000
0.440
0.200
0.519
-0.154
-0.408
0.408
-0.221
1.476
-1.000
1.098
0.821
2.692
0.750
-0.063
0.000
0.471
-0.572
-0.730
-0.340
-0.231
-0.672
-1.300
0.479
-0.269
-0.122
-0.296
-0.439
-0.444
0.527
-2.210
-0.765
-0.162
-0.889
0.000
-0.385
-0.349
0.649
-2.467
0.130
-0.250
-0.502
-0.349
0.299
0.449
0.452
0.000
-0.231
-0.169
-0.077
-0.500
0.618
-2.025
0.774
0.622
0.117
0.136
0.036
-0.420
-0.659
-0.293
-0.787
-0.630
-1.111
-0.386
0.629
-0.459
-0.321
-0.133
-0.611
-0.268
-0.318
-0.508
-0.408
-0.650
1.700
-1.000
0.134
-0.475
0.167
0.734
0.025
0.472
-0.501
0.617
0.398
-0.358
-0.785
-0.500
0.333
-0.391
-0.396
0.286
0.102
-0.335
0.407
-0.302
-0.001
-0.256
-0.363
0.107
-1.058
-0.454
-0.074
3.467
0.978
0.145
-0.422
-0.702
0.382
0.410
-0.243
0.264
-1.000
0.844
-0.254
0.119
0.052
-0.893
-0.641
0.500
-0.943
0.250
0.478
-0.561
0.252
-0.468
-0.134
0.621
-1.167
-0.489
0.925
-0.636
-0.561
-0.286
-0.577
-0.089
-2.053
0.502
-1.267
-0.364
-0.542
6.857
1.167
-0.112
-0.028
-0.123
-0.180
0.600
-0.648
-0.188
0.667
0.688
0.357
1.402
-0.269
-0.243
-0.594
-0.418
-0.326
-1.429
0.007
-0.593
0.371
0.864
-0.632
0.283
0.642
-0.459
0.497
-4.000
-0.200
0.107
0.343
0.343
-0.521
0.750
1.625
0.111
-0.756
-0.239
-0.697
-0.280
0.143
0.333
-1.133
-0.215
-0.549
-0.869
1.625
-0.440
0.000
0.143
-5.714
0.655
-0.710
-0.205
-1.216
-0.563
0.164
-0.655
-0.439
-0.405
-0.350
0.242
-0.206
0.495
0.816
-0.691
-1.300
0.068
-0.448
-0.351
-4.857
-0.382
0.857
0.333
-0.104
0.000
-0.467
-0.062
-0.143
-1.091
-0.298
-0.723
-0.086
0.443
-0.950
-0.221
-0.775
-0.234
-0.292
-1.000
-0.277
-1.167
-0.833
-0.254
0.751
-0.143
0.307
1.235
0.566
-0.007
0.362
-0.488
2.000
0.374
-0.096
-0.100
-0.767
-0.419
0.399
-0.129
0.000
-0.636
0.897
-0.200
0.314
0.025
-7.875
-0.478
-0.234
-0.253
-0.329
0.733
-0.271
-0.608
-0.662
0.078
0.237
-0.939
1.167
0.230
2.700
-0.411
-0.500
-0.012
1.262
-0.200
-0.184
-0.826
-0.527
-0.124
-0.727
-0.667
0.415
-0.714
0.464
0.063
0.294
-0.962
0.106
0.757
0.174
-0.490
-0.510
0.612
-0.145
0.833
-0.351
-0.132
1.500
3.143
0.616
-0.490
-0.032
-0.351
-0.637
-0.802
-0.621
-0.668
0.335
-0.682
0.522
-0.056
0.000
0.695
0.000
0.271
0.730
-0.401
0.024
-0.552
0.000
0.661
0.561
-0.491
1.000
0.462
0.632
-0.197
-0.604
0.127
-0.231
0.079
-0.280
-0.683
0.737
-0.049
-0.190
0.482
0.655
-0.411
1.250
-0.524
-0.333
-0.822
-0.644
0.667
-0.141
0.447
0.388
0.305
0.000
1.429
1.000
-0.735
-0.596
-0.444
0.609
0.000
-0.265
-0.464
-0.542
-0.586
-0.386
0.541
-1.100
0.667
-0.036
-0.417
0.280
0.450
0.050
-0.166
1.143
-0.546
0.000
-0.355
-0.307
-0.629
-0.400
0.495
-0.797
-0.556
-0.075
-0.214
-0.114
-0.117
0.526
0.000
-0.253
-0.077
1.000
-0.280
-0.694
-0.681
-1.861
-0.551
-0.167
0.325
-0.399
-0.804
-0.167
-0.466
-0.200
0.741
-0.514
0.787
-2.538
-0.604
0.132
-0.580
-0.615
-0.125
-1.696
-0.682
-1.000
1.000
0.000
0.286
1.214
-0.831
0.799
-0.651
-0.253
-0.371
-0.606
-0.744
-0.269
-0.205
2.058
0.578
2.000
0.050
0.000
-0.140
-0.385
-0.149
0.250
-0.863
-0.859
-0.093
0.415
0.000
-0.805
-1.300
-0.907
0.092
0.041
-0.333
-0.728
0.788
-0.401
-0.867
-1.833
0.629
0.866
1.143
-0.493
1.000
0.512
-0.333
0.061
-0.454
0.697
0.292
-1.600
-0.025
1.200
0.500
0.855
0.355
-0.588
-0.279
0.327
-1.091
-0.132
-2.345
-0.825
-1.344
-0.796
1.487
0.220
-0.609
0.583
1.099
-0.684
-0.745
-12.923
-0.629
-0.761
1.118
-0.132
0.133
0.600
-0.127
0.931
-0.042
0.330
-0.333
0.241
0.145
-1.083
-0.887
-0.333
0.679
0.243
-1.220
-0.052
0.712
0.504
0.250
-1.267
-1.256
0.000
-0.448
0.607
0.020
2.967
-0.699
-0.077
0.216
-0.806
-0.491
0.659
-1.667
-0.564
-2.000
-0.770
-1.000
-0.141
0.500
-0.667
-0.444
0.606
0.019
0.778
-0.662
-0.271
-0.669
-0.274
-1.064
0.544
-0.599
-0.588
-0.575
-0.171
0.487
-0.369
-0.024
-0.386
0.633
-0.389
-0.717
0.056
-1.143
0.333
-0.233
0.727
-0.380
0.422
-0.855
0.000
-0.115
0.325
-0.441
-0.200
0.571
0.799
0.116
0.569
-0.628
-1.084
-0.371
-0.179
0.232
-0.455
-0.405
-0.712
-0.413
-0.173
-0.477
0.000
-0.101
-0.085
0.696
-0.675
-2.800
-0.205
0.714
0.167
-0.946
-0.344
0.561
0.217
-0.624
-0.507
-1.175
-0.713
0.619
-1.611
-0.635
0.667
1.243
-0.657
-0.490
-0.380
-0.536
0.619
0.552
0.000
0.225
0.276
-0.513
-0.618
-0.793
0.361
-0.208
-0.327
-0.167
0.899
-0.234
0.424
0.109
-0.306
0.254
-0.126
0.676
0.189
0.010
0.341
1.064
-0.589
-0.226
-0.557
-0.502
-0.391
-1.500
0.333
-1.100
0.148
1.100
0.086
0.000
-2.000
-0.429
0.286
-0.623
0.642
0.130
0.710
-0.611
1.000
-0.735
-0.044
-0.750
0.174
-0.302
0.472
-0.181
0.085
-0.333
0.459
-0.010
-0.261
-0.777
-0.418
0.000
-0.380
-0.161
-0.227
-0.046
0.704
0.594
-0.468
0.622
-0.343
0.017
0.600
-0.278
-0.554
1.460
0.256
-0.668
2.714
-0.153
-0.013
0.473
-1.067
0.850
0.681
0.646
-0.670
-0.589
-1.000
-1.243
-1.053
0.121
0.643
-0.628
-0.606
0.833
0.008
-0.250
-0.130
-0.543
0.015
-0.542
0.305
-0.010
0.351
0.007
0.826
-0.374
0.077
-0.285
-1.333
-0.686
0.500
-0.604
0.968
-0.265
0.200
0.732
-0.026
-0.467
0.095
-0.214
-0.190
-0.491
-0.268
-0.221
0.082
0.575
-0.500
-0.952
-0.448
-0.523
0.322
-0.515
1.052
0.364
0.410
-0.549
-0.333
0.625
0.405
0.489
0.646
-0.652
-0.687
-1.889
0.460
-0.180
0.433
-0.700
0.343
-0.427
-0.709
-0.688
-0.043
0.167
-0.568
0.267
-0.615
-0.200
1.400
0.831
-1.167
-1.133
0.063
-0.011
1.750
0.744
0.707
-0.870
-2.000
0.867
-2.778
-0.341
0.271
0.171
0.062
-0.692
-0.354
-5.800
-0.310
-0.576
0.796
0.595
-1.000
1.000
0.111
0.160
-0.605
0.671
1.000
-0.067
-0.595
-0.555
0.691
0.120
1.000
0.192
-0.358
0.068
0.600
-0.657
0.236
0.606
-0.108
-0.629
0.342
-0.821
-0.537
1.125
0.315
1.214
-0.283
0.463
-0.083
0.753
0.079
-0.730
-0.225
-0.536
-0.213
-0.444
1.143
0.604
0.583
-1.167
0.093
0.000
-0.679
0.765
-0.400
-0.730
1.000
-0.490
0.888
-0.157
-0.434
0.043
-1.500
-0.300
-0.782
1.974
0.667
-0.800
-0.404
0.468
-0.114
3.200
0.491
-1.500
-0.208
-0.963
0.725
-1.575
-0.358
0.022
-0.676
-1.400
-0.516
0.000
-0.265
-0.101
0.067
-1.000
-0.650
-0.600
-0.734
0.338
-0.249
-0.667
-0.350
6.560
0.800
-0.529
-0.114
-0.661
-1.117
-0.738
-0.882
-0.427
-0.554
-0.567
-0.725
-1.100
-0.535
-1.500
-0.107
-0.461
0.646
0.027
-0.417
-0.337
0.369
0.100
-0.502
0.295
-0.427
0.833
-0.664
0.703
-0.461
0.868
0.680
-0.062
0.202
-0.267
0.700
1.143
0.579
0.408
0.495
0.581
-0.700
8.688
-0.207
-0.743
0.333
-0.561
-0.198
-0.218
0.447
-0.467
-0.679
-0.753
0.538
0.831
-0.489
-0.059
0.255
0.000
-0.607
0.143
0.000
0.317
-0.222
1.479
0.154
-0.389
0.033
-0.419
-0.925
-0.494
0.526
-1.100
-0.276
-0.359
-0.286
-0.680
0.067
1.156
-0.614
-0.448
0.000
1.125
0.619
0.028
-0.492
-0.933
0.617
-0.635
-0.102
-0.036
-0.950
0.011
0.457
0.000
0.356
0.656
0.245
0.025
-0.046
-0.876
-0.606
0.307
-0.718
-1.214
-0.067
-0.347
-0.847
-0.621
-0.189
0.300
-0.488
-0.139
0.832
0.143
-1.196
-0.667
-0.670
-0.536
-2.500
-0.269
0.741
0.008
-0.367
-0.831
0.509
-0.214
-0.217
-10.625
1.250
-0.309
-0.714
-0.167
-0.172
-0.556
0.581
0.022
1.248
-0.503
0.820
0.288
2.500
0.800
-0.599
-0.096
0.913
0.393
-0.525
-0.611
-0.267
-0.143
-1.100
0.241
-0.309
0.386
-0.099
0.668
0.583
-0.644
-1.125
0.070
-0.223
-1.067
7.000
0.622
-0.190
0.472
-0.459
-0.325
0.946
-0.191
0.000
-0.929
0.000
-0.396
0.575
-0.728
-0.703
1.083
-0.512
-0.605
1.017
0.393
-0.174
-0.044
-0.684
0.583
-0.967
-0.854
-0.029
-0.342
1.300
0.270
-0.485
-0.664
-0.682
0.000
0.477
-0.835
0.406
-0.271
-0.033
-1.273
0.366
-0.597
0.966
0.679
0.659
0.148
0.486
-0.275
0.552
-0.250
0.511
-0.643
-0.197
0.133
-0.019
-0.349
-0.434
0.277
0.551
1.100
0.534
-0.326
0.604
-1.250
-0.495
0.504
-0.693
-0.212
-0.333
0.500
-1.150
-0.008
0.654
-0.428
0.000
-0.204
0.676
-0.135
-0.332
-0.167
-0.273
-0.837
1.458
0.804
0.096
-0.133
-0.325
2.933
-0.215
0.536
0.443
0.248
-0.609
-0.375
0.083
-2.500
-0.030
0.806
0.000
-0.467
-0.671
0.333
-0.220
0.181
-0.500
0.379
0.770
-0.374
0.641
-1.250
0.721
0.000
0.178
0.550
-0.577
-0.209
0.909
4.176
0.868
-0.076
0.505
0.100
-2.381
-0.444
-0.001
-2.929
-0.027
-0.383
0.000
0.167
-0.043
0.088
-0.492
0.714
-2.417
-0.794
1.054
-0.136
-0.514
0.227
0.035
-0.062
-0.433
-1.430
-0.163
-0.132
-0.418
0.122
-0.366
0.595
-0.238
0.680
-0.383
0.120
0.176
-0.581
-0.356
0.519
0.380
0.762
-0.517
-0.413
-0.379
-0.742
-1.250
0.664
-0.741
-1.024
0.188
-1.333
-0.063
0.250
-0.839
-0.250
-0.393
0.030
-0.971
-0.935
-0.562
1.171
0.327
0.264
-0.494
0.083
0.095
0.000
2.444
0.114
-0.950
-0.080
0.450
1.033
0.021
-0.548
0.271
-0.572
1.181
-0.620
0.407
-0.582
0.067
-0.409
-0.069
-0.579
-0.536
-0.500
0.182
-0.727
-0.700
-0.653
-0.259
-0.433
-3.500
0.050
0.111
-0.121
-0.169
0.250
-0.691
0.301
0.811
-0.979
-1.236
-0.235
0.333
0.840
0.143
0.325
0.000
-0.374
-0.372
0.786
-0.037
-0.735
-1.135
-1.545
-2.500
-0.700
-0.032
-0.709
-0.731
-0.450
-0.221
0.360
-0.643
-0.702
-0.737
-0.930
-0.244
0.481
-0.653
-0.177
-0.733
-0.346
-1.015
0.107
-0.769
0.200
-1.414
0.667
-0.737
-1.500
-0.338
0.325
0.439
-0.519
-0.199
-0.425
0.732
-0.482
0.112
0.046
-0.137
-0.005
-0.046
-1.273
0.321
-0.677
-0.206
-0.086
-0.596
-2.833
0.780
0.424
-0.583
0.333
-0.376
0.616
-0.585
0.697
0.037
-0.659
-0.473
0.515
0.067
-0.333
-0.320
-0.143
0.272
-0.167
-0.500
-1.286
-0.591
-0.626
0.565
-0.683
0.456
-0.246
-0.433
0.754
-0.574
-0.798
1.233
0.500
-3.000
0.000
-0.235
-0.036
-1.333
-0.816
-0.750
-0.245
0.417
-0.250
-0.602
-3.667
0.975
-0.220
1.765
-0.780
-0.514
0.093
-0.611
-0.618
1.179
-0.333
-1.182
-0.332
-0.236
0.107
0.395
0.967
-0.686
0.500
0.534
0.536
4.700
-0.097
-0.328
-0.627
0.139
-1.091
0.625
-0.393
0.183
-0.558
-0.262
0.387
0.250
-0.346
-0.271
-0.584
0.347
0.000
-0.121
-0.832
-0.705
-0.605
1.400
-0.242
-0.535
-0.641
-0.709
0.649
-1.250
0.398
-0.306
0.591
-0.262
0.005
0.111
-0.440
-0.500
-1.850
0.511
-0.148
0.570
1.191
-1.275
0.030
-2.667
-0.367
-0.615
-0.745
1.167
-0.110
0.229
0.524
-0.614
0.333
-0.095
0.750
1.100
-0.300
-0.320
-0.339
0.383
0.498
-1.035
0.117
0.043
0.508
0.540
-0.274
0.660
0.261
-0.656
-0.560
-1.250
3.000
-0.143
0.500
-0.715
0.000
0.167
-0.646
-0.561
-0.316
-0.117
-1.600
-0.658
0.009
-0.344
0.114
-0.200
-0.784
0.647
-0.833
-0.067
-0.267
-0.269
-0.062
-0.230
-0.508
-0.183
-0.424
-0.639
-0.331
-0.028
-0.065
0.000
-0.016
-0.249
-0.626
-0.370
0.909
-0.290
-0.720
-0.825
0.169
-0.826
0.250
0.153
0.750
-0.133
0.900
-0.080
-0.357
-1.333
0.429
0.005
-0.330
-0.200
-0.786
-0.494
0.375
-0.626
0.933
-0.455
-0.929
0.192
-2.417
-0.579
-0.181
-0.566
-0.010
-0.167
-1.500
-0.204
0.565
-0.246
-0.611
1.405
0.093
0.072
-0.056
-0.766
-0.550
0.091
0.357
-0.451
0.016
0.560
-0.372
0.508
6.000
-0.500
0.564
-0.424
-0.697
-0.528
-0.563
-0.304
0.668
-0.540
-0.679
0.947
0.018
-0.547
0.648
0.435
-0.083
-0.207
-0.077
-0.654
0.255
-0.629
-0.429
0.000
-0.057
-0.068
-0.632
-1.036
0.571
-0.894
0.393
0.723
-0.475
0.369
-0.503
-0.226
-0.174
-0.268
0.231
-0.452
0.618
0.071
1.091
-0.355
-0.238
-0.581
-0.107
0.645
-0.750
-0.904
-0.364
0.176
0.472
-3.429
-0.188
0.333
-0.014
-0.724
-0.182
0.485
-0.286
-0.601
0.582
-0.510
0.132
-1.000
-0.186
-0.692
-0.263
-0.273
0.561
0.367
-0.612
-0.292
-0.742
-0.545
1.064
-0.298
0.700
0.820
0.048
0.578
0.663
0.572
0.407
-0.270
-0.597
-0.222
-0.275
-4.167
-0.247
0.181
0.518
-0.036
-1.220
-0.732
-1.000
-0.688
2.000
-0.553
0.435
-0.182
0.062
-2.133
1.004
-0.465
0.170
0.810
0.489
0.000
0.161
-2.500
0.200
0.642
-0.072
0.780
-0.046
-0.658
0.079
0.693
0.417
0.491
-0.083
-0.688
0.167
-0.145
0.427
-0.554
-0.625
-0.480
-0.312
0.536
-0.039
-0.188
0.591
-0.800
-0.011
-2.500
-2.071
0.566
-0.096
-0.066
-1.850
-0.532
-1.286
-1.631
0.500
0.368
0.625
0.391
-0.459
0.024
-0.794
0.435
-0.242
-0.138
0.129
-0.458
-0.205
-0.053
-0.155
-0.757
0.060
0.007
-0.520
0.108
-0.400
-0.520
-0.379
-0.356
-0.224
-0.501
0.155
0.375
-2.000
-0.152
-0.109
0.040
0.684
0.532
-0.097
-0.778
-4.357
1.026
-0.325
-0.174
-1.035
-0.667
-1.000
-0.615
-0.062
-0.125
-0.700
-0.585
-0.618
-0.236
0.602
0.063
-0.712
-0.566
0.872
-0.833
-0.511
0.000
-0.295
-0.587
0.536
0.209
0.455
0.903
-0.588
-0.288
-0.611
-1.000
-0.091
-0.648
-0.995
-2.583
-0.574
-0.407
-0.094
0.426
-0.364
-0.776
-0.614
0.680
-0.413
-0.106
-0.744
0.559
-0.315
0.000
-0.665
-0.224
0.389
-0.520
-0.349
-2.117
-0.733
-0.622
-0.253
-0.571
0.083
0.399
0.000
-0.461
-0.232
-0.630
-0.392
-0.278
0.142
-0.418
-0.316
-0.699
0.417
1.500
0.038
0.091
-0.464
0.686
-0.564
1.667
0.731
-0.644
0.749
1.111
0.691
-0.745
-0.345
-0.686
-0.167
0.409
-0.250
-0.583
0.731
0.157
-0.503
0.659
0.572
0.324
0.686
-0.851
1.000
0.060
0.227
-0.417
-0.074
-0.845
-2.071
0.000
-0.097
-0.612
-0.857
-0.667
-1.500
-0.435
0.755
0.106
-0.356
-0.662
-0.493
1.562
-0.209
0.702
-4.833
-0.600
1.875
-0.225
-0.355
1.875
-1.333
0.126
-0.276
1.250
0.738
0.500
-0.225
-0.581
-0.849
-0.101
-0.558
-0.367
-1.905
-0.580
0.639
-0.111
-0.122
-0.156
-1.167
-0.357
-0.551
0.948
0.097
0.615
-0.169
0.146
0.333
-0.119
-0.350
0.786
0.936
-0.042
-0.214
-1.619
0.812
0.299
-0.400
-0.554
-2.425
-0.062
0.282
0.000
-0.533
-0.087
0.762
-0.656
-0.176
0.318
-0.571
-0.260
0.297
-0.695
-0.403
0.000
-0.384
0.501
-0.002
0.255
-0.626
-0.152
0.369
-0.273
-0.660
0.597
0.489
0.453
-0.223
-0.145
0.587
-1.000
-0.112
0.633
0.329
-0.625
0.178
-0.269
-0.728
0.458
0.091
-0.298
0.226
0.127
-0.386
0.711
0.208
0.819
-0.636
-0.504
-0.070
-0.530
-0.023
-0.144
-0.494
1.375
0.056
-7.000
-1.252
-0.766
-0.413
-0.637
-0.051
-1.212
0.250
-0.488
-0.203
0.844
-0.424
-0.252
-1.550
0.583
-1.700
-0.721
-3.000
0.833
-0.258
0.650
-0.065
0.000
-0.476
-1.300
-0.143
1.111
-0.702
-1.000
0.069
0.327
1.333
0.118
0.000
-0.171
-0.143
-0.649
0.000
0.414
-0.412
0.000
1.333
0.543
-0.734
0.335
-0.194
1.286
0.357
0.500
-0.839
0.600
-0.272
0.088
-0.702
-0.697
-0.949
0.023
0.277
0.819
-0.003
0.130
-0.013
-0.659
-0.182
0.790
0.000
0.810
-0.857
0.790
-1.756
-0.288
-0.594
0.659
-0.589
0.133
0.000
-0.625
-0.329
-0.646
-0.705
-0.684
0.551
-0.583
-0.053
0.261
0.831
-0.253
-0.574
0.161
0.700
-0.569
0.704
-0.439
1.200
0.638
-0.150
-0.083
-0.518
0.902
-1.833
-0.185
0.679
-0.327
0.707
0.033
-0.258
-1.667
-0.464
-0.112
0.167
-0.189
-0.750
-0.220
-0.094
-0.264
0.375
-0.700
0.490
4.714
-0.383
-1.667
-1.125
0.663
-0.347
-0.666
-0.264
-0.286
-0.672
1.091
-0.188
0.000
-0.025
-0.667
-0.325
-0.135
-0.442
0.657
0.393
0.521
-0.143
1.446
-0.476
0.054
-1.000
-0.010
-0.532
0.070
4.500
-0.181
0.137
-1.000
6.818
1.249
0.000
-0.408
0.401
-0.177
-0.367
0.086
0.107
-0.600
-0.573
-0.471
-0.182
0.000
0.564
0.042
-0.634
-0.311
-0.120
-0.169
0.450
-0.514
-0.125
-0.833
-0.100
0.283
1.147
-0.773
-0.548
-1.082
-0.512
-0.228
-0.400
-1.708
0.000
-0.101
0.462
0.083
-0.747
0.667
0.398
-0.817
-0.210
0.722
0.014
2.077
0.151
-1.221
0.056
0.000
-0.554
-0.629
1.067
-0.531
0.616
-6.000
0.622
0.161
0.595
-0.576
-0.642
-0.427
0.256
-0.016
-0.612
0.333
-0.228
-0.295
-0.550
-0.444
-0.609
-0.306
0.239
-0.255
0.200
-0.379
-0.083
-0.486
0.480
0.208
-0.092
0.555
0.256
0.063
-0.460
0.663
0.000
-2.500
1.087
-0.603
-1.154
-0.434
-0.622
-0.250
0.643
0.239
-0.549
-0.142
-0.404
-0.348
0.188
-0.542
0.564
0.461
0.000
1.782
-2.750
0.003
-0.423
0.921
4.800
0.095
0.755
0.330
0.499
-0.646
-1.125
-1.327
-0.636
-0.144
-0.824
0.463
-0.843
0.500
0.807
-0.627
-0.473
0.111
1.667
-1.045
-0.584
0.278
0.790
0.713
-0.133
0.275
-0.475
0.227
-0.762
-0.232
-0.750
-0.530
-0.300
0.136
-0.458
-0.219
-0.198
0.769
-1.190
-0.196
0.571
0.359
0.612
-0.630
-0.556
0.330
0.793
0.627
0.815
0.547
-0.480
-4.028
-1.000
0.000
0.033
-0.389
0.000
-0.358
0.037
2.119
-0.267
-0.618
0.432
-0.500
0.375
-0.659
-0.351
0.736
-0.475
-0.831
0.493
0.556
-0.679
1.050
0.554
-2.667
-0.435
-0.088
-0.439
0.056
0.354
0.454
1.848
-1.667
-0.214
-0.335
0.665
-0.491
-0.600
-0.582
-0.336
1.115
0.437
-0.153
0.643
0.667
-0.766
-0.657
-0.476
-0.651
-0.798
-0.700
0.000
0.286
-0.516
-0.661
-0.286
0.206
0.143
-0.686
-0.444
0.539
-0.400
1.387
0.635
-0.678
-0.363
-0.882
0.500
0.083
-0.086
0.433
-0.100
0.151
-0.223
-0.165
0.917
1.417
-0.333
-0.561
0.000
0.486
-0.625
0.580
-0.547
0.747
-0.802
0.000
0.673
-0.103
0.134
-0.142
1.000
-0.409
-0.822
-2.375
1.044
0.146
-1.200
0.357
0.061
0.804
0.000
0.498
-0.250
-0.584
0.032
-0.833
0.750
-0.451
-0.023
0.192
0.720
-0.424
-0.523
0.215
-0.701
-0.333
0.167
-5.667
-0.652
0.153
0.684
0.498
0.200
-0.533
-0.167
-0.185
-0.887
0.547
0.236
-0.291
0.395
0.114
-1.002
3.143
-0.580
-1.154
0.096
-2.067
1.857
-1.179
-0.351
-0.444
0.004
-0.200
-0.430
0.710
1.000
-0.758
0.778
0.515
0.700
-0.333
-0.167
0.299
-0.572
0.000
-0.219
0.583
0.251
0.140
-0.482
0.026
-0.734
-0.570
0.667
0.198
0.722
-0.166
-0.427
-0.619
0.093
-0.589
-0.592
-0.433
-0.523
-1.200
-0.650
-0.528
-0.424
0.750
0.600
0.077
-1.120
0.571
-0.562
0.681
0.000
-0.570
-0.814
0.298
-0.667
1.455
-0.583
-0.286
-0.402
-0.595
-0.619
-0.778
0.000
-0.456
0.107
0.439
-0.018
-0.447
-0.488
0.417
-0.582
0.792
0.104
-0.984
-0.390
0.075
-0.150
-0.865
-0.526
-0.012
-0.171
-0.425
0.195
-0.255
0.699
-0.757
-0.667
-0.155
0.944
0.471
-0.233
-0.439
0.476
0.234
0.590
-0.667
-0.993
-0.566
-0.048
0.200
0.115
0.524
0.583
-0.933
-0.374
0.088
0.266
-0.372
0.207
-0.613
-1.000
0.669
0.173
-0.030
-0.216
0.553
-0.149
-0.196
-0.704
0.143
-0.419
-0.508
-0.023
-0.714
-0.511
-0.628
0.591
-0.818
-0.606
-0.105
0.648
1.237
0.883
-0.073
-1.438
-0.653
-0.061
-0.273
-0.178
0.647
-0.359
-6.667
-0.200
0.168
-0.282
0.000
0.589
-0.533
-0.260
0.944
0.817
-0.400
-0.173
-0.146
0.668
-0.035
-0.559
0.203
-0.605
-0.702
0.000
-0.363
-0.670
-0.317
-0.087
-0.162
-0.581
-0.786
-0.893
-0.455
-0.007
-0.028
-0.661
-0.605
-0.637
-0.659
-0.077
-0.387
0.679
0.478
-0.257
-0.732
-0.218
-0.393
0.310
0.280
-0.722
-0.712
-1.083
0.060
-3.000
-0.840
0.076
0.708
0.218
0.610
-0.417
-0.875
-0.698
-0.086
1.500
0.965
0.328
0.560
-0.125
-0.268
0.492
0.779
-0.878
0.000
6.062
1.111
0.408
-0.302
-0.164
2.429
0.167
-1.800
-0.767
0.193
-0.800
-0.735
-0.555
0.606
0.154
0.509
0.469
0.191
1.433
-0.630
-0.567
0.479
0.667
-1.182
0.384
-0.224
1.308
0.618
-0.125
0.265
-0.676
0.417
-0.799
-0.172
0.333
-0.274
0.200
0.000
-0.742
0.585
-1.167
-2.000
-0.750
-0.723
-0.050
-1.000
-0.746
-0.012
-0.403
0.183
0.224
0.043
0.694
-0.717
0.194
0.475
-0.343
-0.718
-0.565
0.463
-0.645
-1.000
0.343
-0.481
1.533
0.094
-0.586
-0.437
-4.000
-0.911
-0.656
-0.206
0.638
-0.602
-2.250
-0.613
-0.853
0.447
0.697
2.900
-0.812
-1.524
0.512
-0.160
-0.584
-5.429
1.400
0.649
0.218
-0.743
-0.883
-0.379
0.606
0.245
1.000
-1.333
0.256
-0.278
-0.321
-0.182
-0.273
1.267
0.148
-2.000
0.000
-0.198
-0.198
0.099
1.000
0.000
-0.715
1.349
0.700
-0.667
-0.278
-0.638
-0.589
-1.621
-2.067
-0.245
-2.000
0.444
-0.535
0.492
-0.360
-1.429
0.642
2.083
0.000
-0.222
0.623
1.056
0.929
-0.804
0.947
-0.500
-0.343
-0.333
-0.659
0.305
-0.168
0.078
0.148
-2.125
0.472
-0.307
0.849
-0.479
-0.611
2.462
-0.143
1.075
-0.667
-1.051
0.829
-0.588
-0.774
-0.096
0.567
-0.367
-1.012
0.000
0.126
-0.303
-0.800
-0.060
0.989
-1.500
0.226
-0.924
-0.713
1.333
-0.829
1.429
-0.378
-0.468
-0.167
-0.152
-0.700
-0.333
-0.401
-0.461
0.417
1.004
1.247
-0.163
-0.812
0.975
-0.545
0.000
-0.555
-0.125
-0.204
-0.524
-0.655
0.548
-0.585
-0.584
1.250
0.471
0.000
0.381
0.153
-0.717
-0.955
0.432
-1.000
-0.574
-0.500
0.250
3.000
-0.760
1.059
0.444
-0.167
0.724
0.245
-0.310
0.036
-1.500
1.000
0.451
-0.054
1.094
-0.441
0.505
-2.143
-0.536
-0.158
0.000
0.725
-2.056
-0.566
1.000
-0.222
-0.207
0.377
2.000
0.548
-1.400
0.433
0.408
-0.274
-0.137
0.333
-0.761
-1.048
-0.574
0.495
-0.333
-0.481
-0.523
-0.815
-0.214
-0.083
-0.327
-0.728
0.250
-0.475
0.570
0.285
-0.400
-0.002
1.850
-0.778
-0.419
-0.299
0.143
0.571
-0.389
-0.208
0.422
-0.750
0.264
-1.048
-0.429
0.000
-0.613
0.406
0.250
-0.552
-0.543
-0.638
1.361
-0.432
-0.814
-0.318
-0.271
0.500
0.094
-0.018
-0.176
-0.455
-1.000
-2.154
0.074
-0.773
-0.169
0.493
0.000
-0.452
0.152
-0.800
0.321
0.494
-0.259
-0.150
0.206
0.682
-0.450
-0.127
0.290
-1.067
-0.791
-0.426
-0.898
-0.674
-0.791
0.832
-0.836
0.439
-0.514
0.273
-1.800
0.443
-0.287
1.000
-0.087
-0.656
0.167
0.000
-0.084
-0.079
-0.538
-0.595
-0.572
1.887
0.681
-0.667
0.519
-0.343
0.459
-0.433
0.602
-0.538
-0.480
-0.374
0.484
0.567
0.167
-0.450
0.118
-0.513
-0.176
0.848
3.167
0.239
-0.781
0.660
-0.614
0.378
-0.521
0.250
-0.535
-0.620
0.917
-0.129
2.067
-0.483
1.578
1.000
-0.358
0.000
-0.822
-0.685
-0.110
0.522
-0.467
-0.561
-0.118
0.759
0.500
-1.143
0.160
0.464
0.012
0.419
1.100
-0.208
0.200
0.422
0.629
0.253
-2.000
0.330
0.204
-0.368
-0.722
-0.356
-0.316
-0.028
0.929
0.000
-0.244
-0.573
1.208
0.068
0.726
-0.224
0.622
1.304
1.667
0.983
0.300
-0.029
-0.206
0.143
-0.417
0.000
-0.383
-0.292
-0.610
0.812
-0.541
0.542
0.722
-0.333
0.575
0.250
-0.333
-0.301
0.605
-0.594
-0.706
0.128
0.400
0.732
2.000
0.496
0.663
0.210
0.620
-0.361
-1.167
0.326
0.023
0.450
-1.500
1.000
-0.279
-0.333
-1.667
-0.313
-1.500
0.867
0.536
0.150
-0.406
-0.020
0.000
-0.397
0.479
0.356
0.355
-0.823
0.180
0.810
-2.333
0.507
0.094
0.053
-0.196
-0.455
-0.140
0.568
-0.513
0.000
-0.625
-0.676
0.067
-0.309
1.500
-0.110
0.500
-0.635
-7.000
-0.447
-0.433
0.143
-0.501
-0.154
-0.256
0.743
-0.355
-0.483
-0.423
-0.283
2.667
-0.295
0.485
-0.373
-0.458
-0.224
-0.561
0.833
0.268
-0.143
-0.900
-0.749
-0.822
-0.531
-0.774
-0.133
-0.567
0.292
-0.138
0.667
-0.013
-0.619
-0.643
-0.590
-0.217
0.465
-1.005
0.000
0.524
0.691
-0.086
-0.132
0.750
7.200
1.583
-0.549
4.212
-0.721
-0.328
-0.600
-0.176
-0.112
0.377
0.132
-0.620
0.143
-0.761
-0.678
0.887
0.082
0.852
1.933
-0.671
-0.620
1.250
-2.000
-0.706
-0.712
0.262
-0.595
-0.200
-0.041
0.507
0.133
-0.608
0.643
0.317
-0.600
0.000
-0.461
-0.355
1.732
-0.636
0.667
-0.460
-0.459
-1.091
0.039
-1.500
-0.674
-0.197
-0.268
0.000
0.063
0.148
-0.969
-0.485
-1.002
-0.325
0.402
-0.333
5.391
-0.216
0.250
0.688
-0.426
-2.000
0.571
-0.343
-0.021
0.518
1.000
1.059
-0.613
-0.805
0.000
-0.902
-2.200
-0.652
0.511
0.797
0.791
0.810
0.334
-0.473
0.113
-4.444
1.143
-0.497
1.568
0.289
0.722
-0.200
-0.069
0.403
-0.312
-0.138
-0.418
0.237
-0.218
-0.642
-0.473
3.491
0.652
-0.149
-1.407
-0.124
-0.343
-0.077
0.186
0.210
0.942
-0.654
0.034
0.193
-0.413
-0.172
-0.972
0.242
-0.302
-0.765
-0.748
1.429
-0.287
-2.500
0.946
0.367
-0.333
-1.091
0.115
-0.401
-0.168
0.000
1.105
-0.685
-0.708
-0.688
-0.308
0.767
-0.507
-0.510
-1.756
-0.267
-0.032
-0.699
-0.814
0.181
-0.549
0.627
0.460
-0.500
-0.051
1.000
-0.296
-0.106
-1.200
0.419
0.389
-0.579
0.719
0.183
-0.473
0.496
-0.767
0.875
0.000
-1.250
-0.373
-0.416
0.181
-0.200
0.771
-0.389
-0.646
-0.167
0.486
1.000
0.657
0.455
-9.800
-0.351
0.691
-0.489
0.160
0.119
0.429
-0.937
-0.092
-0.404
-0.407
0.000
-1.343
-0.720
0.841
0.431
0.000
0.626
-1.406
-9.000
-0.083
-0.209
-1.286
1.132
-0.953
-0.295
-0.267
-0.038
-0.585
0.123
0.424
-0.244
0.114
-0.205
-0.136
0.000
0.667
-0.603
0.537
-0.309
-0.633
-0.223
-0.077
0.179
0.455
-0.297
-0.670
-0.184
-0.334
-0.675
0.309
1.333
0.321
0.510
0.319
-0.670
0.000
-0.003
0.006
-0.566
0.190
0.562
-0.536
1.487
0.497
-0.051
-0.666
-0.545
0.020
-0.364
-0.708
-0.686
-0.672
-0.668
0.011
0.032
1.033
-0.408
0.014
0.159
-0.289
0.295
-0.876
-0.867
0.157
0.333
0.538
0.393
-0.628
-4.500
-0.667
-0.804
-0.642
0.211
0.521
0.747
-0.188
0.605
0.000
-1.250
-0.264
1.250
-0.317
0.537
-0.153
0.200
-0.286
-0.812
-0.067
0.427
1.143
0.400
0.254
-0.522
-0.058
-0.199
0.000
0.605
1.333
0.727
0.651
-0.808
-0.400
-0.306
-0.173
0.087
-0.079
-0.014
0.063
-0.295
-0.308
-1.105
-0.611
1.000
-0.062
0.695
-0.852
-0.493
-0.245
-0.135
-1.231
-0.464
-0.656
-0.430
-0.784
-0.558
-1.951
-0.570
-0.380
-0.287
-0.750
-0.935
-0.504
0.331
-0.681
-0.792
1.333
-0.167
-0.367
0.043
0.154
0.033
-0.245
-0.420
0.556
-1.186
0.815
-0.317
-0.167
0.067
-0.223
0.588
-0.792
0.975
-0.024
-0.500
-0.255
0.705
-0.579
-0.198
-0.588
-0.126
0.500
-0.012
0.062
0.621
2.000
0.721
-0.187
-1.524
-0.039
-1.359
-0.681
0.733
-0.551
-0.167
0.261
-0.617
-0.448
-0.572
-0.241
0.602
0.590
-0.148
0.167
0.033
-0.269
-0.282
-0.229
-0.547
-0.238
-0.575
-0.701
0.536
0.000
-0.584
0.019
0.734
-0.462
-2.667
1.091
-0.600
0.000
-0.108
0.791
-0.030
0.120
-0.272
-0.729
-0.569
-0.100
-0.290
-0.988
-0.143
0.383
-0.339
0.171
0.708
-0.671
0.000
-0.200
-0.686
0.667
1.419
-0.284
-0.643
0.056
0.041
-0.548
2.111
-0.200
0.333
-0.545
2.200
0.046
0.347
-0.479
-0.418
0.224
-0.637
-0.497
-0.609
0.143
-0.390
0.044
-0.173
-1.091
0.133
-2.095
-0.629
-0.517
0.000
-0.984
-0.531
0.000
0.097
-1.116
0.550
-0.570
-0.020
-0.552
-0.410
-1.200
-1.625
-0.250
-0.769
2.470
-0.525
0.292
0.414
0.262
-0.737
1.354
0.775
-1.200
-0.672
0.609
0.152
-0.276
0.583
-0.886
0.104
0.221
0.637
-1.000
-0.500
-1.091
0.618
-0.619
-0.823
0.061
-0.141
-0.493
-0.832
0.305
0.567
-1.125
-0.039
0.508
0.429
-1.100
-1.533
-0.119
-0.182
0.000
-2.500
0.095
-0.620
-0.220
-1.500
-0.071
-0.200
1.375
0.639
-0.455
0.564
0.566
-0.646
-0.973
-0.599
0.242
-2.000
0.000
-1.111
-0.686
-0.724
0.000
-1.083
-0.757
-0.658
-0.449
0.628
-3.000
-0.207
-0.706
-0.476
-0.077
0.093
0.722
-0.750
-1.000
-0.359
0.489
0.255
-0.370
0.253
0.365
-0.536
2.180
0.043
-2.467
0.749
-0.710
-0.395
-0.591
1.683
-0.379
-0.244
-1.333
0.295
-0.827
0.626
0.593
0.722
-0.188
0.190
-0.371
-0.540
-0.697
0.303
-0.590
0.481
-0.164
-0.977
-0.166
0.000
-0.485
0.170
0.542
-0.477
-1.333
0.018
0.518
-0.375
0.254
-0.469
-0.510
-0.563
0.465
0.272
-0.846
1.500
-0.118
-0.493
-0.405
-0.346
-0.741
-0.714
0.250
0.000
0.007
0.342
-1.055
-0.354
0.583
0.072
0.633
-0.710
-1.111
-0.504
-0.729
0.146
-0.292
0.031
-0.591
2.692
0.244
0.048
-1.238
-0.501
0.124
0.583
1.448
0.399
0.655
0.015
0.595
-0.768
-0.603
-0.642
-1.104
-0.200
-1.000
0.410
-0.273
-0.255
-0.894
-1.625
-0.712
0.440
-0.611
-0.286
-0.160
0.000
-1.600
0.130
-0.702
-0.458
7.579
-0.143
-0.690
-0.686
-0.114
-0.606
0.273
0.167
0.422
0.406
0.737
0.296
-0.134
-0.546
-0.368
-0.195
-0.527
0.843
-0.455
-3.667
-1.000
-0.000
-0.377
1.290
0.310
0.000
-0.480
-0.477
-0.553
0.416
-0.449
0.720
-0.607
-0.429
-0.647
0.277
0.574
-0.091
0.882
0.946
-0.800
-0.267
0.607
-1.762
-0.078
-0.641
-0.642
-0.421
0.450
-2.000
0.273
-0.223
-0.678
-0.062
-2.667
0.280
-0.583
0.286
-0.304
-0.425
0.522
-0.705
0.667
1.333
0.186
-0.385
-0.900
-0.609
0.128
-0.567
0.011
0.200
-0.733
0.700
-0.174
-0.521
0.275
-0.105
-3.000
0.000
-0.017
-0.210
-0.617
0.000
-1.050
-0.333
-0.051
-0.847
0.619
0.531
0.015
0.458
0.519
0.341
-0.882
0.003
-0.001
-0.142
-1.000
-0.200
-0.333
0.646
-0.621
1.553
0.339
-0.692
-1.200
-0.330
0.750
0.283
0.188
-0.268
1.211
-0.205
0.392
0.000
-0.146
-2.425
0.182
-0.721
-0.274
0.048
-0.018
0.600
1.040
-0.395
-0.278
-0.703
-0.258
-0.819
-0.283
-0.258
-0.971
-0.052
0.030
-0.387
0.388
0.857
-0.676
-0.525
-0.463
0.538
-0.270
1.030
-0.143
-0.878
-0.792
-0.931
-0.502
0.552
0.857
-0.286
-0.167
0.900
0.105
4.500
0.532
0.556
-0.871
-0.408
-2.484
-0.398
0.496
2.030
0.600
0.310
-1.175
0.000
-0.754
-0.105
0.090
-0.696
-1.167
-0.315
1.060
-0.382
-0.324
-0.650
1.345
-3.000
-0.875
0.450
-0.812
-0.024
-1.243
-0.046
-0.583
-0.375
0.569
0.556
-0.061
-0.316
-0.451
-0.337
-0.950
0.333
-0.043
-0.717
-0.639
-2.071
0.500
-0.719
-0.690
-0.095
0.550
0.364
-0.734
-0.547
-0.214
-0.322
0.331
-0.385
-0.868
0.323
-0.252
-0.500
0.599
-0.130
0.578
-0.499
-0.625
-0.269
-0.753
-0.645
-0.909
0.388
0.843
-0.485
-0.247
-0.689
-0.617
-1.000
0.333
-0.703
2.000
-0.310
-0.339
-0.291
-0.500
-0.190
-0.334
0.473
0.018
1.500
-0.414
-0.029
0.074
0.517
-0.143
0.044
0.434
-0.382
0.062
-0.200
0.158
-0.467
0.098
-0.800
-0.624
-0.748
0.700
-0.470
0.399
-1.200
-0.227
-0.388
0.900
0.114
0.688
0.103
-0.597
-0.013
0.771
0.062
0.542
0.188
0.568
0.363
0.387
0.812
0.470
-1.429
-1.400
-4.000
-0.221
0.200
-0.363
-0.690
1.375
-0.721
-1.333
-0.518
0.489
0.000
0.663
0.343
0.236
-0.667
-0.610
-0.929
-0.484
0.645
-2.833
-0.054
0.536
-0.557
-1.333
0.250
0.785
0.009
-0.111
-0.477
1.333
0.558
-0.613
0.518
0.598
0.267
-0.051
0.087
0.214
0.122
0.309
0.125
0.393
0.875
-0.115
-0.848
-0.154
-0.678
-0.591
0.567
0.699
-0.497
0.836
-0.665
0.158
-3.889
0.279
-0.149
0.875
0.846
-0.567
0.815
-0.487
0.308
-0.506
-0.256
0.395
0.329
0.027
0.011
-0.289
-2.929
1.200
-1.011
-1.056
0.620
-0.683
0.507
-0.759
-0.714
0.055
0.550
-0.944
-0.458
-0.005
-0.510
-0.227
-0.512
0.112
-0.324
-0.938
0.369
0.143
-0.216
1.071
0.682
0.879
0.000
-0.631
6.312
-0.381
0.805
0.229
-0.994
-0.560
-2.864
-0.333
0.254
-0.625
0.086
-0.533
-0.824
5.000
-0.288
0.378
0.611
-0.273
0.900
0.611
0.889
-0.658
0.517
0.480
-0.080
-0.506
-0.692
0.198
-1.167
-0.479
0.482
-0.424
0.750
-0.119
0.030
-0.593
-0.758
-0.526
-0.330
0.865
0.802
-0.625
0.722
-0.294
-1.000
-0.333
-0.690
0.143
-1.200
0.237
0.127
-0.482
-0.740
1.000
-0.094
0.486
0.286
-0.773
-0.339
0.773
-0.554
-0.263
0.360
0.775
0.432
0.056
0.361
-0.145
0.016
-0.789
0.764
-0.134
-0.024
0.000
-0.629
0.569
-0.333
-0.851
-0.421
0.083
4.214
-0.761
-0.508
-1.967
0.018
-0.088
-0.453
0.507
-0.460
0.359
0.252
-0.617
-0.409
0.979
-0.164
-0.111
-0.332
0.524
-0.096
-0.580
0.327
-0.650
-0.509
-0.168
0.505
0.984
-0.476
-1.500
0.762
-0.522
-0.396
-0.036
-0.304
-0.074
-2.000
-0.204
-1.857
1.060
-0.333
0.122
0.627
1.306
0.194
0.662
0.139
-0.522
-0.406
-0.417
0.694
-0.226
0.868
-5.333
-0.116
0.000
-0.681
-0.361
0.521
0.038
0.073
0.396
-0.545
0.521
-0.645
-0.010
1.165
-0.156
-0.580
-0.209
-3.078
-2.635
-0.137
-0.547
0.182
0.755
0.251
-0.379
1.375
-0.416
-0.033
0.488
0.928
0.769
-0.671
-0.292
-0.207
-2.000
1.500
0.477
-0.497
0.000
0.200
-0.683
-0.529
0.267
0.674
0.419
-1.500
0.200
-0.730
2.000
-0.629
0.107
-1.060
-0.312
-0.222
-0.071
0.112
-0.792
-0.641
0.950
-0.594
-0.213
-1.000
8.000
0.833
0.304
0.324
0.686
0.168
-0.775
0.457
-0.219
-0.417
0.366
-0.891
0.505
-0.570
0.222
-0.898
1.083
-0.682
-0.778
-1.000
-0.989
0.174
-0.015
-0.331
-1.400
0.600
0.536
-1.000
-1.077
0.392
0.662
0.179
0.405
-0.186
-0.553
2.429
6.375
0.167
-1.000
-0.758
-0.250
0.719
-0.816
-0.355
0.536
0.444
0.077
-0.458
0.715
-3.214
-0.454
-0.872
-0.625
-0.337
0.589
-0.011
2.450
0.748
-1.633
0.726
0.636
-0.304
-0.414
-1.117
-0.470
-0.230
0.524
-0.230
-0.603
-0.117
0.389
-0.243
-1.491
0.521
-0.436
-0.430
-0.168
-0.084
-1.119
-0.193
0.107
1.382
0.393
-0.035
-1.292
-0.121
1.214
-0.733
-0.374
-5.857
0.643
-0.437
0.554
0.395
-0.727
-0.302
-0.751
-0.846
0.200
-0.066
0.458
-0.367
-0.508
-2.000
0.371
-0.714
-6.000
0.000
-0.677
-0.810
-0.602
-2.000
-0.234
-0.040
0.000
0.035
-0.661
0.385
0.795
0.502
0.200
1.091
0.883
0.559
-0.185
1.000
-0.274
-0.833
0.543
-0.651
-0.821
-2.292
-0.664
0.567
-0.079
-0.903
-0.012
-1.250
-1.085
0.676
0.719
0.323
-0.748
-1.080
0.700
-0.389
-0.707
-0.402
-0.588
0.516
0.720
-0.416
0.853
-0.652
0.733
0.274
0.033
-0.243
-0.623
-0.281
-0.384
1.143
0.504
1.667
0.035
0.055
-0.144
0.781
0.079
1.500
-0.101
0.779
0.057
-0.409
-0.476
-0.524
-0.522
-0.161
-1.100
-0.106
0.000
-1.292
-0.100
0.205
-0.671
-0.219
-0.417
-1.625
-0.188
-0.507
-0.735
-0.308
-2.000
-0.903
-0.905
-0.500
-0.611
-0.121
-0.579
0.032
0.059
-0.148
-0.635
0.250
-1.250
-0.301
-0.458
-0.396
0.234
0.417
-0.667
-0.128
0.250
-0.271
-0.526
0.078
-0.610
0.059
-0.956
1.805
0.536
-0.474
1.160
0.703
-0.772
0.000
-0.045
-0.082
0.259
0.729
-0.686
-0.385
0.500
1.150
0.622
-0.636
0.000
0.645
1.150
-0.857
-0.380
0.058
-0.935
-0.461
-0.310
-0.036
0.250
0.276
-0.711
1.378
-0.283
0.035
-0.014
0.690
0.333
-0.333
-0.569
-0.020
-0.052
0.094
-0.192
-0.683
-0.655
-0.208
-0.710
1.348
0.118
0.000
-0.246
0.210
0.643
-0.546
0.045
0.148
-0.431
0.700
-0.621
-0.167
-0.288
-2.500
-1.833
-1.071
-0.739
-0.278
0.642
0.375
0.881
-0.589
0.402
-5.000
0.000
-0.338
-1.157
-2.208
0.289
0.400
0.659
0.500
-0.211
-0.648
-0.402
0.912
-0.694
-0.053
-0.753
1.000
0.618
0.000
-0.370
-0.810
0.268
-1.167
-0.501
-0.810
1.236
0.333
0.473
0.000
-0.200
-0.565
-0.631
0.541
-0.432
-0.653
0.875
-0.819
0.495
0.356
-0.667
-0.468
-0.659
0.598
-0.753
0.076
0.010
-0.583
-0.373
-0.550
0.540
0.083
-0.330
1.251
-0.668
-2.000
-0.364
-0.075
1.900
0.944
0.558
-0.628
-0.275
-0.396
0.643
2.417
-0.917
-0.719
-0.043
0.600
-0.038
-0.480
-0.095
1.393
-0.449
0.837
-0.245
-0.671
2.129
0.250
0.813
-0.437
-0.057
0.472
-1.393
0.000
0.712
1.000
-0.800
0.226
0.293
-0.725
0.111
-0.163
0.684
0.328
0.500
-0.588
-0.437
-1.262
0.441
0.782
0.934
-0.591
-0.632
1.249
-0.042
0.218
-0.026
-0.363
0.766
-0.327
1.200
-0.592
0.423
-0.054
-0.762
0.171
-0.648
0.425
-0.651
-0.516
-0.415
0.056
-0.693
0.194
-0.666
-0.180
0.000
1.188
0.000
0.516
-0.126
0.111
0.495
-0.144
0.813
0.528
0.431
-0.712
1.250
2.000
0.432
-0.681
-0.143
0.100
-0.824
0.519
0.363
0.419
-0.692
-0.769
-0.222
0.528
0.945
0.518
0.878
-0.573
-0.379
-0.346
-0.160
0.500
0.157
0.292
-0.334
-0.761
-0.246
0.375
-0.276
0.271
-1.133
0.000
-0.926
0.004
-0.029
0.685
0.148
0.396
0.669
0.432
1.172
-0.600
-0.603
-0.968
-0.146
-0.611
-0.366
-0.180
-0.374
-0.486
-0.819
3.333
-0.540
0.625
-0.782
-0.664
0.111
-0.045
0.595
-0.234
-0.969
-0.462
0.635
0.678
-0.715
-0.811
-0.412
0.917
-0.436
-1.083
0.550
-0.110
-0.031
2.772
-0.167
1.250
-0.323
0.617
-0.571
-1.333
-0.383
-0.626
0.083
0.466
-0.640
-0.469
-0.240
-0.083
-3.250
-0.452
-0.033
-0.714
0.958
0.371
-0.834
-0.207
-0.446
0.581
-3.000
-0.257
-0.782
-0.366
-0.268
-0.175
-0.553
0.350
1.333
-0.567
0.325
0.543
-0.207
0.062
-0.053
0.814
0.576
-1.253
-0.047
-0.458
-0.236
1.111
0.075
0.547
-0.598
-0.139
-1.550
-0.152
-1.000
-0.393
-0.409
-3.000
0.438
-2.071
0.180
-0.448
-0.564
-0.250
0.110
0.272
2.241
0.528
0.096
-0.446
0.308
-1.043
0.452
-0.154
0.024
-0.500
-0.686
0.356
-0.090
-0.682
-0.596
0.583
-4.500
0.394
-0.544
-0.324
0.385
0.023
-0.476
0.525
3.193
0.000
-0.489
0.667
-0.441
0.817
-0.142
-0.127
-0.574
0.773
1.250
-0.638
0.015
0.591
1.067
-0.632
-0.220
-0.453
-0.869
-0.562
0.653
-0.761
-0.250
-0.307
2.564
-0.773
0.450
-0.824
-0.746
-2.000
-0.240
0.510
-0.650
-0.546
-0.567
0.786
-0.343
-0.089
-0.326
-0.640
-0.316
-0.666
-0.480
-0.475
0.173
0.620
-0.472
-0.742
-0.074
0.774
-0.348
1.100
0.643
0.546
-0.345
-0.681
-0.112
-0.429
0.279
-1.143
-0.967
-0.315
-0.511
-0.103
-1.000
0.207
-0.605
-0.654
0.153
-0.459
-0.525
-0.153
0.471
-0.287
-0.605
-0.143
0.727
-1.000
-0.619
-0.411
-0.533
2.079
-0.667
-0.105
-0.495
-0.287
-0.196
-0.997
0.638
-2.133
-0.643
0.056
0.044
0.200
2.000
0.046
0.740
-0.589
-1.100
-0.921
-0.080
-0.528
-0.574
-0.525
-0.349
-0.476
-0.626
-0.103
0.314
0.154
-0.143
1.250
0.720
0.101
-0.283
-0.169
-0.574
0.440
1.179
-5.750
-0.045
-0.605
0.709
-0.034
0.026
-0.599
0.000
1.000
-0.610
-0.352
-0.698
-0.505
-1.556
-0.146
-0.600
0.305
-0.597
-0.583
-1.712
-1.250
0.415
0.238
-0.335
0.660
0.686
-0.567
-0.839
-0.321
0.000
-0.190
-0.276
-0.696
-1.033
1.897
0.168
0.639
-0.375
0.417
-0.800
-0.500
0.712
0.351
-0.250
0.094
0.045
-1.200
-0.599
-1.088
-3.167
1.367
-2.467
-0.091
-0.023
-0.545
0.020
-0.604
-0.167
0.700
-0.230
-0.662
-0.397
0.665
-0.996
1.125
-0.357
1.000
-0.459
-0.139
-0.246
-0.831
-0.200
-0.401
0.451
-0.642
0.576
-0.705
-0.091
-0.500
-0.081
-0.708
-0.472
0.082
0.125
-0.536
-0.334
-0.193
-0.083
-0.577
-0.096
0.142
0.327
-0.677
0.125
-0.265
0.343
-0.660
-0.799
-2.000
0.000
-0.764
-0.455
-1.000
-1.142
-0.681
0.552
-0.551
2.122
-0.649
-0.572
-0.452
0.023
0.148
-0.362
1.237
-0.674
0.250
-5.167
0.644
-0.136
-0.309
-1.527
0.303
1.036
-0.337
0.607
0.598
0.834
0.333
-0.125
-0.766
0.162
-1.944
-0.347
-0.833
-0.601
-0.404
-0.386
-0.725
-0.867
0.200
-0.220
0.192
-1.197
-0.176
1.500
-0.766
0.167
-0.400
-0.075
-0.050
-0.735
0.584
-0.100
-1.667
-4.714
-0.644
0.528
-0.786
0.615
0.187
0.401
-1.238
0.536
-0.225
-0.845
-3.000
-0.669
0.111
-0.615
-0.199
-1.250
-2.000
-0.322
-0.800
0.552
0.281
-0.302
-0.630
-0.088
0.250
0.262
-2.000
-0.101
-0.652
-0.335
0.644
-0.667
-0.223
-0.838
-0.287
-0.697
-0.500
0.095
-0.621
1.638
0.598
-0.635
-0.414
-0.167
0.167
-0.259
-0.863
-0.532
-0.190
-0.410
-0.305
-0.124
0.233
-2.250
-0.464
-0.171
0.189
0.835
-0.739
-0.303
0.334
0.179
-0.595
-0.723
1.000
0.709
2.000
-0.611
-0.284
0.753
0.325
-0.446
0.219
0.700
-0.451
-0.018
0.425
-0.609
0.436
0.097
0.500
0.250
-0.461
-1.933
0.626
-0.580
-0.333
1.269
0.643
1.500
-0.307
-0.527
-2.472
-0.186
0.464
-0.180
-0.415
2.000
-0.026
0.083
-0.222
1.048
0.103
-0.897
-2.000
0.361
-0.421
-0.071
-0.753
1.125
-0.009
0.129
0.154
-0.704
-0.283
-0.302
0.276
-0.617
-1.150
-0.477
-0.645
-0.529
-0.155
0.500
-1.821
-0.790
-0.143
0.133
0.665
-0.159
-0.577
-0.083
-0.500
-0.423
-0.571
0.603
-0.302
1.333
0.210
0.394
-0.520
0.033
-0.594
-0.073
-0.548
-0.902
-2.250
0.180
-0.313
0.200
1.559
-0.756
-0.626
-3.000
-0.261
0.707
-0.137
-0.399
-4.000
-0.230
0.088
-0.243
0.929
3.375
-0.333
-0.189
-0.331
-1.150
-0.641
1.333
-0.322
-1.625
0.664
0.217
-0.495
0.369
-0.108
0.090
0.204
0.861
-0.072
2.107
2.167
-1.833
-1.670
-0.006
-0.013
-0.212
-0.557
-0.638
-0.301
-0.518
0.691
-1.667
-0.477
-1.733
-2.071
-1.041
0.695
-0.667
0.245
-0.617
0.733
-0.191
1.788
0.175
0.417
0.000
-0.310
-0.136
-0.209
-0.266
-0.490
-0.675
0.500
0.763
0.733
-0.771
-0.501
0.000
0.800
-2.790
0.755
-0.034
-0.582
-0.246
-0.515
0.712
-0.283
0.704
-0.635
-0.099
-0.492
0.660
0.000
-0.264
-0.966
0.167
-0.680
-0.599
-0.123
0.040
0.675
-0.190
0.196
-0.488
0.553
0.633
1.125
0.240
-0.294
-0.525
0.535
-0.500
0.341
-0.635
-0.939
-0.720
-0.213
-0.821
0.855
0.486
0.699
0.569
-0.333
-0.266
-0.749
-0.745
0.079
-0.290
-0.500
-0.701
-0.833
0.303
0.286
-0.338
0.208
0.158
0.705
-0.703
0.193
0.714
-0.024
-0.144
0.210
0.500
-0.261
-0.561
-0.283
0.592
-0.468
0.306
0.865
0.340
-0.354
-1.325
-0.059
0.675
0.202
-1.536
-1.067
0.662
-0.111
-0.481
-1.857
-0.903
-3.222
-0.581
-0.528
0.250
-1.000
-0.597
-0.839
0.855
-0.752
-0.813
0.153
-0.401
0.900
-0.225
0.286
0.556
-1.000
-0.566
0.368
0.888
0.574
0.041
0.100
1.500
-0.318
0.000
-0.623
-0.561
0.943
-0.781
2.000
-0.967
0.333
-0.474
0.592
0.747
0.021
-0.109
-0.172
0.200
0.077
1.000
-0.621
0.289
0.654
0.493
0.110
-0.625
0.455
-0.577
-0.325
1.231
-0.874
-0.400
-0.978
0.545
0.634
0.314
0.000
0.006
0.027
0.037
-0.028
-0.654
-0.900
0.014
-0.189
0.885
-0.199
0.553
1.600
-0.322
-2.078
-0.471
0.343
-0.515
-0.395
-0.298
-0.602
0.326
0.583
0.512
0.344
0.723
0.845
0.917
0.042
-0.171
-0.600
-0.407
1.128
1.099
-0.602
2.042
0.883
-1.014
-0.375
-0.202
-0.074
0.531
0.807
2.944
0.327
-0.107
0.788
-0.429
0.536
0.753
-1.110
-0.062
-0.815
-0.655
0.646
-0.685
0.084
-0.026
0.574
-0.044
0.000
-1.030
-0.008
-0.805
0.329
0.096
0.618
0.898
-1.536
-0.377
0.000
-6.778
-0.441
0.695
-1.800
-0.618
-0.889
-0.205
-0.609
-0.041
-0.733
0.050
-1.167
-0.510
-0.350
-1.583
0.437
0.365
0.086
-2.159
0.000
-1.000
-4.000
0.291
-0.200
-0.464
-1.712
-0.056
0.080
-0.700
0.141
-0.942
-0.143
0.000
0.956
-0.766
-0.528
-0.362
-0.394
0.231
0.189
0.222
0.278
-0.500
0.433
-0.672
-0.232
-0.018
-0.523
-1.500
-0.218
0.000
-0.670
0.496
-0.041
-0.127
-0.311
-0.600
-0.621
0.752
-0.035
-0.286
0.604
-0.366
0.884
0.844
-0.343
0.243
0.437
-0.375
-1.188
-0.570
0.316
-0.678
-1.833
-0.622
-0.697
-0.444
-0.602
-0.893
0.096
0.254
-0.298
0.094
-0.215
0.598
-0.143
-2.000
-0.228
-0.484
0.653
0.530
-0.489
0.899
-0.094
-3.045
0.533
0.128
0.000
-1.208
6.571
-0.229
-0.879
0.321
-1.750
-1.255
0.628
0.026
-0.384
-0.476
-0.100
-0.707
0.083
-0.320
-0.357
-0.518
-0.508
-0.661
0.352
-0.381
0.167
-0.705
0.575
0.573
0.501
0.000
-1.275
0.352
-0.023
0.031
1.200
-16.000
0.500
-2.927
-0.667
-2.333
1.083
-0.556
0.206
0.000
0.026
-0.341
-0.042
0.527
-0.056
-0.039
-3.000
-2.500
0.311
-0.094
-0.552
0.152
-0.120
0.205
0.498
0.067
-0.745
0.312
-0.813
0.498
0.865
-1.257
0.771
0.171
0.085
-0.660
0.733
-0.619
0.944
-0.132
2.500
-1.364
0.500
-8.000
1.556
-0.561
0.000
0.143
-1.250
0.063
-0.268
-0.799
0.739
1.000
2.500
-0.506
0.750
0.602
-0.392
0.231
0.390
0.400
-0.276
-0.168
0.297
-0.879
-0.067
0.174
-1.525
-0.514
0.983
-0.030
0.202
-0.797
-0.130
0.500
-0.125
1.333
-1.744
0.088
-1.778
0.281
-0.583
-0.324
-0.536
-0.955
-0.497
-0.093
-2.607
-0.517
-0.039
-0.318
0.654
-0.002
-0.649
-0.468
0.848
-0.584
0.556
0.380
-0.535
-0.442
0.333
0.614
0.528
0.600
-0.115
0.269
-0.044
0.929
0.455
-0.425
-0.369
-0.753
0.500
0.162
1.100
0.167
-2.300
-0.430
0.000
0.333
-0.455
-0.460
1.000
0.195
-0.400
0.612
0.145
-0.006
0.860
0.459
-0.407
-0.682
-0.935
-0.734
-0.621
-3.000
-0.212
-0.034
-0.091
0.282
-0.073
0.012
-0.844
-0.435
-0.537
0.000
0.023
-0.383
0.146
-3.500
-0.968
-0.198
-1.300
0.611
-0.134
0.164
-6.000
-0.312
0.000
0.157
-0.418
-0.327
-0.519
-0.312
-0.635
-0.529
-0.791
-1.417
0.678
1.143
-0.131
-0.854
0.043
-0.193
0.744
-0.786
-0.218
-0.416
-0.779
0.278
-0.568
-0.279
-0.441
0.198
0.583
1.010
-0.197
-3.833
0.500
-0.200
-0.883
0.683
1.333
0.050
0.411
-0.127
0.472
-0.718
0.273
0.446
0.000
-0.005
-0.100
0.637
-0.511
-1.244
-0.419
-0.310
-0.886
1.400
-0.046
0.111
-0.149
0.607
-0.055
0.917
-0.175
0.080
-0.606
0.213
-0.240
0.658
-0.310
-0.317
-0.002
0.556
-0.396
-0.681
-0.632
-0.188
1.267
0.000
0.381
-0.700
-0.291
-0.079
-0.300
-0.507
1.250
0.019
-0.720
0.208
0.229
0.143
-0.591
-1.036
-0.488
-0.472
1.167
-0.556
1.148
1.989
-0.415
-0.060
0.000
-0.544
0.438
-0.291
1.456
0.658
0.059
0.000
-0.917
-6.000
-0.517
0.867
-0.167
-0.767
-2.000
-2.179
-0.903
0.945
-0.634
0.625
-0.267
0.727
-0.897
-0.211
5.308
-0.350
2.544
-0.143
-0.537
1.033
-0.496
-0.071
-0.077
-0.167
-0.133
-0.580
-1.438
-1.007
-0.694
-0.660
-0.688
0.514
0.111
-0.340
-0.388
-0.037
-0.515
0.815
0.618
-0.567
0.422
-0.164
-0.177
-0.567
0.233
-0.867
-0.442
-0.723
-0.593
0.883
0.396
0.000
-0.081
0.000
0.393
-0.588
0.225
-0.325
0.750
0.604
-0.749
-1.929
0.533
-0.007
0.373
-0.729
-0.117
-0.146
-0.807
-0.770
0.244
0.200
1.174
0.867
-0.425
-0.655
-0.323
-0.340
-0.088
-0.644
-0.672
0.189
-0.143
0.260
-0.667
-0.510
0.550
-0.534
0.404
0.470
-0.928
0.643
0.382
0.631
0.617
-0.286
-1.312
-0.718
0.648
-0.668
0.117
-0.572
0.508
-0.719
0.393
-0.104
-0.239
-0.700
-0.195
0.536
-0.931
1.273
0.774
-0.004
0.410
0.000
0.625
-0.174
-0.712
0.454
1.000
-0.606
-0.531
-0.151
0.277
0.420
-0.254
0.750
-0.533
0.000
0.455
-0.448
-0.425
-0.506
-0.109
-0.637
0.610
-0.230
-0.278
0.737
-0.460
0.667
-0.418
-0.662
-0.571
-0.589
-0.167
-1.036
-0.680
-1.000
0.772
-1.325
-0.143
0.033
0.667
-0.760
-0.651
0.000
0.045
0.512
-0.405
0.500
-0.260
0.674
-0.125
-0.940
-0.737
-0.143
-1.012
0.916
0.100
-0.514
0.265
0.503
-0.670
0.200
-0.131
-0.333
0.188
-0.075
-0.300
-0.136
-0.157
-1.500
0.701
-4.556
-0.500
-1.312
0.952
-0.217
-0.818
-0.154
0.386
-0.288
-0.267
0.438
-6.423
0.191
0.130
-2.100
0.036
-0.200
0.711
-0.363
-0.666
0.083
-0.730
0.395
-0.706
0.811
-0.719
-0.500
-0.150
-0.805
-0.442
-0.705
-2.000
-2.333
0.125
-8.000
-0.249
0.000
-0.505
1.301
1.500
-0.116
-0.289
-2.356
0.372
-1.333
0.250
-0.248
-0.437
1.143
0.548
1.500
-0.649
-1.333
-0.831
-1.788
0.852
-0.221
1.065
-1.000
0.605
1.408
0.050
-0.546
-0.820
-1.100
0.071
-0.175
-0.828
-0.667
-0.146
-1.750
-0.628
0.424
-0.583
-0.600
0.288
-0.407
-0.662
-1.500
0.519
-0.649
-0.281
0.073
1.000
-0.487
-1.200
-0.272
-1.333
-0.342
-0.449
-0.156
0.750
-0.178
-2.000
-0.638
0.500
0.670
-0.062
-0.667
0.700
0.782
-0.411
-0.372
-0.432
-0.510
-0.057
-0.301
0.273
0.855
-0.822
0.167
-0.409
0.242
-0.312
-0.448
-1.232
-0.375
-0.285
-0.267
-2.300
-0.413
-0.841
-0.256
0.576
0.285
1.200
1.363
-0.309
0.648
-0.265
-0.175
-0.175
-0.739
-0.776
-1.303
-0.249
-1.445
-0.662
0.565
-1.024
0.277
-0.167
-0.330
-0.497
1.214
-0.493
0.000
0.755
-1.500
-1.850
0.606
-0.483
-0.469
-0.717
-2.000
-0.457
-0.260
1.050
0.342
-0.488
-0.319
-0.829
-0.651
0.495
-0.067
0.506
0.352
-0.214
-0.417
0.000
-0.701
-0.900
0.250
-0.262
-0.130
-0.515
-0.495
-0.090
-0.481
-0.158
-0.333
-0.672
0.500
-0.388
0.536
-0.343
0.500
-0.496
-0.391
-0.354
-0.500
-0.406
0.200
0.786
1.000
-0.203
-0.767
-0.705
0.633
0.917
-1.000
1.163
-0.931
-0.214
-0.635
-0.508
-14.882
-7.800
0.854
-0.524
-0.499
-0.456
-0.470
-0.944
-0.604
0.823
-0.736
-0.110
1.135
0.100
-0.667
0.286
-0.214
-0.730
-0.990
0.889
-0.525
-0.455
-0.725
-0.400
0.000
-0.353
-0.294
0.050
0.025
-0.462
-0.182
0.120
-0.125
-0.241
-0.677
0.831
-0.555
0.284
0.569
-0.629
0.489
0.022
-0.539
-0.750
0.561
0.217
-1.086
-0.617
-0.251
0.745
-0.821
0.542
-0.833
-0.961
-0.667
0.400
-0.303
-0.320
-0.572
0.000
-0.655
0.509
-3.000
-0.420
-0.311
0.417
0.571
-0.757
-0.528
0.850
-0.660
0.125
0.456
0.583
-0.500
0.429
0.864
-0.757
-0.654
-0.534
-2.100
0.186
0.118
1.000
-0.419
0.262
-0.179
-0.486
0.577
-0.663
0.000
-0.258
-0.405
0.267
0.876
-1.053
-0.718
-0.939
-0.338
0.091
0.288
-0.062
-0.346
0.924
-0.202
-0.250
-0.615
0.167
0.258
0.105
-0.407
0.477
-0.380
-0.252
0.460
-0.149
-0.493
-0.554
0.571
0.000
-1.309
-1.067
0.770
0.793
-0.339
-0.476
0.317
0.625
-0.217
0.118
0.222
-0.204
-0.494
0.280
1.150
-0.428
-0.207
-0.606
0.160
0.796
-1.000
0.155
-0.394
0.194
-1.333
0.429
0.846
-0.705
0.900
-0.577
-0.220
1.962
-0.691
-0.273
-0.400
-0.549
-0.083
0.348
-0.344
0.471
-0.383
0.700
-0.400
-0.419
-0.418
0.476
0.624
0.417
-1.667
0.494
0.158
1.173
0.000
-0.138
-0.940
1.200
-0.808
1.000
0.343
1.173
-0.251
-0.361
0.143
-0.302
-0.189
-1.962
-0.162
0.715
0.722
-0.207
-0.429
-0.567
-0.673
0.167
-0.716
0.842
0.500
-0.274
-0.270
-0.065
-0.565
0.003
0.795
0.410
-0.457
0.250
0.956
-0.174
0.596
-1.212
-0.538
-0.479
0.486
-0.010
-0.462
-0.802
3.750
0.791
-0.564
-0.022
0.639
-0.057
-0.448
0.158
-0.073
-1.286
-1.570
0.683
-0.259
-0.833
0.500
0.111
-0.527
0.428
-0.058
-0.047
1.333
0.000
1.375
0.429
-0.564
-0.643
-0.467
-0.458
-0.066
-1.091
-0.666
-0.507
1.191
-1.642
0.200
4.444
0.469
-0.524
-1.116
-0.218
-0.093
-0.357
-0.280
-0.578
-0.781
-0.625
0.103
-0.258
1.214
-0.317
-0.875
0.583
-0.691
0.034
-0.093
-1.371
-0.722
-0.062
1.333
0.407
-0.197
-1.000
-0.385
-0.400
0.389
-0.646
-0.767
-0.423
-0.465
0.567
-0.134
-0.662
-0.552
-0.451
0.520
-1.528
0.116
0.766
0.639
-0.088
1.231
-0.422
-0.018
-0.045
-0.317
-1.455
-0.698
-0.336
-0.067
0.318
0.404
-0.421
-0.763
-0.343
-0.588
-0.564
-2.600
-0.371
-0.479
-0.329
0.000
-0.606
-1.000
0.034
0.043
0.123
0.200
-1.750
0.936
-0.849
0.600
4.133
0.565
0.748
-0.922
-0.790
-0.284
0.033
-0.666
-0.625
-1.133
-0.722
0.835
0.083
0.169
0.120
-0.180
-0.603
1.400
-0.276
0.377
1.042
1.833
-0.286
0.000
-0.273
-0.100
-0.525
-0.593
-0.294
-0.584
0.691
-0.363
-0.347
0.567
0.643
-0.482
0.621
-0.601
1.167
0.289
0.786
-0.476
-0.150
-0.572
-0.547
0.400
-0.708
-0.718
-0.648
-3.000
0.033
-0.143
-0.234
1.179
-0.379
-1.218
0.343
0.248
-0.725
-0.764
-0.500
-0.470
-0.043
-1.105
-0.019
0.143
0.526
-0.409
0.013
-0.917
-0.626
-0.846
0.294
3.429
0.121
0.608
-0.464
0.500
-0.374
-0.638
-0.889
0.758
-1.042
0.274
-0.565
-0.526
-0.672
-1.420
-1.162
-0.565
1.995
0.180
0.507
-0.504
-3.500
-0.662
-0.389
-0.477
0.350
1.108
-2.464
-0.205
0.567
0.471
0.364
-0.227
1.000
0.218
-0.492
7.500
0.197
0.643
0.707
2.714
-0.140
-1.375
-0.936
-0.120
-0.231
-0.441
-0.198
-0.174
0.302
-0.353
-0.111
1.128
0.121
-0.324
-0.529
-0.602
0.768
0.807
0.000
0.000
0.343
-0.696
0.625
1.000
-0.239
-0.713
-0.509
-0.800
0.393
0.469
-0.644
-0.692
0.377
-0.502
0.754
-2.000
0.561
-0.576
1.167
-0.638
0.616
-0.572
0.573
-0.642
-1.250
0.527
0.558
-0.561
-0.713
0.579
0.717
-0.302
-0.335
0.242
-0.733
-0.917
-0.643
-0.753
-0.798
-0.477
-0.559
-0.346
-0.526
-0.445
-0.748
-0.223
0.100
-0.456
-0.829
-0.602
-0.050
1.295
1.143
0.375
0.397
-1.375
-0.592
0.451
1.080
-0.632
0.000
-0.575
0.000
-0.962
-0.411
-1.233
-0.201
0.863
0.848
-0.158
-0.833
-0.008
-1.054
1.556
-0.450
-0.196
-0.692
0.610
-0.580
-0.545
0.767
-0.584
0.090
0.731
-0.167
-0.668
-0.270
-0.552
-0.533
-0.734
0.566
-0.250
-0.440
0.667
-2.100
-0.702
-0.841
0.750
-0.435
0.741
0.535
-3.083
0.608
0.833
-0.387
-0.176
0.513
0.589
-0.736
-0.083
-0.594
-0.472
-0.749
-0.675
0.808
0.296
0.540
0.449
-0.386
-0.507
-0.803
0.472
0.535
-3.000
-0.917
0.244
-0.082
0.750
-0.903
0.143
-1.119
1.444
-0.262
0.582
0.388
-0.737
0.413
0.400
0.319
-0.066
-0.803
0.556
0.015
2.095
0.567
-1.071
-0.309
0.153
0.435
0.414
0.126
-0.060
0.601
-0.499
-0.620
0.273
-1.192
-0.374
0.176
-0.667
0.280
-1.155
0.173
1.375
-0.325
-0.505
-0.836
-0.468
-0.676
-0.716
-0.995
0.775
-0.730
-0.117
-0.235
-0.022
0.917
2.000
-0.751
-0.906
-0.067
0.000
-0.773
0.218
-0.641
0.022
-0.379
-0.279
-0.457
-0.804
-0.333
-0.365
-0.788
0.470
-0.469
-0.167
0.823
0.000
0.107
-0.485
0.524
-0.071
-0.530
0.120
0.625
-0.539
0.495
-0.200
0.133
1.460
0.772
-0.516
-0.917
-0.878
0.610
0.056
-0.780
-0.218
-0.590
0.581
-0.964
0.730
8.000
-0.314
0.313
-0.717
0.216
0.375
0.611
-0.200
-1.125
0.137
0.079
-0.624
-0.400
0.113
-3.650
0.417
0.183
1.069
0.000
0.160
-0.080
-6.000
0.717
0.507
0.135
0.095
0.333
0.454
0.491
-0.709
-0.834
-0.268
-1.045
0.771
0.452
-0.720
-1.100
-0.351
-0.399
0.567
-2.133
-0.235
0.026
1.100
-6.000
-0.685
0.139
-0.663
-0.823
-0.415
1.214
-0.632
-0.627
-0.599
-0.364
-0.535
0.379
1.464
-0.536
-0.077
0.000
-0.336
-0.575
0.189
0.386
-0.198
-0.297
-0.614
-0.762
-0.196
-0.254
-0.139
-0.739
-0.213
0.125
-0.140
-0.523
0.624
-0.093
-0.593
0.284
-0.150
0.348
-0.498
-0.284
0.458
0.587
1.095
-0.648
-3.000
3.889
-0.750
-0.207
1.250
0.491
0.016
0.568
-0.627
-0.648
-1.295
0.610
-0.614
0.606
0.074
-0.434
-1.714
-0.561
-0.686
-0.257
-0.206
-0.170
-1.429
-0.673
0.500
0.828
0.875
-1.082
-0.260
-0.797
0.288
-0.414
-0.282
-2.167
0.361
0.400
-0.644
-0.510
0.153
0.000
0.625
-0.079
-0.522
-0.593
-0.278
0.731
-0.785
-0.089
-0.196
0.611
0.433
-0.243
-1.136
-0.370
-0.250
-0.497
0.859
0.771
-0.147
-0.125
-0.557
-4.000
-1.429
0.017
0.531
0.458
0.595
-0.837
-0.770
1.333
-0.638
-0.557
-1.800
2.051
-0.487
0.752
-1.014
1.111
0.605
-0.322
0.183
0.000
0.111
-0.667
-0.757
0.167
0.194
0.051
1.041
0.730
0.500
-0.587
-0.526
0.700
-1.067
-0.462
0.014
0.162
0.650
0.371
-0.381
0.000
0.005
1.200
0.250
-0.807
-0.778
-0.333
-0.079
0.638
-0.192
0.408
-0.328
-0.600
0.200
0.352
1.498
-0.511
0.532
-0.194
0.522
-0.307
-0.036
-0.759
-0.669
0.000
0.013
2.875
1.333
0.022
-0.128
-0.167
-0.139
-0.337
-0.651
-0.771
-3.000
0.650
-0.146
-0.167
-0.869
0.647
0.250
-0.093
0.089
-0.280
-0.616
0.739
0.100
0.239
-0.167
-0.623
-0.564
0.250
0.228
-0.595
0.533
-0.789
-2.000
0.314
-0.089
0.588
-0.200
-0.582
2.333
0.553
0.583
0.515
-0.598
-0.450
0.646
0.260
-0.652
-0.068
-0.065
-0.442
0.611
0.450
0.161
-0.520
1.000
-0.391
-0.604
0.000
0.150
1.872
0.472
-0.719
1.042
-0.489
-0.143
-0.721
-0.369
0.805
0.000
0.744
-0.458
0.025
-0.202
1.367
-0.217
-0.640
-0.739
-0.178
-0.128
0.488
-0.627
0.250
-0.415
-0.693
-0.476
-0.917
0.394
-0.100
-1.111
-0.615
-0.550
-0.045
-0.774
0.500
0.357
-0.517
-0.366
-0.559
-2.667
-0.570
-0.667
0.714
-0.052
0.987
0.417
-0.657
-0.280
0.029
-3.000
-2.100
-0.575
-0.653
-0.283
-0.286
-0.390
-0.527
-0.360
-0.644
0.988
-0.433
-1.391
-0.618
-0.425
0.200
-0.441
0.515
-0.067
-0.322
-0.310
0.605
-0.590
0.064
-0.368
-0.390
-0.443
-0.410
0.414
-0.485
-0.749
-2.857
-0.303
-0.718
0.000
-0.958
-0.667
0.643
0.000
-0.485
0.558
-0.498
-0.417
0.236
0.252
-0.682
-0.105
1.250
0.352
-0.177
-0.300
0.455
-0.130
0.800
-1.009
0.333
-0.811
0.469
-0.654
-0.822
1.000
-0.350
0.033
1.033
-2.000
-0.733
-0.867
0.333
-0.340
-1.413
-0.169
-0.600
-0.095
-0.765
0.167
-1.040
0.545
0.467
0.354
0.189
-0.198
0.543
0.538
-0.432
-0.019
-0.610
1.200
-0.647
-0.829
0.594
-0.847
0.091
-0.464
-0.210
-0.722
-0.465
1.000
0.507
0.069
0.744
-0.085
0.462
-0.470
0.457
-0.394
-0.651
-0.516
-0.669
0.521
0.638
0.229
-4.000
-0.602
-0.384
-1.349
-0.143
-0.759
0.125
-0.609
-0.362
-0.693
-0.396
-2.215
-0.283
-0.645
-0.482
-0.515
0.000
-0.387
-0.480
-0.026
0.286
-0.306
-0.636
-0.381
-0.200
0.476
-0.595
1.033
-0.375
0.800
0.091
-0.319
-0.543
-0.167
-0.367
-0.603
-0.127
-0.604
0.000
-0.468
0.000
-0.217
-0.552
-0.533
-0.727
0.000
-0.654
-0.380
-1.143
-0.249
0.165
-0.583
-0.150
-0.853
-0.583
0.021
-0.107
-0.244
0.216
0.684
0.143
0.533
0.615
-0.587
0.622
0.000
0.541
-0.577
-0.155
0.886
-0.267
-0.238
0.073
0.500
1.113
-0.605
-0.647
-0.662
-0.553
-0.234
-0.648
0.200
0.868
-0.485
0.776
-0.414
-0.679
-0.606
-0.250
0.219
-0.599
-0.416
-1.182
-0.451
-0.471
-0.111
0.808
-0.077
-2.750
-0.308
-0.261
-0.130
0.352
0.368
0.972
-0.495
-0.476
0.212
0.092
-0.167
-0.651
0.844
0.437
1.045
-0.132
-0.207
0.505
-0.530
-0.755
0.235
0.571
-0.241
0.794
-0.909
-4.500
0.586
-0.579
-1.091
-1.690
-1.417
-0.463
-0.292
-1.091
0.489
-0.096
0.550
-0.714
-0.050
-0.637
0.571
-0.242
0.619
-0.543
-0.339
0.700
-1.027
0.694
-0.862
-0.631
-0.400
-0.504
-0.486
-0.173
0.589
2.000
-0.632
1.712
-0.599
0.699
-0.157
-0.694
0.654
-0.142
-0.431
-1.200
-0.364
1.300
-0.630
0.622
-0.363
-0.114
0.072
1.095
0.258
-0.023
0.374
-0.012
1.333
-0.154
-0.125
-0.081
-0.363
0.343
0.143
1.188
-0.513
0.619
0.805
-0.594
-0.142
0.192
-0.311
0.093
-0.194
-0.090
0.728
-1.000
0.486
-0.372
1.076
-0.146
0.100
0.566
0.250
-0.235
1.905
-0.501
0.649
-0.569
-0.411
0.168
0.168
0.657
-0.635
-0.500
-0.582
0.762
-0.742
-4.000
-2.000
-0.798
-0.552
0.797
-0.660
-0.621
-0.015
0.511
0.596
0.873
-0.312
-0.386
0.753
-0.070
-0.343
-0.589
0.364
0.674
0.645
-1.250
-0.167
-0.624
-0.046
-0.645
-0.135
-0.003
-0.612
-0.637
-0.549
0.415
-0.824
0.393
-0.553
-0.734
-0.625
-0.743
0.087
0.158
-0.702
-0.352
-1.700
0.719
0.600
-0.108
0.216
-0.754
-0.500
-0.719
-0.867
-0.075
-0.595
-3.381
-0.442
-0.626
-0.304
7.667
1.333
0.164
-0.500
-0.562
-0.790
-0.343
-0.700
0.508
0.176
0.071
0.693
-0.069
0.027
-0.554
-1.250
-0.819
-0.534
-0.248
0.220
0.267
0.200
0.019
0.527
-0.652
0.467
0.592
-0.158
-0.199
0.148
4.389
-0.564
0.595
0.482
-2.077
-0.437
0.583
0.762
-0.651
-0.467
0.365
0.675
0.375
0.603
0.058
0.400
0.438
0.867
-0.395
-0.616
-0.696
-0.167
-0.419
1.000
0.219
-0.266
0.578
-0.394
0.927
-0.261
-0.154
-0.594
-0.293
-0.366
-0.700
-1.758
-0.518
-0.631
-0.673
-0.474
-0.192
-0.439
-0.682
-0.299
0.750
0.515
0.094
-0.451
-0.135
-0.384
0.416
0.433
-3.000
0.546
-0.717
0.031
-0.057
0.881
0.084
-0.406
-0.500
0.312
-0.646
-0.633
-0.435
0.862
0.389
-0.317
-0.608
-0.749
-0.269
0.130
0.525
0.149
0.171
-0.196
-0.696
1.222
0.742
-0.635
0.393
-0.578
-0.612
-0.361
0.489
0.137
0.000
-0.464
7.500
-0.652
0.034
0.167
0.343
-0.450
-0.233
0.000
-1.333
0.685
-0.545
0.680
-2.500
-2.333
1.167
0.636
-0.167
-1.313
-0.777
0.804
1.250
-0.422
0.494
-0.742
0.560
-0.404
-0.887
0.536
0.014
0.288
-0.832
-0.167
-0.468
0.229
-0.250
-0.101
0.651
-0.643
-0.080
1.167
-0.116
1.010
-0.137
0.303
-0.288
0.000
0.558
-0.343
-0.332
-0.857
-0.820
-0.038
0.125
1.111
-0.804
-0.569
-1.629
-1.167
0.791
0.637
0.492
-0.514
-1.367
0.579
-0.471
-0.333
-0.474
0.646
0.189
-0.667
-0.494
0.542
-0.772
0.825
0.148
-0.303
-0.102
-1.619
-0.446
-0.540
-0.699
-0.400
-0.623
-0.421
6.818
-0.098
-0.493
-0.481
0.420
0.000
0.535
-0.663
-0.068
-0.408
0.286
-1.222
0.642
-1.273
-0.756
0.200
-0.259
0.314
0.871
-0.567
-0.250
-0.178
-1.133
-0.405
-0.370
0.591
0.182
-2.333
0.142
-0.500
-0.347
-0.500
0.018
-0.250
-0.166
0.500
-0.814
-1.182
-0.651
-2.050
-0.214
-0.042
-0.111
-0.392
-0.143
-0.813
-0.620
-0.213
1.500
-0.533
-0.772
0.810
-0.571
1.200
-0.250
-0.834
-0.524
-1.625
-0.471
-0.486
3.714
-0.235
1.121
-0.484
-0.396
1.100
-0.728
0.024
-1.210
-1.111
0.545
0.167
0.080
0.446
-0.245
-0.298
1.058
-0.103
0.806
0.250
-0.167
-0.237
-0.721
1.055
-0.635
0.326
0.174
-0.653
0.393
0.786
-0.453
-0.667
-0.367
0.015
-0.646
-0.762
-0.612
-1.500
0.000
0.484
-0.623
-0.962
-0.750
-0.826
0.591
-0.750
-0.357
-0.447
-0.500
0.722
0.139
-0.375
-0.263
0.200
-2.371
-0.427
0.663
-0.702
-0.591
-0.510
-0.710
-0.019
0.441
-0.274
0.400
0.040
0.581
0.000
0.820
-0.353
0.525
-0.700
-0.219
0.900
-0.780
0.549
-0.066
-0.741
0.667
1.000
0.140
0.129
1.265
-0.302
0.853
-0.293
-0.511
0.311
-0.193
-0.180
0.582
0.059
-0.850
-5.400
0.111
-0.806
-0.581
0.715
0.628
0.073
-0.494
1.295
-0.226
-0.516
0.544
-1.067
0.182
-1.214
-0.105
-0.252
0.600
0.000
-0.401
-0.652
-0.536
-0.636
0.013
0.537
0.929
-0.742
-0.167
-0.167
-0.664
-0.642
-0.780
0.618
-0.462
0.233
-0.525
0.400
0.410
-0.575
-0.725
-0.714
0.054
-0.167
0.333
-0.391
0.066
0.764
-0.431
-5.000
-0.184
0.005
-0.114
-1.200
-0.867
0.516
-1.413
-2.000
0.830
2.385
-0.400
-0.538
-0.740
-0.986
0.479
0.493
0.041
0.547
-0.603
0.022
0.630
-0.453
-0.197
-0.500
0.656
0.209
-0.572
0.583
0.628
-0.274
-0.464
0.871
0.167
0.940
-1.091
-0.656
-1.500
0.571
-0.644
-0.657
-0.501
0.826
-0.629
-0.055
-0.571
-0.266
-1.216
-2.500
0.000
-0.996
-0.120
0.594
-0.677
0.148
-1.114
0.064
-0.338
1.500
-0.547
-0.454
-4.000
-0.576
-0.355
0.167
-0.591
0.660
-0.617
-0.320
-0.593
0.537
-0.579
-0.553
-0.683
0.331
0.674
-0.852
0.393
0.297
-0.169
0.023
-0.583
0.259
0.564
-1.057
0.552
-0.479
0.093
1.033
0.301
-0.241
-0.616
0.357
0.280
-0.286
-0.333
0.467
0.958
-0.060
-0.444
-0.501
0.220
-0.284
-0.286
-0.441
0.602
0.000
0.386
-0.026
-0.125
-2.200
-0.200
0.477
-1.037
-0.627
-1.000
-0.371
-0.879
-0.661
0.496
0.633
-0.461
0.045
-0.057
0.126
0.347
0.393
-0.497
-0.638
-0.561
0.415
0.786
-0.364
-0.268
-0.694
0.000
0.682
0.905
-0.042
0.853
1.000
0.000
-4.000
0.161
-0.005
-0.329
-0.588
-0.424
-0.150
-0.711
-0.392
0.333
0.358
-0.558
0.777
0.200
0.000
-0.670
0.333
-1.200
-0.480
0.334
-0.686
-0.336
-0.110
0.021
0.832
-0.675
-0.049
0.750
-0.717
-0.468
-0.452
-0.026
-0.062
-0.725
-0.109
-0.205
0.992
-0.361
-0.369
-0.252
0.110
-0.494
0.000
-0.201
-0.686
-1.333
0.001
0.168
2.143
1.196
0.252
0.143
0.644
-1.600
0.399
-0.146
-0.617
-0.209
0.563
-0.733
-0.246
0.079
-0.249
-0.635
-0.333
-0.421
1.364
-0.273
-0.646
0.264
0.786
-0.646
-1.000
-0.521
0.150
0.714
1.273
-0.254
0.000
-0.658
-0.561
0.433
-0.220
0.084
-0.567
0.303
-0.065
-0.409
-0.734
-1.100
1.667
0.747
0.368
-0.103
-0.205
-0.045
0.105
-2.500
-0.590
0.102
-0.640
-0.227
-0.585
-0.528
-0.367
-2.333
0.000
-1.000
0.317
-0.677
-0.418
-0.005
-1.506
1.030
0.250
-1.941
-0.589
-0.512
-0.338
-0.113
-0.452
-0.097
-0.585
-0.733
-0.458
0.143
0.000
-0.512
0.007
0.450
-0.734
-0.225
-0.700
0.053
-1.011
-0.194
-0.286
-0.306
-0.792
-1.134
-0.211
0.036
-2.833
-2.000
0.176
-1.333
-0.329
0.591
-1.933
-1.000
-0.635
-0.151
-0.668
0.002
-2.000
0.495
0.105
-0.646
-1.000
0.618
-0.585
-0.170
0.501
0.352
-0.209
1.250
0.125
-2.500
0.500
0.585
-0.086
0.546
0.018
-0.657
-0.860
0.165
-1.524
0.283
-0.504
0.196
0.567
0.244
-0.667
-0.544
-0.044
-0.135
-1.250
-0.289
0.682
-0.594
0.000
0.400
-0.250
-0.886
0.745
-1.282
0.178
0.651
0.117
0.370
-0.536
0.808
-1.875
0.484
0.368
-2.333
-0.125
-1.082
0.000
-0.558
-0.717
-0.785
0.179
0.670
-0.630
-0.370
0.722
-0.360
-0.875
-0.288
-0.923
-0.176
0.400
-0.312
0.038
0.736
-0.580
0.192
-0.132
0.000
-0.129
-0.021
-1.167
0.503
-1.026
-0.495
0.066
0.771
-2.133
-0.179
-0.868
-0.649
-0.662
-0.373
-0.442
1.478
-0.263
-0.608
0.341
0.583
-0.143
-1.173
0.200
0.607
-0.400
-0.559
-0.460
0.686
-0.250
6.000
-0.122
0.595
1.000
-0.516
-0.340
-0.530
1.100
-0.933
-0.200
-0.113
0.591
-0.929
-1.208
-0.522
0.000
-0.167
0.331
0.143
0.071
0.527
-0.165
-0.913
-0.189
0.103
-0.358
-0.500
-0.475
0.769
-0.356
-0.616
0.831
0.807
-0.495
-0.236
-0.586
-0.433
-0.920
-0.563
-0.801
-1.667
-0.218
-0.647
0.594
-0.913
-0.900
-0.535
0.000
-0.421
0.518
0.731
0.639
-0.813
0.032
2.381
0.000
-0.709
-0.670
0.291
-0.201
0.741
-0.288
-0.587
0.514
-0.595
0.160
-0.093
-1.016
0.310
0.068
0.114
0.708
-0.631
-0.333
-0.637
-0.793
-0.116
-4.500
-0.192
-0.144
-0.218
-1.857
-0.381
-0.013
0.540
-0.404
0.000
0.009
1.116
-0.970
0.689
0.638
-0.402
0.000
-0.637
0.267
-0.800
-0.665
-0.115
-0.451
0.000
0.130
-10.000
0.000
-0.724
0.250
-0.391
-0.630
0.454
0.030
-0.545
0.584
0.626
0.500
-0.649
-0.097
-0.411
-0.279
0.043
-0.477
-0.786
-3.250
-0.552
0.317
0.353
1.333
-0.803
-0.039
-0.584
-0.756
0.670
0.650
-0.457
0.683
-0.603
0.659
-0.552
-1.214
0.022
1.231
-0.792
0.871
-0.324
-0.340
-0.159
-0.965
-0.100
0.779
0.784
0.685
-0.586
-0.769
-0.734
0.293
-0.133
-0.650
-0.756
0.487
0.433
2.200
0.508
0.963
-0.023
-1.000
0.891
-0.286
0.456
0.427
0.615
0.421
0.583
0.000
0.491
-0.229
-1.500
-0.688
-0.450
-0.151
0.233
-0.487
1.500
0.833
0.541
-0.371
-0.436
0.624
0.436
-0.635
-0.686
-0.644
-0.605
-0.148
-0.432
-1.250
0.726
0.814
-0.571
0.017
-0.708
-0.533
0.729
0.029
-0.586
-1.000
-0.363
-0.379
-0.862
-0.015
0.458
0.331
-0.156
0.163
0.543
-0.505
-0.167
-0.575
0.767
-2.111
-0.600
-0.050
-0.343
-0.067
0.522
-2.000
0.496
-1.083
-0.649
-0.583
-0.361
-0.206
0.659
-0.085
-1.667
0.243
-0.452
-0.623
0.324
0.000
0.000
-0.364
0.536
-0.580
0.607
-2.000
-0.029
0.497
-0.315
0.578
-0.687
-0.144
-0.094
-1.167
-0.519
0.097
-0.318
-0.682
1.286
0.083
0.823
-6.125
-0.465
-0.512
-0.010
-0.508
-0.865
0.100
0.246
0.000
-0.186
0.869
-0.608
0.231
0.000
-1.410
0.323
-0.405
0.791
0.465
-0.408
-2.083
-0.783
-0.014
-0.321
0.000
-0.245
-0.265
-0.518
0.117
-0.450
0.204
0.082
0.000
0.000
-0.333
0.286
0.794
0.000
0.000
0.659
-0.633
-0.586
-0.350
0.589
1.000
-0.391
-0.720
-0.007
-0.375
-0.712
0.634
-0.616
0.000
-0.685
-0.168
-0.133
-0.172
-0.387
0.183
0.638
0.333
0.393
-1.200
-0.665
0.471
-0.494
-0.570
1.222
0.662
-0.617
0.143
0.000
-0.658
0.269
0.000
-0.297
-0.037
-0.032
0.350
-0.593
0.500
0.998
-0.692
-0.874
-2.571
0.666
-0.560
0.633
-0.767
0.043
0.051
-0.005
-0.506
-1.222
-0.667
0.212
0.412
0.500
0.360
-0.822
0.321
-9.000
-0.514
0.757
-0.544
-0.727
0.655
0.036
-0.151
0.644
-0.164
-0.697
-0.388
0.391
-0.016
-0.688
0.699
-0.388
-0.103
-0.719
-1.143
-0.408
-1.143
-0.500
0.128
-0.103
0.602
-0.500
0.333
0.596
-0.147
-1.833
-4.000
0.015
-0.632
0.532
0.788
-1.058
0.064
-0.688
0.554
0.657
-0.820
0.211
-0.235
-0.526
0.000
-0.500
-1.333
-0.104
0.309
0.027
-2.000
0.954
0.360
-1.500
0.500
-1.136
-0.200
-0.551
-0.550
-0.028
0.002
-0.796
-0.421
-0.100
0.582
0.626
-0.803
-0.488
0.417
-0.408
-0.648
-0.270
-0.804
-0.682
-0.353
-0.471
-0.078
0.200
0.000
0.298
-0.614
-0.253
0.893
-0.643
0.660
0.040
-0.037
0.200
-0.640
-0.744
0.337
0.088
-0.665
1.917
-0.042
-1.500
-0.636
-0.243
-0.316
-0.241
0.028
0.952
0.197
-0.292
-0.615
-0.583
-0.501
0.750
0.502
0.592
-0.053
0.755
-0.583
-0.119
-0.814
-0.581
-0.638
0.843
-0.386
-0.866
-0.048
0.351
-0.500
-0.954
-1.686
-0.150
-0.610
0.297
1.075
-0.833
-0.952
0.951
0.615
-0.386
0.546
-0.620
0.947
-0.618
0.178
0.000
-1.267
-0.739
-0.614
0.060
-0.865
0.550
-0.333
-0.528
0.337
-0.014
0.550
1.125
0.303
0.538
0.638
-0.072
-0.623
-0.238
-0.433
0.571
-2.000
0.582
-0.570
-0.500
-0.542
-0.570
-0.571
-0.169
0.830
-0.786
-0.602
-0.943
-0.453
0.493
-1.250
0.685
5.429
-0.431
-0.516
-0.198
-0.736
-0.633
-0.079
-0.080
0.833
-0.306
-0.397
-1.140
-0.611
-0.666
-0.179
-0.608
-0.609
-1.333
-0.485
-0.393
0.839
-0.221
-0.560
-0.743
-0.378
-0.802
0.039
-0.242
0.424
-0.615
-0.283
0.313
-0.200
0.476
-0.577
-1.000
-0.331
1.111
0.475
0.583
-0.077
-0.700
-0.781
0.455
-0.443
-0.493
-4.000
-0.635
0.110
0.250
3.500
-0.695
-0.105
0.030
-0.429
0.108
0.452
-0.030
-1.200
0.735
0.217
-0.667
-0.659
7.800
-0.340
0.439
-1.000
-0.468
0.053
1.248
0.289
-0.664
-0.781
-1.069
-0.888
-1.167
0.580
0.192
-0.480
0.286
-0.478
0.786
0.200
-0.010
-0.698
-1.000
0.055
-0.500
0.441
-1.067
0.643
-0.667
0.069
-0.333
-0.286
0.000
0.172
1.111
-0.564
-0.640
-0.332
1.222
-0.611
0.765
0.491
1.267
-0.541
0.086
-0.533
0.133
0.976
0.084
-0.250
0.600
0.633
0.713
-0.139
1.716
0.851
-0.341
-0.666
-0.577
0.914
0.575
-1.194
-0.347
-0.598
-0.540
0.048
-0.925
0.371
-0.272
0.151
-0.167
-0.750
-0.591
-1.250
0.030
-0.583
1.286
-0.122
0.000
2.750
0.536
0.401
-0.392
-0.359
-0.517
-0.589
-0.567
-0.800
-0.632
-0.571
0.018
1.000
0.938
0.108
-0.447
0.435
-0.120
-0.315
-0.557
-0.161
-0.377
-0.351
-0.378
1.026
-1.000
-0.750
-0.450
-0.567
-0.857
0.929
4.318
0.000
0.691
-0.407
1.070
-0.453
0.556
-0.235
-1.033
-0.417
-0.618
-0.901
-0.674
-0.627
0.808
0.170
-1.625
0.717
-0.810
-0.082
-0.062
0.682
0.437
-2.000
-0.693
1.200
0.750
0.489
-0.393
-0.926
0.000
-0.750
-0.440
0.490
-0.265
0.211
0.696
-0.377
-0.236
-0.286
0.300
0.015
0.297
0.083
-0.680
-3.000
0.478
0.647
-0.696
0.300
-3.167
-0.383
0.452
-2.000
0.678
0.173
-0.619
-0.477
0.208
-0.097
1.333
1.431
-3.000
0.250
1.125
-1.050
-0.526
-0.267
0.644
-0.231
0.631
-0.500
0.902
-0.367
0.800
-0.846
0.069
0.000
-0.795
-1.833
-0.497
1.388
1.591
-0.341
-0.013
-0.658
-0.550
-0.611
0.484
-0.044
-0.560
0.625
-0.930
-0.182
1.272
0.091
-0.586
0.486
-0.450
-0.202
0.318
-0.083
-0.741
-0.500
0.533
-0.654
0.109
-0.375
0.851
0.449
0.829
-1.250
-1.000
0.718
-0.669
-0.846
0.268
-0.890
-0.118
0.852
0.040
-0.222
-0.168
-0.944
-0.749
-11.000
-0.597
0.461
-0.611
-0.275
-0.515
-0.143
-1.364
0.816
0.327
-0.244
-0.475
-0.802
-0.502
-0.201
-0.569
-0.472
-0.659
-1.286
-5.333
0.000
0.100
0.091
-1.000
-2.086
0.700
-0.042
1.200
-0.344
0.080
0.329
-0.157
-0.625
-0.600
0.302
-0.212
-0.845
-1.000
-5.500
-0.522
1.100
0.636
0.245
-0.814
0.209
-0.479
0.000
0.083
-1.091
-1.250
0.056
0.255
-0.505
0.556
-0.094
-0.225
-0.659
-5.000
-0.419
-0.240
-0.344
0.444
0.178
-0.787
-0.049
-0.506
0.526
1.122
-0.542
0.000
2.000
-0.126
0.167
-0.817
-0.525
0.795
-1.000
-0.341
-0.365
-0.512
-0.191
0.625
0.273
-0.071
0.695
0.578
-0.090
0.707
-0.292
-0.353
0.115
0.948
0.143
-0.843
-0.248
0.705
-0.484
1.133
-0.300
-0.858
-0.484
-0.315
-0.100
-0.124
-0.817
-0.296
0.011
0.659
-0.500
-0.833
-1.750
0.194
-0.540
-0.066
-0.652
-2.143
0.322
0.404
-0.570
-0.033
-0.667
0.575
-0.595
-1.114
0.877
-0.429
0.052
0.620
-0.163
0.242
-0.628
-0.655
-0.886
0.753
-1.100
-0.263
-0.748
0.733
-0.696
0.000
-0.176
4.556
0.500
-0.574
0.027
-0.528
-0.797
-2.100
0.434
-0.754
-0.455
-0.877
0.676
0.702
-0.333
-0.513
-0.266
0.232
0.147
-0.600
-0.518
-0.589
1.294
-0.118
-0.560
0.914
0.500
-0.385
-0.379
-0.734
-0.325
-7.000
-0.687
-0.092
-0.079
-0.290
-0.701
-0.800
-0.264
-0.200
-0.754
-0.864
0.388
0.500
0.702
1.267
1.000
-0.710
-0.527
0.525
-0.411
0.500
-0.204
0.411
-0.713
-0.552
0.383
0.952
-1.032
-1.125
-0.629
-0.753
-0.118
-0.689
-1.500
0.000
0.156
0.084
-0.570
0.177
-0.635
0.000
-4.000
-0.719
-0.593
0.250
0.240
0.000
0.671
-0.362
-0.709
0.101
0.000
-0.285
0.155
-0.396
-0.244
-1.000
0.083
-0.480
-0.511
-0.933
0.534
-1.182
0.400
-0.036
0.394
0.241
2.364
-0.158
-0.833
-1.067
-0.687
-1.211
1.071
-0.400
1.000
0.462
-0.796
0.000
1.222
-0.323
0.045
-0.443
-0.420
0.644
-0.099
-0.101
-1.167
0.263
-0.202
0.240
-0.670
-1.067
-2.500
0.426
-0.193
4.500
-0.777
1.900
-0.469
0.000
-0.743
-3.333
-0.204
0.200
-0.778
0.053
-0.655
-0.141
-0.491
0.267
-0.150
-0.180
0.000
-0.018
-0.382
-0.143
-0.264
0.333
-0.476
-0.093
-0.655
-0.457
3.145
-0.158
0.476
0.000
0.375
0.208
-0.593
-0.355
-0.010
0.553
-0.657
1.000
-0.244
2.000
-0.089
1.125
-1.038
0.500
-0.305
-0.211
-0.396
-0.096
-6.750
-0.354
0.014
-3.444
0.158
-0.175
-0.554
-0.664
0.524
0.844
-0.601
-1.250
-0.735
-0.599
0.034
0.556
0.293
0.222
0.202
-0.557
-0.589
0.597
-0.760
-0.383
0.083
0.315
-0.746
0.429
0.660
-0.108
0.800
-0.238
-0.792
-0.003
-0.687
0.152
1.143
0.509
-1.000
0.000
0.158
-0.542
-4.833
-0.250
-0.821
-0.900
-0.082
-0.058
0.357
-0.602
-0.118
-0.742
-0.610
0.729
-0.053
-10.846
0.000
0.705
0.583
0.455
0.625
-0.811
-0.200
1.250
-0.550
0.717
2.000
0.042
-0.686
-0.163
-0.393
1.485
-0.019
-0.548
0.064
-0.459
-0.540
0.081
0.417
-0.059
0.294
-0.827
-0.368
0.200
0.713
-0.099
-0.200
-0.033
0.571
0.714
-0.005
0.873
0.695
-0.583
0.375
-0.571
0.011
-0.316
-0.667
-0.010
0.575
0.676
-0.089
-0.245
0.948
0.900
0.415
0.500
0.212
-0.912
-0.486
0.733
0.391
0.327
-0.532
-4.000
-0.548
-0.593
0.708
0.427
0.197
-0.500
0.228
-0.594
0.721
-0.050
-0.299
0.400
-0.284
0.988
0.597
-0.900
0.536
-0.800
1.047
-0.167
-1.833
-0.540
-0.521
0.000
-0.522
-1.667
-1.077
-0.395
-3.000
-1.019
-0.067
-0.218
-0.925
-1.200
-0.218
0.428
0.410
-0.273
-0.094
0.344
-0.200
0.163
-0.506
0.393
-0.630
-0.669
-0.629
-0.143
0.569
0.755
-0.203
-0.590
0.631
-1.000
-1.556
-0.214
0.000
0.000
1.000
0.667
-0.527
0.605
1.141
-0.266
-0.580
0.679
-0.833
-0.465
0.591
-0.837
-1.390
-0.307
-1.745
-0.512
-0.093
0.000
-0.583
-0.619
0.975
-0.658
-1.000
0.357
-0.152
0.800
-0.716
1.062
-1.667
0.162
0.045
0.125
-0.563
0.520
0.054
0.619
-2.200
0.933
0.781
-1.500
-0.675
-0.100
0.121
0.077
-0.667
0.160
-0.730
-0.571
-0.624
-0.529
-0.567
-1.536
0.933
0.265
-0.080
-0.594
0.779
-0.863
0.531
-0.244
-0.318
0.311
-0.511
-0.792
-0.751
-0.600
-0.104
0.128
0.446
0.413
0.126
1.500
0.540
-0.714
0.486
0.733
0.629
0.567
-0.544
-1.083
-0.546
-0.912
-0.113
0.054
0.333
-0.204
0.000
0.967
-0.217
0.033
0.444
-2.750
-0.159
-1.000
-0.280
0.348
-0.900
0.451
-0.590
0.533
-0.583
-0.957
0.429
0.131
-1.507
1.026
-0.070
0.223
-0.857
-0.040
-3.500
-0.863
-0.621
0.579
0.600
0.000
-2.000
0.530
-0.681
-0.633
-0.610
-0.833
-0.558
1.385
-0.240
-0.444
-0.093
-0.286
0.000
0.474
0.816
-0.174
-1.421
-0.733
-0.368
-0.644
0.478
-1.083
0.857
-0.145
-1.750
0.292
-0.277
-0.067
-0.513
0.000
0.169
0.434
-0.755
0.333
-0.664
-0.905
-0.651
-0.150
0.554
-0.403
-0.244
-1.333
-0.313
1.500
0.160
-0.636
0.673
-0.743
0.542
-0.089
-0.058
-0.500
-0.567
1.000
0.410
-0.698
0.688
-0.683
-0.535
0.572
-0.050
-0.660
-0.220
-0.857
3.864
0.208
-0.419
-0.727
0.669
-0.700
0.125
-0.344
0.134
-1.013
-0.054
-0.419
-0.638
-0.464
-1.042
-0.404
0.752
0.615
-0.409
-0.768
-0.341
0.611
-0.175
0.150
-6.000
1.081
-0.314
-0.774
-0.747
-0.482
0.307
0.967
1.297
-0.643
-0.683
-0.470
-1.000
-0.414
-0.242
0.125
-0.265
0.622
0.583
-0.567
-0.572
0.000
0.382
-1.133
-0.474
-0.125
-0.467
-1.833
-0.177
-0.632
0.242
0.782
-0.398
-0.855
1.048
0.593
-0.867
-0.263
-0.563
-0.299
0.421
-0.252
-0.807
0.533
0.443
-0.417
-0.010
0.023
-0.661
-0.386
0.752
-0.153
0.897
-0.302
0.000
0.000
0.066
0.120
0.123
-0.778
0.494
0.450
-0.244
-0.654
-0.038
-1.667
0.750
0.057
-0.457
-0.051
-0.686
0.308
0.487
-0.333
1.167
-0.427
1.173
0.333
-0.623
0.075
0.532
-1.000
0.816
0.581
0.500
0.107
0.435
-0.183
-0.053
0.125
-0.689
-9.000
-0.071
0.586
-0.280
-0.318
0.354
-0.445
0.141
0.325
-0.046
-0.755
0.168
0.125
-0.227
0.533
-0.111
-1.500
0.049
0.810
-0.537
-0.091
-0.749
0.480
-0.287
0.111
0.554
-0.698
-0.079
-2.000
-0.557
-0.350
-0.500
-0.833
-0.698
-0.411
-1.833
-0.167
0.443
0.679
0.300
-0.462
-0.375
-0.854
-0.207
0.019
-0.813
-0.127
0.581
0.368
-0.696
-0.625
-0.021
-0.533
0.398
-0.004
-1.333
-0.164
-0.345
0.656
0.492
0.000
-0.594
0.429
-0.447
-0.130
-1.048
0.000
0.625
-0.431
-0.053
0.625
-0.120
0.750
-0.402
1.018
-0.481
-0.549
-0.552
-0.481
0.461
-1.091
1.500
0.478
-0.800
1.442
0.333
-0.167
-0.183
-0.025
-0.604
0.538
-0.616
0.345
0.512
-0.069
-0.425
-0.585
-0.591
0.250
-0.711
-0.733
-0.833
0.486
0.649
0.631
-0.623
-0.802
0.264
-0.500
1.964
0.463
-0.408
0.473
-0.967
-0.467
-0.143
-2.000
0.331
0.820
-1.639
-1.150
0.411
-0.231
-2.667
-1.000
-0.573
-0.479
-0.226
0.909
0.552
1.250
0.000
0.133
0.544
0.088
0.000
-0.615
0.393
-1.146
0.654
-0.390
-0.747
0.112
0.171
-0.235
-0.700
-0.357
-0.176
-0.307
0.327
-0.535
-1.400
0.521
-3.000
0.111
0.195
-0.852
0.138
0.469
0.500
1.000
0.086
-4.000
0.733
0.685
0.889
0.317
-0.710
0.076
-0.006
-0.660
0.343
0.167
0.450
-4.667
0.097
-1.159
-2.167
-0.140
0.250
-0.603
-0.089
0.667
-0.941
0.437
-0.111
-0.019
0.512
-0.224
-0.261
0.111
0.226
-0.161
0.004
-0.088
0.492
0.583
-0.567
-0.667
-0.123
0.157
-0.728
-0.643
-0.598
0.159
0.239
-0.077
-0.513
-0.326
0.000
-1.308
-0.391
-0.450
-0.562
0.292
-0.351
-0.610
-1.000
-0.243
-0.521
-0.576
0.291
-0.486
0.667
-0.152
-1.396
0.474
0.119
0.041
-0.525
0.221
0.083
-0.282
0.691
-0.237
0.725
-0.821
-0.149
0.073
1.600
0.562
0.627
0.133
0.649
0.098
-0.220
-0.083
-0.300
-0.262
0.970
0.256
0.188
0.373
0.577
-0.705
-0.417
1.175
-0.368
0.435
-0.738
0.269
-0.629
-0.500
0.377
0.000
-0.385
0.157
-0.781
0.665
-0.733
-0.400
-0.645
0.286
1.190
0.069
-0.387
0.250
0.000
-0.116
-0.745
-0.242
-0.714
-0.345
-0.108
1.023
0.874
-1.482
0.092
-0.590
0.000
0.000
-0.156
-1.188
-0.735
0.629
-0.028
-0.357
-1.375
-7.000
0.020
0.000
-0.600
-0.539
-0.594
-1.571
0.485
0.626
-0.535
-0.487
-0.883
-0.281
0.426
0.475
0.000
-12.500
-0.129
0.745
0.694
-0.718
-0.652
1.000
0.000
-0.964
-0.380
-1.500
0.504
0.643
-1.000
1.464
-1.750
-0.414
-0.789
-0.900
-0.271
1.191
-0.156
-0.233
-1.500
-0.215
-0.825
-0.892
-1.400
-0.091
-0.392
1.257
0.099
-0.411
1.000
-0.594
0.354
-0.825
0.126
0.224
0.530
-0.338
-0.273
1.167
-0.667
0.555
0.121
-0.417
0.099
-0.667
-0.279
-0.450
-0.551
1.500
0.475
-0.372
-0.065
0.546
-0.253
0.667
-0.399
0.475
-0.500
0.027
-0.833
0.231
-0.016
-0.509
-0.664
0.000
-0.573
0.815
0.847
-0.561
5.944
0.836
-0.624
0.468
-0.137
-0.732
0.128
0.850
0.026
-0.042
-0.333
0.690
-0.524
-0.168
-1.058
0.646
-0.114
-0.078
-0.079
0.047
-0.310
-0.465
-0.401
-0.728
0.322
-0.578
1.000
0.883
-0.125
-0.623
0.343
-0.667
0.643
0.210
0.544
0.709
0.574
0.847
-0.764
-0.325
0.449
-0.313
0.119
0.767
0.599
-0.333
0.449
-0.952
-0.441
0.511
-0.494
0.477
-0.775
0.852
0.053
-0.573
-0.558
-0.219
1.111
-0.090
0.066
-0.643
0.818
-0.439
-0.933
-0.661
-0.462
0.487
0.750
-0.003
-0.250
0.144
-0.610
-0.802
0.126
-0.476
0.125
-0.529
-0.730
-0.444
0.585
0.158
0.619
-0.840
0.143
-0.625
-0.197
0.538
0.142
0.029
0.583
-0.757
0.575
-0.065
-0.890
-0.748
-0.247
-1.286
0.211
0.695
-1.300
-0.081
-0.475
-0.638
0.009
-1.556
-1.238
-0.659
0.450
-2.250
0.026
-0.375
0.183
-0.221
1.345
-0.123
-0.515
0.861
-2.300
0.874
-0.637
0.341
-0.149
-0.614
0.443
-0.538
-0.522
0.282
-0.648
-0.286
-0.291
-0.252
0.017
1.125
-1.100
0.400
0.441
-0.234
0.067
0.598
1.110
-0.634
-0.512
0.431
0.310
-0.569
-0.564
0.061
0.667
-0.358
0.419
0.488
-0.875
-0.286
-1.307
-0.833
-0.640
-0.433
0.982
-0.535
-0.235
0.435
0.233
-0.234
0.961
-0.349
-0.055
1.016
-0.459
-0.406
1.136
0.432
0.500
-0.024
0.471
0.000
-0.001
0.039
0.200
1.100
0.390
-0.459
-0.333
-0.654
-0.390
-0.369
-0.507
0.429
-0.660
0.000
0.622
-0.083
0.089
-1.500
0.505
-0.392
-0.615
0.466
-0.634
1.200
-0.438
-0.605
-0.368
1.374
0.130
-0.576
0.480
-0.444
-0.500
0.155
0.279
0.396
0.169
-0.247
0.061
-0.267
0.333
0.742
1.162
0.498
-0.125
-0.707
0.066
0.091
0.325
0.571
0.061
0.656
0.641
-0.778
0.129
-0.375
-0.008
0.222
-0.664
0.258
-0.617
0.996
0.000
-0.428
-0.292
0.168
-0.500
-0.130
-0.233
0.313
0.129
0.444
0.000
-0.668
-0.473
0.654
-0.235
-0.055
0.257
0.667
-0.941
0.375
-0.241
-0.620
-1.000
-0.651
0.829
-0.619
-0.577
1.565
-0.607
-0.609
-1.007
0.023
0.268
-0.357
0.318
-0.054
-0.808
0.212
-0.028
0.124
-0.392
0.833
0.110
-0.291
-1.235
-2.000
-0.659
-0.601
-0.270
-0.692
1.182
-0.210
-0.676
-0.600
-0.794
-0.139
0.000
0.145
0.209
0.148
1.184
1.676
-0.200
-0.045
1.023
-0.250
-0.072
-0.623
0.250
0.653
-0.948
0.000
0.250
-2.000
-0.083
-0.664
-0.115
0.214
0.047
-0.455
-2.350
-0.844
-0.154
-0.515
0.090
0.762
-0.417
0.182
0.662
-0.031
-0.366
0.188
1.333
1.000
-0.361
-1.194
0.000
-1.208
0.469
0.907
-7.750
-0.660
-1.950
-0.512
-2.033
0.158
-0.359
-0.007
2.000
-0.736
-0.623
0.221
0.125
1.247
-0.167
-0.630
-0.064
-0.290
-0.136
-0.431
-0.836
0.651
-0.527
-0.208
-0.303
-1.000
0.214
-0.766
-0.861
-0.167
-0.543
-0.641
0.000
-0.604
-0.417
0.648
-0.333
-0.871
0.577
-0.148
-0.542
0.382
0.000
-0.160
-0.158
-0.213
0.397
-0.111
-0.897
1.200
1.081
-1.429
0.222
0.367
-0.125
0.612
0.714
-0.883
-0.125
-0.468
-0.330
-0.387
2.500
0.200
0.167
-0.060
0.957
-0.373
0.068
-0.125
-0.404
-0.020
-0.655
0.444
0.890
-0.600
0.572
0.733
-0.461
-1.786
-0.186
-0.179
0.500
-0.166
-0.045
0.726
-1.545
0.217
0.939
-0.981
1.167
0.303
0.259
-0.771
-0.171
-0.665
0.952
0.500
0.000
0.157
-0.482
-1.433
-0.714
-0.192
-0.314
-0.525
-0.375
-0.625
-0.467
-0.144
-1.000
-0.028
-1.250
-0.274
-0.021
-0.750
0.173
0.556
0.000
-0.676
-0.422
-0.384
-0.942
-0.160
-0.565
-0.002
-0.616
-0.079
-0.337
-0.190
-0.255
-0.117
-0.407
-0.626
-0.523
0.641
-0.417
-0.632
1.445
0.054
-0.200
-0.479
-0.635
-0.610
-0.483
2.400
-1.143
-0.287
0.447
0.339
0.068
-0.593
0.585
0.321
0.661
0.125
-0.085
-0.718
-0.865
-0.267
-0.773
0.186
-0.222
-0.172
-0.264
-1.333
-0.516
0.168
-0.173
-0.599
-0.271
-0.330
0.373
0.476
0.253
-0.212
1.358
0.500
1.000
-0.033
-0.525
-0.333
-0.590
-0.097
0.833
0.108
-0.002
-0.563
0.424
-1.222
0.250
0.518
-1.167
-1.500
-1.091
0.343
-1.143
-0.684
-0.471
-1.000
0.271
-0.533
-0.567
0.000
-0.278
-0.809
-0.813
-0.385
-0.533
-0.286
-0.450
-1.253
-0.500
0.989
0.642
-0.174
-0.205
-0.563
-1.100
-1.667
-0.400
0.850
0.923
-1.167
0.452
-0.708
-2.750
0.000
-0.607
-0.738
-0.681
0.090
-0.569
-0.332
0.594
1.060
-1.405
1.182
-0.312
0.382
-0.871
-0.493
-0.644
0.488
0.290
0.511
-0.332
0.243
1.299
0.241
0.378
1.170
-0.833
-0.656
-0.283
-0.550
0.133
0.038
-0.225
-0.426
-0.125
0.298
-1.000
-0.555
0.446
-0.095
-0.634
0.027
-0.486
0.938
0.724
0.016
0.493
-0.175
0.621
-0.720
0.057
0.124
-0.697
-0.205
-0.240
-0.179
-1.061
1.125
0.417
-1.000
-0.309
0.200
-0.347
-0.263
0.442
0.100
0.405
-0.125
-0.058
-0.227
-0.536
-0.593
-0.396
0.578
-0.645
-0.760
-0.402
-0.386
0.103
-0.608
-1.068
0.636
-0.919
-0.624
0.622
-0.250
0.408
0.669
-0.710
-0.596
0.379
0.584
0.375
0.303
-0.289
-0.167
-0.558
-0.350
0.779
1.125
-0.508
-0.222
0.000
0.315
0.429
0.443
-0.345
-0.564
-0.357
-0.342
-0.663
6.545
0.043
-0.576
0.702
-0.074
1.029
0.561
0.149
-0.905
-0.257
0.250
0.562
0.500
-0.167
-0.625
-0.933
1.110
1.111
1.333
0.417
-0.340
-0.611
0.691
0.250
0.093
0.213
-0.206
-0.633
-0.374
0.042
-0.370
-0.440
-0.636
-0.488
-6.333
1.125
-0.873
-0.144
0.400
1.000
0.064
-0.750
0.709
0.725
-0.111
0.221
-0.336
-0.767
0.042
-2.667
-1.750
-0.788
0.338
-0.663
-0.683
-1.091
-1.000
-0.612
0.800
-0.701
-0.666
0.143
-0.307
-0.484
-0.500
0.071
-0.331
0.667
-0.324
0.170
0.501
-1.524
-0.079
-0.688
0.750
0.137
0.500
-0.075
0.366
-0.165
-1.000
-0.766
-0.062
0.083
0.022
-0.580
-0.211
-0.463
-0.599
-0.496
-0.377
-0.022
-0.376
0.141
-1.833
0.740
0.802
-12.800
0.071
0.422
-0.285
0.100
-0.184
0.103
0.702
0.229
-0.482
0.107
0.000
0.250
-1.000
-1.133
-0.171
-0.484
-0.489
10.857
-0.247
-0.234
-0.031
0.160
0.084
-0.583
-1.302
0.833
-3.875
0.532
-0.568
-0.258
-0.231
1.021
-0.744
-5.000
0.252
-0.567
-0.680
-0.838
-0.185
0.301
0.080
-0.091
0.767
0.658
-0.092
0.613
-0.083
-0.912
-0.536
-0.036
-0.325
-0.735
0.004
0.461
0.537
0.415
1.196
-0.122
-0.175
-0.723
-0.062
-0.005
1.167
0.471
-0.662
1.247
-0.502
-1.225
0.250
-0.675
0.900
0.143
0.640
-1.125
-0.043
-0.025
-1.200
-0.933
-0.330
0.517
-0.125
-0.163
-0.105
0.441
-0.018
-0.077
-1.375
-0.824
-0.433
-1.193
0.301
-0.523
-0.418
-1.333
-0.284
-0.083
-0.617
1.821
-0.700
-0.652
0.452
-1.250
0.608
-0.304
0.250
-0.728
-0.547
0.402
-0.103
-1.800
0.378
0.204
-0.254
-0.139
0.568
0.479
-0.632
-0.154
-0.189
0.599
-3.000
0.646
-0.767
0.000
0.557
1.167
0.208
0.000
7.615
-0.250
-0.491
0.539
-0.767
-0.042
0.522
0.381
0.038
-0.366
-0.598
-0.397
0.071
-0.305
0.631
-2.000
-1.167
0.510
0.333
-0.591
0.571
-0.095
0.440
0.185
-0.536
-0.676
-0.399
5.462
-0.089
-0.660
-0.506
1.041
-0.497
-0.494
-0.175
1.000
-1.000
-0.560
1.011
0.533
0.800
-0.469
-0.567
0.316
0.529
0.860
-0.702
-0.626
2.071
0.153
1.055
0.192
1.189
-0.200
-0.525
0.567
0.000
-0.260
-0.603
-0.708
0.344
-0.515
0.136
-0.125
0.022
0.667
0.507
-0.144
0.725
0.481
-1.091
0.634
-0.981
0.561
0.056
0.366
0.609
0.561
-0.090
-0.296
-0.107
1.100
1.800
6.727
-0.375
-0.255
-1.000
0.420
0.029
-0.500
0.279
-0.282
0.025
-0.352
0.263
0.529
-0.458
-0.170
-0.257
-0.226
-3.500
-0.401
-0.210
0.307
0.710
0.000
-0.550
-0.477
-0.503
-1.111
-1.086
0.460
-1.476
-0.730
-0.580
-0.627
0.004
-1.286
-0.289
6.818
0.929
0.000
0.641
-0.145
-0.595
-0.289
-0.297
1.600
-0.707
-0.453
1.008
0.110
-0.836
-1.500
0.786
0.650
0.210
-0.481
0.000
-0.136
-0.795
0.000
0.297
-1.792
-0.337
-0.649
0.697
-0.375
-4.000
-0.528
0.233
10.889
-0.687
-0.731
1.000
0.625
1.100
0.651
-0.234
0.617
0.792
0.679
-0.800
-0.483
-1.545
-0.037
-2.154
-0.752
-1.600
0.141
-0.300
-0.594
-0.270
0.019
-0.032
0.375
-0.452
-0.623
-0.439
0.011
-0.256
-0.668
-0.369
0.200
-1.500
-0.371
-0.464
0.700
-0.651
-0.659
-0.314
-1.273
0.200
-0.262
-0.461
-0.212
-0.642
2.045
0.531
0.343
0.100
-0.543
0.000
0.250
-0.693
-0.331
-0.006
-0.706
-0.114
0.628
0.367
0.534
-0.497
-0.767
0.662
-0.143
0.727
-0.583
-0.263
0.297
0.304
0.246
0.757
0.119
-0.030
0.651
-0.366
-0.153
-0.059
0.059
-0.024
-0.315
-0.440
0.023
0.333
0.000
-0.113
-0.550
0.373
-0.481
-0.614
0.000
0.452
0.629
-1.236
-0.533
-1.500
0.622
-0.482
0.747
1.625
-0.476
0.032
-0.611
1.577
0.234
-0.679
-0.899
-0.207
0.011
-0.360
-0.603
-0.663
-0.361
-0.237
-0.614
0.233
-0.436
0.641
-0.192
-0.755
-0.033
-0.217
-2.250
0.250
0.112
-0.210
-0.290
-1.345
-1.059
-1.682
0.143
-0.711
0.787
0.194
-0.267
0.536
0.000
-1.250
-0.801
0.393
-0.066
-0.738
0.792
0.375
-0.255
0.176
-0.776
-0.600
1.089
-0.911
-0.175
-0.166
0.261
0.185
0.250
0.579
0.297
-0.239
-0.340
0.020
-1.800
-0.920
-1.500
-0.748
-0.300
0.502
-0.523
0.444
-2.237
-0.540
0.116
0.440
-0.719
0.659
-0.583
-0.200
0.400
-0.102
-0.950
-0.250
-0.287
-0.309
3.500
0.471
0.575
0.448
0.577
-0.555
-3.000
0.043
-0.495
-2.267
-6.000
0.500
0.100
0.599
-0.219
0.125
-0.623
-0.585
-0.262
-0.411
-0.127
-0.423
0.542
2.400
-0.632
-0.881
-0.394
-0.316
-0.034
-0.733
-0.261
0.576
-0.611
-1.000
1.126
0.505
-0.790
-0.276
-0.532
0.221
-0.222
-0.364
0.343
0.393
1.848
-0.686
-0.315
-0.732
-0.401
-0.837
-0.694
-0.144
-0.468
-0.500
0.957
-0.808
0.135
-0.268
0.932
-0.125
0.334
-0.386
-1.026
0.642
-1.000
-0.733
-0.396
-1.550
-1.230
-0.253
-0.182
-1.294
0.000
-0.666
0.124
0.105
0.167
1.062
8.118
1.167
-0.472
-2.500
0.089
-0.370
0.528
-0.167
-0.451
-0.560
0.646
1.500
-0.536
-0.096
-2.833
-0.705
-0.027
-0.615
-0.798
-0.383
1.050
-0.363
-0.384
-0.894
-0.564
-0.642
1.306
-0.480
0.080
-0.882
0.569
0.250
0.083
0.778
-1.000
-0.333
-2.133
0.343
-1.000
0.886
-0.323
-0.300
-0.371
-0.615
3.222
0.333
-0.380
0.677
1.167
-0.343
0.328
-0.311
0.000
1.000
0.415
-0.510
0.633
0.083
-0.200
0.167
-0.411
-0.590
-0.097
0.746
-0.649
-1.378
0.687
0.564
0.286
-0.210
-0.063
-0.222
-0.556
0.705
0.606
-0.404
0.319
0.000
-0.648
0.252
0.024
0.167
-0.011
-0.055
0.453
-0.135
-0.583
-6.000
-0.190
-0.880
-0.610
-0.748
-0.640
0.837
-0.167
-0.238
-0.786
-0.700
-0.324
-0.147
1.125
-0.276
-0.656
0.670
-0.500
-0.447
0.351
0.787
-0.386
-0.500
0.524
-0.091
-0.045
0.650
-0.560
0.329
-3.083
-0.357
-0.972
-0.630
-0.139
0.766
0.530
0.655
0.629
0.793
0.486
-0.676
-0.692
-0.428
0.362
-0.646
-0.504
0.913
-0.678
-0.830
-1.382
-0.443
-0.333
0.074
0.564
-0.310
-0.500
-0.626
0.636
0.500
1.100
0.426
-0.667
-0.405
-0.357
-0.600
-0.307
-1.062
-0.599
-0.534
-0.808
-0.388
-0.136
-0.541
0.351
-0.002
-0.319
-0.196
-0.778
0.333
-0.814
-0.692
-0.233
-0.922
-0.478
-0.699
-0.317
-0.833
-1.111
0.830
-1.000
0.821
-1.154
0.311
-0.276
-0.478
0.367
-0.589
-1.177
-0.057
0.602
1.125
-2.000
-0.142
0.289
-0.494
-0.172
-0.420
-0.493
0.575
-0.248
0.382
0.000
-0.531
-0.934
-2.167
-0.582
-0.235
-0.248
-0.422
-0.712
0.590
0.114
-0.975
0.790
-0.600
-0.366
0.273
-0.753
-1.022
0.660
-0.239
-0.472
-0.595
0.161
0.714
-0.429
-1.429
-0.064
0.000
-0.497
-0.314
0.854
1.333
-0.705
-1.444
-0.329
0.068
-0.750
-0.831
-0.819
0.406
-0.243
-0.326
-0.381
-0.554
0.300
-1.000
-0.563
-0.170
-0.114
-0.881
-0.584
0.372
-0.655
0.541
0.983
-0.646
0.517
-0.489
-0.281
1.000
-0.310
-0.163
0.967
-0.385
0.248
0.167
-0.175
-1.047
-0.287
-0.642
-0.833
1.000
-0.371
0.643
0.163
0.737
-0.440
-0.930
0.649
0.780
-0.643
-0.222
-1.500
-0.732
-0.018
0.179
0.143
-0.333
-0.572
-0.476
0.277
-0.156
-0.438
1.285
-0.276
-0.297
1.250
0.000
0.375
-0.564
-1.433
-0.834
-1.167
-0.333
-0.111
0.000
-0.526
0.109
-0.734
1.000
0.388
-0.525
0.250
-0.682
0.010
0.817
-0.172
-0.479
-0.792
-0.266
0.833
0.000
-0.632
-0.442
-0.472
-0.121
-0.846
1.474
0.676
-0.605
0.366
-0.654
-0.201
-0.487
0.351
0.641
0.520
-0.071
-0.103
-0.231
0.524
0.615
-0.639
0.140
-0.308
-0.885
0.487
-0.024
-6.000
-0.443
0.000
-0.376
-0.285
1.250
-0.614
-0.654
-5.143
0.141
-0.600
-0.952
-0.466
0.979
-0.237
-0.144
-0.200
-0.712
1.000
-0.450
0.603
-0.489
-0.592
-0.195
0.020
-0.820
-0.337
-13.000
0.000
0.368
0.307
0.328
-0.016
-0.132
-0.568
0.274
0.318
-0.062
-0.222
-0.500
0.678
0.283
0.574
-0.125
-0.519
0.687
0.145
-0.500
-0.538
-0.188
0.101
-0.435
-0.627
-0.619
-0.857
-0.286
-0.239
-0.593
-0.299
-0.347
0.000
-0.181
-1.222
-0.528
-0.277
-0.612
0.920
-0.516
0.097
-0.702
-0.500
0.179
-0.685
0.293
-0.500
0.000
-1.500
0.536
-0.526
-0.786
-0.167
-0.014
0.000
-0.527
0.511
-0.368
-0.161
0.274
-5.000
0.148
-0.450
-1.083
0.000
-0.273
0.004
-0.582
-1.417
-1.056
-0.175
-0.080
-1.100
-0.251
-0.657
-0.105
0.384
0.500
-0.625
0.806
1.105
-2.000
-0.539
0.457
0.471
-0.026
0.028
0.074
-0.597
-0.589
-0.841
-0.217
0.346
-0.487
-0.305
-0.946
-0.248
-0.541
0.493
0.206
0.178
0.092
-0.708
-0.621
-0.180
0.958
-0.886
-1.629
3.500
-0.516
1.024
0.376
-0.622
-1.500
0.468
0.722
-0.566
0.000
0.230
-0.400
0.713
-0.675
1.000
0.302
0.759
-0.247
0.522
-0.548
0.671
-0.334
-0.176
-0.364
0.023
0.669
0.299
-0.371
0.167
-0.473
-0.708
0.000
-0.674
0.057
-0.514
0.193
0.250
-0.141
-0.180
0.317
-0.569
0.574
-0.500
-0.567
0.917
-0.610
1.250
-0.682
0.686
-0.619
0.000
0.082
0.411
0.000
-0.646
-0.204
-0.174
-1.071
-0.167
0.513
-0.110
0.702
-0.074
-0.082
0.627
0.235
0.526
0.018
-0.239
-0.526
-0.439
-0.483
-0.281
0.333
0.076
0.747
0.583
-0.286
-0.019
-1.208
-0.332
0.036
-0.452
-0.506
-1.077
-0.510
0.663
0.019
-0.121
0.631
0.381
0.135
-0.342
-0.202
1.837
0.058
1.327
-0.150
-0.389
-0.250
-0.638
0.671
-0.311
0.125
-0.142
0.564
0.043
0.506
-0.340
0.284
-1.250
-0.312
-0.703
0.057
-0.256
-0.472
0.803
0.765
0.519
-0.600
0.915
-0.717
-0.941
-0.714
-0.539
-0.698
0.530
0.800
-6.857
-0.592
-0.286
-0.732
-0.724
0.570
0.203
0.231
-0.068
0.544
0.364
-0.571
0.566
-0.417
-0.581
0.488
-0.051
-0.615
0.095
-0.575
-0.609
-0.512
-0.361
0.631
0.475
0.094
0.228
0.657
0.405
-0.248
-0.250
-3.000
0.567
0.414
-1.143
-0.089
-0.333
-0.099
1.298
0.666
-0.210
0.215
0.500
-0.387
0.638
0.247
-1.000
-0.058
1.043
0.000
0.694
-0.593
-0.767
0.255
0.000
-0.306
0.475
-0.215
-0.338
-0.642
0.423
-0.597
-0.033
-0.612
0.069
0.917
0.739
0.472
0.000
-0.149
-0.663
0.553
0.393
-0.670
-0.068
0.056
-0.702
0.594
-0.125
-0.333
-0.106
-0.750
0.332
0.847
-0.065
0.342
-0.189
-0.751
1.154
0.393
0.625
0.877
-0.450
-0.621
-0.282
-1.167
-0.651
-0.435
-0.472
-0.296
-1.088
-0.685
0.533
-0.312
6.818
0.167
-0.333
-0.916
0.788
-0.458
0.250
-0.457
-0.500
-0.511
0.057
-0.683
-0.455
0.000
-0.711
0.543
-0.120
-0.808
0.056
-0.714
-0.167
0.783
-1.016
-0.835
-0.613
-0.122
-0.655
0.650
0.104
-0.634
0.099
-0.309
-3.667
0.567
-0.684
-1.167
-0.445
-1.633
0.676
-0.409
5.000
2.000
0.967
0.778
-0.130
2.011
-0.500
-0.200
-0.694
0.744
0.819
1.388
-0.542
-0.602
-0.536
0.034
-0.329
-0.606
0.000
-0.552
-3.400
-0.239
-0.188
-0.566
-0.144
-0.493
0.167
-0.731
-0.476
-0.266
-0.675
0.325
0.000
-0.149
1.433
-0.523
-0.720
0.562
0.000
-0.482
-0.541
-0.833
0.784
-0.707
1.000
1.000
0.167
-0.510
0.273
-0.140
0.867
0.662
0.347
-0.938
-2.286
-1.500
-1.000
-0.815
-0.071
-0.705
0.455
-0.616
-0.431
-0.286
0.227
-0.567
0.315
-0.031
0.625
-0.463
0.412
0.049
-0.551
0.753
-0.620
0.365
-0.155
-0.029
-0.198
-0.278
0.656
-0.474
0.894
0.685
0.710
0.114
-0.693
-0.125
-0.342
-0.328
-0.319
-1.525
0.567
-0.578
0.556
-0.477
0.549
0.393
0.571
-0.292
-0.515
0.929
0.632
-0.958
-0.385
-0.280
0.053
0.196
-0.600
-0.377
1.714
0.091
-2.400
-0.272
0.146
0.579
-0.497
-0.646
0.686
0.650
-0.629
-0.533
-0.816
-0.166
0.480
-0.101
0.505
0.711
0.550
-0.243
-0.598
-0.408
-0.655
0.722
-0.606
0.378
-0.529
0.112
0.554
1.108
0.411
-0.425
-0.073
-0.279
-0.513
-0.407
-0.694
-0.295
-0.012
0.844
-0.567
-0.617
-0.623
-0.863
-0.621
-0.472
0.548
2.917
-0.250
-0.367
-0.197
-0.595
-0.357
1.200
0.583
-0.754
0.273
-0.672
-0.017
-0.005
0.246
-4.500
0.333
-1.766
-0.121
0.119
-0.542
-0.626
-0.711
-0.788
0.479
0.250
-0.148
-8.000
0.204
0.426
1.250
-0.222
-0.435
-0.010
-0.308
-0.658
0.634
-0.243
-0.705
-0.830
0.503
-0.707
-0.149
-0.690
-0.256
-0.745
-0.837
-0.727
0.400
-0.688
-4.750
0.677
-0.599
-1.800
1.077
-0.110
0.401
-0.688
0.786
0.000
0.417
-0.571
-0.628
-0.294
-1.250
-0.446
-0.854
0.680
-0.320
-0.600
-0.057
2.145
-1.917
0.385
-0.445
0.000
0.838
-0.479
-0.201
0.002
-0.561
0.312
-2.500
-1.160
-0.748
-0.200
-0.692
-0.542
-0.122
0.049
0.535
-2.333
-0.214
-1.583
0.458
0.153
0.455
-0.091
0.481
0.352
0.868
0.614
0.058
-0.176
-0.240
-1.091
-0.243
-0.740
0.143
-0.119
-0.604
-0.678
-0.567
0.167
-0.594
-0.532
0.000
-0.432
-0.337
-0.379
-0.197
1.125
-0.039
1.822
-0.430
0.469
-0.145
-0.036
-0.395
-0.911
-0.480
0.005
0.107
-0.277
-0.417
-0.267
-0.520
1.705
0.054
0.407
0.601
-0.112
-0.579
-0.280
0.210
-0.470
-1.586
-0.568
-0.300
0.933
-0.272
0.389
0.500
-0.782
-0.689
-0.596
-0.553
-0.795
0.814
0.844
0.422
0.117
-0.408
-0.177
-0.670
1.128
-0.167
-0.105
0.309
-0.395
0.540
-1.667
0.200
-0.580
0.977
-0.402
-0.303
0.167
0.900
-0.743
0.568
0.778
-0.569
0.602
-0.424
-0.291
-0.580
0.564
-0.375
-0.486
-1.156
-0.304
0.000
-0.395
-0.333
-0.308
-0.341
-0.693
-0.545
-0.168
0.519
0.458
-0.015
-0.690
0.209
0.112
-0.647
0.138
-0.500
-0.493
-5.000
-0.536
0.091
0.667
-1.500
-0.698
0.565
-0.472
0.000
-0.308
-0.279
-0.136
-0.727
-0.031
-0.625
0.492
0.750
0.335
-0.312
0.464
-0.716
0.300
-0.955
1.667
-0.300
0.655
-2.083
0.663
-0.639
-0.727
-0.563
-0.240
0.369
0.000
-0.467
0.215
0.638
-0.625
1.221
0.333
-0.712
-0.676
-0.638
-0.843
-0.062
1.167
0.076
0.450
0.417
0.718
0.333
3.000
0.682
-0.294
-0.340
-0.021
0.196
-0.198
0.669
1.127
-0.636
-0.773
-0.630
-4.000
0.643
2.000
-0.702
0.774
-0.663
-0.178
0.185
-0.841
-0.394
0.259
-0.451
0.673
-0.029
0.119
-0.333
1.033
0.354
-0.143
-0.088
-0.739
2.268
-0.629
-0.484
1.157
-0.592
-0.075
-0.551
-0.783
-0.208
0.725
0.127
-0.800
-0.274
-0.556
-0.605
0.136
0.122
0.650
-0.381
-1.091
-0.486
-1.091
-0.600
0.475
-0.608
0.394
-0.580
0.053
0.581
-0.649
0.033
0.542
-0.250
-0.879
0.000
0.383
-0.386
0.671
-1.286
-1.080
0.500
0.128
0.582
0.312
-0.268
-0.333
0.500
-0.479
0.077
0.200
-0.348
-0.111
-0.636
-0.172
-0.605
-0.020
-0.604
0.440
-0.502
-0.257
-0.154
0.229
-0.125
-0.691
-0.329
0.444
1.167
0.305
0.242
-3.000
-0.741
-0.038
0.204
-0.641
0.000
-0.500
0.567
0.125
-0.266
-0.078
-1.682
-0.557
0.161
-0.214
-0.013
-0.317
0.600
0.154
-0.673
-0.584
0.076
0.752
-0.392
-0.423
-0.200
0.327
-0.648
-0.345
0.151
0.051
-1.100
1.218
0.172
-0.257
0.305
-0.483
-0.695
0.100
-0.195
-0.200
-0.710
0.260
0.316
0.167
-0.287
-0.500
-0.257
2.000
-1.000
-0.251
-0.083
-0.584
1.323
-0.195
0.183
1.074
-0.396
0.681
-0.246
-0.343
-0.098
-0.710
-0.444
-0.389
1.000
-0.787
0.548
-0.332
-0.240
0.074
-0.491
-0.279
-0.153
-0.156
-0.900
-0.578
-0.123
-0.128
0.143
0.580
0.536
-0.200
0.025
-0.397
1.250
0.423
-0.536
-0.762
0.635
0.048
-0.424
-0.217
0.707
-0.631
0.258
-0.406
-0.500
0.150
-0.833
-0.150
0.034
-1.205
-1.167
-0.500
-0.665
0.470
-0.333
-0.603
-0.588
-0.344
-0.905
0.421
-0.268
0.254
-1.500
0.250
0.434
0.536
-1.667
0.900
-0.189
-0.722
-0.035
2.625
-0.817
0.657
0.975
-0.665
-0.773
0.606
0.268
0.230
1.250
-0.106
-0.289
-0.487
1.972
-0.530
-0.785
-0.474
1.000
-0.604
0.333
0.518
0.200
0.117
0.676
0.043
2.137
0.800
-0.416
0.000
-0.774
-0.200
0.000
-0.407
1.015
1.182
0.664
0.012
0.515
0.525
-0.486
-0.421
-0.271
0.000
0.779
-0.227
0.044
1.100
1.080
-0.629
-0.562
-0.613
-3.667
0.400
-0.727
-0.521
-0.287
0.456
-0.731
0.023
-0.239
-0.750
2.417
0.431
0.667
-0.333
-0.664
-1.000
-0.624
0.845
-0.295
0.766
0.111
-0.352
-0.687
-1.143
-0.606
-0.102
0.048
-0.189
-0.390
-0.928
-0.577
-0.418
-2.050
0.486
-0.111
0.386
0.233
0.071
0.200
0.116
-0.683
-1.054
0.148
-0.516
-0.709
0.406
-0.337
-0.648
0.619
0.232
0.118
0.894
-0.140
0.408
-0.179
0.009
0.540
-0.799
-0.638
-0.333
-0.646
-0.821
0.575
-1.333
-0.623
0.831
-0.435
0.038
-0.372
0.353
-0.111
-0.585
1.944
0.049
-0.526
-0.765
1.167
0.450
0.873
-0.669
0.046
-0.903
-0.216
-1.417
-0.584
0.250
-0.652
-0.355
-0.553
-0.089
0.786
0.000
-0.637
-10.000
0.454
-0.744
1.000
0.132
0.404
-0.555
-2.875
1.197
-1.267
-0.230
0.625
-0.180
-0.628
-0.362
0.475
-0.258
-0.672
-0.992
-0.727
0.247
0.000
0.091
1.189
0.000
-0.371
1.000
0.591
0.419
-0.054
1.417
-13.000
-0.130
0.143
-0.636
0.393
0.536
-0.749
-0.827
0.500
-0.743
0.771
0.116
-0.553
1.333
-1.708
-0.526
-0.016
0.023
-0.355
1.042
-1.121
0.437
-0.904
0.000
-0.619
-0.006
-1.371
0.445
0.515
-0.573
0.601
0.485
0.817
-0.523
-0.674
-0.914
0.112
-0.510
0.633
-0.557
0.656
0.380
0.533
0.667
0.632
0.611
1.143
-0.027
-0.230
-1.500
-0.623
-1.048
-0.454
0.500
0.105
-0.475
-0.792
-0.214
-0.407
-0.200
-1.457
-0.671
-0.496
1.157
-0.312
-0.042
-0.334
-0.321
-1.833
-5.667
-0.318
-0.307
-0.118
-1.200
-0.493
-0.776
-0.128
0.534
0.109
-0.198
-0.354
-0.914
-0.539
-0.673
-0.268
0.087
-0.643
-1.061
-0.307
0.163
0.495
0.967
0.100
-0.147
-0.294
0.547
-0.143
0.033
1.250
0.250
0.517
-0.360
-0.764
0.505
-0.007
-0.531
-0.196
-0.517
-0.493
-0.301
-0.833
0.206
0.240
-1.047
-1.286
0.444
0.414
-0.125
-0.281
-1.087
0.000
-0.100
0.478
-0.653
-0.385
0.500
0.520
-0.652
-0.897
-0.800
-3.833
1.085
-1.050
1.200
-0.727
-0.684
-0.091
-0.582
-0.240
0.000
0.878
-1.600
-0.016
-0.705
0.083
-0.524
1.000
0.667
-0.544
0.134
-0.941
-0.077
0.667
-0.602
-0.398
-0.554
0.223
0.142
-0.468
-0.938
-0.107
0.917
-0.527
-0.794
-0.541
1.250
-0.098
-0.628
-0.687
-1.333
-0.390
-0.692
-0.585
-0.655
0.011
0.611
-0.576
-0.724
0.667
-0.718
1.333
-0.545
1.000
-0.213
0.333
-0.422
-3.222
-0.655
1.160
-0.769
0.143
-0.280
0.250
0.045
0.659
0.403
0.571
-1.000
-0.991
-0.283
-0.421
0.290
0.786
-0.645
-0.428
-0.117
0.333
-0.703
0.654
-0.450
0.292
0.844
-0.358
-0.638
-0.534
-0.333
0.898
-2.000
-0.428
-0.739
-0.096
-0.666
-0.713
0.097
-0.744
0.685
0.367
-0.304
0.039
0.143
0.416
-0.621
0.714
1.175
-0.719
-0.778
0.331
0.450
-0.100
0.475
0.256
-1.500
-0.383
1.561
-0.301
0.361
-0.253
-1.750
0.678
-0.286
-0.254
-0.095
-0.756
0.900
0.724
0.000
0.479
-0.281
-0.377
-0.191
0.096
0.710
-0.697
0.200
0.471
0.456
-0.580
-0.040
0.518
-0.247
-0.158
1.000
-0.569
-0.316
0.000
-0.833
0.638
-6.750
-0.753
-0.446
0.000
-0.221
-0.213
0.679
0.396
-0.202
-0.149
0.733
-0.582
0.072
-0.217
-0.452
-0.063
-0.378
0.167
-0.167
-0.705
-0.371
0.713
-0.821
-0.669
-0.033
-0.396
0.058
-1.000
-0.668
0.167
-0.278
-0.650
-0.659
-0.141
0.516
-0.378
0.410
-0.767
-0.581
-0.131
0.120
0.640
1.111
-0.249
-0.294
-0.660
-0.554
-0.537
-0.140
-0.341
1.000
0.125
-0.548
-0.624
0.085
0.273
-0.902
-2.000
-0.167
0.194
0.000
0.589
0.143
-0.667
-0.022
0.507
2.154
0.500
-0.917
0.127
0.312
-0.023
-0.504
-0.473
-1.091
0.722
5.833
-0.719
-0.617
0.647
-0.524
0.008
0.531
-0.659
1.222
0.845
0.102
0.939
-0.141
0.050
1.100
0.249
-0.813
0.167
0.671
-0.541
-0.626
-0.043
-0.333
-0.410
0.266
0.451
-0.527
-0.480
0.367
-0.875
-0.305
-0.671
17.381
-0.152
-0.049
0.472
0.301
0.043
0.900
-1.667
1.500
0.510
0.504
0.762
-0.278
-0.556
-2.069
0.676
-0.414
1.750
0.286
-0.454
-0.234
0.479
-0.732
-0.208
0.243
0.554
0.822
-2.389
0.167
0.807
-1.500
-0.083
-0.562
-0.708
-0.535
-0.606
-0.214
-0.580
-0.500
0.617
-0.447
-0.250
0.363
-3.500
-0.250
-0.390
-0.917
-0.550
-0.868
0.403
0.667
-3.000
-0.148
0.593
-0.706
0.544
-0.206
-0.221
1.571
0.255
-0.833
-0.340
-0.623
0.585
-0.686
-0.701
-0.614
0.887
-0.811
0.556
-0.390
0.253
0.483
-1.125
0.643
-0.224
1.000
0.083
-0.593
0.057
-0.457
-0.580
0.550
-0.618
-0.863
-0.590
0.794
0.674
0.082
0.109
-0.623
-0.649
-0.034
0.110
0.615
-0.712
-0.717
0.406
-0.423
-0.596
0.155
1.100
-0.453
-0.322
-0.379
-0.093
-0.321
-0.433
0.255
-0.600
0.485
0.519
0.329
0.436
0.211
0.000
-0.602
3.167
-0.119
0.104
0.703
-0.716
-0.333
-0.197
-1.028
-0.534
-1.200
0.555
0.186
0.181
-0.567
0.168
-0.440
-0.422
-0.456
0.778
0.000
-0.932
0.286
-0.651
-0.897
0.536
-0.333
-0.412
-0.312
0.752
-0.168
-1.000
0.295
-0.474
1.000
1.000
-0.458
-0.093
0.176
0.310
-0.625
0.100
0.223
0.814
6.786
-1.000
-0.701
-0.457
-2.032
0.143
0.075
0.663
-0.644
-0.482
-1.468
-0.479
-0.453
-0.445
-0.312
-0.478
0.000
-0.857
0.250
0.271
-0.263
0.036
-0.388
0.292
-0.684
-0.169
-0.648
-0.227
0.486
-0.316
0.005
-0.175
0.724
-0.214
0.787
-0.600
-0.619
0.075
0.834
-0.312
0.643
0.781
0.098
-0.735
-0.730
0.000
-0.586
-0.314
-0.750
5.200
-1.091
0.132
-3.333
0.853
-0.767
-0.049
-0.734
0.000
-0.432
-0.546
-1.000
-0.786
-1.012
0.441
-0.729
-0.444
-0.602
0.186
0.199
0.200
-0.459
-0.570
0.779
-0.062
-0.367
-0.292
-0.119
0.497
1.500
-0.824
-0.087
-0.420
10.706
0.000
-0.394
0.685
-0.629
1.267
-0.616
-0.586
-1.333
1.167
-0.554
-1.467
-0.530
0.388
0.832
0.570
5.583
1.125
-0.190
0.050
-0.473
-0.875
0.615
-2.000
0.062
0.425
0.000
-0.500
0.318
-0.707
0.864
-0.676
-0.455
-0.304
0.417
-0.447
1.203
-0.670
0.330
3.000
0.358
1.047
0.574
0.075
-1.600
-0.333
-0.695
-0.625
-0.978
-0.393
-0.267
-0.483
-0.273
-0.646
-0.951
0.477
0.415
-0.352
-0.013
-0.400
2.962
0.383
0.801
0.000
-1.333
-0.772
-0.189
0.722
0.215
-0.582
0.029
-1.278
0.577
-1.000
0.860
-0.111
-0.294
0.917
-0.400
-0.637
-0.400
-0.537
-1.000
0.795
0.175
0.767
-0.869
-0.500
0.458
0.581
0.637
0.792
0.336
0.303
-0.407
0.317
-0.705
0.500
-0.357
0.330
-2.250
-0.391
-0.630
-0.265
0.230
0.056
-2.800
-0.331
-1.650
-1.000
-0.737
0.765
-1.200
-2.500
0.102
-0.933
0.194
-0.434
-0.475
-0.600
-0.989
-0.216
0.442
-0.632
0.000
-2.400
0.172
-0.920
-0.404
0.332
1.500
-0.276
-0.333
0.728
-0.317
0.263
3.125
0.173
-0.474
0.225
0.000
1.332
-0.105
-0.241
-0.674
0.111
2.000
-0.746
0.158
-0.655
0.176
0.457
-0.481
-0.117
-0.729
0.470
-0.604
-0.594
0.787
-0.896
-0.264
-0.404
-0.729
-0.637
-0.278
0.049
-0.497
-0.250
-0.623
-0.528
-1.528
-0.613
1.656
-0.867
0.267
-1.095
0.210
0.721
-0.691
-2.000
-0.428
-0.437
0.314
0.073
0.000
-0.669
-0.365
-1.400
-0.441
-0.445
0.036
0.056
-0.442
-0.062
-0.552
-0.312
-0.184
0.667
1.143
-0.443
-0.764
0.085
0.440
-0.679
0.000
0.143
0.250
0.375
0.535
-0.090
-0.333
0.600
0.034
-0.571
0.307
0.117
0.196
0.426
-1.220
1.286
-0.149
0.643
-0.328
0.646
6.022
0.310
-0.174
-0.681
0.938
-0.900
0.389
0.167
1.400
-0.558
0.484
0.786
0.156
-0.110
0.482
-0.355
1.071
0.487
0.294
0.115
0.343
0.045
-0.734
-0.415
-0.488
-0.110
0.393
-1.000
-0.454
0.247
0.105
-0.220
-0.443
-0.676
-0.761
-0.302
0.646
-0.679
0.167
0.000
0.825
-0.117
0.334
1.588
0.333
1.379
-0.482
-0.536
-0.115
0.056
-0.519
-0.167
-0.850
-0.274
0.560
0.643
-2.000
-0.472
-0.289
-0.021
-0.036
-0.614
-0.286
0.333
-0.641
-0.531
-1.607
1.449
-0.286
0.624
-0.435
-0.333
0.914
-0.213
-0.721
-0.533
-0.523
1.300
-1.293
0.417
0.631
-0.915
0.504
-0.701
-0.069
-0.670
-0.296
-0.187
0.325
-0.619
0.600
0.431
1.250
-0.895
1.000
-0.610
-0.255
0.002
0.118
-1.528
-3.000
0.000
-0.714
0.536
-0.533
-0.198
-0.608
-2.031
-0.287
-0.167
-1.111
-0.191
1.405
-0.721
-0.646
-6.000
-0.241
-0.665
-0.697
0.567
-1.016
-0.567
-0.170
0.375
-0.718
-0.564
0.505
0.084
0.576
0.707
-0.570
-0.894
0.204
0.000
-0.500
0.182
-0.450
-0.544
0.865
0.236
-1.083
-0.476
0.570
-0.435
1.000
-0.482
-0.747
-0.833
-0.619
-1.083
-0.667
-0.500
0.000
-1.025
0.113
-0.572
-0.073
-0.071
-0.325
1.133
-0.165
0.803
-0.533
-0.717
0.862
0.053
-0.273
-0.614
0.000
-0.598
-0.440
-0.275
-0.143
-0.062
-0.383
-0.539
0.345
0.252
0.385
0.000
-0.375
0.479
0.026
1.733
-0.416
-0.071
-0.071
-1.167
-0.500
-0.263
1.010
0.714
0.284
0.118
0.121
0.312
-0.833
-0.257
0.195
-0.622
-0.792
-0.117
-0.651
-0.164
0.811
0.222
-0.637
-0.591
-0.612
-0.663
-1.000
-0.738
-0.613
0.669
-1.875
0.028
0.404
-0.554
-0.822
-0.564
-0.111
0.075
-0.750
0.654
-0.401
-0.703
-0.585
0.655
0.174
0.190
0.967
-0.667
0.540
-0.642
0.015
0.494
-0.166
0.831
0.062
0.358
-0.544
-0.487
0.900
-0.111
-0.770
0.670
-0.570
-0.167
-0.285
0.719
1.167
0.743
-0.250
-0.324
-0.232
-0.393
-0.733
-0.245
-0.285
0.155
0.000
0.912
-0.669
0.807
-4.400
-0.670
-0.950
0.256
-0.083
-0.173
-0.565
0.107
-0.081
0.573
-0.275
0.219
0.035
6.818
-0.549
-0.700
-0.467
-0.490
-0.532
6.600
0.000
0.571
-0.111
-0.209
1.667
-0.663
0.676
-0.731
-0.393
0.144
0.000
-0.069
-0.545
-0.906
0.582
0.779
0.212
-1.100
-0.607
0.466
-0.560
-0.333
-0.019
0.776
-1.003
-0.625
0.206
-0.042
-0.223
-0.063
-0.665
1.111
-0.596
-0.668
-0.621
-0.750
0.500
-0.190
-0.662
1.071
-0.346
0.659
0.514
-1.833
-0.557
-0.167
-0.361
-0.643
0.333
0.167
0.887
0.635
-0.294
-1.500
-0.253
-0.602
5.429
0.298
-1.059
0.523
0.500
-0.220
-1.714
-0.714
-0.788
0.556
-1.333
-0.452
0.357
1.100
-0.367
-0.712
-0.298
-0.461
2.714
-0.799
1.333
0.641
-0.593
-0.057
-0.850
0.083
0.395
-0.553
0.600
0.450
-0.516
0.855
0.173
-0.830
-0.570
-0.333
-0.263
-0.079
1.062
1.263
-0.333
-0.936
0.812
-0.486
-0.127
-0.651
0.375
0.000
-0.689
0.256
0.461
-0.952
0.155
0.317
-1.500
-0.260
0.048
-0.778
-0.794
-0.375
0.833
-0.593
-0.092
-0.528
0.586
1.000
0.042
0.125
-0.302
0.265
-0.150
-0.590
0.000
0.703
0.000
-0.691
-0.524
0.000
-0.440
-0.190
0.462
0.440
0.177
-0.528
-0.714
0.255
0.333
-0.444
-0.599
0.554
0.125
0.565
-0.118
-0.654
0.532
-1.376
-0.532
0.380
-0.749
0.713
0.375
0.112
-10.917
-0.315
-0.545
-0.894
-0.548
-1.067
-0.242
-0.210
-1.209
0.786
-0.737
-1.273
-0.179
-1.013
-2.225
-0.061
0.225
0.137
-0.080
0.292
-0.411
0.253
-0.351
-0.380
0.571
0.750
-0.833
0.037
-0.483
1.722
1.104
-2.660
-0.617
-0.696
0.331
0.258
0.645
-0.284
0.059
-0.405
-0.273
0.875
4.800
-2.000
0.160
-0.755
-1.333
0.039
-0.400
-0.916
-0.143
-0.453
-0.277
-0.807
-0.507
1.583
-0.111
-0.278
-0.713
-2.333
0.351
-0.568
-0.973
-0.417
-2.769
-0.611
0.591
0.926
-0.547
0.214
0.515
0.429
-0.493
0.604
-1.000
-0.699
-0.624
-0.651
-0.646
-0.694
0.591
0.896
-0.320
-0.238
2.714
0.480
-0.586
-0.141
-0.684
-10.000
-0.409
-0.813
0.847
0.000
-0.340
-0.467
-0.523
-0.091
-0.396
0.312
-0.630
-0.833
-0.204
-0.363
-0.093
-0.163
0.214
0.000
-0.143
0.095
0.833
0.219
0.250
-0.004
-0.577
-0.280
-1.397
-0.116
0.600
0.627
-0.768
-0.813
0.000
-0.281
-0.500
-0.682
0.684
-0.142
-0.167
-0.499
-0.488
-0.143
0.408
0.393
-0.640
-0.612
-0.322
-0.603
-0.068
-0.511
0.469
0.667
-0.800
1.688
-0.223
-0.589
-0.772
0.393
-0.671
-0.173
1.067
-0.022
0.714
0.316
-0.300
-0.728
-0.378
-1.917
0.256
0.067
0.000
-0.500
-0.608
0.880
-2.000
1.333
-0.575
0.214
-0.057
-0.454
-4.233
-0.546
1.000
0.607
-1.067
0.694
-0.622
-0.659
-0.087
-0.270
0.700
-0.347
-0.650
0.333
0.131
0.643
0.136
-0.663
0.196
0.367
-0.364
-4.429
-0.760
0.815
0.900
-0.663
-0.425
0.393
-0.586
6.538
-0.160
0.531
0.167
0.480
-0.687
-0.688
0.022
0.486
-0.284
-0.300
0.162
0.310
0.483
0.025
0.045
-0.810
0.515
0.055
0.142
0.329
1.000
-0.022
-0.038
-0.592
-0.047
0.127
0.167
-0.447
-0.172
0.000
-0.456
-0.349
0.700
-3.000
0.600
0.404
-8.545
-0.057
-0.463
-0.632
0.814
0.583
-0.119
-1.100
1.000
0.187
-1.429
-0.127
-0.116
0.262
0.222
0.025
0.269
1.024
-0.573
-2.000
-0.560
-0.167
-0.055
-0.217
-0.824
-0.778
0.221
1.143
-0.469
-0.471
-1.000
-0.891
-0.528
0.789
-1.143
-0.333
-0.472
1.327
-0.076
0.029
-0.399
0.687
-0.248
0.544
0.424
-0.249
-0.208
-0.425
0.788
-0.535
-0.529
-0.625
-0.706
-0.785
1.000
-0.964
-0.567
1.083
0.040
-0.167
0.917
-0.114
0.555
-0.623
-0.582
-1.933
-0.488
-0.920
0.715
-0.667
0.200
-0.687
0.200
-0.336
-13.000
-0.138
-0.544
-0.239
-0.150
0.756
0.104
0.672
0.393
-0.733
-0.460
-0.781
0.000
-0.746
-0.050
-0.059
-0.092
0.814
0.654
-0.583
5.333
2.039
1.042
1.000
-0.716
0.500
0.935
-0.035
0.226
-0.298
-0.549
0.654
0.787
-0.917
0.471
0.664
-0.785
0.389
-0.062
0.174
0.661
-6.300
0.946
-0.139
-0.343
0.975
-0.513
-0.433
-0.767
1.583
-0.463
0.032
1.552
0.000
-0.211
0.569
-0.968
-0.294
-0.604
-4.214
-1.192
0.579
0.583
-0.585
-0.512
0.889
0.649
-0.045
0.100
-0.676
-0.680
-0.143
0.250
-0.504
-1.225
-0.085
-0.532
0.217
-0.444
-0.840
-0.234
-0.722
0.294
0.710
-0.643
-1.429
-0.357
-0.244
-1.000
0.367
0.648
0.792
-0.963
-0.674
-0.279
-0.388
-0.499
-0.028
-0.328
0.105
-0.200
-0.594
-0.700
-0.223
0.521
0.582
-0.539
0.267
-0.103
0.853
-0.446
-0.929
-0.247
-0.835
-0.272
-0.317
0.106
0.565
-1.143
-1.500
-0.011
-0.602
0.455
-0.739
0.538
-0.056
1.048
-1.250
0.345
0.000
0.200
0.632
-0.588
0.700
0.334
-2.667
-0.797
-0.382
-0.458
0.311
-0.656
-0.679
-0.268
-0.598
-0.406
-0.844
-0.652
-0.690
-1.167
-0.143
-0.136
-0.914
-0.100
-0.143
-0.690
0.563
-0.481
-0.647
-0.416
-0.283
0.536
0.667
0.808
-0.682
-0.326
-0.053
-0.513
0.749
2.500
-0.190
-0.106
0.725
0.150
-1.800
-1.500
0.474
-0.400
-0.566
-0.235
0.416
-0.333
0.680
-0.511
0.417
-0.085
-0.659
-0.518
-0.514
0.672
-0.389
-3.000
-0.075
-0.553
-0.979
-2.333
0.526
0.291
0.829
0.338
-0.300
-0.718
-1.238
0.511
0.667
0.247
0.295
-0.361
-0.167
-0.917
0.034
-0.868
-0.179
-0.451
-0.857
-0.365
-0.603
-0.431
-0.453
-0.413
-0.478
0.508
-0.534
-0.177
0.591
-0.410
-0.554
-0.441
-0.298
-1.017
-0.418
-0.642
0.525
-0.468
-0.125
-0.559
-0.248
-0.814
0.423
-0.257
0.343
-0.165
-1.619
-0.523
-0.573
1.042
0.855
0.170
-0.181
-0.359
0.024
-0.804
-0.597
0.278
0.061
0.473
-0.656
0.000
-0.549
-0.607
1.144
-0.201
0.396
0.174
0.643
0.064
-0.328
-0.246
0.278
0.000
0.103
-0.158
-0.635
0.182
0.024
0.453
-0.512
-0.747
-0.237
-0.557
0.881
-0.111
-0.361
-0.759
0.750
-0.200
-0.667
0.322
-0.683
-0.221
-0.845
-0.867
0.495
-0.449
0.267
1.095
0.293
-0.164
-1.167
-0.227
-0.448
-0.576
-3.667
-0.601
-0.408
0.254
-0.077
-1.000
-0.483
-0.103
-0.825
-0.732
-0.664
0.637
-0.011
-0.604
-0.238
0.489
-0.252
0.000
-0.528
-0.747
1.100
-0.456
-0.857
0.025
-0.685
1.333
-0.701
0.364
-0.680
0.683
0.409
0.724
-0.500
-0.331
0.890
0.067
-0.133
-0.557
-0.586
0.299
0.375
0.258
-0.436
-0.358
-0.001
-0.267
0.144
-0.555
0.311
-0.182
-0.847
0.519
0.251
0.583
1.510
0.315
-2.000
-0.418
-2.167
-0.165
-0.240
-2.059
0.651
-0.542
0.662
2.500
-0.200
-0.403
0.130
0.033
-0.370
-0.273
0.386
-0.070
0.380
-0.204
0.000
3.556
0.504
-0.629
-0.655
0.301
-0.273
-1.167
-0.340
-2.100
-1.167
-1.250
-0.333
-0.805
0.497
-0.156
0.328
-0.944
0.171
-0.309
-0.616
0.271
-1.150
0.161
0.646
-0.097
-0.458
0.458
-0.038
-2.231
0.371
0.393
0.662
-0.561
-0.738
-6.833
-2.714
-0.492
-0.241
-0.754
0.225
0.000
-0.601
-0.423
-2.071
0.743
0.152
-0.538
0.475
-0.594
2.000
0.469
-8.000
-0.268
-0.043
0.006
-1.786
-0.419
-0.368
-0.581
0.651
-0.246
1.029
-0.233
0.200
-0.694
-0.621
-0.044
-0.813
1.100
-0.188
0.078
-0.723
-0.452
-0.286
-0.406
0.111
-0.635
-0.114
-0.320
-0.458
-0.623
0.458
-0.125
-2.156
-0.447
-8.100
-0.088
-0.603
-0.208
-0.393
-0.311
-0.159
2.111
0.659
0.424
-1.036
0.250
-0.127
-0.730
0.771
0.165
0.072
0.516
-0.713
-0.272
0.082
-0.645
0.786
-0.461
-0.507
-0.386
0.393
0.625
-1.256
1.000
1.500
-4.429
-0.588
1.333
-0.681
-0.483
0.650
-3.750
-0.879
0.304
0.636
-0.292
0.430
0.715
-1.000
-0.686
-0.577
-0.704
-0.347
1.600
-1.150
-0.426
1.273
-0.308
-0.271
-0.333
0.143
-0.296
-0.316
-0.502
-0.465
0.874
-0.681
0.423
-1.600
0.087
0.319
-0.644
-0.382
-0.809
-0.024
-0.784
-0.888
-0.089
-2.000
-0.297
0.333
1.000
0.327
-0.271
2.000
-0.151
0.697
-0.827
0.688
-0.755
-0.501
0.356
0.778
-0.302
0.339
-0.599
0.250
-0.592
1.087
-0.353
-0.614
1.391
0.525
-0.629
0.611
-0.889
-0.545
0.881
-0.939
-0.596
0.429
-0.375
-0.031
-1.372
-0.139
0.515
-0.440
-0.446
0.449
-0.519
-0.343
-0.725
-0.482
0.431
0.167
-0.626
1.500
-0.733
0.393
0.000
-0.443
0.000
0.333
-2.167
0.516
-0.392
0.299
-0.313
0.414
-2.000
0.077
0.086
-0.060
-0.095
0.533
0.606
0.333
0.170
0.706
0.575
-0.556
0.107
0.066
0.000
-0.343
-0.762
0.295
0.581
0.188
-0.576
-0.667
0.366
-0.226
0.083
-0.020
-0.012
-0.474
-0.601
-0.669
0.210
0.070
0.000
-0.474
0.298
0.342
-0.350
-0.394
0.272
-0.105
0.387
-0.503
0.642
-0.623
-2.233
-0.294
-4.929
-0.417
-0.004
0.209
-0.019
-0.482
0.000
0.632
-0.357
-0.590
-0.180
-0.857
-0.372
-0.596
-0.710
1.375
0.128
-0.274
-0.036
-0.244
-4.000
0.375
-0.765
0.125
-0.083
0.635
0.598
-0.302
-0.468
-0.131
-0.621
0.900
-0.686
-0.667
-0.612
-0.438
-1.643
0.833
0.818
-0.234
-1.667
-0.176
-0.801
-1.222
-0.037
0.467
0.170
0.000
0.000
-0.021
-0.772
-0.524
-0.594
-0.374
0.413
-0.518
-1.775
0.456
-0.477
-1.000
-0.166
0.143
-0.204
0.113
0.129
-0.597
-0.453
-0.408
0.633
-0.367
-0.621
2.944
-2.200
0.000
0.016
-3.556
-1.167
0.782
-0.878
-0.287
-1.407
0.367
-0.496
-0.418
-0.154
-1.429
-0.667
0.250
-0.483
-0.422
0.741
-0.661
0.536
-0.465
-0.706
-9.714
-0.266
-0.596
0.774
0.221
-0.728
-0.295
-0.488
-0.411
-0.326
0.238
-0.662
0.718
-0.635
-0.723
0.036
-0.024
-0.362
-0.721
-0.708
-0.628
0.345
0.130
-0.357
0.636
0.219
0.384
-0.547
0.534
-0.559
-0.784
-0.328
-0.056
-0.781
-0.643
-0.500
-0.783
-0.381
-0.400
-0.583
-0.653
-2.375
1.759
-0.295
-1.152
-0.869
-0.378
-0.274
0.538
0.667
0.429
-0.950
0.294
1.167
0.639
-0.602
0.000
-0.441
-0.462
0.367
-0.731
-0.549
-0.410
-0.257
-0.505
0.313
-1.167
-0.484
-3.571
0.201
-0.992
-0.350
0.267
-1.045
0.233
-0.674
0.000
2.462
0.129
-0.667
-0.742
0.370
0.197
-0.434
0.564
-0.300
0.682
1.322
-0.040
-0.767
-0.464
-1.000
-0.015
-0.995
0.832
-0.850
-0.358
0.619
-0.620
0.587
-0.310
-0.082
-0.409
-0.784
0.395
-0.567
-0.496
-1.227
1.167
-0.403
-0.208
0.000
0.111
-0.431
-0.217
-0.500
0.000
0.580
0.491
-1.000
-0.333
0.036
0.367
0.229
-0.698
-0.189
-0.788
0.486
0.000
0.132
0.776
-0.481
-0.612
1.571
0.000
-1.000
0.341
0.172
0.000
-0.364
0.713
-0.051
-0.228
-0.343
-0.481
-0.521
0.619
0.472
0.200
0.704
-1.538
-0.678
-0.837
0.478
0.490
-0.105
0.698
0.286
-0.200
-0.250
-0.685
-3.750
-0.176
-0.667
-0.667
0.460
0.435
-0.437
0.396
-0.588
-0.880
-0.476
-0.658
0.275
0.229
0.570
-0.492
0.091
0.000
-0.189
-0.683
-2.024
1.283
-0.040
0.533
0.459
-1.156
-0.700
-0.317
2.244
0.800
-0.378
-0.250
0.231
-0.122
0.934
-0.087
-0.791
0.278
0.464
0.750
-0.414
0.790
-0.546
-1.048
-0.646
-0.548
-0.821
-0.558
0.253
0.167
-0.333
-0.252
-0.461
-1.157
-0.026
0.822
0.148
-0.093
0.320
0.572
0.293
-0.310
0.147
-0.281
0.598
-0.714
-0.767
-0.449
0.350
0.566
-0.571
0.667
1.143
0.369
-0.582
-0.926
-0.585
-0.476
-0.575
0.619
0.660
0.050
0.095
0.250
0.649
-0.083
-0.941
0.662
-0.436
-1.571
0.637
-0.472
-0.688
0.537
-0.076
-0.479
0.495
-0.229
0.727
-0.385
0.072
5.727
-0.020
-0.708
-0.238
0.754
0.877
0.500
-1.325
0.000
1.200
-0.664
-0.227
-0.359
-0.366
0.157
-0.688
1.407
-0.110
0.125
0.205
0.622
1.352
0.848
-0.041
-0.547
-1.536
2.192
0.508
0.756
6.818
0.610
-1.367
-0.738
-0.681
-3.400
-0.358
1.375
-1.375
-0.472
-0.613
0.349
-0.216
-0.625
-9.000
-0.515
0.186
-0.824
-0.261
-0.021
-0.436
0.627
-0.471
-1.250
0.283
-0.046
0.609
0.271
-0.637
0.006
-0.019
-0.270
-2.200
-2.000
0.623
-0.765
-0.640
-0.523
-0.448
0.610
-0.042
0.156
0.480
-0.476
-0.304
-0.541
0.431
-0.400
-0.750
-0.359
0.156
0.512
-0.615
-0.579
-1.042
-0.633
-0.554
0.172
-0.741
-0.326
-0.838
-0.581
-0.515
0.323
0.376
-0.657
-2.333
-1.030
-0.394
-0.393
1.707
-0.308
0.200
-0.305
-0.442
-1.917
-0.061
-0.718
-0.667
-1.091
-0.904
-0.467
-0.319
5.364
-0.508
-0.931
-0.202
1.212
-0.076
-0.493
-0.819
-0.367
-0.164
-0.919
-0.440
0.333
-0.950
0.495
-2.050
-1.000
-0.603
0.716
-0.770
-0.328
-0.737
-0.333
-0.022
-1.143
0.606
-1.086
-0.285
0.610
-0.030
-0.695
0.580
-0.667
-0.615
-0.440
-0.873
-0.202
0.622
-0.725
-1.417
-0.167
0.671
0.434
-0.477
-0.461
-0.078
-0.531
-0.593
-0.660
-0.027
0.743
0.296
0.286
3.000
-0.335
-0.032
-0.526
-0.488
0.226
-0.444
0.739
-0.214
-0.259
-0.114
0.855
0.617
-0.779
-0.314
0.740
1.382
0.000
-0.106
-0.416
1.000
-0.001
0.000
-0.419
-0.426
1.015
1.267
-0.366
-0.846
-0.571
-0.207
-0.203
-0.566
0.761
-0.140
1.200
-0.537
-0.684
0.667
-0.691
1.250
-0.494
0.275
0.536
0.000
0.091
-0.362
0.111
-0.137
-0.716
0.501
0.000
0.344
-0.857
-0.155
-0.664
-0.500
-0.207
-0.334
-0.154
-0.664
0.489
-0.403
-0.357
-0.477
0.556
-0.501
-0.231
-2.000
-0.143
-1.000
0.245
0.792
-0.197
-0.674
0.050
-1.500
-0.471
0.652
-0.214
0.292
-0.498
0.890
0.197
-0.312
-0.476
-0.186
-0.310
0.073
-0.354
-0.492
0.241
-1.000
0.266
0.080
-0.833
-0.567
-0.093
0.897
-0.161
0.033
0.214
0.493
-0.698
0.786
-3.214
-2.571
-0.482
-0.604
0.710
0.858
-0.179
0.821
-0.757
-0.222
-3.208
-0.210
-1.900
-0.731
-0.067
0.167
-1.091
-0.240
-0.028
-0.234
0.123
-0.208
-0.648
-0.577
-0.521
-0.484
-2.200
-0.679
-0.097
1.250
0.590
-0.551
-0.750
-0.009
-0.350
-0.100
-0.574
-0.533
0.151
-0.035
-0.317
0.372
-0.758
0.400
-0.027
-1.714
-0.310
-0.601
0.395
0.393
-0.699
-0.450
-0.512
0.667
-0.283
-0.328
0.447
-0.060
1.429
0.184
-0.100
-1.700
-0.453
-0.588
-0.680
-1.467
0.036
-0.492
-0.558
0.446
-1.200
-1.167
-0.510
0.269
0.346
-0.159
0.067
-0.072
0.450
0.022
0.750
-1.700
-1.000
0.536
-0.521
0.500
1.667
0.387
0.600
-0.840
0.000
-0.202
0.248
0.643
-0.300
-0.309
-0.624
-0.651
1.167
0.975
-0.712
-0.178
-0.347
0.096
-0.621
-1.771
-0.712
0.500
0.041
0.121
0.000
-0.389
-0.789
0.043
0.939
-0.313
-0.237
0.652
-1.750
1.000
0.106
0.250
0.331
0.950
-0.607
-0.173
0.400
-0.733
0.536
0.600
0.085
0.730
0.601
-0.619
-1.138
-2.667
-0.570
-0.579
0.008
-0.069
-0.417
-0.182
-0.432
-0.786
0.250
-4.800
0.500
0.380
-0.883
-0.800
-0.310
0.000
-0.305
-0.447
-0.238
-0.176
0.000
-1.314
0.273
-0.541
-0.600
-0.830
-1.500
0.000
0.466
0.509
-1.071
-0.419
1.584
0.250
0.333
-0.087
-0.734
-0.656
-0.503
0.930
0.381
0.242
-0.613
-0.508
0.301
-0.159
0.013
-0.552
-0.564
-0.824
0.559
-0.448
0.067
0.720
1.000
0.166
-1.667
-0.535
0.786
0.833
-0.875
-0.728
-1.058
-1.113
-0.479
-0.458
-0.149
-0.130
-0.215
-0.453
-0.850
0.232
0.043
0.714
-0.097
-1.700
-0.166
0.738
-0.700
-0.618
-0.487
-0.527
-0.617
0.821
-1.429
0.059
0.432
-0.099
1.333
0.291
0.310
2.095
-0.545
-0.633
0.797
-0.830
-1.250
0.451
-0.656
-0.605
0.250
0.250
0.513
-0.977
0.061
-0.168
-0.711
0.726
-0.600
-0.286
0.273
-0.639
-0.394
-0.342
0.402
-1.238
0.380
-0.366
-0.444
-0.350
-0.892
-0.350
-0.068
-1.048
-0.361
0.000
0.090
0.682
0.527
-0.682
-0.284
0.343
-0.069
-0.322
0.054
-0.398
0.482
-0.091
-0.589
-0.645
0.524
-0.706
-0.591
-0.534
-0.553
0.112
0.105
-0.712
0.000
-0.486
-0.286
0.544
0.657
-0.593
0.561
-0.244
-0.506
-0.601
-0.914
0.650
-1.064
0.333
-0.485
0.557
-0.525
0.692
-0.649
-0.486
-1.500
0.628
-0.564
-0.348
-0.634
1.029
-1.300
0.875
-0.034
0.423
-2.027
-0.725
0.476
-0.321
4.111
-0.726
0.300
-0.250
-0.985
-0.430
-0.471
0.000
-0.351
0.167
-0.579
-0.632
0.888
0.536
0.896
-0.231
0.867
0.637
-0.992
-0.360
-0.588
-0.097
0.521
-0.263
-0.034
-0.733
-0.737
-0.348
-0.552
0.635
0.000
-0.747
0.039
-0.167
-0.316
-0.286
0.889
-4.500
-0.218
-0.641
-0.654
-0.500
-0.530
0.042
1.000
-0.588
0.255
-0.532
0.086
-0.354
0.236
-0.240
-0.014
-0.261
0.710
0.565
-0.212
1.319
0.833
-0.132
-0.427
0.663
1.500
-0.680
-0.475
-0.412
-0.252
-0.580
-0.564
-0.661
-1.208
-0.503
-0.165
1.100
-0.247
-0.828
-0.033
0.477
-1.250
-0.136
-1.072
-0.562
-0.269
-0.371
1.417
0.129
-0.480
0.497
-2.714
0.171
0.208
-0.185
-1.250
-0.097
0.530
-1.250
0.316
-0.468
-0.742
-0.244
0.010
-0.659
-0.807
-1.333
-0.018
-0.439
-0.528
-0.800
0.500
-0.559
0.417
0.616
-1.338
0.725
0.222
4.222
0.325
-0.430
-0.730
-0.401
0.306
0.468
-0.130
-0.744
-0.820
-0.057
-0.259
-0.626
-0.654
-0.255
0.821
-1.333
0.925
-0.282
0.136
-1.510
-0.558
-0.735
-0.458
0.500
0.212
0.107
-1.000
-0.388
-0.239
-1.053
0.112
0.350
0.860
-0.473
-0.131
-0.223
-0.125
1.179
-3.667
-0.005
-0.401
0.250
-0.153
-0.113
-0.462
0.424
0.045
-0.533
-0.750
0.589
0.904
-0.010
-0.165
0.268
0.333
0.239
-0.023
-0.515
0.646
-0.528
-0.669
-0.025
-0.164
-0.795
-0.516
-0.273
-1.357
-0.582
0.577
-0.248
-0.673
-0.504
-0.738
0.049
0.033
-0.633
0.653
1.493
-0.416
0.042
-0.006
-1.111
0.833
0.393
-0.486
-1.125
-0.398
0.000
0.721
-0.235
0.200
0.530
-4.778
-0.517
-0.354
-0.141
1.147
-0.708
-0.080
-0.779
-0.831
0.340
-0.496
-2.500
0.204
0.000
0.330
0.488
-0.889
0.500
-0.544
-1.143
-0.394
-0.574
-1.500
-0.462
0.806
-0.770
-4.000
0.000
0.624
-0.498
0.722
-0.230
0.395
0.558
1.111
-0.359
1.115
-0.288
-0.444
-0.576
-0.695
0.280
0.000
0.143
0.161
-0.180
0.214
-0.503
0.094
0.476
0.002
0.351
-0.233
0.311
0.579
-0.398
-0.669
0.236
-0.389
-1.000
-0.706
0.634
0.114
-0.113
-1.567
-0.893
-1.057
-0.167
1.141
-0.694
-0.643
-0.425
-0.521
-0.327
-0.627
-0.221
0.052
-0.397
0.500
0.067
1.200
0.750
-0.342
-0.072
-0.495
0.109
-0.626
-0.270
6.857
0.875
-0.617
0.556
-0.629
-0.515
0.250
-0.663
-0.482
-0.404
-0.687
1.500
0.909
1.000
0.118
0.135
0.239
-0.639
0.165
0.167
1.167
0.000
-0.067
-0.756
-0.349
-0.240
4.273
1.056
-0.786
-0.902
-0.312
1.250
-0.667
0.312
-0.520
0.970
-0.547
-0.167
-0.689
-0.357
0.252
-1.811
0.160
-0.588
-0.494
-0.856
-0.191
-0.842
-0.567
-0.638
-1.600
-0.308
-0.998
0.567
0.000
0.333
-0.567
-0.062
0.083
-0.429
0.291
0.639
1.350
1.375
-0.583
0.050
-0.333
0.154
-0.558
0.366
-0.316
-0.124
-0.425
-0.836
0.737
-0.690
0.452
-1.857
-0.643
-0.204
0.343
-1.350
-0.546
0.851
-0.500
-0.328
0.617
-0.352
0.770
-0.900
1.250
0.843
-0.251
1.083
0.042
-0.667
-0.240
0.000
-0.250
0.543
0.400
-0.724
-0.611
0.592
-0.290
-0.682
3.000
0.103
-0.289
0.438
0.929
-0.550
-0.389
0.376
0.899
-0.686
-0.602
-0.046
-0.186
-0.097
-0.083
-0.509
0.035
0.679
-0.481
0.128
-0.500
-0.316
-0.707
-2.000
0.573
1.500
0.000
-0.134
0.565
-0.434
-0.263
0.611
0.216
-0.454
0.036
0.720
-0.602
-0.676
-0.692
-0.667
0.246
-1.125
-1.071
0.536
0.450
1.295
0.232
-0.757
-0.063
0.700
-2.000
0.417
0.450
-0.827
0.250
-1.121
-0.235
-0.162
-0.157
0.427
-0.591
-0.512
-0.322
-0.333
0.114
-0.655
1.229
0.081
-0.482
0.364
-0.167
0.500
-0.346
0.353
0.426
-0.256
1.000
0.437
0.286
-0.659
-0.233
0.701
-0.333
-0.644
-0.677
-0.422
-2.500
1.345
-0.608
0.237
-0.158
0.213
1.667
0.393
-0.114
0.048
-0.449
-0.632
-0.193
1.167
-0.738
-0.614
-0.277
-0.722
0.195
0.333
-1.300
2.200
-0.111
-0.379
0.367
0.217
-0.800
0.250
-0.379
0.346
-1.087
-0.782
-0.749
0.000
-0.249
-0.050
0.427
0.589
-1.356
1.035
-0.034
-0.573
0.424
-0.339
1.500
-0.209
-0.226
0.617
-0.333
0.786
-0.259
0.110
0.503
-3.300
-0.508
-0.038
-0.203
1.667
-0.403
0.352
-0.366
0.480
0.715
-0.085
1.079
6.417
-0.592
-0.163
-1.929
-0.316
0.107
0.013
-0.083
-0.208
0.390
-0.608
-0.079
-0.244
-0.043
0.350
0.396
-0.236
0.399
0.510
-0.258
-0.556
-0.020
-0.008
0.341
0.000
0.214
-0.234
0.640
-0.777
0.094
-1.000
-3.214
0.612
0.333
-0.795
-0.764
0.411
-0.333
-0.534
-0.665
0.825
-1.059
1.333
-0.009
-0.691
1.567
0.719
-0.753
-0.170
-1.067
-0.585
-0.316
-0.561
0.125
-0.515
-0.411
-0.500
-0.001
0.124
0.118
-0.481
-5.833
0.487
0.000
-2.109
-0.200
1.561
-0.111
-0.125
1.000
0.395
-0.200
-0.049
0.700
-1.200
-0.499
-0.442
-0.732
-0.422
-0.050
-0.902
0.461
0.150
-0.542
-0.424
-0.157
0.000
-0.204
-0.573
-0.143
1.604
-0.324
-0.626
-0.732
0.294
-0.444
-1.503
-0.910
-0.333
0.568
0.603
0.019
0.388
-0.996
0.343
-0.382
-0.529
-0.387
-0.901
0.494
-0.329
-0.593
0.236
-0.609
-1.368
-0.667
1.550
-0.639
-0.903
0.492
-0.590
-0.417
-0.558
0.634
-0.510
-0.272
0.199
0.120
-0.263
-0.363
-0.854
2.619
0.310
-0.373
0.354
0.250
1.000
-0.498
-0.705
0.904
0.510
0.463
0.034
-0.621
-0.359
-0.571
-0.480
0.000
0.509
-0.044
-0.674
-0.514
-0.675
0.593
0.452
0.167
-0.285
-0.610
0.614
0.452
-0.284
-0.668
1.148
0.264
-0.722
-0.019
0.156
-0.449
-0.465
-0.636
-0.761
-0.462
-0.022
0.464
0.339
-0.195
0.218
-0.827
-0.167
0.000
0.200
-0.419
0.384
0.269
-4.000
-0.841
-0.443
-0.320
-0.142
-0.822
-0.721
-0.451
0.694
-4.200
-0.038
1.115
0.000
3.700
-0.343
0.120
0.471
0.494
-0.731
1.033
-0.825
0.750
-0.371
0.408
0.360
-0.267
-0.488
-0.593
0.152
0.733
-0.461
-0.221
-0.437
0.675
0.702
-0.376
0.029
0.667
-1.750
-3.000
0.898
-0.417
-0.353
-0.441
-0.397
-0.263
-0.595
-0.660
-0.114
0.817
-0.155
0.000
-0.917
0.100
-0.688
0.074
0.250
0.924
-0.448
-0.144
0.417
-0.536
-0.318
0.000
0.431
-0.594
-0.123
-0.414
-0.306
0.049
-0.058
-1.011
-0.478
0.591
0.000
-1.333
1.029
-1.333
0.264
0.278
0.153
0.500
0.400
-0.552
0.714
-0.286
0.743
0.156
-0.382
-0.600
1.200
2.143
-0.054
-0.904
0.153
-0.694
-0.482
0.361
-0.694
0.084
0.000
0.071
-0.469
0.515
-0.429
-0.098
-0.276
0.542
0.227
0.616
-0.065
-0.884
-0.041
-0.552
-0.264
-0.877
0.779
-2.000
-0.944
0.250
0.042
0.484
0.333
-0.948
0.000
-0.175
-0.552
0.317
-0.660
0.586
-0.353
-0.130
0.848
-0.629
-0.648
-0.778
0.349
0.333
-0.778
0.875
-0.634
-0.076
-3.500
-2.017
-0.744
0.122
-0.533
1.103
0.143
-0.679
-1.133
-0.284
-0.598
-0.022
-1.333
-0.558
0.695
0.747
-0.686
-0.603
-1.333
0.644
0.100
-0.071
-0.551
0.685
-0.269
-0.741
0.952
-0.573
0.461
0.409
-0.057
-0.200
-0.791
-0.117
-0.575
-0.508
-0.526
0.000
-0.133
-2.237
0.196
0.011
0.000
-0.583
1.100
-1.591
-0.591
-0.000
-0.760
-0.149
-0.422
-0.557
0.325
-0.504
0.691
-0.364
-1.263
0.263
0.044
0.143
-0.460
-0.950
0.536
-0.336
0.457
-0.757
0.053
-0.865
-0.450
-0.334
0.000
-0.286
-0.452
0.000
-0.591
-0.714
-0.654
0.401
0.817
-0.742
-0.524
-0.132
-0.686
-1.000
-0.702
-0.717
0.466
-0.349
0.564
0.333
0.149
0.347
0.231
0.039
-0.488
0.419
5.727
0.490
0.633
0.568
0.459
-0.267
0.667
1.143
-0.777
-1.500
-0.625
0.091
-0.473
-0.710
0.117
-0.417
-0.056
-0.489
0.000
0.333
-0.761
0.578
-4.000
0.108
-0.309
1.044
0.388
0.189
-0.214
0.750
-0.175
-0.300
0.476
-0.617
0.143
-0.691
-0.429
-0.419
0.153
0.664
-0.745
0.711
0.693
-0.682
0.639
-0.256
-0.324
-0.500
-0.393
-0.327
0.593
-1.100
1.167
-1.518
-0.465
-0.082
0.333
-0.838
-1.700
-0.240
0.406
-0.500
0.364
0.292
0.522
-0.325
-0.152
0.828
0.356
0.067
-0.131
0.597
-0.080
0.351
-0.573
-0.105
-1.000
-0.004
-0.169
0.190
0.431
-1.125
0.099
-2.667
0.424
-0.490
-1.333
-1.624
-0.081
0.273
-1.833
0.080
-0.653
-0.758
-0.395
-0.358
0.111
1.333
-0.506
0.793
0.200
-0.750
-0.516
-0.736
-3.500
-0.685
-0.627
1.250
-0.590
0.500
-0.500
-0.098
-0.256
-0.667
0.754
-0.352
-2.333
0.429
-0.497
0.367
0.571
-0.587
0.007
0.340
-0.830
0.252
0.571
0.340
0.556
-0.952
0.809
0.880
-0.167
-0.086
-0.167
-1.000
-0.381
0.343
-0.089
-0.016
-0.364
0.722
-0.541
0.200
-0.048
-0.604
0.322
-0.057
-0.167
-0.593
-3.000
-0.552
-0.623
-0.134
-0.625
0.474
0.001
-1.429
0.000
0.459
0.446
-0.743
4.900
-1.125
-0.964
0.674
0.089
-0.296
-0.020
1.206
-0.661
-0.423
0.208
0.000
-1.350
-0.401
-0.651
0.371
-0.537
-1.000
-0.474
0.467
0.631
0.417
-0.444
-0.542
-2.167
-0.416
-1.067
-0.388
-0.381
-0.231
-1.158
0.226
0.159
-6.250
-0.558
0.888
-0.499
0.147
-0.152
-0.674
-0.726
-0.659
-0.430
-0.297
-1.833
-0.676
-0.661
1.167
0.000
-0.504
0.553
0.249
-0.146
-0.016
-0.219
-0.964
-0.737
-0.387
-1.438
-0.327
-0.534
-0.710
-0.855
-0.586
-0.071
5.636
0.009
0.037
0.480
0.325
0.773
0.579
-0.476
-0.077
-0.710
-0.125
-2.544
-0.666
-0.815
2.857
-0.642
-1.000
-0.600
-1.500
-0.125
0.536
-0.200
-0.316
-1.000
-0.200
-0.590
0.497
-0.482
-0.603
0.131
-0.290
0.429
-0.600
-0.691
-0.200
0.000
-0.769
-0.141
0.593
0.112
0.708
-1.200
0.077
0.000
-0.644
0.617
-0.448
-0.698
-0.147
-1.250
0.781
-0.547
0.000
-0.143
0.670
-0.597
-0.406
-0.178
0.121
-0.047
0.247
0.052
-0.431
0.462
0.620
0.750
-0.640
0.301
-1.444
-0.190
-0.094
-0.390
0.000
-0.536
-1.500
-0.713
-0.750
0.214
-0.500
0.824
0.556
0.422
-0.406
-0.588
-0.143
-0.079
0.640
0.216
-0.722
0.291
0.160
0.365
0.480
0.667
0.037
-9.750
0.451
-0.217
-0.262
-0.043
-0.883
-0.099
-0.111
-0.030
-0.482
-0.281
-0.222
-0.625
-0.264
-0.130
-0.045
0.667
0.527
-0.646
-0.500
-0.188
7.909
0.131
-0.323
0.905
-0.033
0.500
-0.001
-0.662
-0.421
-0.589
-0.800
-0.653
-1.757
-0.307
-0.446
-0.366
-0.200
-2.014
0.000
-2.000
0.000
-0.294
-0.905
-0.546
-0.742
-0.360
-1.714
-0.419
0.055
0.554
0.250
-0.511
-0.215
0.429
0.581
-0.666
-0.639
-0.651
-0.429
-0.714
-0.252
-0.606
-0.823
-0.685
-0.775
-0.646
-0.246
-0.050
0.334
-1.000
0.967
0.431
0.341
0.364
-0.564
0.013
-0.351
-0.139
1.823
0.557
-0.826
-0.721
-1.539
-0.644
1.104
-0.446
-0.523
0.430
-0.591
0.484
-0.184
0.150
-0.084
-0.574
0.500
-0.500
-0.650
-0.652
-0.149
-0.555
-0.200
0.166
-0.756
-0.564
-0.499
-0.700
-0.772
-1.111
0.459
-0.255
-0.164
0.111
0.135
0.289
1.297
-0.750
0.292
4.667
0.659
0.263
-0.699
0.027
0.721
0.468
-1.143
-0.286
0.520
0.017
-0.165
-0.569
0.109
-0.711
-0.296
-4.000
-0.507
0.645
-0.177
-0.059
-0.023
0.433
0.748
0.753
-0.533
1.833
-0.377
-0.893
-0.254
-1.633
-0.282
-0.760
-1.000
-0.350
-0.813
-0.202
-0.465
0.097
0.264
-0.405
0.552
-0.640
-0.507
-2.120
0.622
-0.673
-0.343
-0.476
-2.625
0.074
-1.254
0.062
1.000
0.145
-0.139
-0.638
-0.133
-0.595
-0.703
0.500
-0.003
-0.348
0.178
-0.432
-0.160
-0.167
-0.007
-0.917
-0.125
-0.561
0.548
0.585
-0.519
-0.675
-0.667
-2.225
-0.150
0.161
0.481
0.889
0.340
-0.726
-1.700
0.428
1.175
0.156
0.849
0.000
-0.829
0.108
0.515
-0.197
-0.579
-0.799
0.241
0.767
0.477
3.444
0.000
0.849
0.625
0.615
-0.859
0.521
-0.309
0.213
0.583
0.048
-0.667
-0.313
-0.169
-0.667
0.067
2.000
0.404
0.357
-0.346
-0.257
-0.464
-0.330
0.502
0.551
0.994
0.100
0.600
-0.250
-0.183
-0.722
-0.034
-0.566
0.071
0.486
-1.500
-0.556
-0.538
-0.033
-0.083
-0.026
0.000
-2.000
-1.500
0.225
-0.520
0.000
0.967
-0.455
-0.381
0.798
-0.375
0.375
0.101
-0.163
-0.391
0.598
-0.091
-0.667
-1.000
-1.000
-1.303
1.788
-0.427
0.393
-0.286
-2.143
2.600
-0.568
0.063
-0.200
-0.900
-0.173
-0.519
0.225
-0.600
0.433
-0.137
2.019
0.513
-0.864
0.176
0.111
-0.194
0.908
-0.184
0.182
-0.632
-0.955
0.000
1.289
-0.746
-0.689
-0.743
-0.520
-0.639
0.205
0.119
-0.114
-0.638
0.786
0.000
0.822
-0.893
-0.394
0.167
0.211
1.100
-0.411
-0.200
-0.303
-0.561
0.000
-0.448
0.125
-0.289
-0.594
0.167
0.083
-0.281
1.125
-0.812
0.950
-0.424
-1.600
-2.500
-0.485
1.875
-0.535
-0.162
-0.463
-0.591
-0.833
-0.608
-0.505
-0.875
-0.500
2.731
-0.510
-1.200
-0.492
-0.367
0.322
0.083
-0.091
-0.714
0.100
0.415
-2.333
-0.091
-0.450
-0.389
0.000
-0.648
0.700
0.144
-0.857
0.611
0.000
-0.472
-0.286
-0.175
-0.176
-0.274
-0.176
0.105
-0.235
-0.826
-0.442
-2.667
0.359
-0.741
-1.052
-0.704
-0.028
-0.674
0.077
-0.655
-0.313
-0.806
0.944
-0.473
0.905
-0.684
-0.612
-2.000
0.008
-0.250
0.611
0.286
0.693
-1.385
-0.349
-0.571
-0.561
-0.272
-0.769
-0.543
-0.401
-1.167
1.107
-0.099
-0.059
-0.311
1.125
0.209
-0.560
-0.604
-1.042
1.917
0.278
0.083
0.970
-0.592
0.533
-0.554
-0.497
-0.649
-0.445
0.579
-0.022
0.584
1.167
-0.290
0.116
-0.497
0.189
-1.000
-0.410
-0.321
0.595
-0.615
-4.000
0.848
-0.462
0.912
-0.947
-0.804
-0.063
-0.266
-0.556
-0.238
-2.233
0.125
0.156
-1.071
0.273
0.459
-1.181
-0.544
-0.912
0.694
-0.667
-0.088
-0.361
0.206
-1.286
-0.376
-0.849
-0.629
0.000
-7.000
0.942
-0.506
-0.168
0.210
2.750
0.572
-0.500
-0.286
-1.500
-0.327
-0.288
-0.754
0.400
-0.357
0.510
0.423
-0.655
0.153
1.919
-0.606
0.447
0.691
-1.274
-0.445
-0.389
0.218
-0.750
0.556
0.142
-0.687
-0.700
-0.810
0.000
0.664
-0.452
-1.045
0.000
-0.591
-1.000
-0.462
-0.150
-0.167
-0.701
-0.630
0.350
1.194
0.257
0.006
0.552
-3.000
0.057
-0.311
-0.143
0.140
0.487
-0.577
-1.350
1.167
0.111
0.784
-0.680
-0.098
0.250
-0.579
0.533
0.764
0.633
-0.473
-0.399
-2.133
0.655
0.426
-0.372
-0.249
0.418
-0.614
2.000
-0.654
-0.650
-0.732
0.188
1.036
-0.640
0.446
-0.143
-0.611
-0.139
-0.692
-0.533
-0.119
-0.094
-0.200
0.460
1.873
0.467
-0.077
0.272
1.137
0.230
-0.675
-0.672
0.338
0.475
-0.750
-0.498
-0.204
-0.059
-0.025
0.061
-0.108
0.733
0.436
0.714
-1.026
0.534
-1.103
0.070
-1.381
-0.538
0.000
-0.569
0.167
0.429
-0.360
-0.596
-0.392
0.500
-0.638
0.019
-0.518
-0.499
-2.233
1.200
-0.166
-0.862
-1.007
-0.300
-0.278
-0.150
-2.000
-1.954
-0.436
-0.639
-0.654
0.009
0.575
-0.156
-0.967
0.000
-0.222
-1.015
-0.758
0.148
0.662
0.695
0.243
-0.056
-1.292
0.458
-0.075
-0.264
0.466
-0.060
-0.800
-0.612
-0.523
-0.130
-1.167
0.508
-0.400
-0.668
-0.113
-0.714
-0.644
-0.317
-2.500
-0.087
0.529
-0.599
0.143
0.478
-1.086
0.057
-0.651
0.440
-0.091
0.181
-0.290
-0.536
-0.466
0.482
0.467
0.114
-0.494
-0.541
-0.341
0.994
-1.333
-0.537
-0.588
-0.400
1.390
0.286
-0.614
1.250
0.998
-0.411
-0.083
1.800
0.828
-0.526
-0.544
-2.500
-0.351
-1.267
-1.667
-0.373
0.094
-0.478
-0.793
0.755
-0.175
-1.050
-0.533
-0.711
0.126
-0.324
0.429
0.000
-0.881
0.585
0.333
0.424
-0.283
-1.333
-0.920
-0.577
-0.713
-0.346
0.509
-0.367
-0.316
-0.373
0.213
-0.062
-0.807
-0.400
-0.329
-0.185
0.300
-0.303
-0.081
-0.056
0.043
8.909
-0.621
-0.092
0.646
0.234
1.394
0.143
-0.536
-0.437
-1.846
0.691
-0.164
-0.549
-0.583
0.460
-0.666
-0.798
0.819
-4.667
0.588
0.033
-0.369
0.068
0.077
0.458
1.515
0.378
1.000
0.856
-0.502
-1.211
0.608
-0.749
2.167
-0.667
-0.500
-0.179
-0.116
-0.182
0.556
0.354
-0.200
0.429
-0.099
0.581
0.621
0.367
-0.631
-0.326
-0.791
0.961
-1.083
1.086
-6.000
0.000
2.300
0.608
-0.111
0.479
3.267
-1.275
-0.569
-0.478
-0.667
0.143
-0.430
-0.200
0.085
-0.522
-0.416
0.850
0.000
0.250
0.447
0.069
0.583
0.050
-0.121
-9.000
0.564
-0.498
0.538
-0.574
0.442
-4.556
-0.069
-0.157
0.000
-0.486
0.111
0.590
0.513
-0.916
-0.724
-1.150
-4.857
0.444
-0.066
-1.267
0.583
-0.442
0.000
-0.087
0.672
0.091
0.536
0.000
-0.570
1.625
0.269
0.853
0.131
0.440
-1.061
0.000
1.500
-0.568
-0.227
0.280
0.055
-0.380
-0.800
-0.454
-0.497
-0.139
0.125
0.326
1.533
-0.179
0.000
0.262
0.125
-0.333
0.155
-0.862
0.325
-0.638
0.277
-0.346
0.476
1.171
0.310
0.266
-2.208
0.000
1.039
0.688
-0.414
0.624
0.714
-0.500
0.284
-0.398
0.462
0.679
-0.500
0.200
-0.668
-0.113
-0.736
-0.506
0.646
-0.182
0.536
-0.732
-0.750
-0.398
-0.649
-1.750
0.005
-0.511
-2.500
-0.546
-0.579
-0.922
-0.049
-0.061
-0.119
0.057
0.393
0.619
0.453
2.250
0.609
1.613
0.307
0.005
0.678
0.593
0.129
-0.125
-0.185
0.220
-0.710
-0.597
-0.363
-0.623
0.123
-0.795
1.143
0.699
-0.365
-0.384
-1.472
-0.390
0.276
-0.050
-0.286
-0.967
-0.911
-0.800
-0.426
0.451
-0.504
-0.533
3.750
-0.733
-0.161
-0.178
0.273
0.422
-0.192
-0.651
-0.407
0.535
1.269
-0.131
0.553
-0.333
0.571
0.286
-1.833
0.500
-1.000
-0.069
0.221
0.698
-0.336
-1.000
-0.394
-0.047
1.083
1.000
0.000
0.033
-0.820
-2.186
-0.251
0.018
-0.566
-0.647
-0.483
-0.441
-0.333
-0.462
0.000
0.659
-2.533
0.444
-0.775
-0.585
0.504
-0.140
0.655
0.524
-0.160
0.200
-0.197
0.656
3.111
-0.048
-0.250
-0.517
0.612
-0.714
0.400
0.086
-0.078
0.017
0.761
-0.349
-1.950
0.131
-3.167
-0.728
-0.308
-2.000
-0.733
0.192
-0.630
0.365
0.200
0.017
-0.364
0.511
-0.721
-0.771
-0.443
0.200
0.576
-0.043
0.375
-0.155
-0.061
-0.258
-0.716
0.038
-0.802
0.084
1.111
-1.152
-0.303
1.167
-0.837
0.005
-0.406
0.000
-5.000
0.200
-0.793
-0.143
-0.015
-0.460
-0.143
0.667
-0.153
0.355
0.516
-0.524
-0.002
0.083
-0.635
-0.683
0.145
0.900
-0.629
-0.495
-0.034
-0.178
-0.495
-7.857
-0.602
0.000
-0.595
-0.319
-0.492
-0.456
0.397
-1.562
-0.693
-0.347
-1.119
-0.452
0.605
0.286
0.513
-0.060
0.141
0.472
-0.463
-0.674
-0.499
-0.386
0.164
0.400
0.635
-0.128
0.266
-0.635
-0.535
-0.721
0.613
-0.747
-0.331
0.540
0.020
-0.406
-0.179
0.302
-0.455
0.036
-0.414
0.537
-0.643
1.000
0.610
-0.321
0.309
-0.366
-0.779
-0.551
-0.052
-0.136
-0.644
-0.536
0.111
-0.661
-0.649
-0.110
0.577
1.039
-0.027
-0.092
-0.587
2.150
-0.582
-0.147
-0.767
1.214
0.184
-1.167
-0.754
-0.425
0.322
0.475
0.593
0.706
1.464
-0.456
-0.171
0.125
1.143
-0.643
0.696
-0.600
-1.103
0.396
0.615
-0.392
0.417
-0.595
0.444
-0.683
-0.776
-0.354
-0.018
0.472
-0.401
0.333
-0.605
-1.183
-0.716
-0.617
-0.637
0.635
-1.034
0.796
-1.333
-2.500
0.740
-0.572
-0.568
0.167
-0.443
0.061
0.722
-0.056
-0.175
-0.645
0.539
0.730
-0.125
0.714
0.083
-0.603
-0.139
-0.209
-0.088
0.256
0.148
-0.401
0.875
0.617
-1.326
0.873
0.458
-0.052
0.633
-0.635
-2.167
0.979
-0.950
-0.135
0.500
-0.706
1.250
1.364
-0.550
-0.677
-0.005
-0.326
-0.573
-0.221
0.075
-0.015
0.110
0.702
0.539
-3.000
0.397
-1.127
-0.384
-0.306
0.314
-0.603
-0.603
-0.754
-0.349
0.368
0.558
-0.053
-0.476
0.312
-0.259
-3.000
-0.483
-0.087
-1.008
1.000
0.720
-0.133
-0.699
-0.496
-0.159
0.614
-0.732
-0.234
-0.531
1.033
-10.000
-0.730
11.429
-0.341
0.341
-0.417
1.500
0.138
-0.079
0.587
-0.685
-0.244
0.190
0.469
-0.286
-0.259
-0.303
-0.096
-0.583
0.200
-0.724
0.000
1.207
0.667
-0.533
0.483
-1.167
-0.909
-0.581
0.585
0.000
0.033
0.845
0.000
-1.000
0.599
-2.000
0.657
-0.552
1.873
-0.588
0.000
0.000
-0.412
-0.443
0.409
0.000
-0.579
-0.334
0.000
0.174
-0.659
-1.300
0.833
-0.321
-0.566
0.436
-1.467
-0.356
-0.939
0.327
-0.768
-0.617
0.537
0.017
1.286
0.707
-1.853
0.011
-0.432
-0.417
-0.254
-1.441
-0.500
-1.286
-0.596
0.958
-0.300
-0.701
-0.167
-0.573
-0.497
-0.331
-0.575
0.521
-0.500
-0.421
-0.225
-0.552
0.139
0.341
-0.500
-0.473
-2.358
1.022
-2.100
0.130
-0.664
-2.000
0.859
-1.500
0.764
0.424
-0.047
0.148
0.610
-0.167
-0.607
-1.667
0.597
0.425
-0.650
-0.163
-0.257
-0.345
-0.643
0.205
-0.091
-0.163
0.670
-0.629
-0.764
-0.510
-1.167
-0.856
1.333
-0.684
0.071
0.384
0.279
-1.154
0.091
0.674
1.513
-0.205
-0.180
0.505
0.113
0.500
-0.167
-0.522
-0.690
-0.069
0.111
-0.333
0.863
-0.726
-1.433
0.337
-0.393
-0.535
-0.691
-0.916
0.662
0.007
0.665
-0.409
0.929
-0.874
0.387
-0.792
0.433
-0.591
0.143
-0.425
0.251
-1.273
0.000
-0.666
0.044
-1.500
-0.669
0.653
-0.431
-1.037
0.467
1.184
6.545
-0.672
-0.043
-0.719
0.550
-2.125
-0.222
0.073
1.000
-1.000
0.102
0.096
-0.305
0.500
-0.708
-0.062
-0.152
-0.312
-0.233
0.000
-0.456
-0.773
-0.195
-1.500
-2.250
-0.402
-1.250
-0.306
-0.176
-0.292
-0.011
0.000
0.506
0.200
-0.141
0.500
-0.503
2.500
-0.675
-0.533
0.400
-0.639
-0.532
0.263
-0.572
1.321
-0.745
-0.657
-0.234
-0.648
-0.500
-0.435
1.583
-0.733
-0.144
0.111
-0.541
-1.294
0.611
0.769
0.882
0.732
-1.067
-1.167
-0.641
-0.449
-0.873
-0.110
-0.533
0.564
0.745
-0.254
0.337
-0.638
-0.973
-0.557
-0.173
-0.026
-0.276
-0.242
0.409
-0.337
0.222
-0.069
0.625
-0.139
0.000
-0.637
-0.100
0.564
-0.682
-0.606
0.047
-0.838
0.917
0.178
0.125
0.059
-0.198
-0.300
0.250
1.049
0.693
2.659
0.158
0.079
-0.069
-0.650
-0.496
0.064
0.538
0.490
-0.355
0.218
1.111
-0.177
-0.469
1.500
-0.693
-0.167
-0.300
-0.599
0.320
-0.392
-0.537
0.648
-0.341
0.333
-0.295
-0.383
-0.917
-1.091
0.016
0.242
1.079
-0.530
-0.761
-0.550
-0.296
0.000
-0.408
-0.225
-0.663
0.719
-0.750
0.566
-0.226
-0.698
0.053
-0.143
0.361
0.156
-0.693
0.919
-0.162
0.146
-0.844
-0.053
-0.149
-0.675
0.804
0.708
-0.443
0.500
-0.900
-0.350
-0.477
0.342
0.119
-0.672
-0.631
1.125
0.211
0.145
-0.615
-0.524
-0.341
-1.071
-0.657
-0.225
-0.112
0.670
0.017
-1.000
-1.400
1.000
-0.663
-0.143
0.120
-0.697
0.365
-0.167
0.182
0.409
0.333
-0.429
-0.661
-0.488
0.783
1.000
0.114
-0.227
-0.546
0.828
0.394
0.394
-1.417
-0.292
0.000
-0.844
0.144
-0.658
-0.631
-0.429
-0.747
-1.200
-0.217
0.682
-0.371
0.500
-0.734
0.510
-0.618
1.090
0.624
-0.794
0.287
0.967
-0.287
0.519
-0.297
0.039
-0.114
-0.488
0.500
0.333
-0.910
0.512
-0.577
0.754
-0.600
0.116
0.653
-1.286
-0.121
-0.498
-0.380
1.564
0.857
-0.964
0.229
-0.625
-0.230
0.913
-0.275
-0.191
1.167
-0.668
0.138
0.458
1.648
-0.948
1.286
0.000
-0.167
0.312
-0.222
-0.123
0.700
-2.065
-0.454
0.596
0.225
-0.516
-0.111
-2.371
0.396
-0.486
0.392
0.350
-0.420
0.208
-0.664
-0.550
-1.417
0.544
-0.215
-0.315
-1.706
0.093
0.054
2.667
0.200
-0.390
-0.320
-0.306
-0.650
-0.333
0.254
-0.357
-0.526
-1.117
-2.267
1.735
-0.175
-0.621
-1.833
-0.635
-0.208
-0.461
-1.000
-0.672
-0.267
1.133
-0.743
0.143
0.661
0.656
0.790
0.724
1.571
-1.443
-0.333
-0.303
0.084
-0.209
0.338
-0.355
-0.406
-0.033
0.284
0.818
0.167
0.000
0.008
0.200
0.167
0.000
1.595
-0.896
-0.700
-0.897
1.667
0.392
-0.480
-0.172
-0.620
-0.126
0.690
0.000
0.485
-0.561
-0.036
0.714
0.286
0.000
0.543
-0.083
-0.015
0.000
0.395
0.564
-0.333
0.552
-0.498
-0.534
-0.604
-0.332
0.240
0.783
0.578
-0.430
0.136
-0.379
0.363
-0.537
-1.381
-0.305
0.278
-0.446
0.500
-0.198
-0.622
2.917
-0.743
-0.238
0.800
0.786
0.056
0.065
-0.333
0.223
-0.875
-0.249
0.107
-0.760
1.200
-0.450
0.167
-1.667
0.634
-0.705
-0.333
-0.575
-0.491
-1.489
0.172
-0.967
-0.660
-0.665
-0.083
-0.701
-0.657
-0.167
-0.167
-1.200
1.317
-0.565
-0.500
-1.369
0.705
-0.413
-0.154
-0.771
-0.653
-1.222
0.593
-0.167
-0.077
2.273
-0.393
0.250
0.608
0.200
-0.193
0.864
0.717
-0.250
-0.230
-0.522
0.095
-0.761
-1.158
-0.095
-0.154
0.000
0.000
0.207
0.846
0.610
1.323
-0.113
-0.404
0.967
-0.496
-2.147
0.227
-0.361
0.377
-0.736
-0.742
-0.167
-0.498
-1.500
-0.339
-0.214
1.086
0.895
-1.111
-0.708
-0.554
0.235
0.609
-0.229
-0.201
-0.806
0.800
-0.174
-0.393
-0.625
-0.692
0.250
-0.900
0.044
-0.702
0.774
0.000
3.375
-0.653
0.500
-0.661
-0.195
-0.939
-1.417
0.333
0.824
-0.216
0.678
0.618
-0.596
-0.189
-0.344
0.167
-0.558
-2.500
-0.305
0.000
0.000
0.159
-0.182
1.875
-0.748
0.080
-0.033
-0.243
-0.005
0.579
0.667
0.483
-0.310
1.200
-0.793
0.833
-0.326
0.412
0.567
0.123
-0.240
3.045
1.500
0.379
-0.776
0.117
-0.176
-0.467
-0.568
0.382
0.751
0.256
-0.319
-2.000
-0.298
0.491
-1.400
-0.624
-0.536
0.452
0.287
0.833
0.333
-0.089
0.023
0.500
-0.518
0.021
-0.271
0.250
-1.250
-0.561
-0.104
-0.047
-0.328
-0.518
-0.042
-0.481
1.349
0.525
0.426
-0.626
-0.706
0.058
-0.609
0.000
0.394
-0.363
0.377
-0.200
-0.552
-0.112
-0.152
-0.230
0.420
0.458
-0.638
-0.671
-0.578
0.526
-0.031
-0.353
2.051
-0.583
-0.631
0.078
2.467
-0.519
-0.364
2.303
-0.093
-0.792
-0.265
0.113
0.089
-0.713
-0.512
-0.320
0.611
-0.561
0.075
0.702
0.075
0.118
-0.579
-0.327
0.617
-0.769
-0.354
0.266
0.132
-0.390
0.200
4.000
0.728
0.109
-0.933
-1.200
0.623
-0.568
0.738
0.608
0.889
0.789
-0.597
-0.523
1.200
-0.515
0.247
0.167
0.112
0.277
0.013
0.634
0.654
-0.411
-0.826
-0.574
-0.077
-0.659
0.077
-2.567
0.486
0.098
-0.269
0.343
-0.500
-0.574
0.000
-0.247
0.571
6.818
0.500
-0.726
0.079
0.257
0.333
-1.500
-0.038
-0.778
-0.521
0.000
0.347
-0.174
-0.103
0.463
0.240
-0.118
0.000
-1.042
0.250
0.556
-0.511
0.003
0.167
-0.385
-0.408
0.731
3.083
1.000
0.000
-0.311
1.143
0.628
-0.739
0.000
-0.694
-1.644
-0.031
-1.200
0.019
1.427
0.830
0.439
-0.291
-0.273
-0.202
-0.506
-0.634
0.150
0.853
-0.623
0.131
-0.434
1.000
-0.400
-0.961
0.036
-0.422
-0.191
-0.372
-0.143
0.167
-0.433
-0.319
-0.125
-0.627
0.172
1.032
0.333
0.143
0.400
-0.707
-0.500
0.850
-0.467
-0.570
-0.917
-0.079
-0.116
-1.000
0.242
-0.779
-0.047
-1.500
-0.492
0.000
-0.496
-0.167
-0.527
-0.733
-0.167
0.583
0.435
0.046
-0.392
-3.667
-0.568
-0.151
0.653
-0.341
1.207
0.599
-0.347
0.575
-0.553
0.083
0.468
0.153
-1.025
1.286
-0.543
-0.629
0.500
0.123
0.089
-0.633
-0.962
-0.475
0.224
-0.226
-0.896
-0.160
-0.363
-0.253
-0.777
-0.734
1.500
-1.000
0.611
-0.518
-0.103
-0.810
1.200
-0.125
0.325
-1.037
0.191
1.028
-0.490
-0.605
0.298
-0.248
0.800
0.153
0.526
-1.467
-0.133
0.656
0.081
0.448
-0.808
0.564
0.151
-0.280
-0.407
-0.346
0.821
0.730
0.521
-1.857
0.344
-0.412
-0.267
-0.350
0.652
-0.819
0.391
-0.437
0.352
0.643
9.529
1.227
-0.100
-0.393
-0.375
-1.091
-0.359
-0.111
0.089
0.225
-0.267
-0.519
-3.208
-1.000
-0.909
0.697
0.036
-0.676
-0.515
-0.552
0.024
-0.649
-0.649
1.250
0.418
1.000
-0.649
-0.194
-0.548
-2.333
0.433
-1.200
0.826
-0.609
-0.188
0.550
-0.429
-0.804
-0.412
-0.383
-0.399
-1.100
-0.267
1.182
-0.555
0.421
-0.087
-0.690
-1.259
0.910
4.197
-0.197
-0.257
-0.513
-0.290
-1.500
0.611
0.750
3.000
-0.440
0.467
0.392
0.371
0.730
0.467
-0.400
0.929
-0.924
-0.405
-0.095
0.276
0.000
-0.473
-0.540
1.611
-0.603
0.046
-0.253
-1.500
-0.245
-0.389
0.472
-0.219
-0.690
0.851
-0.500
0.627
-6.000
-0.418
-0.184
0.589
0.750
0.416
-0.600
-0.167
-0.188
-0.149
-0.091
-0.025
0.328
-0.494
-1.000
0.419
0.367
-0.417
-0.281
-0.209
-0.595
-0.366
0.310
-1.236
-0.497
0.579
-0.226
0.308
-1.077
0.846
-0.593
0.967
-0.628
-1.167
-0.964
-0.296
0.393
1.125
-0.367
-0.295
0.319
0.655
-0.606
-0.633
0.214
-1.500
-0.750
0.643
-0.682
-0.338
0.967
0.488
0.000
0.034
1.462
0.983
0.688
0.218
-2.286
-0.316
-1.000
-2.500
-0.226
-0.250
0.445
1.275
0.093
-0.242
-0.100
-0.167
0.500
0.329
-0.237
-0.358
0.500
-0.615
-0.221
-0.184
0.490
0.904
-0.618
-0.156
-0.113
-1.833
0.833
-0.814
-0.919
0.436
-0.479
0.000
0.068
-0.318
-0.984
-0.269
0.857
0.084
-2.875
-0.679
0.571
-0.195
-0.127
-0.816
-0.452
0.667
0.603
-0.111
0.034
-0.193
-0.700
-2.625
-0.442
-0.657
-0.335
0.553
1.000
-0.444
0.500
-0.308
-0.668
-0.613
0.291
0.673
-0.375
-0.130
-0.634
-0.222
0.500
-1.000
0.322
-0.718
-1.403
0.491
0.333
-0.089
-1.453
0.664
-1.000
-0.446
-0.599
-2.000
-0.006
-0.333
0.103
0.689
-0.297
-0.375
0.700
-0.767
-0.521
0.427
-0.657
0.739
-0.154
1.042
-0.278
0.512
-0.200
-0.323
0.821
-0.957
-0.826
0.673
-0.233
-0.250
-1.100
-0.148
-0.200
-0.125
-1.267
-1.864
-0.972
0.647
-0.047
-0.410
0.545
-1.352
-0.627
-0.321
-0.824
-0.020
0.012
-0.843
-0.692
0.321
-0.417
-1.224
0.566
0.375
0.133
0.643
0.660
-0.273
-0.426
0.251
1.226
0.269
-0.511
0.476
-0.779
-0.037
0.751
0.312
-0.286
-1.000
0.078
-0.200
0.325
-0.455
-0.833
4.333
-0.250
-0.668
-0.127
0.132
-0.621
-0.729
-0.140
1.444
-0.649
-0.172
1.500
-0.386
-0.702
-0.145
0.000
-4.500
-0.011
-0.237
0.399
-0.338
2.100
-0.546
0.386
-1.044
1.338
-0.917
-0.454
-0.929
0.526
-0.634
-0.245
-0.089
-1.091
-1.429
-0.145
-0.634
0.724
1.250
-0.228
-0.385
-0.424
-0.388
0.488
-0.066
0.017
-0.350
-0.704
-0.333
-0.125
-1.300
-1.051
0.163
0.083
-0.473
-0.811
0.711
0.109
0.138
-0.558
0.800
-0.234
-0.575
-0.424
-0.333
0.444
0.608
-0.176
1.100
-0.619
-0.173
-0.200
-0.086
0.533
-0.167
-0.192
-0.553
-0.500
-0.100
-4.833
-0.728
0.500
-0.967
0.114
-0.080
-0.384
-0.641
-0.715
-0.402
-1.232
0.208
-0.113
-0.733
-0.033
0.536
-0.650
-0.720
-0.566
-0.481
2.417
-7.500
0.068
0.000
0.431
0.050
0.444
-0.369
-0.400
-0.212
1.125
0.250
0.122
-0.940
-0.466
-0.526
0.386
0.125
-0.118
-1.267
0.066
-0.580
0.110
-0.041
0.722
0.750
-8.000
-0.258
-1.000
0.192
0.140
-1.167
-1.250
-0.081
-1.286
-0.667
-0.468
0.506
-0.775
-0.429
1.124
0.247
0.000
-0.340
-0.274
0.021
0.534
-4.000
0.000
0.356
-0.267
-1.400
-0.580
-0.889
0.776
0.733
-0.048
0.426
0.062
-1.048
-0.014
0.100
0.182
0.304
-0.557
-0.629
0.750
-0.950
0.131
0.000
0.211
0.539
-0.598
-0.227
1.229
-1.000
-0.236
-0.673
-0.333
-0.582
-0.283
-0.067
-0.606
1.307
-1.208
0.533
-0.133
-0.422
-2.000
0.154
0.417
0.287
-0.081
0.591
-0.910
-0.167
-0.500
-0.683
-0.123
-0.495
-0.664
-1.127
-0.490
-0.736
0.650
0.111
0.640
0.653
0.354
-0.341
0.673
-1.037
0.791
-0.495
-0.510
-0.631
0.612
0.243
0.479
-0.686
0.250
-0.371
0.612
0.000
0.400
0.113
0.404
6.000
0.043
-0.340
0.500
0.037
1.063
0.472
1.042
0.201
-0.645
-0.638
-1.583
-0.557
-1.833
0.000
1.600
-0.746
2.182
-0.966
-0.240
0.369
-0.491
-0.661
-0.879
0.000
-0.071
-0.757
0.688
0.842
-0.508
0.062
-0.050
0.686
-2.133
-0.296
-0.798
-0.286
-2.167
-0.251
-1.333
-0.167
0.541
-0.405
-0.213
-0.077
0.833
-1.067
-0.727
-0.026
0.000
-0.434
0.331
0.551
0.964
-0.697
0.042
-0.422
0.528
0.086
0.227
0.493
0.668
-0.778
0.700
0.722
-0.281
-0.063
0.464
-0.667
-0.375
-0.556
-2.833
0.472
-0.640
0.034
0.249
-0.261
0.000
0.772
0.850
-0.230
0.551
0.334
-0.212
-0.644
0.053
-0.195
-0.632
-0.917
1.000
0.000
0.387
-0.574
0.140
0.538
-1.167
0.238
-0.431
-0.486
-3.500
-1.091
0.631
0.027
-0.500
-0.090
0.799
-0.413
0.575
-0.402
0.944
0.269
0.511
1.698
0.725
1.219
1.324
0.013
-0.778
-0.626
-0.874
0.400
-0.003
0.800
0.700
0.547
1.043
-0.345
0.281
0.500
-2.000
0.252
0.103
-0.615
0.922
-0.024
-0.299
1.341
0.250
-0.746
0.025
-0.667
-0.278
0.567
-0.721
-0.126
-0.200
-0.250
-0.576
-0.665
-0.462
0.629
-0.466
-0.303
-0.631
0.031
1.326
-0.482
-0.519
0.000
0.750
0.500
-0.812
-0.101
0.002
-1.400
-0.175
0.297
-0.477
0.643
-0.298
-0.375
0.148
-0.400
-0.784
-0.083
-0.418
-7.000
-0.629
-0.352
0.804
-0.645
0.788
0.741
-0.833
-0.160
-0.157
0.669
-0.224
-0.500
-0.098
-0.322
0.375
-0.645
1.000
0.444
0.177
-0.245
-0.348
-0.522
-0.434
-0.881
0.266
0.262
-0.363
-0.356
0.115
-0.333
-0.444
-0.145
-0.706
0.965
-0.354
0.111
-0.707
0.417
0.726
-0.523
-0.691
0.146
0.627
-0.537
0.220
-0.701
-0.111
-0.702
0.083
-0.200
-0.679
-0.668
-0.486
0.176
-0.899
0.514
0.057
-0.368
-0.894
-0.565
-0.924
0.300
0.092
-0.153
-0.833
0.387
0.065
0.576
-0.117
-0.350
-0.287
0.615
1.143
-0.408
1.879
-1.077
0.500
-0.254
0.143
-0.750
-0.537
-0.143
-0.710
-0.669
0.400
0.172
-0.562
0.327
-0.661
-0.058
-0.806
0.574
0.012
-0.541
0.297
0.278
0.219
0.393
-0.864
0.388
-0.327
0.606
-0.292
0.724
0.502
-0.681
-0.592
0.107
-0.627
-0.732
-0.585
0.077
-0.073
-0.125
0.420
-0.081
-0.555
-0.477
0.222
-0.838
0.368
0.080
-0.542
-0.724
0.711
-1.500
-0.200
0.474
0.000
0.731
0.355
-0.498
-0.658
-1.125
-1.139
0.000
0.437
0.911
-0.589
0.333
0.923
1.676
-0.326
0.064
0.875
-0.085
-0.017
-15.000
-0.511
-0.401
0.600
-0.209
0.020
0.154
0.164
-0.238
0.504
-0.696
-0.861
-0.361
-0.079
0.000
-0.604
-0.749
-0.674
-0.483
0.667
-0.500
-0.938
0.567
-0.468
-0.571
0.000
0.633
-0.618
0.607
0.797
0.106
0.101
-0.467
1.667
4.036
-0.332
-0.673
0.333
0.015
-0.342
0.821
0.750
0.694
0.500
-0.494
0.398
-0.524
-1.274
1.029
-0.490
1.556
0.125
0.691
-0.015
0.792
-0.208
-0.200
-0.075
-0.424
-0.288
-0.339
-0.096
-0.340
-0.687
0.652
-0.222
-1.250
-0.337
1.113
1.055
-0.395
0.000
0.574
0.889
0.464
-0.526
-0.140
-0.730
-0.429
0.368
0.442
0.458
-1.067
-0.016
-0.110
-0.625
0.565
0.318
0.359
-1.023
0.270
-0.731
-0.143
0.001
0.020
-0.186
0.100
-0.464
-1.800
-0.066
-0.167
1.364
-0.741
1.750
1.342
0.542
-0.380
0.524
-0.129
-0.062
-0.547
1.514
0.361
-0.781
-0.669
-0.341
1.258
-1.222
-0.253
0.162
-0.509
-0.202
-0.166
-1.755
0.600
0.766
-0.663
-0.037
-0.340
-1.073
-0.107
-0.150
0.417
-1.750
-0.403
-0.347
0.256
0.239
1.188
-0.427
-0.334
-0.732
0.000
0.000
-1.091
-0.588
0.238
1.100
-0.365
0.503
0.625
-0.222
0.007
-0.341
0.333
1.000
-0.083
0.231
-0.556
-0.837
0.420
0.750
-1.214
-0.461
-0.510
-0.512
-0.167
-0.755
-0.222
0.192
0.592
-0.486
2.807
-0.727
0.720
1.080
0.000
1.524
0.541
-0.927
0.479
-0.116
0.331
0.416
0.750
-0.656
-0.520
-1.159
-0.536
-0.453
-0.645
-0.527
0.043
-0.576
0.617
0.486
0.250
1.306
-0.361
-0.884
0.633
-1.684
0.357
0.342
-1.667
0.004
-0.532
1.000
0.547
-0.009
-1.600
-0.458
0.479
0.201
0.086
0.376
-1.750
-0.543
0.000
-0.521
0.142
0.106
-0.025
-0.528
-0.544
0.846
0.454
-0.646
-0.552
1.500
-0.509
0.159
-0.286
1.067
0.824
-0.480
0.580
-0.047
1.958
-0.534
-0.651
0.556
0.643
0.975
-0.124
-0.228
-0.091
0.355
0.367
-0.143
-0.529
-0.450
0.032
0.467
0.306
-0.113
0.537
-0.514
0.635
-0.710
-0.347
-0.647
-0.025
1.200
-0.819
0.019
-0.478
-0.711
-0.102
0.559
-0.122
-1.091
1.071
-0.516
-1.021
-0.819
0.707
-1.167
-0.690
0.797
0.515
0.143
0.833
-0.021
-0.579
0.929
0.431
-5.000
0.116
0.600
0.636
0.325
-0.612
0.667
0.500
0.300
0.700
-0.128
-0.718
-0.167
-1.212
-0.550
-1.810
-0.102
0.000
0.462
0.102
-0.157
-0.097
-0.872
-0.500
-0.100
-0.343
1.308
-3.000
-0.701
-0.583
-1.667
-0.581
0.076
0.067
0.788
-0.111
-0.399
1.000
-0.595
0.071
-0.690
0.143
-0.566
-0.858
0.031
0.311
-0.984
-0.313
-0.583
0.438
-0.214
0.079
1.207
-1.222
-0.411
0.200
0.698
-0.331
0.547
0.286
-2.000
-0.700
-0.128
-0.667
-0.747
1.000
0.313
0.622
0.420
-0.143
-0.667
-0.539
0.186
-0.261
-0.406
0.036
6.538
0.000
-0.100
-0.266
0.500
0.518
-0.767
0.057
0.387
0.159
-0.256
-0.800
-0.176
-0.471
1.556
0.448
2.527
0.567
0.555
0.281
-0.249
1.017
-0.433
1.058
0.635
-0.146
-0.415
-0.143
-0.713
-1.206
-0.286
-0.709
0.670
-0.315
0.393
0.636
-0.702
0.472
-0.436
-0.476
-0.642
-0.967
-0.050
0.356
-0.335
-1.200
-0.376
-0.536
0.261
-1.550
-0.343
-0.143
-0.661
0.000
0.205
-0.111
0.662
1.017
0.567
-1.429
0.321
0.067
1.500
-0.393
0.556
-1.067
-0.722
-0.174
-0.525
-0.236
-0.419
-0.190
-0.093
0.520
-0.073
0.689
-0.558
-0.040
-0.519
-0.173
-0.015
-0.426
0.654
-0.694
0.665
-0.200
-0.570
0.339
0.393
-0.752
-2.000
-0.286
0.041
-0.333
-0.280
0.444
0.049
-0.475
-0.436
-0.323
0.309
-0.370
0.637
1.000
0.712
-0.443
0.533
0.032
0.776
-0.703
-0.474
-0.400
-0.750
-0.367
2.222
-0.514
0.512
0.012
-0.094
-0.200
-0.169
0.940
1.035
-0.479
0.038
-0.250
-0.363
-0.500
-0.222
-0.077
-0.871
-0.302
0.667
-0.333
-1.333
-0.139
-0.728
-0.083
0.635
-0.430
0.254
0.000
0.077
1.381
0.000
0.750
9.650
0.606
0.290
0.299
-0.250
0.375
-0.400
-0.209
0.092
-0.717
0.136
0.000
0.067
1.111
-1.053
0.225
-0.319
0.411
-0.413
0.045
0.863
-2.667
-0.523
0.308
0.264
0.529
-0.438
-0.332
0.127
-0.167
-0.524
0.538
-0.500
0.818
-1.756
0.703
1.182
-0.600
0.288
-0.574
0.192
-0.396
-0.146
-0.015
-0.250
-0.019
1.294
-0.167
-0.283
-0.165
0.620
-0.500
0.904
-0.652
1.556
-2.000
-0.625
-0.767
-0.941
-0.500
0.495
0.894
-0.464
-0.042
-0.423
-3.333
-0.894
-0.152
-0.109
1.000
0.394
-0.553
-0.256
-0.208
-0.611
1.286
0.792
0.139
0.193
-0.852
0.727
-0.537
-0.389
0.783
-0.605
-0.083
-0.217
0.111
-0.098
1.286
-1.700
0.518
0.094
-0.252
3.574
1.200
-0.167
-0.537
-0.938
-0.642
-0.076
-0.587
1.165
-0.398
-0.166
-0.187
-0.371
0.333
0.432
-3.000
-0.741
-2.333
0.034
-0.272
-0.246
0.619
0.000
-0.091
0.492
-0.126
-0.863
-0.325
0.050
1.160
-1.000
-0.929
-0.343
-1.153
-0.546
-0.029
-0.743
0.505
0.500
-1.000
-1.152
-0.278
-0.486
-0.795
-1.556
-0.154
-0.365
-0.333
-0.493
0.585
0.467
0.543
-0.346
0.361
0.560
-0.486
-0.642
-1.017
0.603
0.792
-0.658
0.554
0.000
-0.741
-0.083
-0.750
-1.238
0.786
-0.286
-0.195
-0.112
-0.367
-0.645
-0.190
-0.291
0.290
0.650
-0.136
0.736
-0.212
1.458
-4.000
1.250
-0.644
0.393
0.578
0.729
-1.125
-1.286
-0.141
-0.187
0.275
0.597
0.000
-0.148
0.500
0.550
-0.335
0.500
-0.361
-0.039
-0.130
-0.644
0.792
0.367
-0.108
0.333
-0.651
0.273
-0.628
-0.509
-0.351
0.436
-0.670
-1.400
0.375
-0.971
0.486
-0.127
-0.136
-0.620
-0.559
-0.250
-0.773
0.116
-0.500
-0.342
0.405
-0.253
-1.167
-0.106
0.367
-0.512
-0.665
-0.528
-0.900
0.649
0.393
0.696
-0.613
-0.642
1.300
0.555
1.007
0.375
-0.179
-0.592
-1.125
-0.700
-0.950
-0.201
0.609
-0.410
-0.359
-0.006
-0.471
-0.062
-0.833
1.088
-0.540
0.317
1.141
0.158
0.762
-0.357
-0.225
0.065
-0.029
0.096
0.647
8.889
-0.536
-0.491
-0.486
-0.550
-1.500
-0.369
-0.389
-0.068
0.218
-0.015
0.196
-0.074
0.145
0.714
0.750
-0.018
-0.242
-0.333
-0.533
0.038
-0.447
0.414
0.286
-0.404
0.217
-0.004
-0.510
-0.585
0.336
-0.652
-0.545
-0.374
-0.934
-0.549
-0.737
0.372
0.387
-0.378
-0.605
-0.719
-0.917
-0.230
-0.025
0.296
0.033
-0.020
-0.917
-0.931
-0.250
0.000
-0.606
-0.696
-0.688
-0.724
0.000
0.523
-0.816
-2.000
-0.667
0.437
-1.036
0.100
-0.491
0.677
0.379
-0.333
-0.597
-0.377
-1.000
0.553
-0.319
-0.689
-1.200
0.727
0.149
-0.971
-0.900
-0.369
0.143
-0.043
-0.971
-0.222
-0.369
-1.571
-0.480
0.046
-0.988
0.662
-0.233
1.125
-0.325
0.369
-0.549
-0.143
0.116
0.000
0.143
1.333
0.000
-1.000
-5.125
0.780
-4.667
-0.543
-0.375
-2.750
0.000
0.081
0.708
0.014
-0.610
-1.091
-7.800
-0.611
-0.586
-0.653
-0.664
-0.696
4.333
-0.729
-0.256
-0.452
-0.769
-0.278
-0.433
-1.250
-0.356
0.375
0.410
-0.393
0.935
-0.271
-0.012
-0.601
-1.750
-8.000
0.167
0.495
0.146
0.000
0.018
-0.282
0.921
-0.654
0.518
0.425
0.458
-0.586
-0.206
0.315
-0.474
0.545
1.500
0.572
-0.111
-0.763
0.000
0.218
1.382
0.333
0.421
-0.785
-0.208
1.390
0.472
0.844
0.238
-0.867
0.230
2.611
-0.721
0.541
0.703
-0.686
1.417
-0.578
-0.643
-0.170
-1.333
1.125
1.125
0.350
0.333
0.008
0.028
0.647
6.625
0.222
-0.241
-0.283
-0.161
0.468
-0.677
-0.190
-0.400
-1.149
-3.667
-0.143
-0.145
-0.536
0.850
0.711
-0.495
-0.382
-0.143
0.106
0.684
0.031
-0.341
-0.667
-0.976
0.442
-0.302
-0.698
-1.417
-2.667
-0.169
-0.246
0.786
-0.786
0.421
0.125
0.143
-0.672
0.250
0.158
-0.378
-0.577
0.500
-1.400
0.555
0.387
-0.608
-0.704
-0.639
-0.455
-0.037
-0.800
0.492
-2.000
0.839
-0.692
0.685
0.345
-0.675
-0.433
-0.354
-0.866
-0.147
-0.497
-1.000
-0.435
-0.809
-7.889
-0.545
-3.267
1.168
0.597
-0.529
-0.005
0.442
-0.569
0.011
-0.357
-0.280
0.611
-0.702
0.022
0.355
-0.435
-0.789
-0.654
-1.125
0.700
0.708
-0.710
0.091
-0.622
-0.490
-0.526
0.686
-0.620
0.750
-0.242
-0.324
0.263
-0.500
1.110
-0.582
-0.737
-1.141
0.125
0.000
-0.583
0.689
-0.440
-1.083
-0.410
-0.580
5.962
-0.506
0.235
-0.083
-1.538
-0.519
-0.385
0.193
0.708
0.000
0.406
-0.403
-0.614
-0.437
-0.704
0.718
0.200
0.631
-0.066
0.208
-0.499
0.565
-0.980
-0.165
-0.595
-1.214
-0.067
0.632
0.147
-0.348
-0.599
-0.521
-0.527
0.008
-0.555
-0.189
0.000
-0.561
-0.579
-0.004
-0.629
-0.131
-0.612
0.443
0.626
0.558
-0.261
-0.962
-0.756
0.032
0.000
-0.723
-0.484
0.765
-0.610
-0.510
0.568
0.000
1.117
-0.286
-0.488
-0.156
0.395
-0.582
0.240
-2.050
1.863
-0.368
-0.683
0.561
0.067
-0.494
-0.743
0.635
-0.908
-0.659
-0.366
0.300
3.125
-0.086
1.083
0.061
1.111
-0.667
-1.000
0.059
0.831
-0.429
0.708
-0.433
-0.771
-0.738
0.659
0.659
-0.222
-0.139
-1.056
0.000
1.000
0.700
0.686
0.000
1.100
-0.719
-0.211
0.000
-0.149
-0.083
-0.376
-0.729
-7.800
-0.224
1.300
0.250
-0.852
-0.915
0.367
-0.651
-0.417
-0.097
0.000
-0.689
0.967
-0.727
-0.239
-0.740
-1.000
0.099
-1.048
0.701
0.143
1.125
-0.646
0.721
-0.603
0.000
-0.472
-0.337
-0.548
0.625
-0.628
-0.052
0.202
1.333
1.571
0.000
0.130
-1.100
-0.554
-0.920
-0.078
0.133
-0.213
-0.628
-0.367
-0.581
0.042
0.857
0.093
-0.476
0.185
-0.545
0.143
-0.671
-0.672
-0.200
0.000
0.413
-0.119
-0.043
-0.384
-0.609
-1.039
0.583
-0.640
0.254
0.962
-0.118
0.036
-0.572
0.083
-0.747
-0.612
-0.235
-0.751
0.141
-0.231
-0.236
-0.430
3.889
-0.500
-0.109
0.686
0.000
0.367
0.714
0.422
-0.660
2.556
-0.318
-0.393
-0.154
1.952
-0.604
-0.483
1.333
-1.035
-0.628
0.333
-0.125
-0.931
0.200
-0.199
-0.514
-0.452
0.793
-0.661
-0.476
-0.820
0.229
0.000
-0.588
-1.033
0.000
-0.605
0.715
-0.503
-0.582
-4.000
8.933
0.000
-0.667
0.012
-0.671
0.440
0.085
0.221
-1.000
-0.671
0.000
0.698
-0.203
-0.436
-0.520
1.100
0.525
-0.618
-0.682
-0.023
-3.900
-0.269
-0.555
-0.584
-0.700
1.300
-0.655
0.137
-0.593
0.393
-0.490
-1.327
-0.800
0.800
0.435
0.058
-0.253
0.424
0.450
-0.329
-2.750
0.900
-0.540
-0.703
-0.211
-0.366
0.496
0.535
0.680
-0.363
-0.513
-0.510
-0.540
1.200
-0.917
-1.067
0.114
-0.524
-0.723
0.674
-0.137
0.952
-1.333
-0.039
-0.387
0.640
0.647
-0.604
-0.091
0.650
-0.273
0.046
0.518
-0.259
0.095
0.365
0.573
0.458
-0.599
-0.200
0.963
-0.528
1.143
-0.833
-0.676
0.118
-0.200
0.556
-0.599
0.100
-0.603
0.418
-0.250
-0.657
-0.156
-0.824
-0.708
-0.549
-0.793
0.176
-0.197
0.341
-0.262
-0.718
0.625
0.237
-0.665
0.275
-0.114
-0.062
-0.235
0.167
1.643
-0.083
0.754
-3.167
-0.200
-0.067
0.319
-0.048
0.077
-1.857
-0.658
-0.318
-0.605
0.000
-0.082
0.086
-0.222
-0.180
-0.603
0.575
0.474
-0.157
0.452
0.005
1.218
0.254
-1.400
-0.083
0.419
-0.134
0.067
-0.583
-0.854
-0.582
1.071
0.536
-0.220
0.576
-0.630
0.167
-0.262
0.536
-0.318
-0.604
-2.700
0.130
-3.233
1.000
-0.529
-1.321
0.133
0.072
0.000
-0.276
-0.486
-0.023
-0.624
-0.900
-0.469
0.713
-0.678
0.254
0.200
-0.608
0.167
0.260
-0.547
-0.616
0.104
-0.507
1.091
-0.723
-0.689
0.125
0.422
0.000
-0.812
-0.250
0.156
0.095
-0.867
-0.547
0.453
-0.189
-0.605
-0.828
0.581
3.000
-0.493
-0.450
1.179
-0.458
-0.602
-0.384
-1.278
-0.127
-0.707
-0.572
-0.695
-0.002
-0.210
-0.130
0.000
-0.609
0.407
-0.480
0.615
-2.667
0.000
-1.333
-1.618
0.409
-0.125
-0.280
-0.466
0.675
0.000
1.750
-0.250
0.511
0.533
-0.109
-0.352
-0.663
-0.502
0.182
-0.217
-0.723
0.312
-0.005
-0.058
0.464
-0.026
-0.071
-1.500
-0.660
-0.367
0.418
-0.396
-0.360
0.125
0.375
-0.289
1.000
0.520
-0.247
-0.235
0.000
-0.469
0.401
-0.575
-0.256
-0.327
2.350
1.071
-0.073
-0.487
0.245
-0.749
0.138
0.582
-0.224
0.463
0.488
1.332
-0.200
-0.002
0.000
0.807
0.896
-0.560
1.042
0.583
-1.167
0.064
-0.373
-0.611
-1.262
0.239
-0.444
0.000
0.560
-0.972
-0.191
-0.351
-0.167
-0.559
-0.162
1.063
-0.181
-0.143
-0.379
0.194
-1.667
-0.340
0.021
0.166
-0.762
-0.059
-0.444
-0.286
5.750
-0.146
-1.000
0.549
-0.338
-0.649
1.463
1.222
-0.722
-0.581
-0.290
0.000
-0.037
0.250
-0.445
0.102
0.491
0.833
1.000
-0.178
-4.000
0.250
-1.005
-0.500
1.000
-1.077
0.243
-0.903
0.026
0.575
-0.737
-1.575
-0.375
0.048
-0.309
-0.034
0.724
-0.950
-0.573
-0.122
1.167
-0.293
-0.667
0.262
-0.640
0.174
-0.886
-0.659
0.250
-0.408
-0.950
0.673
0.651
0.829
-1.286
-2.730
0.182
-0.502
-0.306
-0.357
-0.458
0.375
-0.297
0.950
0.902
-0.619
-0.293
-0.138
-0.500
-0.193
-0.133
0.000
0.309
-1.477
0.421
-4.167
-0.533
0.633
-0.727
-0.249
-0.362
1.045
0.200
0.669
-1.905
-0.209
-0.124
0.484
-0.008
-0.872
-0.623
-0.375
-0.968
0.714
-0.664
-0.590
-0.403
-0.578
0.083
0.091
-0.462
0.489
-0.905
-0.262
-0.186
-1.250
0.617
-1.833
-0.087
-0.270
-1.500
0.167
-0.446
0.520
-0.541
0.535
-0.800
0.000
0.308
-0.556
0.186
0.351
0.000
-2.150
-0.225
-0.576
-1.231
0.639
-0.255
-0.223
0.523
-0.917
-0.032
0.464
-1.182
0.068
-0.653
-0.738
-0.911
6.500
-3.150
0.392
-0.612
-0.269
-0.042
3.429
0.833
0.513
0.916
0.598
-1.000
-0.250
0.071
-0.670
-0.738
0.231
-0.190
-0.132
-0.706
0.713
-1.278
-0.262
-0.740
-0.198
-0.554
-0.454
0.000
0.875
-0.064
-0.195
0.505
0.073
0.722
-0.125
-0.610
0.793
-0.572
0.294
-1.133
-0.152
0.592
0.081
-0.051
-0.302
0.368
-1.375
-0.686
1.000
0.416
0.432
0.871
1.611
0.053
-0.504
-0.278
-0.033
0.000
0.035
-1.800
-0.400
-0.614
-0.446
0.270
0.499
-0.098
-0.702
0.366
-0.404
0.912
0.776
0.080
0.023
-0.482
-0.653
0.276
-1.569
-3.500
0.833
0.551
-0.267
-0.510
-0.614
0.769
-0.182
-0.448
0.000
0.478
0.001
0.383
-0.475
-0.078
-0.788
0.934
-1.036
-0.564
0.067
0.535
-0.739
-0.658
-0.848
0.339
-0.539
-0.083
-0.533
0.447
-0.604
-0.529
-0.410
1.150
-0.333
-0.346
-0.767
0.596
-0.047
0.235
0.786
-0.771
0.643
0.628
-0.502
-0.500
0.006
-1.220
0.071
-0.164
-0.657
-1.167
-0.565
0.250
-0.169
-0.109
-0.447
-0.690
-0.476
-0.311
0.015
-4.333
0.000
-0.598
0.008
4.071
-0.629
-0.057
-0.680
-0.411
-0.944
-0.839
0.686
-0.629
-0.574
0.695
-0.333
-0.635
-5.857
0.976
-0.854
-0.096
0.433
0.800
-0.111
0.000
0.633
0.928
-0.154
-0.856
-0.263
0.181
-0.400
-0.143
-0.582
-0.617
2.154
-0.368
-0.008
0.608
0.400
-0.166
-0.516
-0.689
-0.313
-0.643
-0.462
0.002
0.306
1.000
-0.526
0.343
1.500
-0.200
0.522
1.100
-0.700
0.519
-0.347
-0.493
0.331
-0.368
0.800
-0.718
0.509
-0.616
0.396
1.083
0.765
0.000
-0.474
-0.143
-0.339
-1.285
0.867
-8.000
0.547
0.398
0.702
-1.333
-0.399
-0.087
0.154
0.031
-0.694
-0.038
-0.035
-0.004
0.753
-0.694
-0.311
0.627
-0.978
-1.027
-0.542
-0.792
0.576
-0.610
-0.429
-0.278
-0.508
-0.302
0.393
-0.660
-0.092
-1.182
-0.483
-0.444
-0.639
0.595
-0.652
-0.190
0.452
0.820
0.123
0.250
-0.477
-0.976
0.142
0.555
1.500
-0.617
0.597
0.530
0.429
0.795
0.654
-0.698
-0.174
-0.111
-0.532
-0.095
-0.565
0.508
-0.356
0.028
-4.500
-0.724
1.867
-0.109
-0.637
-0.055
0.571
-1.023
-0.500
0.198
0.665
-0.195
-0.220
-0.090
-0.155
0.456
-0.341
0.588
-0.590
-0.478
0.250
0.217
-0.556
-0.513
6.571
-0.518
0.361
-0.211
-0.499
0.258
0.708
-0.823
-0.603
0.699
-1.217
0.104
-0.494
-0.473
0.070
0.884
-0.655
0.755
3.000
-0.716
-1.083
0.357
-0.500
0.847
-0.374
-0.679
0.120
-0.288
-0.411
-0.319
-0.496
-0.358
-3.857
0.383
1.077
-0.448
0.831
0.433
0.381
-0.786
0.129
2.244
-0.142
0.578
-0.908
0.564
-0.694
-1.727
-0.587
-0.652
0.833
-0.401
-0.062
0.000
-0.948
0.203
0.259
0.604
0.370
0.053
-0.697
-0.684
0.000
1.139
-0.385
1.033
-0.451
0.621
3.656
-0.178
-0.750
0.393
-0.569
-0.206
0.129
-0.076
0.074
-0.143
1.167
0.589
-0.214
0.273
-0.689
-0.704
-0.010
-0.690
-0.857
-0.515
-0.815
-0.200
0.078
-0.799
-0.400
-1.625
1.163
-0.628
-0.443
-1.583
-0.171
-0.393
0.050
0.400
-0.551
0.006
0.213
0.821
-0.210
0.400
-0.294
0.008
0.168
-0.472
0.750
3.059
-0.962
-0.182
0.667
-0.145
0.875
0.107
0.667
1.083
0.333
0.171
0.020
0.184
-0.243
5.727
0.152
0.367
-0.484
-0.380
0.810
0.599
-0.500
-0.143
0.523
0.000
0.548
-0.455
-0.532
-0.558
0.712
0.472
-0.841
0.273
-0.320
0.593
-0.398
-0.176
-0.653
-0.280
0.078
0.717
-0.645
0.179
-0.691
-0.233
-0.479
-0.478
-0.333
1.143
0.195
0.167
-1.375
-0.621
0.697
-0.683
-0.118
-1.000
-5.000
0.237
-1.633
-0.764
-0.715
-0.718
0.255
-0.725
-0.074
-0.174
-1.250
-0.623
-0.143
-0.705
0.536
-0.580
0.513
0.235
-1.833
-1.905
0.389
-0.167
-1.038
-0.349
0.012
0.302
-0.355
-0.612
-0.130
0.356
-0.685
0.143
0.654
0.090
0.310
-0.514
0.281
0.625
-0.073
-0.082
-0.591
0.235
-0.099
-0.164
-0.603
0.171
0.595
-0.086
0.111
-0.201
-0.711
0.143
0.472
0.136
-0.543
0.154
-0.497
0.595
-0.462
-0.686
-0.970
-0.108
-0.273
0.430
-0.708
0.327
-0.424
-0.458
-0.100
-0.517
-0.548
-0.284
-0.168
1.197
-0.095
-0.623
-0.273
-0.343
-0.508
-0.286
-1.000
-0.414
0.127
-0.579
-0.568
0.167
-1.118
-0.981
-0.241
-0.310
-0.553
-0.196
0.317
-1.000
0.026
0.451
1.750
0.722
0.654
-0.083
-1.000
-0.571
0.917
-0.386
-0.881
-0.185
-0.581
0.004
-0.231
-0.941
-0.499
1.143
-0.622
0.118
-1.327
-0.130
-0.508
1.308
-0.241
0.271
-1.048
-0.624
-0.672
-0.605
-0.700
-1.500
-0.344
0.154
0.708
0.983
0.067
-0.950
0.098
1.242
-0.653
-1.133
-0.363
-0.444
-0.267
0.654
-0.300
-0.143
1.350
1.000
0.000
0.070
0.033
0.603
-0.520
-0.257
-0.214
0.730
-0.797
0.820
0.757
-0.176
-0.780
-0.612
-0.673
0.511
-0.694
3.583
0.470
-0.448
1.166
-0.403
-0.580
-0.695
-0.657
0.709
0.399
1.125
-0.049
0.273
1.355
-0.036
-0.743
-0.247
-0.655
-0.333
0.706
0.755
-0.693
-1.000
1.607
-0.186
1.235
2.167
0.107
0.387
0.575
-0.428
1.089
0.727
-0.375
0.200
-0.453
0.667
-0.377
0.504
-0.056
-0.444
-0.415
-0.284
-0.074
0.567
-0.190
0.591
-0.602
0.055
1.167
-0.305
-0.306
1.167
-0.655
0.000
0.441
0.145
0.453
0.564
-0.690
-0.606
-0.371
-0.571
-2.333
3.250
-0.565
-0.513
-1.364
0.343
1.300
0.643
1.125
-0.417
0.102
-0.641
-0.567
0.746
0.691
0.596
0.387
-4.800
0.178
-0.514
0.583
-0.750
1.543
-0.600
0.407
-0.357
0.687
2.500
0.891
1.194
0.772
-2.571
0.035
0.899
-0.779
0.000
1.332
-0.423
0.250
-0.423
0.584
1.719
0.667
-1.748
0.143
-0.547
-0.743
-0.712
-0.142
-0.516
0.405
-0.950
-1.203
-0.737
-1.000
0.615
-0.200
-0.176
-0.135
1.125
-0.381
-1.102
1.121
0.447
-1.167
0.536
0.393
-0.636
1.000
0.083
0.076
-0.620
-0.694
-2.000
-0.461
-0.750
-0.215
-0.399
-0.581
1.950
0.924
0.500
0.357
-0.276
-0.485
-0.005
-0.920
0.325
-0.287
-0.457
-0.130
-0.561
-0.062
0.719
-0.352
-0.534
-1.500
0.667
-0.385
1.662
-0.738
-0.214
-0.831
-0.157
1.938
0.585
-0.351
-0.248
-0.194
-0.257
-0.649
-0.742
-0.241
-0.633
-0.754
0.500
-0.020
-6.750
-0.668
-0.200
0.335
-0.010
-1.071
-0.622
0.858
0.673
-0.262
-0.300
1.000
-0.200
0.333
0.636
-0.936
-3.571
0.017
0.504
-0.313
0.000
-0.588
0.393
1.095
1.362
0.493
-0.166
0.590
0.000
-1.500
0.187
-0.062
0.362
0.434
-0.705
0.010
-0.243
-0.167
0.238
0.543
0.396
-0.533
-0.119
-0.275
-0.237
0.167
1.096
0.183
-0.469
-0.525
1.619
-0.305
-0.100
-0.509
-0.062
-0.593
-1.000
-0.489
-0.143
-1.383
-1.056
1.345
-0.034
-0.216
-0.751
-0.702
-0.755
-0.659
0.337
-0.196
-0.100
0.225
-0.423
-0.582
0.000
0.333
-2.222
0.867
0.224
-0.667
-0.315
-0.801
-0.500
-0.469
0.055
0.053
-0.083
-0.494
-0.250
-0.310
0.476
0.069
-0.089
0.433
-1.857
-0.762
0.000
0.096
-0.023
-0.630
-0.313
0.864
0.564
-1.032
-1.036
0.164
-0.542
1.892
0.185
0.381
-0.770
-0.042
8.667
-0.245
-0.726
0.558
-0.911
-0.486
-0.031
-0.393
0.004
-1.116
-0.326
-6.857
-2.618
0.967
-0.227
-0.483
0.111
-0.441
1.000
0.611
0.860
-0.636
0.061
-0.967
0.167
-2.000
0.360
-1.222
-0.606
-0.143
0.397
-0.451
0.456
-0.424
0.333
-0.726
0.431
0.496
0.742
-0.721
-0.115
-0.374
-0.328
-0.009
-6.000
-0.801
-0.143
0.395
0.048
-0.062
-1.389
0.533
-0.171
0.000
0.204
-0.364
0.491
0.239
-1.091
-0.575
-0.411
0.119
0.256
0.822
-0.608
-0.643
-1.333
0.289
-0.866
-0.642
0.235
-0.250
-0.457
0.083
-0.500
-0.400
-0.385
-0.089
0.167
0.692
0.833
-0.595
-0.798
0.459
0.000
-1.202
-0.664
-7.000
0.491
-0.287
0.167
-1.005
-0.200
-2.444
-0.497
0.094
0.064
-0.429
0.380
-1.000
0.652
-0.183
-0.236
0.714
0.070
0.328
-0.172
-1.062
-0.139
-0.167
0.706
0.291
1.190
-0.604
-0.296
0.081
-0.027
0.900
-0.808
-0.200
-0.535
0.100
-0.932
0.136
-0.417
-0.654
-0.333
-1.300
0.486
-0.628
0.367
-0.497
-0.618
-0.441
-0.372
-2.000
0.656
-0.818
-0.810
0.578
0.724
-4.000
-0.330
-0.672
1.014
-0.141
0.000
-1.167
-0.323
0.143
1.055
-0.520
-0.525
-0.543
-1.222
0.641
0.493
0.666
-0.042
-1.458
0.308
-0.124
-0.167
0.107
0.367
1.367
1.571
0.891
0.506
-0.764
0.000
-0.436
0.453
-0.788
0.400
0.537
-1.475
-0.590
0.650
-0.493
-0.656
-0.591
-0.549
-0.780
-0.127
-0.655
-0.943
0.700
0.159
0.667
0.097
-0.387
-0.287
-5.500
-0.463
-2.233
-0.270
0.389
-0.990
-1.369
-0.821
0.289
-0.572
0.328
1.250
0.614
0.000
0.783
-1.100
0.150
0.269
-0.059
-0.439
-1.083
-0.771
-0.200
0.766
0.000
-0.765
-0.309
0.056
-0.608
-0.208
-0.664
-0.587
0.016
0.101
-1.200
-0.820
2.220
-0.730
-0.344
0.174
-0.663
-0.083
-0.387
-0.212
0.333
-4.389
-0.531
-0.557
-0.182
-0.070
-0.461
-0.769
0.177
-0.622
0.240
-0.074
-0.434
0.111
-0.544
-0.227
0.381
-0.690
-0.386
-0.357
-0.164
-0.671
-1.087
-0.648
-0.444
0.009
0.200
1.500
-0.678
-0.310
0.289
0.583
-0.091
-0.152
-0.438
0.367
-0.006
3.231
-0.283
-0.695
0.710
0.415
-0.106
0.536
-0.668
0.512
-0.579
-1.598
-0.820
-0.377
-0.623
-0.574
-0.812
-0.178
2.667
0.119
-0.512
0.874
-0.579
-0.381
0.200
-0.224
1.889
0.893
0.500
-7.000
0.940
1.250
-0.833
0.903
0.333
-0.206
0.043
-0.412
0.443
-0.744
0.384
0.242
0.111
-0.616
0.000
0.052
-0.259
0.339
0.288
0.151
0.074
-1.700
-0.720
-0.676
-0.676
-0.467
-0.354
-0.610
-0.431
-0.881
-0.512
0.231
0.250
0.125
-0.553
0.575
-0.515
0.000
0.644
0.269
-0.538
-0.500
0.506
-0.493
-0.667
-0.704
-0.516
-0.255
-0.543
-0.143
0.293
0.333
0.783
-0.615
-0.675
0.613
0.167
0.156
0.750
0.090
-2.329
-0.350
0.657
-0.216
-0.189
2.295
-0.500
-0.190
0.140
-0.333
0.160
-0.511
0.417
-0.790
-0.969
-0.274
-0.591
-0.556
-1.350
-0.936
-1.750
-0.721
-0.344
-0.642
0.552
1.250
-0.362
-0.595
0.158
-0.603
1.500
-0.298
-0.275
-1.500
0.603
0.182
-0.535
-0.055
-0.955
0.754
0.167
-0.250
-0.216
-0.074
-0.414
-0.512
2.000
-0.353
-0.414
0.469
-0.553
-0.331
0.599
0.567
0.242
-0.509
-0.656
0.000
-0.455
0.006
0.676
-0.724
-0.500
0.600
-0.253
-0.900
0.429
-0.167
1.154
0.000
-0.632
-0.169
-0.259
0.038
0.080
-0.578
-0.621
-0.629
0.446
1.150
-0.598
-8.000
-0.210
0.048
-0.713
0.237
-0.310
-0.312
-0.135
0.557
-0.329
-0.142
-0.505
1.136
-0.091
-0.894
-0.400
0.899
-0.305
-0.554
-0.111
0.010
-2.083
0.375
0.050
0.333
-0.500
-0.668
-0.736
-0.917
-0.404
-0.796
0.320
-0.389
-0.367
-0.527
0.091
1.167
-0.147
1.400
-0.086
-0.672
-0.363
-0.776
-0.005
0.620
-0.389
0.000
-0.724
0.893
0.000
0.585
-0.451
-0.400
-0.266
-1.067
0.195
-0.815
-0.119
-0.118
-0.652
-1.042
-0.711
-2.667
-0.463
-0.669
-0.215
0.100
-0.200
0.000
-0.775
0.447
0.000
-0.354
-0.145
0.262
-0.327
-0.614
0.308
0.361
-0.575
0.400
1.333
-0.281
-0.750
0.238
-0.426
0.450
-0.578
0.056
-0.018
-0.444
0.575
1.584
1.143
-0.444
-0.333
-0.554
0.000
-0.692
0.000
-0.520
0.412
-0.437
-2.667
-0.556
0.600
-0.238
2.212
-0.486
-0.667
-0.820
-0.156
0.554
-0.200
1.153
-0.692
2.337
-0.328
-0.301
-0.695
0.624
-0.799
-0.893
-0.142
-0.524
-0.411
0.898
1.500
0.000
0.271
-1.072
-0.206
0.772
-1.126
0.700
-3.500
0.096
2.161
-0.298
0.490
0.000
0.521
0.398
0.536
-0.455
0.000
0.417
-0.838
0.270
-0.456
0.167
-0.709
0.000
-0.789
-1.333
-0.619
-0.800
0.196
-0.207
1.081
-1.023
0.060
0.287
-0.231
0.111
-0.333
1.000
-0.782
-0.566
0.012
-1.093
-0.500
-0.097
-1.229
-0.664
-0.587
0.634
-0.077
-1.009
-0.333
-0.491
0.091
1.146
0.817
-0.203
-0.404
0.204
-2.667
-0.263
1.600
-0.506
0.240
-0.033
-0.880
0.059
0.319
0.000
0.000
-0.613
-0.553
-0.540
-0.421
0.000
0.138
-0.887
0.611
0.447
-0.679
1.286
-0.700
0.125
-0.150
0.376
-0.073
0.873
-0.054
-0.633
0.120
-0.701
-0.610
-0.187
0.820
0.068
-1.500
0.514
-0.622
-0.646
0.000
0.682
-0.586
-2.083
-0.361
1.183
0.567
0.056
-0.502
-0.171
-1.250
-0.285
0.732
-0.603
-0.486
-0.559
1.465
-0.420
-0.526
-0.754
-1.452
0.000
0.750
-0.434
0.333
0.144
-0.410
0.411
-0.637
0.700
0.444
1.333
-0.559
-0.635
-0.576
-0.333
-0.733
-0.598
2.182
0.206
0.252
0.266
-1.050
-0.806
0.106
-0.190
-0.492
-0.029
0.717
1.125
0.549
-0.083
-0.462
-1.107
-0.121
-0.099
0.008
-0.153
-0.412
3.300
0.766
0.450
-0.344
-0.696
-0.600
-0.125
-0.500
0.721
-0.473
-1.800
0.333
-0.167
0.057
0.554
-0.169
1.668
0.665
0.031
0.676
-0.027
0.203
-0.466
0.386
0.200
-0.341
-0.738
-0.311
0.451
-0.405
-0.058
0.214
0.583
0.357
-0.431
-0.577
-0.011
-0.529
-0.714
0.058
0.452
-0.964
-0.417
-0.000
0.230
-0.320
-0.510
0.442
-3.357
-0.212
1.167
-0.501
-0.361
-0.114
-0.406
-1.154
-0.426
0.212
0.584
0.504
-0.397
0.417
-0.553
-1.667
-0.654
0.169
-0.824
0.452
0.333
-2.250
0.534
0.607
-1.022
-0.353
-0.301
1.324
-0.249
-0.390
-0.737
-0.643
0.083
-0.538
-4.500
0.646
0.167
-0.151
-0.015
-0.690
0.468
-0.066
0.662
-0.601
-0.488
-0.700
-0.261
-0.280
0.375
-0.119
0.752
0.500
-0.693
0.036
-1.750
0.621
-0.109
0.633
0.256
0.000
0.333
0.154
0.190
0.250
-1.138
-0.562
-0.132
0.578
-0.371
-0.257
-0.561
-0.628
1.147
0.212
0.795
-0.230
-0.556
0.178
-0.771
-2.698
0.746
0.000
0.157
0.877
-0.583
-0.450
-0.325
0.689
-0.520
1.153
-0.419
-0.150
-0.060
1.950
0.655
0.296
0.050
-0.089
-0.174
0.536
-0.537
2.818
-1.333
-0.562
-0.118
-0.642
-0.647
-0.121
-0.231
-0.265
0.000
0.609
0.181
-0.414
1.091
-6.318
-0.075
-0.551
-0.466
-0.012
-0.472
0.120
-1.200
-0.548
0.215
0.514
-0.336
-0.576
0.000
0.000
0.750
-0.233
-0.583
-0.970
0.016
0.081
-0.605
-0.137
0.026
-0.220
-0.736
-0.367
0.303
-1.000
-0.444
-0.641
-0.553
-0.730
0.788
0.000
0.000
0.355
0.001
-2.500
0.139
-0.533
0.683
-0.084
-0.268
1.143
0.258
0.090
-0.227
-0.233
-0.097
-0.178
0.430
0.500
-0.499
-0.548
0.937
0.471
-0.054
0.000
-0.286
-0.532
0.170
0.631
0.386
0.559
-0.676
0.641
1.286
-0.665
-0.502
-0.376
-0.203
-0.272
0.202
-0.376
0.045
-0.018
0.093
-0.438
0.655
0.403
0.638
-0.183
-0.957
-0.041
0.784
0.551
0.215
-0.643
-0.489
-0.568
0.745
0.193
-0.333
-0.894
-0.879
-0.491
-0.520
-0.127
0.250
-0.071
-0.230
-0.062
-4.000
0.500
-1.152
-0.624
-0.392
1.111
0.840
-0.012
-0.542
-0.593
0.485
0.537
-0.091
-0.148
0.337
-0.216
-0.606
-0.500
0.121
-1.111
0.167
-0.326
-0.568
-1.600
-0.238
3.222
-0.548
-0.583
0.000
0.785
0.098
-0.085
0.855
-0.361
0.041
0.065
0.461
-0.081
0.500
0.480
-0.439
-0.437
0.407
0.045
-0.333
0.433
-0.250
-1.467
-0.655
-0.698
-0.151
-0.367
-0.524
0.478
-1.193
0.777
0.277
-0.304
0.366
-0.211
-0.264
-0.737
-0.629
0.826
0.630
0.455
0.043
0.118
-0.738
-0.638
0.108
0.149
-0.408
0.031
-0.679
-0.379
1.000
0.761
-1.500
0.171
0.320
0.540
-2.333
0.405
0.000
-0.369
-0.608
-0.117
-0.573
0.466
0.400
-0.250
0.293
1.020
0.154
-0.156
-8.889
-1.000
0.000
1.036
-0.710
-2.667
-1.091
-1.067
-0.490
-0.487
-0.029
-0.439
0.677
-0.797
-0.425
-0.361
-0.590
0.722
0.605
0.523
0.539
-0.004
0.364
-0.259
-0.091
-1.750
-0.386
-0.290
-0.210
-0.744
-0.248
-0.735
0.653
-0.488
-0.691
-0.192
-0.778
-1.143
0.365
0.906
0.653
6.818
-0.764
-0.500
-0.186
0.455
-0.886
0.098
-0.276
-0.125
0.154
0.205
-0.866
-0.432
0.189
-0.106
-0.800
-0.812
0.716
-0.584
0.796
0.081
-0.272
0.232
-0.186
0.349
-0.333
-0.345
-0.457
0.400
0.000
0.109
0.274
-0.600
-0.279
0.750
0.668
-0.293
-0.167
-0.864
0.000
0.689
-0.094
0.158
0.694
0.423
-0.142
1.000
-0.100
0.361
-0.170
-0.062
-0.647
0.736
-0.291
1.103
0.643
0.500
-0.700
-0.043
-0.677
-0.164
0.082
-0.551
-0.421
-0.150
-0.505
-0.839
-0.710
0.321
0.684
0.536
0.159
0.286
-0.630
-0.438
0.083
-0.583
-0.667
0.914
-1.321
0.000
0.910
-0.326
0.750
0.764
-0.356
-0.644
-0.578
-0.571
0.358
-0.424
-0.372
-0.854
-6.000
-0.341
0.733
-0.724
0.607
-0.216
-0.621
0.067
-0.394
0.077
-0.364
-0.351
-0.567
0.267
-0.213
-0.784
-0.287
-0.333
-0.794
-0.750
-0.500
-0.546
-0.582
-0.615
-0.863
0.556
-0.351
-0.667
-0.590
0.194
-0.167
-0.690
-0.687
-0.615
-0.253
-0.759
-0.205
-0.800
1.114
-0.522
-0.139
0.200
-0.945
0.017
0.439
-0.800
0.659
0.214
0.000
1.200
-0.601
0.574
-0.717
0.227
-0.587
-0.646
0.298
-0.102
-4.000
0.307
-0.345
-0.167
0.514
-0.043
0.591
0.583
-0.362
0.000
-0.584
-0.476
-0.091
-0.677
-1.000
-0.688
0.000
0.367
0.200
-0.592
-0.340
-0.153
-0.564
0.726
0.425
-0.524
-0.705
-0.724
-0.629
-6.333
1.067
4.211
-0.062
1.267
-0.521
-0.463
-0.604
0.111
0.719
0.679
-0.367
0.178
-0.716
0.726
-0.182
-0.482
-0.271
0.505
0.000
-1.444
0.497
-0.529
3.250
1.235
-0.517
-0.500
0.686
-0.543
-0.833
0.058
-0.454
0.615
0.646
-0.667
0.000
0.717
-1.857
-0.213
-0.125
-1.375
-0.273
-0.143
0.466
-0.678
-0.616
0.794
0.575
-0.282
0.238
-0.047
-0.629
-0.673
-1.500
-0.500
-0.793
-0.208
0.417
0.083
0.792
0.695
-0.439
0.551
-0.280
0.559
0.041
-0.629
-1.200
-0.096
-0.700
0.786
-0.051
-1.400
0.025
0.074
0.743
-0.581
0.374
-0.500
0.857
-3.500
-0.867
-0.128
-0.305
-0.349
0.463
-0.857
0.514
0.782
0.391
-0.651
-0.483
-0.033
-0.329
-0.094
0.056
-0.207
-0.254
0.143
-0.754
0.568
1.000
-0.466
0.128
-0.455
0.083
-0.886
-0.010
-0.092
-0.054
-0.929
0.493
0.537
-0.614
-0.441
2.246
-0.686
0.500
0.080
0.273
-7.750
-0.550
0.149
-0.364
-0.312
-0.767
-0.098
-0.691
-0.204
0.821
0.238
-0.100
-0.065
-0.130
-0.674
1.083
0.879
-0.676
-0.146
-0.327
-4.800
-0.496
0.818
-0.092
-1.400
0.000
0.810
0.540
0.343
0.605
0.237
0.010
0.444
1.143
0.000
0.077
-0.483
-0.312
0.000
-2.000
0.072
-0.226
-0.778
-0.254
-0.452
-0.504
-0.358
0.000
0.992
-2.000
-0.300
-0.394
-0.495
-1.000
0.250
-0.238
0.661
0.209
-1.000
-0.643
0.274
-0.719
-0.238
0.000
-0.943
-0.735
0.997
0.000
-0.878
-1.000
-1.500
-1.460
-0.559
-1.114
-1.057
-0.449
-0.361
0.404
1.000
0.685
0.924
1.095
-0.515
0.083
-0.096
0.273
0.746
-0.471
-0.490
-0.380
-1.000
-0.481
-0.446
-0.108
0.092
-0.170
-0.952
-2.091
-0.348
-0.300
-0.489
0.077
0.000
-0.500
0.757
-0.769
-0.238
0.733
-0.547
-0.200
-0.487
-0.608
-0.250
0.534
0.087
0.671
-0.750
0.111
-0.084
-0.533
0.692
-4.500
-0.258
0.000
-1.500
-0.292
-0.250
-0.723
0.343
0.795
3.250
-0.510
-0.343
0.005
-0.463
0.000
-0.678
0.719
-0.275
-0.208
0.825
-0.391
-0.139
-0.121
-1.250
-0.038
-0.575
-0.519
-0.566
-0.112
0.333
-0.048
0.731
0.451
-0.373
-0.343
0.095
-0.049
-2.000
0.455
-0.378
-0.900
0.333
-0.334
0.570
1.214
-0.665
-0.174
-0.100
-0.140
-0.576
0.000
-0.852
-0.018
0.406
1.042
-0.627
0.018
-0.083
0.250
-0.590
0.135
-0.385
-0.362
-0.367
0.250
0.000
-0.421
-0.663
0.133
-0.946
-0.500
0.117
-0.566
0.767
1.143
0.182
-0.691
0.752
-0.626
1.551
-0.333
0.000
-0.078
0.509
-0.678
0.061
0.000
-0.569
-1.333
-0.514
0.133
0.938
0.125
1.753
1.071
0.127
0.957
-0.364
-1.042
-0.029
-0.810
0.223
-0.333
0.599
0.421
-0.186
0.750
-0.577
-0.700
0.143
-0.344
0.843
-0.182
0.124
0.000
-0.925
-0.318
-1.500
0.167
0.795
0.429
-0.454
-1.800
-1.265
0.900
-1.113
-0.615
0.086
-0.723
-0.518
0.000
0.552
0.723
-0.572
-0.524
-0.546
-0.286
-0.806
0.265
-0.726
0.019
-0.333
-0.717
0.016
-0.576
-0.058
-0.360
-0.625
-0.380
0.693
-0.397
-1.000
-0.246
-0.399
-0.507
-0.152
-0.459
-0.670
-0.250
-2.194
-0.685
-0.475
-0.555
-0.641
-0.505
-0.167
-0.314
0.333
-0.632
-0.201
-0.421
-0.246
0.000
-1.933
-0.921
2.300
-0.383
0.394
-0.762
-3.857
0.178
-0.150
-0.487
0.725
0.452
-0.167
0.654
-0.961
-0.174
0.375
-0.111
-0.192
-0.644
-0.641
1.420
-0.518
1.143
0.536
0.766
0.795
0.020
-1.133
-0.420
0.389
-0.750
-1.955
0.062
-0.687
-0.655
0.476
0.419
-2.238
-0.593
0.000
-0.789
-0.242
0.231
-0.744
-0.261
0.312
0.577
1.200
-0.500
0.000
-0.788
0.283
-0.929
-0.666
-0.733
0.045
-0.650
0.046
-2.125
-0.685
-0.341
-0.470
1.000
0.803
0.304
-0.519
1.352
0.450
0.049
0.108
0.492
0.529
-0.857
0.420
0.087
1.250
0.917
-0.719
0.407
-0.857
-0.100
0.651
1.178
-0.667
-0.604
0.254
-0.684
-0.231
0.734
-0.288
-0.600
0.703
-0.672
-0.737
-0.711
-0.275
0.445
0.083
0.000
0.264
-0.740
0.492
-0.835
-0.222
0.000
-0.767
3.571
0.443
-3.000
-0.677
0.201
-0.798
-0.040
0.000
0.000
-0.482
-0.811
-0.282
0.890
0.442
0.221
-0.060
-0.613
-0.676
-2.400
-0.684
-0.553
0.000
0.498
0.643
1.250
-0.338
-0.727
-0.732
0.333
0.606
-0.713
0.361
-3.071
-0.107
0.308
-1.000
0.385
0.133
0.528
0.393
-0.661
0.105
0.292
-1.905
0.625
0.619
-0.642
-0.348
-0.651
-0.075
-1.000
0.905
-0.295
-0.075
0.662
-0.906
-0.532
-0.556
0.170
-0.693
2.100
-0.351
0.165
1.000
-4.800
-0.191
-1.619
-0.453
-0.554
-0.109
-0.641
-1.091
-0.650
-0.302
1.323
0.000
0.037
0.498
0.901
0.262
-0.025
-0.527
0.295
0.233
-0.540
-0.716
0.884
-0.732
0.385
-0.914
0.393
-0.200
0.735
0.634
-0.133
0.650
-0.009
-0.764
-0.200
0.641
-0.028
-0.267
-0.563
0.373
-2.800
0.179
1.054
0.383
-0.114
-0.761
-0.188
-0.442
0.062
0.279
0.019
-0.448
-0.027
-0.624
0.037
-0.330
0.848
0.549
-0.182
0.000
0.000
-0.402
-0.119
0.167
0.388
-0.214
0.389
-0.611
0.590
-0.674
-0.034
-0.204
-0.110
-0.689
-0.889
-0.146
-0.400
-0.117
-0.267
-0.716
0.427
0.940
-0.200
-0.531
-0.381
-0.413
0.583
-0.769
-0.571
0.477
-0.248
-0.628
0.167
-0.471
-0.262
1.324
0.128
0.840
-0.427
-0.626
-0.128
-0.567
0.005
0.034
0.000
-0.429
0.447
0.600
-1.200
-0.164
-1.291
-0.547
0.192
0.773
-0.210
-0.690
1.601
-1.839
-0.311
0.241
1.113
0.762
0.000
-0.125
-0.801
0.338
0.200
-0.143
-1.350
-0.074
-0.782
-0.080
-0.855
0.558
0.107
-0.579
1.000
0.794
0.394
0.266
-0.649
0.619
0.634
-0.005
-0.415
0.280
-0.952
-0.812
0.149
-0.237
0.193
-0.333
-0.391
-1.000
0.143
1.100
-2.800
0.000
-1.000
-0.917
-0.488
0.688
-0.677
0.033
0.020
0.133
0.112
-0.664
-0.398
-0.118
-0.702
-0.632
0.343
0.493
0.187
-0.538
0.655
-0.339
-0.578
-0.420
-2.500
-0.167
-0.534
-0.609
-0.103
-0.333
-0.556
0.125
-0.167
-0.262
-0.537
-0.364
-0.967
-0.793
-0.378
0.136
1.066
0.614
0.690
-0.567
-0.350
-0.880
-0.677
0.167
-0.201
-0.020
-0.553
0.167
0.645
-1.600
-0.481
0.214
0.555
-0.183
-0.195
-1.821
0.125
0.467
0.591
0.704
0.240
0.029
0.011
-0.231
0.053
0.451
-0.165
-0.371
1.000
-0.097
0.398
0.833
-0.429
0.701
-0.647
-0.775
-2.500
0.000
-0.101
-0.278
-0.353
-0.809
-0.532
-0.580
-0.063
-1.056
-0.765
-0.481
0.075
0.375
-1.142
0.249
-0.167
0.417
-0.333
0.473
-0.585
-1.049
-8.889
5.200
0.104
-0.760
-3.250
0.531
-0.449
0.002
-0.462
0.139
-0.385
0.131
0.230
-0.204
-0.672
-0.579
0.967
0.354
-0.407
0.590
0.556
0.045
0.101
-0.438
0.000
0.452
0.795
-2.333
-1.222
-0.764
0.303
-0.684
-0.430
0.058
-0.105
-0.619
0.200
0.363
-0.627
0.770
-0.307
-1.028
0.140
-0.567
-0.598
-0.182
-0.202
0.458
-0.190
-1.167
0.013
-0.129
-0.554
-0.590
-0.260
0.167
-0.062
0.611
0.340
0.536
-0.692
-0.153
-1.333
1.143
-0.584
1.038
0.105
1.000
0.300
0.106
-0.447
-0.554
-0.372
-0.453
-0.470
0.413
0.678
0.591
-0.852
-0.279
-0.634
-0.562
-0.055
-0.253
-0.691
-0.016
-0.240
0.000
0.683
-0.751
-0.509
-0.712
-0.546
-0.761
-0.201
-0.301
0.000
-0.838
0.223
-1.423
-0.402
-0.300
-0.382
-0.704
0.393
-0.650
0.210
0.615
0.255
-0.501
-0.510
-0.664
-0.795
-0.643
1.000
0.598
0.293
0.614
-0.447
-0.442
-0.324
0.188
-0.602
0.134
0.400
-0.483
-1.000
-0.438
-0.056
0.936
0.485
-0.736
-0.477
1.100
-0.059
0.000
-0.258
-0.367
-0.015
0.509
-0.250
0.527
0.198
-0.555
0.500
0.917
-0.520
0.665
-0.616
0.587
-0.740
-0.333
-0.484
-0.429
0.000
-0.398
-0.883
0.706
-0.671
-0.508
-0.627
-0.715
-0.750
-0.486
-0.731
-0.597
-0.041
-0.823
-0.737
0.733
-0.750
0.202
0.200
-0.632
-0.632
-0.803
-1.367
0.425
-0.610
-0.336
-0.622
-1.556
-0.661
-0.106
-1.176
1.036
-0.027
0.666
0.700
2.600
0.211
-0.541
-0.165
-1.111
-0.120
-0.284
-0.601
-0.113
-0.433
-1.029
0.449
0.749
-0.427
0.375
-1.071
1.167
-0.217
0.524
0.087
0.158
-0.498
-0.667
0.458
-0.642
0.139
-0.053
-0.667
0.693
1.240
0.000
0.277
-0.626
0.333
-0.815
-0.828
-0.333
0.622
-0.058
1.062
-0.532
0.139
0.139
-0.681
-0.543
0.056
-0.507
-0.418
-0.500
0.694
-0.034
0.261
1.333
-0.656
-0.024
-0.630
0.501
-0.175
-0.523
0.000
-0.779
0.000
-0.550
-0.679
-0.762
-1.091
1.000
-3.000
0.143
-0.079
-0.733
-0.600
-0.616
-0.194
0.169
0.929
-2.000
0.367
1.271
-0.141
-0.611
-0.500
0.111
-5.000
-0.535
0.250
-0.639
-0.742
0.286
-0.410
0.013
-0.442
-0.522
-0.544
-0.339
-0.563
0.000
-0.476
0.518
-0.500
0.654
-0.667
-0.583
0.087
0.500
-1.155
0.000
0.000
0.051
0.215
0.459
-0.532
0.587
-0.609
-0.411
-0.341
-0.231
0.223
0.128
0.657
0.138
-0.328
-0.346
-0.157
-0.238
-0.381
0.682
-0.331
-0.689
0.333
-0.502
0.283
-0.239
0.250
-0.500
0.685
0.381
-0.240
-0.429
1.000
-0.576
-0.742
0.518
-0.203
-0.286
-0.167
-0.710
-0.692
-0.125
-2.222
-0.600
0.722
0.405
-0.181
-0.541
-0.704
0.440
-0.449
0.109
-0.292
0.220
-0.123
-0.250
-0.176
-0.310
-1.000
-0.501
0.833
0.033
-2.000
0.010
1.267
-1.500
0.039
-0.637
-0.270
-1.250
1.220
0.600
-0.323
-0.642
-0.916
-0.316
-0.083
0.143
-0.200
-1.250
0.206
-0.632
0.307
-0.940
-0.555
0.237
0.763
-0.338
-1.429
-0.642
-0.703
0.536
-2.143
0.253
0.738
0.638
-0.709
-0.960
-0.900
0.000
-0.237
-0.676
-0.654
-0.519
0.483
0.000
-0.447
-1.055
-0.597
-0.510
-0.065
1.167
-2.083
0.000
-0.249
-0.585
0.521
-0.320
0.030
-0.618
-0.704
-0.022
0.700
-0.346
-0.125
-0.272
-0.610
0.424
0.167
-0.221
-0.699
6.000
1.273
-0.500
0.521
1.333
-0.761
-0.474
0.403
-0.658
0.552
-0.624
-0.321
0.820
0.375
-0.184
-0.030
-0.548
-0.756
-0.125
0.304
0.511
0.336
-0.667
-0.712
0.338
-0.581
0.690
-0.691
0.426
-0.125
1.289
-0.084
-0.661
0.200
0.117
1.143
-0.176
0.111
-0.175
-0.333
-1.026
-0.100
-0.085
3.375
-0.614
0.442
0.600
-0.567
-0.397
0.100
-0.389
-0.750
-0.638
0.512
-0.116
-0.176
0.619
-0.812
0.750
-0.903
-0.361
-0.309
0.198
0.875
-5.833
-0.579
-0.500
-0.614
0.450
-1.150
0.833
-0.401
0.068
-0.500
2.500
-0.664
-0.320
-0.292
-0.131
-0.654
0.223
-0.479
0.156
0.705
0.660
-0.253
0.519
0.286
-0.483
-0.433
-0.155
-0.161
-0.696
0.380
0.118
-0.691
-0.232
-0.952
0.418
-1.000
-0.109
-0.057
-0.801
0.511
-2.036
0.500
0.429
-0.650
-0.353
0.484
0.468
-0.167
0.094
-0.453
-0.391
0.611
-1.000
-0.635
-0.145
0.348
-0.272
0.389
-0.467
0.240
-1.152
0.000
0.036
-0.242
0.829
-0.349
-0.844
-1.200
-0.717
-0.733
-0.615
-0.341
-0.541
-0.264
-0.405
-0.185
0.252
0.939
-0.419
-0.013
-0.250
-0.273
1.292
-1.455
0.190
-0.728
-0.084
-1.000
-0.285
-0.105
-1.049
0.488
0.889
-4.000
-0.187
0.000
3.071
-2.250
-0.784
-0.184
0.750
-0.656
-0.412
-0.226
-0.558
1.316
-0.134
0.967
-0.684
0.144
-0.117
0.635
-0.300
-0.391
-0.485
-0.702
-0.487
-0.142
-1.167
0.443
0.695
1.458
-0.699
-0.391
-0.633
-0.650
-0.503
-0.453
0.591
0.775
-0.447
-1.000
-0.590
0.134
-0.579
-0.551
0.055
-0.200
-0.575
-0.509
-0.596
-0.062
-0.833
0.022
-0.254
-0.566
0.145
-0.347
-2.000
0.000
-0.565
0.517
-0.799
0.419
-0.368
-0.502
0.051
-0.484
-0.423
-0.393
-0.353
-1.167
-2.162
0.016
0.071
-0.067
0.363
-0.894
-0.509
-0.753
-0.444
-0.138
0.554
-0.229
-0.833
0.500
0.815
-0.654
0.904
-0.184
0.445
0.050
0.163
-0.468
-0.293
0.500
-0.003
-0.978
-0.071
0.756
-1.122
-1.444
-0.523
-0.645
-0.283
0.632
0.614
0.725
-0.715
0.895
0.078
1.273
-0.641
-0.694
-0.620
0.264
0.191
0.621
0.085
-0.685
1.583
0.467
-0.416
-0.427
0.772
1.128
-0.450
-0.967
-0.414
0.065
-0.833
-0.841
0.402
0.125
-1.263
3.857
3.944
-1.100
-0.738
-0.600
0.103
-0.200
0.219
-0.071
0.753
0.099
-0.721
0.646
0.968
-0.944
-0.705
-0.805
-0.201
-0.048
-0.095
0.957
-0.636
-0.282
-0.150
0.054
0.451
0.266
0.497
-0.085
-0.628
0.810
0.209
0.019
-1.256
-0.358
0.000
0.143
-0.250
-0.541
0.098
-0.132
0.222
0.055
-0.167
0.540
-4.000
0.760
-0.067
0.000
0.529
1.466
-0.625
1.259
-1.452
-0.071
-1.027
0.553
-0.520
0.707
-0.400
0.013
0.450
0.519
-0.903
-0.780
0.435
-0.683
0.458
-1.111
0.033
-0.286
-0.458
-2.338
0.508
-4.000
0.409
-0.576
-0.507
-0.357
-0.593
0.581
-0.740
-0.771
-0.077
-0.571
-0.758
-0.806
0.410
-0.742
-0.340
-0.557
-0.244
-0.319
-0.309
0.143
0.591
0.620
0.667
-0.500
-0.681
0.093
0.217
-0.500
-0.420
-0.530
0.000
0.043
-0.644
0.103
-0.191
-0.622
0.786
1.500
-0.302
0.375
0.121
-0.180
-0.617
-0.446
0.430
1.083
-0.640
0.250
0.800
-0.422
-0.500
-0.125
-0.473
0.291
-0.453
-1.027
-1.333
-0.452
-0.504
-1.096
0.207
0.110
0.720
0.034
0.500
0.900
0.502
-0.515
0.250
-0.251
-0.718
-3.429
0.079
-0.022
-0.518
0.374
-2.417
0.929
-0.139
-0.291
1.235
-0.512
0.291
-0.623
-0.104
0.167
-0.644
0.754
0.606
0.750
0.000
-0.457
0.621
-0.074
-0.125
-0.133
-2.000
0.889
1.167
1.731
-0.439
-0.343
-0.550
-4.000
-0.181
-0.554
-1.515
-0.095
-0.378
-0.655
-0.795
-0.871
0.046
-0.162
0.250
-1.818
0.080
-0.200
0.286
0.569
0.625
-0.145
-0.515
-0.600
0.625
0.619
-2.000
-0.241
-0.183
0.878
-0.167
-0.557
2.333
-0.667
-0.558
0.450
0.180
0.167
0.083
0.111
0.551
0.579
0.442
0.501
-0.687
-0.408
0.000
1.881
-3.250
-0.835
-0.707
-0.233
-4.250
-0.152
-0.621
-0.256
-0.814
-0.071
-0.406
0.129
-0.744
0.674
-0.057
-1.333
1.379
-1.000
0.033
1.100
-0.434
0.488
0.039
-0.582
0.404
0.606
-0.808
0.636
-3.500
0.079
-0.568
-0.367
-0.669
-0.432
0.164
-0.095
0.000
-0.690
0.119
0.319
0.333
-0.770
-0.741
0.555
0.125
-0.184
-0.513
0.397
0.280
0.040
0.553
1.136
1.667
-0.286
0.738
0.979
-0.694
-0.651
0.399
-0.881
0.139
-0.333
-0.450
-0.250
0.113
0.000
0.704
-0.649
-0.094
-0.678
-0.608
-0.738
0.737
0.391
-0.750
0.043
0.627
1.031
-0.125
0.659
-0.674
-0.258
-0.143
0.423
0.143
-0.400
-0.200
-0.167
0.375
0.000
0.281
-0.605
-0.795
0.417
0.273
0.096
-0.308
-0.932
-0.587
0.011
0.731
0.205
-0.372
0.833
0.296
0.605
-0.527
-0.321
-0.680
0.000
-0.234
1.333
0.800
-0.665
0.567
-0.078
0.107
-0.929
-0.196
-0.089
-0.046
-0.631
-0.243
0.100
0.572
0.577
0.209
-0.229
0.694
0.208
5.556
0.344
-0.667
-0.569
-0.083
0.000
-0.396
0.195
0.010
0.670
-0.212
1.000
-0.143
-0.123
-0.329
0.000
1.364
-0.385
0.724
0.439
-0.438
-0.504
0.620
0.488
0.367
-0.612
0.430
-0.967
0.444
-0.950
-0.411
-0.309
-4.659
-0.219
-0.425
-0.067
-0.444
-0.462
-0.622
-0.632
0.498
-0.737
0.214
-1.208
0.602
-0.456
-0.056
0.400
1.167
-0.482
0.277
-0.158
-0.330
-0.506
-0.702
0.721
-0.711
-2.333
0.684
-0.063
0.033
-0.443
-0.967
-0.321
-0.563
1.346
1.250
-0.632
-2.500
-0.777
0.733
-1.116
-0.232
-0.237
-0.771
-0.213
0.506
-6.167
0.050
-0.200
-0.833
-0.609
-0.224
0.039
0.072
-0.417
-0.896
-0.378
0.625
0.154
0.750
0.643
0.435
-0.790
-0.510
-0.295
0.008
0.548
-0.886
0.000
0.104
0.321
0.714
-0.516
-0.174
0.190
0.261
-0.604
0.376
-0.263
-0.212
-0.568
1.083
0.195
-0.641
-0.980
-0.268
-0.558
0.288
-0.103
3.417
-0.518
-4.875
-0.508
-0.252
0.120
-0.815
0.333
0.682
-0.383
-0.074
-0.607
0.271
-0.267
-0.932
0.195
-0.765
-0.391
-0.898
-1.167
-0.723
0.747
0.539
0.300
0.159
0.978
0.400
-0.801
-0.487
-1.176
-0.917
-1.133
1.000
0.500
0.129
0.145
0.476
0.143
0.147
-0.224
-0.745
-0.193
-0.600
-0.034
0.438
0.127
1.056
-0.702
-0.250
0.207
0.167
-0.341
-0.143
0.154
-0.326
-0.046
-0.900
-0.867
-5.000
0.259
0.332
-0.409
0.757
0.716
-0.166
-0.222
0.512
0.622
-0.124
0.111
0.000
0.667
0.141
-0.031
1.286
-0.500
-0.829
-0.167
-0.015
0.599
-0.209
0.843
0.267
0.361
-0.559
-0.233
0.456
-0.405
-0.574
-0.708
-0.251
-0.640
-0.655
0.282
-0.230
-0.133
0.027
-0.346
-0.253
0.436
-0.209
-0.704
-0.693
0.995
-0.274
0.000
-0.128
0.287
-0.587
-0.519
-0.249
0.609
-0.012
-0.693
0.543
0.662
1.325
-0.332
-0.356
-0.833
0.752
-0.258
0.611
-0.165
-1.405
-2.750
0.683
-0.378
0.000
-0.098
-0.558
-0.716
0.047
-1.286
-0.711
1.094
-0.257
-1.086
1.111
1.125
0.291
-0.384
-1.500
-0.740
0.676
0.387
0.740
-0.190
-4.600
-0.238
0.586
-0.567
0.089
1.100
0.168
0.351
-0.342
-0.775
0.420
0.261
-0.967
-0.794
0.398
0.836
-0.223
0.304
0.148
-0.467
-0.667
0.737
-3.167
-0.605
-2.000
0.436
0.144
-0.111
0.053
-0.554
-0.056
1.236
1.333
0.167
0.686
-0.264
0.792
-0.625
-0.250
-0.649
-0.020
-0.235
-0.493
-0.499
-0.435
0.000
-0.333
-0.600
-0.719
-0.243
-0.400
-1.350
-0.160
-0.422
0.805
-0.293
0.630
0.070
0.000
-1.105
-0.035
0.125
-0.807
0.686
0.438
-1.948
-2.000
0.566
0.000
-0.232
0.650
0.197
0.602
0.074
-0.854
-0.044
-4.000
-0.248
-0.761
0.570
-0.066
-0.285
-0.091
-0.417
0.933
-2.000
0.500
0.421
0.500
0.630
-0.208
0.191
-0.795
-0.222
-0.037
-1.714
-0.012
-0.459
-0.544
-0.609
-0.111
-0.513
0.323
-1.000
-0.383
-0.348
0.707
-0.248
-0.358
-0.565
1.750
-1.833
-1.000
-1.009
-0.402
0.505
0.393
0.122
-0.094
-0.442
-0.606
0.075
-0.644
0.733
-0.490
-2.667
-0.286
0.750
0.690
-0.667
0.659
0.137
-0.175
0.625
-0.667
0.303
-2.000
0.612
0.172
0.000
0.935
-0.059
0.000
-0.195
0.527
-0.215
-0.119
-0.286
0.191
-0.337
-0.728
0.334
1.000
-0.736
-0.504
0.559
-1.417
-0.668
-2.000
0.455
0.258
-0.581
0.536
-0.132
-0.425
-0.111
-0.070
-0.143
1.455
0.007
0.082
0.500
-0.362
-1.318
-0.286
0.000
-0.152
0.714
0.495
-0.697
-0.592
0.720
-0.667
2.400
-0.393
-0.022
-0.667
-0.265
-0.453
0.321
0.411
-0.442
-0.060
0.286
-0.250
-0.789
0.387
-1.143
-0.392
-0.523
0.278
-0.703
-2.200
0.408
-0.142
0.038
0.967
0.712
-0.676
0.583
0.012
-0.036
0.931
0.766
-0.611
-0.333
1.263
0.571
-0.711
-0.446
0.400
0.653
0.653
-0.460
-0.690
-0.232
0.159
-0.625
-0.400
-0.629
-2.679
0.200
-0.236
-0.757
-1.233
-0.500
-0.453
-0.264
-0.055
-0.928
-0.532
1.000
1.143
-0.733
-0.631
-0.259
-0.422
-0.622
-0.441
0.053
-0.467
-0.893
-0.136
0.206
-0.833
-0.710
-0.570
-0.529
-0.294
-0.500
0.786
-0.469
0.096
0.350
-1.286
-0.033
-0.041
-0.017
1.500
-0.076
0.184
0.296
-0.349
-0.262
-0.333
0.165
-0.506
1.023
2.400
0.301
0.091
0.967
1.118
-0.400
-0.120
-0.198
-0.160
3.500
-0.459
-0.846
-0.036
0.220
-1.667
0.754
-0.622
0.485
0.588
-0.548
0.147
1.222
-0.367
0.212
-0.556
0.181
1.239
0.000
-0.953
0.521
-0.569
-0.333
0.333
-0.589
-0.714
0.125
-0.562
0.043
-0.950
0.713
-0.047
0.395
-0.256
0.638
0.456
-0.016
1.081
-0.081
-0.473
0.036
0.521
-0.500
0.435
0.342
-0.667
-0.909
-0.422
-0.583
0.583
-0.703
0.360
0.741
0.530
-1.215
0.898
-0.372
-0.564
-1.050
-0.141
-0.038
0.159
-0.472
-0.619
-0.373
-0.817
0.844
0.665
-0.900
-0.135
0.025
-1.360
0.808
0.393
-0.377
-0.030
0.970
-0.039
-0.474
0.000
-0.667
0.587
-0.422
-0.519
0.084
0.370
-0.341
0.167
-0.767
-0.351
-0.695
-0.550
-0.571
0.330
-0.589
-0.462
0.284
-0.342
0.250
-0.554
0.461
0.060
-0.755
-0.593
-0.358
0.611
0.682
0.429
-0.265
0.000
1.125
-0.017
-0.638
-0.010
-0.916
3.545
-6.000
-0.520
0.577
0.327
0.410
-0.651
-1.145
-0.562
-1.157
0.631
-0.125
-0.321
-0.614
-0.688
0.000
-0.780
-0.729
0.690
-0.392
0.209
1.100
-0.952
-0.741
0.472
-0.547
-0.748
-0.119
-1.462
-0.136
0.026
0.330
-0.317
-0.336
-1.028
0.167
-0.847
0.943
1.188
-8.000
-0.666
-0.370
0.387
-0.553
1.042
0.111
-0.927
-0.572
-0.246
-0.531
0.178
0.487
-0.670
-0.521
-0.709
-0.369
-0.905
-0.121
-0.523
0.045
0.000
0.134
-0.531
-0.441
0.800
-0.426
-2.000
0.400
-0.701
0.180
-0.697
-0.457
-0.587
-0.632
0.471
0.160
0.160
-0.649
-0.083
-0.648
0.104
0.529
0.083
0.393
-0.600
0.750
-0.543
-0.427
0.143
-0.275
-0.586
-0.068
-0.421
-0.467
-0.800
-0.773
0.166
0.000
-0.867
-0.522
0.795
-0.234
1.667
-0.175
-0.285
0.103
-0.234
0.563
0.548
0.035
0.900
-0.049
-0.680
-0.729
0.409
-0.401
-0.112
-0.669
-0.106
0.250
-0.126
0.425
-3.833
-1.542
0.233
-0.680
0.009
0.141
-0.697
-0.593
-0.319
0.143
-0.486
-0.733
0.107
-0.143
-0.446
-1.100
-1.125
-0.571
0.743
-3.000
-0.669
-0.397
0.000
-2.100
0.643
-0.511
-0.363
-0.299
-0.356
0.081
0.072
-0.661
0.667
-0.169
0.704
-0.928
0.490
-1.033
-0.458
0.000
-0.826
-0.919
-0.172
-0.224
-0.475
0.543
0.404
-1.000
1.213
-0.667
0.086
1.182
-0.251
-0.315
-0.548
-3.500
-0.526
0.100
1.125
-0.357
0.033
8.533
0.310
0.688
0.517
1.207
0.000
-0.032
0.296
0.486
-0.747
-1.800
-0.434
-0.440
0.929
-0.594
1.333
-0.712
-0.487
-0.244
-0.325
-0.197
0.048
-0.223
0.183
0.620
-0.292
-0.927
-0.708
-0.410
-0.005
1.792
-0.073
0.956
-0.608
-0.302
-0.727
0.195
-0.200
0.030
0.679
0.007
0.654
0.430
0.583
-0.484
-0.030
0.791
2.000
-0.059
-1.556
-0.005
-0.052
0.000
-0.722
-0.235
-0.347
-0.647
-0.556
1.417
-1.004
-0.423
-0.671
-0.498
-2.500
-1.119
0.733
-0.461
-0.737
-0.246
0.389
0.110
-0.648
0.198
-0.100
-0.004
-0.889
-0.472
0.127
0.518
0.726
0.086
-0.444
0.822
-0.800
0.611
0.222
0.600
-1.340
0.749
0.610
-0.153
-0.571
-0.162
-0.381
-0.112
-0.242
-0.678
-0.160
0.544
-0.674
-0.854
1.147
-0.682
-0.251
0.882
-0.177
-0.064
0.317
0.686
-0.681
-0.048
-0.646
-3.000
0.409
0.218
0.045
-1.500
-0.200
-0.313
-0.754
0.124
-0.950
0.009
-0.143
-0.240
-0.561
1.500
0.077
-0.766
0.540
0.000
0.457
-0.579
0.125
-0.683
-0.256
-0.774
-0.599
-0.667
-1.037
-0.317
-0.514
0.967
-0.019
0.126
-0.027
0.572
0.662
-0.200
-0.277
-0.709
-0.200
-0.578
-0.319
1.346
-0.304
-0.526
0.167
-0.158
-0.302
0.241
0.414
0.143
-0.819
-0.599
-1.058
-0.087
0.564
-0.598
0.265
0.341
-1.500
-2.100
0.833
-0.206
-0.510
-0.788
-0.587
0.143
-0.575
-0.604
0.245
1.000
0.164
-0.319
0.111
-0.386
0.154
-0.665
0.750
-0.249
0.157
0.538
0.583
-0.573
-0.538
0.235
-0.166
-0.230
-0.593
-0.219
-0.283
-0.313
-0.450
-0.100
0.400
0.552
-0.636
0.145
1.000
-0.588
-0.930
0.167
0.116
-0.023
0.644
-0.502
0.567
-0.736
0.833
-0.390
0.200
-2.249
-0.424
-0.664
0.603
-0.375
-0.333
-0.100
0.661
-0.493
0.209
0.272
-0.378
-0.250
-0.667
-0.333
0.813
-0.422
-0.146
0.198
-0.126
-1.000
-0.482
0.643
0.139
-0.100
-0.571
0.234
0.092
-0.551
0.000
0.000
0.091
0.704
-0.710
-0.006
-0.714
-0.733
0.109
0.518
-0.119
2.000
0.500
-0.446
0.717
0.260
-0.739
0.264
-0.429
0.400
0.624
0.804
0.000
-2.500
0.202
0.000
-0.475
-0.343
-2.267
0.581
-0.767
0.294
-0.244
-0.569
0.150
0.203
0.107
0.565
-0.109
-0.126
-0.758
-0.794
0.913
0.167
-0.721
-0.645
0.714
0.122
-0.745
2.392
-0.569
-0.535
-0.315
-0.799
0.593
-0.950
-0.032
-0.085
-0.465
0.052
-0.050
-0.082
0.568
-0.609
-2.806
0.406
0.244
-0.699
-0.703
-0.167
1.000
-0.705
-0.433
-1.063
-0.799
-0.194
-0.210
-1.667
0.500
0.111
-1.250
-0.067
1.011
0.952
0.300
-2.429
1.500
-0.458
-0.804
0.924
0.756
-0.762
-0.482
0.458
-0.150
0.710
0.656
-0.606
-0.312
1.333
-0.643
0.000
-1.067
2.293
0.008
-0.914
-0.221
0.200
0.917
1.000
0.083
-0.582
-0.292
0.081
-0.911
-0.145
-0.337
-0.518
-0.667
0.204
0.535
-0.750
0.594
-0.714
-0.303
0.870
-1.000
0.048
-0.377
-0.197
-0.596
0.491
0.514
-3.750
-0.293
-0.910
-0.641
-0.522
0.000
-0.111
-0.767
0.643
-0.468
0.273
0.533
0.284
-0.386
-0.544
-0.265
0.100
0.677
-0.549
0.000
-0.158
1.000
0.475
-1.091
-0.507
0.167
-0.362
-0.241
0.238
-0.635
0.289
-0.341
-0.707
0.646
-0.640
0.221
-0.302
0.000
1.000
-0.115
-0.762
0.875
0.628
0.301
-0.135
-0.105
-0.566
0.075
-0.436
-0.261
-0.050
-0.490
-0.542
0.400
-0.172
-0.711
0.917
-0.467
-1.000
0.392
-0.667
0.343
0.183
0.410
1.059
-0.289
-0.386
-0.138
-0.349
0.400
-0.677
-0.400
-0.580
0.850
-0.601
-0.488
0.557
0.324
0.133
2.250
0.100
-1.571
-0.101
-0.871
3.256
-0.983
0.047
0.312
0.486
1.200
0.250
0.244
0.200
0.238
-0.520
-0.448
-0.933
-0.239
-0.330
0.207
-0.408
-1.217
3.583
-0.333
0.583
0.208
-0.339
-0.375
-0.143
-0.417
-0.365
-0.599
1.000
-1.500
0.300
1.086
-0.635
-0.868
0.698
-2.333
0.297
0.601
-0.125
-0.539
-0.268
-0.263
-0.497
0.000
-0.347
1.147
0.226
-0.576
-4.500
0.097
0.152
0.426
-0.782
-0.130
0.596
0.218
0.132
-0.450
-0.457
-1.625
0.252
-0.931
-0.391
-0.158
0.687
-0.057
0.460
-1.574
-0.335
-0.117
0.082
-0.500
-0.621
-0.772
0.632
-0.543
0.036
-0.350
-0.369
1.000
0.226
1.879
0.346
0.561
0.333
0.081
-1.154
1.182
-1.286
0.436
-0.632
0.771
-0.900
-0.212
0.522
0.050
0.265
0.495
-0.487
-0.867
-0.653
-0.298
0.317
-0.274
0.398
0.535
0.583
0.030
0.000
-0.597
-1.625
0.198
0.236
-0.010
-0.750
-1.500
0.133
-0.748
-0.204
1.000
-0.606
-0.209
-0.096
-0.120
0.243
-1.167
0.105
-0.103
0.255
-0.080
0.484
-0.308
0.396
-0.307
-0.953
-0.575
0.097
0.700
0.500
-0.864
-0.167
-0.097
-0.651
-0.393
-0.070
-0.656
-0.667
-0.100
1.367
1.133
-0.100
-0.747
0.271
-0.735
0.903
-0.093
-0.732
-0.331
0.257
0.350
-0.652
-0.386
-0.333
-0.357
1.167
-0.317
-0.568
-0.587
0.208
-0.709
1.500
-0.710
0.964
-0.675
-0.567
-1.229
-0.154
-0.649
0.587
-0.622
-0.442
-0.363
-2.067
-0.250
-0.505
0.000
0.611
0.643
-0.847
-0.797
-0.121
-0.214
0.104
-0.015
-0.534
0.098
-0.093
-0.064
-0.513
-0.489
0.000
-0.605
-0.653
-0.350
0.996
0.903
0.223
1.600
0.000
0.701
0.164
0.127
-0.112
0.800
0.568
-0.407
-0.555
0.745
-4.750
-0.104
0.577
0.665
-0.106
0.057
-0.724
-0.766
-0.022
-0.306
-0.264
-1.000
-0.092
0.537
0.157
0.611
0.927
0.100
-0.909
0.118
1.471
-0.091
0.429
-0.299
-0.218
-0.288
-1.110
-0.077
0.426
1.905
-0.538
-0.491
-0.444
0.000
0.600
-0.682
-0.806
-0.296
-0.238
0.155
-0.086
-0.184
0.000
0.452
-1.429
0.359
-0.437
4.000
-0.648
-0.651
-0.504
0.000
-1.016
-0.266
0.600
-0.537
-1.009
0.375
0.460
-0.964
-0.384
-0.567
0.505
-0.084
0.412
-0.516
5.636
-0.455
-0.215
0.682
-0.935
-0.549
-0.280
1.500
-0.666
-2.900
-0.452
-1.286
-0.561
-0.130
0.301
-0.598
-0.367
-0.542
0.068
-0.675
0.198
0.000
0.225
0.858
-0.140
-5.000
-0.115
-0.173
-0.222
0.065
-0.136
-0.342
0.000
0.250
-8.000
-1.000
0.489
0.938
0.207
0.250
-0.681
-0.406
-0.500
0.000
-0.738
-0.522
0.550
0.343
-0.748
0.955
-0.637
-0.682
-0.641
-1.367
0.143
-0.285
-0.252
-0.547
-0.712
-0.300
2.013
-0.489
2.528
-0.728
-0.367
0.654
0.864
0.343
0.369
0.333
0.363
-1.480
0.727
0.452
0.640
-0.262
-0.073
0.978
0.055
0.607
-0.700
0.236
0.681
-0.617
0.063
-0.741
0.295
0.278
-0.743
-1.667
-0.034
-0.604
0.583
0.222
-0.396
0.377
0.333
-0.593
0.437
-0.767
-0.363
-0.399
-0.857
-0.611
-0.466
0.333
-1.701
0.500
-0.775
0.718
-0.681
-0.081
-0.420
0.709
-0.375
-0.333
1.222
-0.428
1.667
0.622
1.033
-0.700
0.522
0.643
1.000
0.051
-0.388
1.071
-0.644
0.164
-0.638
1.667
0.539
0.060
-0.357
0.333
-0.250
-0.715
-0.315
-0.333
-0.659
1.667
-2.000
-0.833
0.642
0.006
-0.166
-1.667
-0.232
0.595
0.167
-2.167
-1.182
-0.740
-0.274
0.656
-0.875
-0.111
0.556
-0.143
0.547
0.186
-0.403
0.556
-2.200
-0.609
-0.104
0.683
-0.701
-1.000
-0.614
0.500
-1.857
-0.560
0.617
-2.000
-0.269
0.769
0.364
0.568
0.632
-0.275
-0.688
-0.461
-0.260
1.065
1.231
0.951
1.060
-2.750
0.572
-1.091
-0.533
-0.845
2.417
0.966
0.544
-0.786
-0.424
-0.251
0.167
-3.000
-0.661
-0.747
-0.413
0.417
1.286
-1.800
-0.302
-0.285
-0.252
-0.327
-0.689
-1.683
-0.320
0.577
-1.444
-0.129
-0.500
0.237
-0.618
-0.705
-0.419
-0.387
-0.627
-0.767
-0.247
-0.390
-0.393
-0.473
-0.279
-0.088
-0.527
-0.800
-0.686
-0.053
0.574
0.419
0.537
-0.341
0.290
-0.245
-0.133
0.495
1.000
-0.420
0.288
-0.133
0.705
-0.348
-0.559
0.283
0.530
0.357
1.333
-0.400
-0.709
0.307
-0.470
0.207
-0.193
-2.000
-0.136
0.913
-0.674
1.419
-0.589
1.100
-0.564
-0.111
-0.193
0.801
0.781
0.307
-0.386
-0.310
-0.294
-0.494
0.227
1.000
-0.618
-0.974
0.083
0.705
-0.698
-0.012
-0.576
-0.687
-0.125
-0.372
-0.592
0.183
-0.622
0.000
0.810
0.082
-0.022
0.049
0.025
-0.942
0.243
3.000
3.333
0.000
-0.158
1.324
-0.067
0.798
-0.216
-0.608
0.328
-0.383
-0.759
0.000
-0.250
-0.358
0.596
-0.461
0.197
-0.468
0.664
1.333
-0.550
0.513
1.007
-0.373
1.346
1.300
-0.245
-0.176
-0.905
-0.256
0.586
-0.500
-0.800
-0.143
-0.417
-0.629
0.616
-0.312
-0.713
-0.199
-0.095
-0.086
0.641
5.429
-0.009
-0.763
0.833
0.161
1.182
-0.778
1.333
0.109
0.411
0.105
-0.066
-0.605
0.602
-0.223
0.690
1.333
-0.413
-0.889
-0.769
-1.500
-0.091
-0.375
-0.586
-0.486
-1.100
-0.467
-0.128
-0.370
0.520
-0.241
0.852
-0.200
0.000
0.064
0.065
-0.250
-0.347
-0.881
-0.373
0.000
-2.000
0.148
-0.617
1.014
0.292
0.100
-0.133
-0.567
-1.500
-0.130
-0.192
-0.167
-0.398
0.662
0.192
-0.852
1.055
-0.500
-0.580
-0.561
-0.072
-0.241
-0.064
-0.485
-0.397
-0.380
-0.667
-0.732
-0.671
-0.458
-1.154
-0.294
-0.050
-0.550
-2.194
0.000
-0.209
-0.346
-0.500
-0.299
-0.760
-0.378
-0.225
-0.124
0.488
-0.725
0.200
0.313
0.107
-0.264
-0.028
-0.971
-0.598
0.200
-0.121
0.406
-0.911
0.786
-0.375
4.600
0.682
-0.257
0.484
-1.333
-0.333
-1.000
1.222
-0.669
0.639
-0.830
-4.500
-1.400
10.333
-0.430
0.200
-0.522
0.407
0.346
0.463
0.080
-0.631
-0.597
-1.067
-1.100
0.070
-0.259
-0.393
-0.500
-0.111
0.648
0.929
0.000
-0.500
-0.504
0.250
-1.250
-0.445
-1.134
-0.363
0.689
0.133
-0.435
1.750
-0.548
-0.492
-0.018
-0.652
-0.210
-0.295
-6.000
-0.572
0.535
0.262
0.049
-0.337
-0.421
-0.786
-1.600
0.327
-1.250
0.280
-0.917
2.258
0.490
-0.649
0.240
-0.407
0.725
-0.753
0.061
-0.550
0.333
-0.004
-0.693
-0.866
1.059
-0.286
0.111
0.082
-0.263
0.848
0.625
-0.945
0.605
0.413
-0.550
0.515
-1.500
0.035
0.160
-0.311
-0.630
-0.219
0.261
-0.577
0.889
-0.646
0.508
0.529
-0.890
0.219
-0.538
0.214
0.000
0.868
-0.131
-0.210
-0.451
-0.080
-0.364
-0.353
-0.687
0.333
0.520
-0.690
0.853
-0.143
0.127
0.979
-0.280
0.033
0.570
-0.334
0.656
-0.419
0.515
-0.406
-0.353
0.210
0.298
0.079
-0.845
-2.133
1.071
4.167
-0.288
-0.400
-0.645
-0.598
-3.214
-0.168
-0.764
-0.499
-3.000
-0.156
-0.337
-1.043
0.436
-0.663
0.533
-0.146
0.052
0.715
0.478
0.158
-0.600
-0.521
0.209
-0.463
-0.237
-0.472
-0.729
0.952
0.340
0.840
-0.661
0.438
-0.910
-0.810
-0.143
0.465
-0.701
-0.806
-1.000
-0.524
-0.551
0.654
-0.815
-2.667
0.753
-0.706
0.393
-0.082
0.235
-0.910
-0.576
0.075
-0.697
-0.450
-0.850
-0.308
-0.271
-2.071
0.096
-0.631
-0.107
-0.852
0.400
0.336
0.283
-2.333
-1.143
-0.559
-0.810
0.782
-0.691
0.159
-0.376
-1.500
-3.000
-0.984
0.491
-0.288
-0.177
0.111
0.049
-0.317
0.660
0.867
-0.588
-0.488
-0.007
-0.255
-1.500
0.125
-0.050
-0.168
-0.614
-0.143
-0.318
0.019
0.477
0.333
-2.667
0.606
0.200
-0.407
-0.553
-0.701
0.856
-0.164
-0.655
-0.260
0.057
0.929
0.358
-0.567
-0.187
-0.504
0.504
0.269
0.416
-0.393
1.128
-0.382
-0.678
-0.310
0.008
0.705
-1.643
-0.506
-0.545
-0.332
0.837
-0.507
-0.452
-0.284
0.267
-0.656
-0.357
1.033
-0.893
-0.565
-0.583
-0.261
0.022
0.405
-3.000
0.875
-0.603
-0.354
-0.377
1.244
-0.058
0.400
0.093
-0.473
0.276
-0.682
0.642
0.371
-0.132
0.009
-0.768
-1.000
-0.665
-0.309
-0.655
-0.677
-0.075
-0.162
0.114
0.677
0.584
-1.000
-0.651
-0.063
-0.250
0.556
-0.497
0.088
-0.092
0.000
-0.176
-0.543
0.236
1.111
-0.848
0.592
-0.644
-4.500
-0.113
-0.271
2.236
1.814
-0.133
-0.404
-0.584
0.311
0.000
-0.170
-1.571
0.000
-0.902
-0.330
-0.333
1.077
-0.021
-1.125
0.480
-0.565
0.303
-0.575
0.053
-0.250
0.123
-0.246
-0.087
0.773
0.564
-0.576
-0.251
0.848
-0.548
-0.261
-0.271
-0.677
0.139
1.400
-0.412
-0.417
-1.000
-0.130
-0.432
-0.490
0.596
-0.458
0.535
0.358
1.333
0.485
0.944
-0.555
1.416
-0.554
0.590
-0.162
-0.634
-3.000
2.500
0.023
0.576
-0.307
-0.332
0.250
-1.000
0.298
-0.318
-0.728
-0.627
-1.667
2.533
0.678
0.697
0.187
-0.391
1.333
-0.245
-0.225
0.863
-0.309
-0.982
-0.521
-0.863
-0.102
0.860
-0.231
-0.597
-0.667
-0.302
-0.340
-0.417
0.124
-0.527
0.789
-0.877
1.460
-0.807
-4.000
0.950
0.624
-0.374
-0.548
0.096
-0.823
0.400
-0.545
-0.400
-0.073
0.750
-0.621
-0.547
0.605
-0.480
-0.017
0.250
0.400
-0.603
-0.011
0.124
0.838
0.750
-0.500
-0.100
-0.004
-0.422
-0.692
0.124
-0.311
-0.100
-0.269
0.592
0.688
0.143
-0.367
-1.125
0.372
-0.883
0.000
-0.422
0.620
-0.038
0.314
0.631
0.640
0.135
0.374
0.385
-0.261
-0.670
0.966
0.008
-0.200
0.642
0.014
0.719
-0.646
-0.786
-0.619
-1.222
-0.331
-0.763
0.454
-0.662
-0.085
0.083
0.210
-0.333
0.917
-0.657
0.108
-0.933
-1.118
0.085
-0.857
-0.567
-1.333
-0.122
0.291
0.500
1.364
0.533
-0.578
-0.638
0.049
1.000
-0.350
0.393
-1.271
-0.275
-0.329
1.125
0.115
1.125
-0.461
2.000
0.553
-0.981
0.000
-0.353
-3.000
-0.241
0.781
0.257
-0.556
-0.188
0.208
-0.125
0.473
0.271
-0.893
0.863
-0.600
0.000
-0.137
-0.732
-0.655
-0.158
-0.337
0.593
-1.333
0.503
-0.330
0.733
1.500
-0.152
0.740
-0.713
-0.219
-0.681
-1.250
0.767
-0.594
0.202
0.573
0.013
-1.059
0.121
-0.311
-4.833
-0.333
-0.612
0.162
-0.360
-0.056
-1.150
-0.584
-0.774
0.714
-0.060
-0.257
-0.088
-1.733
0.122
0.673
-2.875
-0.009
-0.143
0.564
-0.222
-0.284
0.100
0.624
0.191
0.608
0.175
-0.607
-0.872
-1.082
-2.222
-1.375
-0.218
-0.105
-0.120
0.789
-3.214
0.279
-0.450
0.166
0.444
0.370
-0.162
0.025
-0.600
-0.145
-0.750
-0.688
0.533
1.467
1.599
12.083
0.289
0.187
-0.000
-0.578
-0.455
-0.328
-0.167
-0.598
0.966
-0.540
-1.000
0.062
-0.706
-0.586
0.691
2.349
0.398
-0.233
-0.431
0.536
0.553
-0.450
0.789
-1.000
6.818
0.571
-0.025
-0.287
-0.453
-0.143
-0.250
-0.342
-2.500
-0.083
0.767
0.784
0.830
-0.661
-0.164
1.504
0.031
-0.407
-0.237
-0.590
0.280
1.214
-0.800
0.000
0.800
0.497
0.123
-0.674
1.286
-0.490
0.924
-0.381
0.168
0.125
-0.161
-0.475
0.333
-2.833
-0.530
0.933
-0.660
-0.250
0.233
-0.429
0.560
-0.202
-0.659
6.455
0.808
0.110
-1.964
0.625
-1.833
0.000
-0.005
-0.495
-0.560
0.458
-0.458
-0.670
-0.629
-0.608
0.211
-0.626
-0.641
0.262
-0.665
0.053
-1.375
-0.499
-1.512
-0.639
0.433
-0.448
1.119
-0.834
0.333
-0.167
0.306
-0.397
0.644
1.333
-0.410
-0.391
0.891
-1.143
-0.127
0.789
-0.113
-0.289
1.276
0.371
-0.029
0.404
0.066
-1.500
-0.499
0.063
-3.375
-0.601
-0.500
-0.143
1.167
-3.667
0.267
-0.163
-0.618
-0.751
-0.717
0.354
0.000
-0.491
0.802
0.418
-1.500
-0.143
-0.047
-1.900
-0.197
-0.786
0.472
0.479
0.762
-0.324
-0.667
-0.492
0.409
-0.159
-0.023
-0.375
-0.254
0.467
-0.100
-0.500
0.000
-0.685
-0.036
-7.000
-0.283
-0.203
0.279
1.167
0.000
-0.523
0.697
-0.083
-1.125
-1.021
-0.126
-0.447
-0.548
-2.667
0.667
0.357
-0.167
-0.490
-0.835
0.153
-0.200
0.470
-0.802
0.452
-0.133
-0.673
-1.222
-0.489
-0.375
0.094
-0.729
-0.541
0.112
-0.667
-0.143
-0.576
-1.000
-0.174
0.000
0.347
0.304
-1.000
0.669
-0.418
0.798
-0.475
0.474
-0.379
-0.498
-0.422
-0.380
-0.280
-0.721
0.325
-0.125
-0.724
-1.024
0.721
0.407
-0.331
-0.857
-0.556
0.000
-0.333
0.100
0.278
-1.032
0.000
0.371
0.333
-0.180
-1.000
-0.573
0.283
-0.671
-0.565
-0.665
0.000
-0.404
-1.000
0.519
-0.750
0.233
-0.556
0.224
0.873
1.000
0.174
-1.034
0.333
-0.688
-0.750
0.046
0.273
0.652
0.000
-0.703
0.026
-1.071
-0.694
-0.662
-0.607
1.333
-0.130
1.222
-2.000
-0.917
-0.417
-0.338
0.667
0.086
-0.641
-0.156
-2.600
-0.667
0.917
-0.923
0.511
-0.565
-1.055
-0.404
1.177
-0.481
-2.000
0.803
0.075
0.158
-0.500
-1.083
0.019
0.571
0.222
-0.612
5.455
-0.118
-0.500
1.039
-7.000
0.183
-0.089
-0.581
-0.683
-0.250
0.052
0.393
0.568
0.586
-3.333
-0.661
-0.386
-0.400
-0.230
0.167
-0.483
-0.212
-0.672
-0.688
-0.361
-0.045
0.673
1.445
-1.108
0.244
0.399
-0.292
-0.675
0.594
-1.800
0.533
-0.392
-0.262
0.455
0.567
-0.433
-0.581
0.168
-0.543
-0.698
-0.425
-0.567
-0.452
2.000
-0.346
0.000
-0.140
0.894
-0.202
-0.500
0.216
-0.384
-0.547
0.493
-0.328
-0.333
-0.067
-1.750
-0.634
0.492
0.333
-0.187
-0.111
1.125
0.411
0.050
-1.625
-0.486
0.610
0.032
-0.021
-0.381
0.053
-0.325
-0.251
-0.300
-0.375
-0.429
-0.068
-0.452
-0.812
0.500
-0.572
-0.584
0.002
0.197
-0.156
-0.332
-0.442
0.082
0.181
-1.000
-0.422
0.513
-0.167
0.372
0.591
-0.123
-0.654
-0.873
-0.922
-1.000
-0.602
0.040
-0.575
-0.451
-0.546
1.167
0.015
-1.800
-0.093
-0.412
-0.551
-0.492
0.260
0.650
-1.091
-0.993
0.000
-0.731
-1.244
0.642
-0.585
-0.495
-1.262
-0.590
0.547
1.667
-0.201
1.821
-1.167
0.623
-0.508
-0.343
-0.749
1.200
-0.574
0.660
-0.668
0.591
-0.518
0.486
-1.885
0.600
-0.091
-0.600
0.175
-2.024
-0.174
0.241
-0.539
-0.009
0.005
-0.649
0.589
-0.420
-1.696
0.900
-0.067
-0.380
0.333
0.265
-1.056
0.483
1.417
-0.282
-0.958
-0.327
-0.246
-0.256
0.200
-0.322
0.250
-0.627
0.159
0.293
0.050
0.427
-0.676
2.167
-1.248
-0.776
0.783
-0.554
-0.198
-0.339
-0.184
-0.813
0.740
-0.258
0.900
0.175
-0.259
0.662
-0.135
0.566
-1.025
-0.349
-0.173
0.000
-0.111
0.304
0.276
1.982
-0.250
-0.610
-1.100
-0.167
0.849
0.151
-0.351
-0.804
0.095
-0.815
-2.667
0.382
-0.400
0.000
-0.200
-0.083
-2.267
0.048
-0.250
0.653
-0.536
0.492
-0.191
-0.597
-0.850
-0.598
-0.400
0.679
-2.333
-0.077
0.693
-0.789
-0.048
-0.260
-1.500
-1.207
-0.444
1.125
-0.967
-0.829
-0.369
-0.167
-0.291
-0.621
-0.386
-0.058
1.000
-0.721
-0.141
-0.566
0.981
-0.571
0.083
-0.393
0.011
0.379
0.001
0.233
0.543
0.012
-0.443
0.389
-0.383
0.019
-0.297
-0.713
-0.158
-0.643
1.481
0.350
-0.732
0.584
-0.076
-1.023
0.111
0.362
0.824
-0.111
-0.460
-3.000
0.536
-0.438
0.408
-0.483
0.043
-0.893
-0.590
0.167
-0.423
-0.250
-0.174
-0.285
-0.367
-0.792
-0.287
-0.490
1.129
0.610
0.241
0.077
-0.651
0.316
-0.111
-0.274
0.533
0.758
0.111
-0.254
-1.050
-0.026
1.571
-0.143
-0.216
0.000
-3.000
0.600
0.357
-0.237
-0.562
-0.039
0.438
0.000
1.643
0.351
0.900
-0.306
0.543
-0.143
-0.110
0.318
-0.469
1.000
-0.040
-0.224
0.050
-0.401
0.224
0.718
-0.727
0.000
0.452
-0.749
-0.365
1.207
-0.167
-0.220
0.575
-2.000
-0.517
0.050
-0.588
-0.710
-0.725
-0.360
-0.905
-0.688
-0.311
-0.452
-0.470
-0.864
0.549
-0.310
-0.051
-0.125
-0.175
-0.535
-0.299
0.833
-0.703
0.743
0.317
0.232
0.000
0.650
-0.964
0.760
1.150
-0.730
-0.808
-0.577
0.432
-3.800
0.265
0.667
-1.000
0.764
-1.500
-0.061
-0.222
-0.704
0.333
0.386
-0.338
0.527
-0.664
-0.233
0.123
0.845
0.412
0.027
0.000
-0.281
0.415
0.606
-0.750
-0.650
0.100
-3.000
-0.210
-0.425
0.458
-0.331
-0.270
-0.424
-0.054
-0.024
-0.630
-0.821
0.500
-0.667
0.297
-1.405
0.468
0.592
0.772
-0.273
-0.906
0.200
0.700
-0.375
0.192
-0.292
0.290
-0.596
0.095
-0.592
-0.448
-0.144
-0.416
-0.310
0.264
0.763
-0.232
0.250
-0.431
-0.641
-0.103
-0.667
-1.094
-0.372
-0.233
-1.500
-0.343
-0.500
0.089
-0.538
0.368
-0.090
0.130
-0.125
-0.500
-0.674
0.768
0.176
0.361
0.638
-1.444
-0.744
-1.071
1.200
0.000
0.779
0.036
0.314
1.000
-0.387
-0.431
-0.683
0.241
-0.641
0.912
-0.079
-0.500
-0.991
-0.142
1.250
0.563
0.089
-0.227
-0.600
-0.365
-0.634
0.256
1.000
-0.523
-0.125
4.714
-0.570
-0.448
1.000
0.346
-0.060
-0.374
0.886
4.059
-0.133
-0.263
-0.693
-0.124
-0.391
-1.833
-0.167
-0.395
-0.251
-0.539
-0.299
0.040
-0.696
-0.208
0.621
0.429
-0.774
-0.233
0.000
-0.255
-0.367
-0.125
0.450
0.000
0.524
-1.222
-0.611
1.062
-0.614
8.312
-0.632
-0.610
-0.400
-0.061
-0.142
-0.746
0.431
-0.161
0.552
0.533
0.220
-0.389
-1.133
0.782
0.600
-1.000
-0.445
0.794
-0.393
-0.047
-0.135
-0.117
0.571
-0.250
0.349
-0.277
-0.048
-0.798
-0.685
0.183
-0.172
0.517
-0.580
-4.400
-1.143
0.575
-0.326
-1.107
0.655
-0.175
0.173
0.342
0.218
0.320
0.041
0.007
0.167
0.750
-0.485
0.732
0.182
-0.023
-0.648
-0.545
0.189
0.168
-0.594
0.357
-0.017
0.269
0.250
-0.920
-0.300
0.833
0.667
-1.158
3.852
0.867
-1.321
-0.356
-0.325
-0.161
-0.114
-0.061
0.010
-0.809
-0.157
-0.864
-0.122
0.857
-0.431
0.804
-0.217
4.091
-0.502
-0.375
0.365
-0.228
2.227
-0.463
0.221
-0.855
0.125
-0.231
-0.404
0.752
-0.655
0.091
0.671
0.332
0.054
-0.965
-0.202
-0.367
-0.172
0.220
0.258
-0.203
0.591
-0.476
-0.226
2.250
-0.137
-0.725
0.638
-0.071
0.787
-0.955
0.000
-0.327
-0.974
-0.484
0.375
0.096
0.583
-0.228
-0.293
-0.363
-0.095
0.372
1.000
-0.289
0.697
-0.011
0.015
0.333
-0.483
0.957
0.545
-0.632
-0.003
-0.601
1.000
0.408
-1.125
0.352
-0.742
0.357
-0.106
-0.710
1.025
1.091
-0.470
0.710
-0.647
-0.310
-0.492
-0.771
-0.111
0.925
-0.767
-0.619
0.311
-0.341
-0.349
-2.073
0.731
-0.318
0.472
0.400
-0.215
0.104
-0.575
0.481
-0.797
0.160
0.513
0.929
0.065
-0.719
-0.167
0.250
-0.033
0.385
0.000
-0.500
0.000
-0.143
0.523
0.735
-0.018
-0.188
-0.222
-0.775
-0.615
-0.637
-0.308
0.987
-0.381
0.000
-0.500
0.408
-0.009
0.318
1.100
0.275
0.511
0.420
-0.125
-0.742
-0.224
-1.450
-0.312
-0.132
-0.442
0.421
0.500
-0.670
1.455
-0.628
-0.971
0.917
0.606
0.095
0.566
-0.333
0.374
-0.350
0.577
1.232
-0.810
0.414
-0.650
-1.267
-0.641
-0.531
-0.567
0.154
-0.233
0.005
-0.576
0.717
-0.598
-0.215
2.286
-0.636
-0.345
-0.175
0.579
-3.200
-0.729
0.139
-0.175
0.063
-0.810
-1.127
0.905
-0.052
-0.250
-0.901
0.083
1.000
2.067
0.602
-0.559
0.491
-0.278
0.530
-0.475
-0.339
0.436
-0.724
0.621
0.377
0.564
-0.670
1.000
0.627
-0.675
0.276
0.000
0.002
-0.211
-0.211
-0.700
0.737
0.650
1.095
-0.102
-0.554
0.033
0.004
0.167
0.559
-0.506
0.000
-1.032
-0.474
0.319
-0.561
0.267
0.670
-0.721
0.558
-0.547
0.744
0.326
-0.676
0.833
-0.615
-0.721
0.170
0.653
-0.171
-1.833
-0.220
-0.031
0.580
0.343
-0.626
-0.417
-0.229
0.167
-0.106
-0.043
-0.697
-0.379
0.390
0.168
0.265
-0.675
0.000
0.508
-0.256
0.318
-0.286
-0.028
-0.133
0.625
0.568
-0.594
0.250
-0.501
-0.193
-0.600
-0.742
0.973
0.421
2.267
-0.650
0.200
1.400
-0.333
-1.800
0.917
-7.000
-0.329
-1.250
-0.411
-0.615
-0.657
0.000
-0.010
1.000
-0.446
0.825
-0.050
-0.201
-0.474
-0.507
0.441
0.543
0.219
-0.056
-0.468
0.770
2.333
0.182
0.518
-1.004
-1.090
-0.243
-0.536
0.266
-1.071
-0.468
-0.577
-0.371
-0.767
0.096
0.182
-0.918
0.000
0.037
-0.456
-0.089
0.673
-0.758
0.487
-0.500
0.376
-0.606
-0.740
-0.534
-0.600
-0.458
0.730
-0.652
-0.537
-1.500
0.323
-0.541
0.500
0.693
-0.894
0.727
0.388
0.229
1.000
0.781
0.102
-0.343
-0.578
0.276
0.738
-0.349
0.548
-1.500
0.229
0.000
-0.784
-0.190
-0.361
-0.156
-0.698
-0.143
-0.490
-0.250
-0.098
-0.998
1.958
0.458
-2.000
0.797
0.486
-0.646
-0.589
0.137
0.000
0.800
0.786
-0.536
0.536
0.000
-0.604
0.600
-0.375
-0.013
-0.183
0.442
0.125
-0.331
0.398
-0.539
-0.650
-0.825
-0.438
-0.523
-0.680
-1.400
0.692
-1.238
0.172
-0.381
-0.279
0.736
0.263
-2.300
0.626
-0.153
0.686
-0.224
0.053
-0.493
0.511
-0.510
-0.735
-0.192
0.065
-0.415
-0.516
1.379
0.595
0.692
0.750
0.358
0.086
-0.237
0.198
-0.334
-0.190
0.610
0.615
-0.442
0.362
0.709
-0.200
0.459
-0.256
-0.126
0.376
0.000
0.802
-0.894
1.400
-0.045
0.505
-0.943
-1.000
1.014
-0.510
-0.154
0.203
0.083
-0.709
-0.167
-0.412
-0.091
-0.135
0.444
0.338
-0.266
0.317
-0.028
1.650
-0.234
0.889
0.812
0.454
0.476
-0.531
-0.270
-0.632
0.924
-0.220
-0.374
-0.410
1.875
-0.229
-0.697
-0.124
0.343
0.250
-0.348
0.782
0.812
-4.000
-6.000
-0.622
0.448
-0.694
0.500
-0.272
-0.167
-0.529
-0.086
1.025
1.111
-0.471
-0.819
-0.057
0.167
-0.108
-0.567
0.125
-0.389
0.341
0.536
0.226
-0.564
-1.082
-0.910
0.360
-1.267
0.117
0.143
0.698
-0.211
-0.015
0.380
0.382
-0.439
0.472
0.269
-0.612
-0.125
-0.667
-2.532
-0.663
-0.209
-0.066
-0.525
-0.047
0.000
-1.000
-2.000
-0.661
0.105
-0.343
-2.333
-0.827
0.125
1.138
-0.079
-0.560
-0.550
0.261
-0.861
-0.238
-0.667
-0.573
-0.100
-0.286
0.593
-0.230
0.323
-0.677
0.123
0.286
-0.549
-0.293
-0.712
3.364
-0.700
-0.642
-0.714
-0.236
-0.500
-0.613
-0.561
-0.393
-0.639
0.706
-0.063
-0.571
0.259
-0.364
-0.178
-0.357
0.742
0.000
-1.005
0.617
-0.667
0.644
-0.333
-0.394
-0.171
-0.201
-0.477
0.510
0.925
-0.453
0.570
0.041
-0.476
-0.857
0.000
-0.396
-0.685
0.818
0.383
-0.496
-0.811
-0.250
0.183
-0.167
-0.659
0.637
-0.255
0.557
1.400
-1.722
-0.286
-0.440
-0.650
-1.071
0.608
0.404
-0.098
2.625
-0.438
-0.600
-0.555
-0.077
-0.093
0.536
-1.500
-0.500
-0.335
0.292
0.540
-0.483
0.000
-0.354
-0.285
0.564
0.510
-0.491
-1.312
0.048
-0.704
-0.560
2.417
0.667
-0.458
-0.238
-1.188
1.205
0.009
-0.544
0.714
0.393
-0.733
-0.450
-0.619
-1.111
0.811
-0.678
-0.305
0.052
-1.093
-0.167
-0.044
0.000
-0.600
-0.222
0.846
0.051
1.143
0.690
-0.659
0.667
0.876
0.243
0.845
-0.333
-0.437
-0.801
0.077
-0.747
-0.594
0.700
-0.722
-1.000
-0.198
-0.331
0.125
-1.175
-0.566
0.080
0.637
0.530
1.000
-0.299
-0.578
-0.967
-2.750
-0.492
-2.417
-0.601
1.514
0.025
-0.367
-0.782
-0.358
-0.364
-1.333
-0.122
0.657
-0.650
-0.262
-0.644
0.089
-0.047
-0.490
-0.309
0.266
-0.461
0.098
0.333
-1.028
0.261
-0.098
1.111
-0.451
-0.448
-0.688
-0.416
0.259
-1.036
-0.360
-1.024
-0.217
0.833
-0.333
0.143
-1.000
0.456
0.967
-0.632
-0.055
-1.500
-0.620
-0.681
0.417
0.185
0.415
0.598
0.375
-1.330
0.104
-0.547
-0.361
3.500
0.194
0.288
0.513
0.800
-0.038
0.204
-0.211
-2.333
-7.000
0.591
-0.165
0.351
-0.589
-0.718
-0.443
0.284
-0.317
-0.629
0.314
0.730
-0.695
-0.394
-0.544
0.637
-0.013
0.521
-10.000
-0.264
-0.423
-1.333
-0.831
-0.970
0.184
0.694
0.817
-0.329
-0.863
1.955
-0.622
0.554
-0.667
-0.762
0.029
1.111
-0.786
0.866
-0.472
-0.217
-0.712
-0.680
-0.571
-0.058
0.864
-0.761
0.082
0.361
-0.844
-1.867
0.271
0.031
-1.316
-0.833
0.005
-0.643
0.486
0.125
-0.184
-0.680
-0.137
-2.500
-0.961
0.000
-0.383
0.033
-0.983
-1.000
0.611
2.364
-0.444
-0.700
0.077
0.956
-0.166
-0.681
-0.432
0.775
-0.667
0.000
0.121
-0.622
0.575
-0.699
0.678
0.497
0.069
1.000
-1.203
0.495
-1.236
-0.077
-0.175
-0.232
-0.750
-1.208
-0.538
-0.620
0.329
0.000
-0.867
0.489
-0.524
0.000
-0.592
-0.125
-0.044
-0.306
0.000
0.614
1.080
-0.224
0.089
0.589
-0.412
0.588
-8.278
-0.096
-2.667
-0.788
-0.516
-0.242
0.000
0.273
0.300
0.912
0.094
-0.292
0.182
1.000
0.120
0.500
0.714
-2.000
-0.342
0.000
-0.875
0.122
-0.066
1.000
-0.546
-0.550
-0.220
-0.662
-0.593
-0.143
-0.746
-1.048
-0.069
0.333
0.014
-1.100
-0.594
-0.279
-3.000
-0.522
0.875
-0.331
0.444
-0.133
-0.667
-0.034
-0.378
0.594
-0.336
-1.141
-1.400
0.736
-0.539
0.675
-0.686
-0.232
0.180
0.617
-0.369
-0.657
-0.618
0.080
-0.400
0.378
-1.208
0.000
-0.167
4.980
-0.255
-0.161
0.111
-0.527
0.403
-0.336
-0.604
-1.571
-0.479
-0.093
-0.821
1.341
-0.561
-0.500
-1.750
-0.760
-0.007
0.188
0.200
0.019
-0.461
-0.391
1.021
-0.602
-0.383
0.333
-0.526
-0.200
0.100
-0.693
-1.250
-0.953
-0.635
-0.894
-0.541
-0.400
-0.233
-0.459
0.688
2.429
-0.379
0.310
0.139
1.125
0.350
-0.431
0.707
-1.000
-0.129
-0.003
-0.756
0.817
0.601
-1.006
-0.573
0.000
0.006
0.393
0.238
-0.433
-0.708
-0.709
0.182
-0.649
-0.100
-0.133
-0.506
0.193
0.676
0.144
-0.227
1.003
1.125
-0.195
-1.083
-0.637
0.790
-1.076
0.095
0.118
0.500
-0.018
0.000
0.391
-0.411
-0.500
0.727
0.582
-0.484
-0.309
-0.448
-0.417
-0.185
0.831
0.393
0.000
0.743
-0.087
0.569
0.995
-0.399
-0.780
0.515
-0.392
-2.500
-0.672
2.167
-0.212
-0.540
-0.656
-0.554
-0.040
0.113
0.386
-1.143
0.075
-0.243
0.227
0.750
-1.227
5.571
-0.325
0.250
0.667
0.163
-0.187
-1.000
-0.429
-0.112
-0.651
-0.967
-0.158
-0.350
-0.510
0.056
0.619
0.236
0.458
-0.111
-0.332
-0.250
0.333
-0.092
0.198
-0.409
-0.359
0.198
-6.000
0.091
-0.391
0.243
0.750
0.551
0.619
0.500
0.629
0.316
0.409
0.489
-0.128
-0.680
-0.581
-2.500
0.750
-0.614
0.200
0.565
0.041
-0.569
0.643
0.000
0.500
-0.244
-0.596
-1.091
0.530
0.309
0.733
0.867
0.525
0.654
-0.750
0.929
-0.500
-0.613
-1.091
0.630
-0.104
-0.143
-0.316
1.192
-0.709
-0.547
-0.055
-0.903
0.520
-0.145
-0.510
-0.450
-0.701
0.075
0.188
-0.500
0.519
-0.639
-0.249
-0.115
-0.800
0.275
-0.333
0.208
0.393
-0.632
-0.708
-0.485
0.220
1.200
-0.551
-0.235
-0.449
-1.533
-0.459
0.500
1.400
-0.548
-0.597
-0.037
1.042
-1.333
3.030
0.479
0.450
-0.730
0.845
0.929
-0.331
-0.231
-0.900
-0.241
-0.125
-0.094
-0.677
-0.422
0.171
0.794
-0.589
-0.452
-0.848
-0.375
1.333
-0.152
0.404
-0.563
-0.270
-0.469
-0.037
-0.654
0.000
-0.452
0.289
3.294
0.420
-0.804
-1.500
0.405
-0.396
-0.470
-0.463
0.470
0.000
-0.409
-0.230
-0.129
1.783
-0.400
0.385
-0.797
-0.050
-0.560
-0.521
0.018
-0.291
-0.640
0.939
-0.364
0.462
0.000
-1.063
-0.790
0.455
-0.397
-0.143
-0.171
-0.500
0.439
-0.286
-0.165
0.650
-0.341
-0.269
0.554
0.119
-0.327
-0.403
0.540
0.071
-0.352
0.450
-0.416
-0.853
-0.426
0.159
-0.582
1.667
-0.325
0.179
0.577
-0.510
-0.616
-0.369
-0.000
-0.364
0.500
-0.597
-0.137
-0.754
0.481
-0.214
-0.500
-0.671
-0.167
1.033
-0.364
0.663
0.400
-0.125
-0.944
0.000
0.094
-0.418
-0.616
0.000
-0.250
-0.173
0.000
0.437
0.193
0.567
-0.184
0.638
-0.132
-0.688
0.600
0.532
-0.404
-0.400
0.081
-0.393
-0.719
0.597
2.061
-0.131
-0.717
0.301
-0.489
1.263
0.250
-0.616
-0.600
-0.054
-0.649
-0.380
0.607
-0.737
0.567
-1.625
-0.562
-1.000
-0.152
0.604
-0.550
0.217
-0.694
-0.552
0.694
-0.797
-0.347
0.000
-0.330
-0.167
0.161
1.179
-0.786
-0.035
0.616
-0.753
0.000
0.468
-0.381
-0.569
-0.671
0.431
-0.410
-0.504
0.305
-0.550
-0.789
-0.400
0.875
-0.115
-0.111
0.578
0.080
0.421
5.727
1.059
0.788
0.367
0.500
-0.526
-0.345
-0.645
-0.667
-0.153
0.631
0.250
0.486
1.167
-0.794
-0.613
-0.312
0.010
0.190
-0.002
-0.543
-0.541
-0.125
0.675
1.000
-0.651
-0.309
-0.269
0.736
-0.698
0.786
-1.135
-0.972
0.642
0.545
0.190
-0.468
0.644
-0.546
-0.156
-0.469
0.557
-0.292
0.233
0.070
-0.374
-1.400
1.136
-0.198
0.284
-0.441
-0.108
-0.405
0.673
-0.461
0.000
-0.180
0.577
-0.701
0.058
0.650
0.305
-0.059
0.900
-0.471
-0.562
-0.586
0.130
-1.000
-0.629
0.604
-1.300
0.631
-0.844
1.100
2.300
-0.532
0.011
-0.143
-0.268
0.944
0.659
0.435
-0.259
1.273
0.033
-2.800
-0.478
0.536
0.984
-1.045
-0.238
0.543
-0.524
-0.775
-0.672
0.418
0.000
-0.314
-0.047
-0.412
-0.070
-0.584
0.618
-0.227
0.188
-0.705
0.295
-0.730
-0.144
-1.725
1.000
-2.667
0.140
0.375
-0.606
-0.508
-0.188
1.030
0.300
0.629
-0.420
-0.947
-0.070
0.143
-0.620
0.604
0.004
-0.198
0.000
-1.500
0.617
0.701
0.000
0.819
0.136
0.971
-0.968
0.250
0.240
-0.697
-0.779
0.110
-0.416
0.711
-0.766
0.067
-0.067
-0.831
0.323
-0.167
0.720
-0.080
-1.778
0.000
0.257
-0.411
0.536
-1.657
-0.726
-0.383
0.143
-0.295
-1.222
0.576
-0.207
2.167
-0.393
0.019
-0.093
0.500
-0.709
-0.101
0.654
0.917
0.374
-0.494
0.452
-0.143
0.536
-0.233
0.250
0.843
0.443
-0.551
0.775
-0.585
-0.306
-0.732
0.845
-0.203
0.674
-0.584
-0.566
0.115
0.204
0.989
-0.365
-0.833
-0.271
0.452
0.100
-7.000
0.219
-0.561
-0.822
-1.266
1.536
0.541
-2.167
-0.454
-0.651
-0.049
-0.559
0.024
-1.125
0.292
-0.338
-0.135
1.545
-0.164
-0.333
-0.931
0.326
-0.324
-0.731
-1.507
-0.608
-0.057
1.236
0.574
-0.673
-0.366
-0.796
-0.726
-0.109
-0.440
-0.833
-2.000
-0.630
0.190
0.065
-1.126
0.250
-0.347
-0.561
0.000
-0.889
0.000
0.304
0.375
-1.706
-0.556
-0.077
3.214
-0.505
0.333
-0.555
0.814
-0.593
-0.434
-0.204
-2.800
-0.715
-0.135
-1.000
0.010
0.286
-0.200
0.427
-0.513
0.740
0.736
0.365
-0.022
-2.300
0.500
-0.516
0.445
-0.386
-0.120
-0.407
0.655
-1.009
-0.649
-1.500
0.226
-0.498
-0.453
-0.676
-0.032
-1.051
-0.375
0.105
-0.508
-0.696
0.400
-0.479
0.329
-0.516
-1.829
-0.107
-0.520
0.091
1.250
0.393
-1.000
0.353
-0.600
0.167
-0.628
0.007
-0.045
1.556
0.750
0.525
-1.111
-0.171
-0.530
-0.423
-0.500
-0.655
-0.660
-0.655
-0.867
0.004
0.419
-0.765
-1.000
-0.064
-0.573
-0.543
-1.000
-0.143
0.217
-0.324
0.133
-0.477
-0.516
-0.760
-0.279
0.669
1.350
-0.510
0.011
-0.644
-2.900
0.000
-0.316
0.250
-0.893
-0.497
-1.603
-0.591
0.219
-1.017
0.667
-0.416
-0.718
1.077
0.000
-0.427
0.620
0.710
-0.426
-0.211
1.089
-0.167
-0.639
1.125
-0.167
-0.167
0.690
0.318
1.366
0.810
0.190
-0.455
0.167
-0.400
-0.739
0.000
1.114
-0.555
-0.059
-0.421
-0.629
1.111
-0.299
-3.625
-0.382
0.479
-0.259
-0.418
0.642
0.286
0.219
-0.522
-0.689
-0.574
-0.611
0.929
0.210
-0.150
0.125
0.373
-0.187
0.949
-1.417
-0.238
0.262
-0.848
0.393
1.190
-0.865
-0.648
0.378
0.015
0.643
0.143
-0.307
-0.456
-0.024
-0.090
0.633
-1.429
0.391
-0.507
0.000
-0.649
0.540
0.287
-0.215
0.513
0.000
-0.772
-0.100
-0.303
0.019
1.000
-0.251
0.239
-0.543
0.292
0.500
-0.662
0.514
-0.276
0.667
0.491
0.325
-1.482
0.226
-0.510
-0.566
-1.857
0.050
-0.737
-0.716
-0.213
0.602
-0.530
0.167
-0.563
-1.044
-0.873
-0.705
-0.488
-0.550
-1.331
0.375
0.437
0.681
-0.200
-0.675
-0.306
1.175
-0.555
-0.726
0.607
0.707
-0.602
0.317
0.500
-0.935
0.603
-0.451
-0.390
0.320
0.000
0.559
-0.690
-0.577
1.111
-0.779
0.000
0.363
-0.580
-0.359
0.724
0.558
0.385
0.547
-0.567
-0.189
-0.048
-1.009
-0.560
0.730
-0.476
0.679
-0.986
-0.810
0.041
-0.556
-0.477
-2.667
-1.417
0.538
1.191
1.667
0.669
1.750
-2.833
-0.333
-0.011
-0.842
-0.721
0.752
-0.556
0.295
0.600
-0.340
-0.097
-0.205
-0.650
-0.143
-0.509
-0.658
1.500
-0.618
-0.170
-0.696
0.850
-0.706
0.046
0.700
0.032
0.758
-0.965
-0.568
0.617
-0.325
0.380
0.593
0.757
-0.590
0.122
-0.220
-0.074
-1.000
-0.315
1.208
0.643
-0.703
0.622
-0.068
0.010
0.051
-0.286
-0.333
-0.041
-0.067
0.128
-0.217
-0.100
0.770
-0.939
-0.143
0.650
-0.569
-0.641
-0.600
0.605
-0.139
-0.268
-0.653
0.000
1.044
-0.584
-1.700
-1.167
0.654
-0.562
-0.621
-1.100
-0.476
0.536
0.967
-0.570
0.512
-0.523
0.116
0.333
-0.249
-0.222
-0.318
-0.681
1.353
-1.333
-0.612
-0.687
0.374
-0.566
-0.538
0.964
-0.425
0.042
-0.546
-0.456
-0.090
-0.114
-0.338
-0.219
-0.649
-0.422
0.807
-0.430
0.000
0.508
-0.125
-0.622
-0.623
0.330
-0.600
-0.436
-0.590
-0.166
0.106
-0.237
2.000
-0.701
0.210
-0.880
-0.804
-0.190
0.470
-1.931
-0.498
0.533
-0.214
0.497
-0.328
-0.583
-0.378
-0.193
-0.616
-0.419
-1.600
0.000
-0.193
-0.261
0.476
2.073
-0.055
-0.490
0.095
0.771
0.254
-0.145
-0.552
0.250
0.831
-0.387
-0.537
0.500
0.372
-0.062
1.418
1.065
-1.286
0.672
-0.316
-0.100
-1.306
-0.670
0.258
0.209
0.476
-0.641
-6.000
0.458
-0.121
1.330
-0.446
-0.268
0.300
-0.713
-0.738
-0.026
-0.678
-0.067
0.733
-0.868
-2.091
-0.113
-0.324
-0.523
-0.351
-0.168
-1.310
0.047
-0.476
0.029
0.309
0.000
-0.639
0.001
-0.591
0.272
0.351
-0.559
-0.559
0.990
-5.333
0.586
0.061
-0.256
-0.180
0.140
-0.731
-0.375
0.000
0.216
-0.881
-0.628
0.308
0.214
-0.563
-0.703
7.450
0.361
-0.617
0.619
-0.757
-2.625
-0.502
-0.811
6.818
-0.009
1.388
0.529
0.158
-0.563
-0.516
0.574
-0.469
-0.314
-0.275
-0.533
0.472
0.393
0.681
2.500
-0.610
0.000
0.277
0.678
-0.478
0.033
-0.638
-3.000
0.305
-0.323
-1.286
0.693
0.038
-0.652
-0.386
0.226
0.540
1.125
1.300
-0.207
0.489
-0.283
-0.667
-0.368
-0.365
-0.229
-0.552
0.111
0.169
0.400
1.250
-0.398
0.777
0.822
0.526
-0.080
0.853
1.012
-0.754
0.660
1.400
0.393
-0.244
-0.489
-1.013
0.000
-0.639
0.821
-0.702
0.344
-0.722
-0.551
-0.032
0.530
0.086
0.833
-0.986
-0.370
-0.658
-0.367
-0.280
-0.569
-0.378
-0.778
-2.121
-0.333
0.083
-0.527
-0.573
-0.092
-7.000
-0.689
-0.644
-2.571
-1.833
1.118
0.233
-0.318
-0.320
0.752
-0.824
0.482
-0.341
-0.589
-0.051
-0.072
-0.071
-0.607
0.143
-0.200
0.550
0.119
0.790
-0.333
0.453
0.016
-0.557
-0.711
0.034
1.286
0.270
0.143
-0.372
-0.489
-0.012
-0.247
-0.657
0.434
-0.500
0.547
-0.160
-0.665
0.562
-0.096
0.714
0.368
0.082
-0.400
-0.050
0.653
0.556
-0.411
-0.309
-0.476
-0.638
0.000
-0.129
0.000
0.398
-0.422
0.000
0.606
-0.114
0.289
-2.000
-0.833
-1.250
-0.900
0.000
-0.143
-0.697
0.833
-0.135
-0.571
0.817
-0.189
-0.618
0.450
-1.550
-5.000
1.114
-0.570
0.229
0.680
-0.494
-0.112
0.601
0.046
-0.125
-1.446
-0.759
-0.571
-0.129
-1.333
0.394
0.669
-0.747
2.667
0.012
-0.900
0.449
-0.566
-0.694
-0.539
0.211
-1.296
-0.774
0.478
0.476
0.015
0.134
-1.222
-1.550
-0.093
-0.143
-0.429
-0.353
0.857
-0.283
0.508
-0.245
-0.111
0.192
-0.469
0.417
-0.619
0.566
-0.138
-16.000
-0.762
1.363
0.380
0.758
0.517
0.000
-0.628
-0.736
-0.704
-0.561
0.643
-0.095
-0.250
-0.145
-0.514
-0.140
-0.250
-0.685
-0.377
-0.278
0.350
-0.639
0.214
0.530
-0.569
-0.773
-0.587
-0.655
0.607
-0.100
-0.327
0.479
-0.105
0.154
-0.601
-0.415
-0.815
0.805
0.751
-0.544
0.431
0.061
-0.499
-0.428
-0.606
0.067
0.333
0.167
0.429
-0.233
0.000
-0.187
-0.251
-0.578
0.733
0.279
-0.767
0.635
1.667
-0.136
-0.835
0.429
0.766
-0.450
1.400
0.336
-0.543
-0.788
-0.644
-0.200
0.000
0.256
-0.731
-0.340
-0.108
-0.808
-0.205
0.461
-0.538
0.286
-0.182
-0.570
-0.708
0.610
0.083
0.366
0.291
0.360
-0.733
-0.646
0.213
-0.169
0.142
-0.540
1.964
1.332
0.286
0.324
-0.750
-0.594
0.430
0.389
-0.182
1.051
-0.392
-0.612
0.084
0.396
0.692
-0.216
-0.164
-0.415
0.330
0.604
0.399
-0.923
0.029
-0.355
-0.575
0.008
-0.091
0.000
-0.273
-0.825
0.977
-0.320
-1.600
-0.062
-0.573
0.562
-0.836
0.679
0.017
1.111
-0.468
0.000
0.435
-0.359
0.786
0.274
-0.783
0.526
0.472
0.038
0.462
-0.583
0.217
-0.107
-0.609
0.417
0.657
0.044
-0.331
0.030
-0.089
0.356
-0.143
0.474
-1.467
0.085
-0.973
-5.455
-0.533
-0.172
-0.279
-0.532
-0.126
0.000
0.456
0.237
0.228
-0.367
-0.591
0.548
-0.197
-0.200
-0.471
-1.111
-0.095
0.050
-1.221
-0.125
0.417
-0.981
0.167
-0.125
1.027
0.087
0.000
0.051
-0.500
-0.653
-0.300
0.722
-0.293
0.768
0.152
-0.606
-0.595
1.096
-0.247
-1.532
-0.456
0.531
0.741
-1.536
-0.545
0.571
0.495
7.889
-0.166
0.000
-0.058
-0.241
0.361
-0.052
0.633
0.577
-0.702
-0.567
0.071
-0.638
-0.441
0.117
-0.449
-0.207
0.796
0.619
-0.580
-0.901
-0.334
-0.098
-0.521
0.109
0.000
1.211
0.500
0.967
-0.863
-0.500
0.619
-0.239
-0.917
-0.328
-0.671
-0.437
-0.155
1.000
0.669
-0.517
-0.269
0.717
0.669
-0.554
0.708
-0.241
-0.621
-0.434
-0.220
-0.292
-0.272
-2.333
0.836
-0.101
0.446
0.014
-0.835
-0.060
0.377
0.081
-0.390
-0.368
-0.872
-0.139
-0.564
0.065
-0.957
-0.379
0.333
-0.083
-0.336
0.879
-0.576
-0.290
0.288
-0.464
0.706
0.451
0.476
1.033
-0.522
-3.000
-0.732
0.291
-1.100
0.519
0.229
-0.627
0.536
-0.432
-0.231
-0.149
-0.726
0.914
-0.604
0.429
0.312
0.124
-0.500
-1.200
0.252
-1.182
-0.624
-2.000
-2.500
-0.640
-0.500
-0.486
-0.690
-0.338
-0.577
-0.490
0.808
-0.149
-0.226
-0.542
0.024
-0.056
-0.759
-0.246
-0.367
-0.521
-0.851
-0.345
0.310
0.063
-0.721
-0.449
-0.660
0.432
-0.430
-0.218
-0.556
-0.672
-0.507
-0.664
0.256
-0.491
-0.036
0.888
0.557
-0.299
0.254
-0.535
-0.039
-0.508
0.189
-0.016
-0.378
0.208
-0.541
-0.196
-1.167
0.867
-0.421
-0.534
0.567
0.685
-0.708
1.046
-0.220
-0.400
-1.242
-0.549
-3.176
-2.000
-4.000
-0.549
0.735
-0.932
1.091
0.298
-1.091
0.506
-2.000
-0.726
0.000
0.127
-0.315
-0.299
-1.345
1.333
-1.422
-2.000
-0.028
-0.118
-0.481
-0.245
-0.167
0.359
0.397
-0.103
0.673
0.488
-0.695
0.169
-1.536
-0.361
-0.077
1.239
0.094
0.396
0.353
-0.087
0.011
0.372
0.068
0.250
-0.551
-0.299
-0.333
-5.000
-0.511
0.375
-0.300
-0.663
-0.183
-0.309
-0.163
-0.730
0.571
0.682
-0.543
-0.922
-0.073
-0.056
-0.104
0.070
-0.042
0.907
-0.211
-0.131
0.000
-0.733
1.375
0.292
-1.400
0.000
-0.309
-0.158
0.573
0.167
-0.242
0.844
0.156
0.575
0.000
-0.410
-0.509
0.179
-0.411
-0.224
0.047
0.476
0.673
0.582
-0.235
-0.230
0.000
-0.788
0.313
0.111
-0.387
0.396
0.540
0.836
-0.282
-0.632
0.714
-0.723
-0.385
-0.568
-0.095
-0.582
-0.525
2.000
0.786
-1.333
0.410
-0.224
-0.852
-1.417
0.114
0.277
1.106
0.478
-0.420
0.325
-0.788
-9.333
0.180
-0.333
-0.288
-1.321
0.021
-0.279
-0.494
0.000
0.581
-0.744
-0.200
1.033
0.684
0.450
-0.758
0.049
0.371
0.685
-0.487
-0.375
-0.485
-0.230
1.500
-0.610
0.378
-0.440
1.267
0.554
0.974
-0.001
-0.054
-0.157
0.659
-0.371
0.938
-0.649
0.194
-0.769
-0.346
-0.566
-0.159
-0.818
0.268
0.186
-0.083
-1.250
0.000
-0.667
0.420
0.500
-0.669
-0.565
-0.692
-1.000
-0.586
-0.688
-1.542
-2.200
0.203
-0.167
0.075
0.626
0.094
-0.360
1.161
-0.207
0.179
-0.066
-1.205
-0.320
0.795
-0.645
-0.212
0.652
0.235
-0.120
0.273
-0.667
-0.621
-0.675
-0.064
0.760
-0.600
-1.615
-0.431
0.069
-0.313
0.143
0.289
-0.106
-0.554
-0.421
-0.069
0.429
-0.577
-0.784
-0.090
-0.782
0.012
0.500
-0.584
0.109
0.177
-0.439
0.000
-0.722
-7.750
-0.329
0.962
-0.716
0.519
-0.270
-0.040
0.083
-0.975
-0.400
0.222
-0.273
0.510
-0.607
0.900
-0.411
-2.833
-0.182
-0.684
0.374
1.438
0.406
0.005
-1.317
-1.333
-1.103
0.142
-3.600
-0.077
-0.333
-0.667
-0.250
-0.476
0.042
0.785
0.553
-0.215
-0.573
0.567
-0.600
0.623
0.549
-0.044
-0.709
-0.029
-0.602
-0.580
0.444
0.435
-0.469
-0.115
-0.367
0.087
-0.146
-0.411
0.333
0.000
0.512
-0.901
0.500
-0.312
0.134
0.581
0.382
0.000
0.205
-0.302
0.646
0.389
-0.682
0.615
0.393
-1.000
-0.139
-0.794
-0.695
-0.656
-0.058
-0.161
0.525
-0.465
-0.559
-0.625
-0.394
0.168
0.917
0.142
-0.725
0.459
-0.324
0.583
0.367
-0.343
-0.857
-0.021
-0.314
-0.304
0.381
-0.524
0.554
-0.470
0.771
-1.002
0.135
1.385
-0.087
0.715
-0.238
0.107
-0.417
0.621
0.054
0.983
-0.635
0.539
-1.300
-0.778
0.027
0.166
0.050
0.610
-0.235
-1.104
0.499
0.596
-0.333
-1.095
-0.325
-0.301
0.683
0.735
0.000
-2.000
-0.329
-0.598
-0.893
0.693
-0.029
0.000
0.518
-0.012
0.000
0.333
0.211
-0.456
-0.246
0.849
0.400
-0.701
-7.000
1.294
-0.342
-0.740
-0.159
-0.762
-0.558
-0.378
0.726
-0.202
-0.597
0.126
0.143
-0.086
-0.357
0.193
-0.545
-1.067
0.125
-0.252
-0.699
-0.593
-0.892
-0.511
-0.791
-0.563
0.781
-0.555
-0.479
-0.300
-0.315
-0.824
0.114
-1.356
0.000
-0.534
-10.000
-0.714
-0.520
-0.208
-0.343
-0.702
0.370
0.200
0.148
0.000
-0.444
0.112
-0.440
-0.238
1.204
-0.191
0.726
-1.333
0.698
-0.696
-0.116
0.544
-0.266
-0.447
-0.053
-0.419
-0.654
-0.573
-1.821
0.501
-1.101
-0.363
1.431
-0.224
0.617
-1.536
0.530
-0.457
1.026
0.762
-0.400
-0.623
-0.331
0.018
-0.451
-0.398
-0.042
0.325
0.830
-0.125
0.500
0.240
-0.282
0.553
0.159
-0.700
-0.357
-0.569
0.929
-0.160
-1.250
-0.095
-0.411
-0.221
-0.165
0.792
-0.500
1.200
0.714
0.691
-0.051
0.667
0.143
-0.780
0.689
-0.627
-0.741
-0.462
0.049
0.721
1.933
2.500
-0.011
-1.385
-0.393
-0.286
-0.659
-0.339
-0.552
-0.196
-0.089
-0.841
0.386
-0.492
-0.327
-0.733
0.967
-0.761
1.000
-0.628
-0.554
0.424
-0.900
0.667
-1.000
0.367
-1.500
-1.182
-0.653
1.189
-0.214
0.222
-0.188
-0.319
-0.425
-0.516
-0.217
0.057
-0.243
0.909
-0.690
-0.297
0.619
-0.233
0.848
-0.689
-0.288
-0.080
-0.774
-0.233
-1.750
-0.582
-0.155
0.000
-2.500
0.000
-0.667
-0.377
-0.708
0.467
-0.419
-0.500
0.010
0.694
0.010
0.013
0.627
0.073
0.639
-1.067
-1.167
-0.171
0.147
-1.826
-0.312
0.991
0.100
0.674
0.662
-0.723
-0.098
-0.099
0.881
0.753
0.000
-0.194
-0.075
-0.228
0.261
0.571
-0.139
-0.674
-0.508
-0.261
0.619
-0.663
-0.666
-0.854
0.000
0.696
-0.412
-0.664
-2.917
-0.764
0.747
0.592
-0.167
0.119
1.100
-0.534
-0.029
-1.600
-0.593
0.383
0.333
-0.534
-1.500
0.327
-0.746
-0.273
0.900
-0.355
-0.864
-0.267
-0.624
0.611
-0.756
0.957
-0.246
-0.500
-0.226
0.068
-1.480
0.393
-1.298
-1.178
-1.222
0.438
0.618
0.500
-3.000
0.620
-0.655
0.032
-0.609
-0.848
0.389
-0.247
-0.633
-0.452
-1.150
-0.640
0.077
-0.232
-0.954
0.000
-1.833
-0.512
-0.667
0.878
-0.624
-1.792
-0.640
-0.810
0.093
-0.950
-0.590
-0.089
0.000
-0.482
0.000
-0.006
-0.583
0.646
0.000
-2.057
-0.608
-0.079
-1.133
-0.010
-2.800
-0.345
-0.616
0.340
-0.389
0.111
0.819
0.519
-0.575
-0.135
-0.088
-0.166
0.657
-0.250
1.000
-0.192
-1.824
-0.670
-0.240
0.485
0.154
-0.356
-0.040
-0.467
-0.750
-0.660
-0.507
0.648
0.280
-0.221
-0.571
-0.413
1.143
-0.244
0.765
-0.517
0.371
-0.543
0.544
-0.047
-0.868
0.574
-0.757
-0.771
-0.239
0.114
0.518
-0.670
-2.000
-0.588
-1.200
1.363
-0.468
0.287
1.013
-1.200
-0.367
0.110
0.111
-0.590
-0.306
-0.084
-0.431
-0.827
8.462
0.571
-0.739
-0.513
0.966
-0.506
-0.767
-0.005
-0.648
0.000
-0.750
-0.105
0.413
-0.062
-0.843
-0.787
0.244
1.167
0.714
-1.649
-0.093
-0.039
0.929
-0.200
0.867
-1.000
-0.463
-0.055
-0.608
-0.323
-0.315
0.000
0.250
-0.176
-0.062
0.677
-1.167
0.278
0.061
-0.629
0.131
-0.692
0.000
-1.017
-0.479
-0.394
-0.691
-1.542
-0.507
-0.477
-1.412
-1.049
0.654
0.131
0.143
0.433
-0.047
0.200
-1.029
0.250
0.694
-0.341
-1.000
-0.605
-0.750
-0.117
-0.582
-0.495
0.353
1.125
-1.235
0.635
0.047
-0.698
-0.229
-2.062
-0.701
-0.343
-0.111
-0.465
0.089
0.405
-0.571
0.591
0.505
0.786
0.086
-0.439
-0.410
-0.417
0.103
-0.024
0.167
0.125
-0.566
0.559
0.041
0.729
-0.580
0.625
-2.667
-0.532
-0.593
-0.597
0.000
-0.180
-0.343
-0.177
0.500
0.505
-1.000
-0.001
-0.532
-0.442
0.621
-0.621
-0.389
-2.050
-0.036
-7.000
-0.017
-0.955
-0.413
0.039
-1.056
0.148
-0.319
0.603
2.000
-0.742
-0.625
0.583
0.000
-0.639
-0.705
0.402
5.000
-0.556
-0.352
-0.665
0.377
0.550
0.301
-0.127
1.171
0.583
0.411
0.151
-0.777
-1.167
-0.628
-0.731
-0.705
0.143
-0.111
-0.717
-0.822
-0.942
-0.286
-0.586
-0.050
0.612
-0.534
-0.091
-0.090
0.643
-0.825
0.200
0.000
0.118
-0.516
-0.676
0.833
0.294
0.399
-0.695
0.018
-2.381
-0.580
0.142
0.781
-3.000
-0.691
0.091
-0.136
-0.280
-0.660
-1.091
-0.539
-0.254
-0.632
-0.632
0.641
-0.217
-0.449
0.648
-0.638
0.052
-0.404
0.407
0.419
0.286
-0.155
-0.477
-0.607
-0.608
0.092
0.826
-0.681
-0.515
-3.000
0.230
0.143
-0.555
0.128
0.533
-0.020
-0.639
-0.031
0.000
0.952
1.625
0.417
-0.014
-0.567
-0.397
-0.409
-0.333
-0.555
0.126
0.695
-0.507
-0.572
-0.668
-0.200
-0.900
-0.101
-0.667
-1.455
-0.558
-0.613
-0.663
-0.261
-0.729
-0.365
-0.061
0.393
0.677
-0.625
0.542
0.157
-0.743
-0.889
1.395
-0.571
0.558
0.000
-0.459
0.335
-4.556
-0.167
-0.444
-0.530
0.026
-0.879
0.311
0.798
0.371
-0.259
0.574
-0.667
-0.009
0.032
0.477
-0.602
0.375
-0.825
0.971
0.448
-0.142
1.000
-0.496
-0.687
-0.416
-0.257
0.722
0.612
-0.385
0.429
0.384
-0.237
0.693
-0.019
0.000
-0.593
-0.658
0.250
-0.163
-1.000
-0.167
-0.250
0.292
1.429
-0.257
-0.246
-1.000
0.029
-0.637
-1.000
-0.535
-2.460
0.103
0.250
-0.644
-0.444
0.885
0.192
-0.709
0.196
-0.676
-0.577
-0.417
0.035
-0.254
1.000
-0.536
0.466
-0.875
-0.605
-0.278
0.362
0.200
-0.327
-0.643
0.429
-0.668
-0.397
-0.450
4.278
0.439
1.333
-0.231
0.791
-0.112
-0.517
2.000
0.299
0.250
-0.430
-0.169
0.631
-0.500
-0.448
-0.755
0.160
2.270
0.212
-0.419
-0.619
0.654
-0.172
-2.250
-0.391
1.103
-1.229
-0.766
0.105
-0.667
0.372
-0.209
-0.567
0.139
0.584
0.000
-0.637
-0.415
0.750
0.509
0.600
0.330
-0.387
-0.339
5.000
-0.490
-0.224
-0.521
0.555
0.367
0.211
-0.726
0.840
-0.812
0.000
0.675
0.194
-0.507
-0.688
0.254
-0.952
0.182
-0.018
-0.372
-0.493
0.177
-0.341
0.631
0.986
-0.428
0.205
-0.216
-0.365
0.640
-0.433
0.171
-0.337
0.433
-0.401
-0.544
0.655
0.855
-0.156
-0.441
0.523
-0.823
-0.047
-0.829
0.022
0.084
-0.571
0.448
1.052
0.117
-0.628
-0.288
-0.005
-0.697
-1.589
-0.521
-0.845
0.058
-0.802
0.902
-0.624
-1.250
-0.626
-0.057
-0.344
-0.565
0.000
0.691
-0.188
0.000
0.138
-0.836
-0.708
-0.500
-5.000
0.200
-0.588
0.721
0.349
0.359
-0.463
-0.593
1.094
-0.053
0.501
0.933
0.343
0.012
0.193
-0.257
0.308
-0.091
2.000
0.405
-0.001
-0.551
-0.333
-0.778
-0.439
-0.950
0.700
-3.500
-0.531
-0.143
0.000
-1.042
0.643
0.333
-2.500
-0.370
-0.963
-0.598
-0.801
0.067
-0.561
0.069
-0.874
1.175
-0.594
-0.435
0.131
0.026
0.075
-0.100
-0.373
-0.556
0.517
0.637
0.392
-0.195
6.818
0.348
0.816
-0.142
0.124
-0.283
0.629
-0.614
-0.650
-0.250
-1.333
-0.268
0.597
-0.356
0.051
-0.041
-0.519
-0.225
-0.600
-0.613
-0.806
0.737
-0.133
-0.405
-0.712
0.113
0.207
0.753
0.012
-0.670
-0.500
0.023
-0.511
-0.093
-0.833
0.401
-0.030
-0.726
-0.750
-0.333
-0.353
5.385
0.104
0.476
-0.625
-0.337
-1.333
-3.000
-0.104
-0.284
-0.325
-0.950
1.143
0.050
-0.716
-0.565
0.415
-1.578
0.017
-0.077
-0.472
0.351
-0.084
0.327
-0.844
1.545
0.000
-0.333
0.536
-0.292
0.372
0.623
-0.308
0.708
-0.936
-0.585
-0.626
-0.053
0.505
-0.443
-0.017
-0.186
-0.125
-0.591
-0.471
-0.167
-0.212
-0.218
0.000
-1.086
-0.622
-0.756
-0.159
-0.146
-0.068
-0.280
-0.476
0.746
-0.782
-0.371
-0.767
0.073
0.165
0.424
0.304
-4.000
0.297
0.944
-0.075
-0.663
0.325
0.286
0.205
-0.733
-0.500
1.038
-0.762
0.750
0.075
-0.511
0.140
-0.006
-0.551
-0.360
0.690
0.367
-0.114
-0.217
-0.309
-0.780
-1.286
-0.760
0.712
-1.317
-0.143
0.896
-0.675
-0.244
0.167
0.270
0.476
0.000
0.641
0.542
-0.250
-1.000
0.000
-0.838
-0.421
0.000
1.306
0.085
-0.275
-0.021
-0.250
0.135
-0.122
-0.682
0.464
-0.500
0.727
-0.111
1.500
-0.532
0.271
-0.144
0.450
-0.357
-0.110
1.545
-0.030
-0.068
0.093
-0.690
-0.349
0.688
0.187
0.612
-0.660
-0.080
0.069
-0.350
0.523
-0.565
-0.521
0.933
-0.286
-0.505
-3.000
-0.410
0.083
-1.286
11.500
0.359
-0.571
-0.791
-0.750
-0.375
-0.721
-0.089
0.381
-0.303
-0.619
0.222
-0.219
0.210
-0.500
-0.633
0.478
0.600
0.389
-0.270
-0.561
-0.387
0.000
-0.700
0.702
-0.036
-0.388
0.716
-0.549
0.174
0.342
-0.227
-0.059
0.195
-0.916
0.899
-0.183
0.198
0.049
0.629
0.000
0.138
-0.517
-0.631
0.509
-0.111
0.570
0.693
-1.111
0.828
-0.862
-0.346
-0.441
0.008
0.629
0.094
0.053
-1.081
-0.827
-0.317
-9.000
0.250
0.756
-0.022
-1.500
-0.539
-0.535
0.138
0.792
0.366
-0.833
-0.024
-0.531
-0.638
-0.185
-0.312
0.172
-0.701
-0.414
1.137
-0.900
-0.626
-0.212
-0.357
0.433
-0.021
0.611
-0.852
-0.236
-0.433
-0.800
-1.333
0.775
0.381
-0.474
-0.500
-0.609
-0.266
0.612
-0.333
0.476
0.242
-0.429
-0.004
-0.386
0.987
0.217
-0.663
-0.343
0.646
6.000
-0.400
0.432
-0.579
0.317
-0.811
0.706
0.614
0.400
-0.271
-0.489
0.000
0.333
0.603
-0.524
1.000
-0.580
-0.663
-0.617
-0.222
0.000
0.475
-0.006
-0.417
-0.069
-0.217
-0.674
-0.715
-0.165
-2.750
-0.477
0.563
-0.165
0.500
0.056
-0.845
0.300
-1.000
-0.865
-0.079
-0.800
-0.760
0.000
-0.602
-0.290
-0.971
0.393
0.643
0.332
0.443
3.429
0.693
-0.525
0.536
-0.500
0.000
0.611
0.445
0.589
-1.073
0.720
-0.576
-0.505
-0.602
0.376
-0.009
-1.282
-0.526
-0.125
0.592
0.231
0.022
0.102
0.533
0.623
-0.677
-0.635
-0.471
0.034
-0.631
-4.833
0.667
-0.579
0.115
0.517
-0.167
-0.715
-0.213
0.654
-0.048
-0.471
-0.803
0.631
-1.250
-1.078
-0.376
-0.804
0.730
1.189
0.635
-0.538
-0.605
0.384
-0.152
-0.500
-0.508
0.571
-0.650
-1.392
1.000
0.000
-0.241
-0.167
-0.273
-1.250
-0.316
-0.730
-1.000
-2.667
-0.034
0.429
0.259
0.841
-0.629
-0.166
-1.500
0.767
-0.524
0.654
-0.579
-0.585
0.144
-0.985
-0.543
0.000
0.302
-0.400
0.185
0.388
0.000
-0.346
0.000
0.155
-0.343
0.394
0.200
0.143
-0.583
-1.080
0.491
-1.000
-0.333
0.500
-0.072
-0.684
0.992
0.669
-0.330
0.040
0.929
0.162
-0.164
-1.029
0.260
0.000
-0.569
-0.134
0.867
-0.699
-1.333
-3.167
-0.876
0.120
0.516
-0.686
0.276
0.367
0.458
-0.572
0.442
-0.938
-0.600
-0.414
0.071
1.459
-0.460
-0.833
-0.426
0.929
0.107
0.322
-0.157
0.414
-0.217
0.078
-0.429
-0.867
0.285
0.254
-0.500
0.250
1.000
0.424
0.045
0.034
-0.461
3.500
-0.300
0.833
-0.378
0.404
-0.425
0.536
1.364
-0.688
0.184
0.073
-0.548
-0.333
-0.459
-1.617
-0.400
-0.633
1.125
-0.619
-0.218
0.729
0.527
-1.091
-0.181
-0.383
-0.193
-0.246
-0.733
0.143
-0.201
-0.748
-0.500
-0.723
0.969
-0.333
-0.143
0.167
0.750
-0.611
-0.162
0.213
-2.569
0.589
-0.113
-0.683
-0.366
-0.079
-0.600
0.600
-0.230
0.107
-0.556
1.167
0.043
-0.808
0.323
-0.021
-0.362
0.594
-0.692
0.803
6.500
-0.596
-0.700
0.500
-0.459
2.598
-0.509
-0.148
0.643
-0.004
0.537
1.100
-0.435
0.515
-0.337
-0.717
-0.337
-2.000
0.503
-0.875
0.158
-0.726
-0.293
-0.830
0.444
-0.181
0.083
-0.584
-0.329
0.147
0.942
0.167
-0.548
-0.272
-0.671
0.374
0.668
0.917
0.178
-0.583
0.337
-0.588
0.131
0.348
0.000
0.254
0.801
0.667
-0.250
-0.833
-0.643
0.372
-0.333
2.000
0.099
-0.704
0.101
-0.558
-0.500
1.218
-0.221
-0.161
0.000
-0.118
-0.576
0.092
-0.152
0.708
0.925
0.472
-0.203
0.203
-0.326
0.459
0.500
-1.300
-0.636
0.243
-0.767
-0.624
-1.500
0.916
-0.371
-0.348
0.452
-0.418
1.077
-0.357
-0.548
0.803
0.583
-0.071
-0.575
-0.173
0.118
-0.426
-0.611
-0.633
-0.804
-0.327
-1.167
-0.051
-0.393
-1.750
0.614
-1.200
0.000
-0.663
0.304
0.500
-0.276
0.476
-0.912
1.000
-0.211
-0.421
0.500
0.778
2.583
0.380
-0.292
-0.050
-0.798
0.733
0.000
1.400
0.006
0.496
1.500
-1.417
0.130
1.833
-0.657
0.369
0.100
-0.500
-0.280
0.780
-0.712
-0.818
0.759
-2.857
0.375
0.250
0.621
-0.243
-0.226
-1.271
-0.175
-0.390
0.304
-0.812
-0.751
-0.077
0.558
-0.447
0.300
0.000
-0.655
0.000
0.113
-0.700
-3.450
-0.258
0.550
1.215
0.048
-0.527
0.000
0.042
-0.893
-0.737
-0.679
-1.633
-0.200
-0.077
0.075
-0.297
-1.300
0.284
0.520
0.735
-0.759
-1.417
0.560
0.527
-0.429
0.000
-0.579
-0.923
-1.058
-0.531
1.286
0.845
0.720
1.333
0.302
-0.045
0.641
0.171
0.000
-0.710
1.143
0.333
0.786
0.691
0.000
0.000
0.552
-0.123
-1.000
-8.000
0.729
0.087
-0.523
0.859
-0.280
-0.162
0.403
-0.706
1.003
0.449
0.536
-0.204
-0.426
-0.660
-0.549
-0.242
-1.483
-0.530
-0.209
0.865
-0.607
1.500
-0.636
-0.095
-0.551
0.393
-0.189
-0.933
0.408
-0.074
0.500
0.383
-0.733
-0.475
0.373
0.060
-1.395
-0.487
-1.000
0.238
-0.511
1.033
0.095
0.661
0.397
-0.841
0.391
-0.424
0.511
-0.102
-0.172
1.000
-0.250
-0.359
0.733
0.058
1.233
0.486
-0.039
-0.445
-3.103
-0.751
-0.412
0.873
0.875
0.393
0.419
-0.568
0.429
0.098
-0.646
0.964
0.583
-0.528
-0.167
-1.017
0.000
0.518
2.850
0.492
-0.443
0.487
1.111
0.879
-0.077
0.333
-0.642
0.392
0.967
-0.616
-0.151
-0.870
-0.743
0.614
-7.000
-0.750
-0.771
0.047
0.333
-0.250
-0.120
-0.600
-0.048
0.430
-0.143
0.156
0.034
-0.100
-0.347
-0.021
0.622
-0.909
0.664
-0.771
0.819
0.471
1.641
-0.400
-0.711
-0.546
-0.375
-0.740
-0.570
0.036
0.165
0.671
-0.555
0.033
-1.091
-2.024
0.641
0.844
-0.808
-0.123
0.061
0.615
0.317
-0.334
0.000
-0.167
0.517
0.994
0.472
0.250
-7.778
1.357
-0.177
0.468
-0.468
0.722
-0.667
0.755
0.106
0.431
0.113
-2.000
0.542
0.000
0.536
-0.654
-0.319
-0.111
-0.111
-0.682
-0.820
0.510
1.168
-0.374
-0.281
-0.812
-1.457
-0.539
-0.333
0.513
0.143
-0.278
-0.826
0.774
-0.153
-0.652
-0.643
0.967
-0.531
-0.720
0.688
-0.682
0.148
0.462
0.438
0.489
1.800
-0.374
-0.326
-0.894
0.617
-0.212
-0.664
-0.221
-0.849
-0.130
0.347
-0.125
0.167
-0.929
-1.182
0.000
-0.006
-0.404
-0.985
-0.341
-0.513
-0.167
-0.282
0.735
-0.167
-0.498
0.523
0.320
-0.186
1.241
0.636
-5.000
0.984
-0.388
0.501
0.536
0.611
0.500
0.415
-0.347
-1.083
0.767
0.668
-0.722
0.711
-0.833
-0.499
-0.792
-0.303
0.412
-0.130
-0.560
0.529
-0.210
0.619
-0.526
-0.658
0.000
-0.347
0.429
-0.248
0.152
-0.593
-0.099
-1.537
1.567
-0.709
-0.347
0.333
-0.138
-0.787
0.515
-0.445
-0.500
-0.262
-0.700
-0.683
-0.647
-0.161
-0.589
-0.411
-0.347
0.902
-0.235
0.023
-1.250
0.888
0.201
0.205
-2.500
-0.743
0.101
0.096
-0.714
0.000
-1.267
0.281
0.481
-0.576
-0.679
-0.588
-0.085
0.500
0.614
-0.378
-0.034
1.278
-0.402
0.049
0.232
-0.174
-0.515
-0.211
-0.126
0.000
-0.482
0.227
-1.333
-0.510
-1.500
-0.101
0.143
-0.418
1.042
-0.437
-0.241
-0.800
-0.660
-0.968
1.500
-0.159
-3.667
0.000
-0.658
-0.471
-0.420
-0.602
-0.364
0.355
-0.093
-1.836
6.500
0.543
0.589
0.330
2.896
-0.341
-0.626
-0.717
-0.050
-0.463
-0.067
0.318
0.552
-0.119
0.343
-0.651
-0.556
0.933
-0.237
-0.305
-0.726
-0.333
-0.622
0.250
-0.736
-0.411
-0.341
-0.350
0.039
0.338
-0.602
-0.159
-0.344
0.806
-0.798
-0.131
21.000
0.530
-0.580
-0.726
0.365
0.672
0.500
0.096
1.333
0.321
-0.924
-0.230
-0.497
-0.400
0.615
-0.622
-0.221
-0.338
-0.542
-0.468
0.479
0.588
-1.300
0.905
0.625
-0.019
0.380
0.628
-0.095
-0.479
1.005
0.082
-0.040
0.270
0.258
0.031
-0.724
-0.272
0.551
0.719
-0.473
-0.593
0.429
-0.851
-0.625
-0.363
-0.732
-0.420
0.673
0.175
-0.516
-2.667
-0.604
0.909
1.500
-0.500
0.908
-0.274
-0.072
-0.453
0.750
0.478
-0.637
0.385
-0.158
-0.233
-0.779
0.000
0.777
1.108
-0.540
0.101
0.155
0.458
-0.533
0.365
0.059
0.812
0.966
-0.505
1.455
0.734
0.210
-0.632
-0.362
0.786
-1.105
-0.545
-0.669
-0.111
0.775
-0.719
0.320
1.150
0.239
0.281
0.576
-0.102
-0.687
0.126
-0.833
-0.534
-0.728
-0.507
-0.740
-0.674
-0.821
0.545
0.366
-0.658
0.722
-0.286
-0.838
-0.332
-0.125
-0.500
0.789
-0.392
-0.534
-0.274
-0.833
-0.045
-0.083
-0.327
0.311
-0.963
1.167
0.867
-0.109
-0.483
-0.894
-0.490
0.456
0.167
-0.917
-0.685
-0.130
-0.077
0.201
-1.033
0.121
0.981
-0.657
-0.727
-0.369
-1.167
0.087
-1.333
-0.753
0.219
-0.525
-0.478
1.205
-0.843
-0.585
-0.655
0.000
0.455
-0.458
0.000
-0.937
-0.493
-2.300
0.864
-0.628
0.262
1.000
-0.145
-1.167
0.087
0.000
1.394
-0.250
1.167
0.709
0.583
0.057
-0.367
-0.660
-0.133
-1.286
-0.623
0.550
-0.669
-0.683
0.131
-0.189
-0.317
-0.286
-0.545
0.049
-0.277
0.640
0.000
-0.559
0.731
-0.452
-0.694
-0.624
0.250
-0.801
0.000
-1.500
-0.386
-0.167
-0.200
0.163
1.638
-0.516
-0.225
-0.604
-0.060
0.031
0.310
0.640
-0.487
-2.342
-0.037
0.157
0.250
-0.352
0.408
-0.607
-0.184
0.000
-0.563
-0.739
-0.238
-0.377
0.151
0.142
-0.520
-0.657
0.067
-0.167
-0.738
0.000
-0.863
0.967
-0.133
0.857
-0.275
-0.640
-11.909
-0.360
0.066
-0.486
-1.400
-0.624
0.016
0.561
-0.387
-0.250
-0.410
0.064
0.129
-0.648
-0.669
-1.000
-0.223
-0.358
-0.577
0.196
-0.785
1.245
-0.476
0.467
0.488
-0.285
0.708
-0.293
0.333
-0.381
-0.078
-0.669
1.222
-0.223
-0.112
0.653
0.429
0.229
-0.776
0.458
-0.706
0.667
-1.167
-1.667
-0.683
0.563
-0.424
-0.054
0.621
0.718
-0.740
-0.167
-0.019
-0.476
-0.592
5.286
-0.112
0.105
0.108
0.000
-0.241
-0.398
-0.440
0.198
-0.447
0.057
0.051
-0.367
0.500
0.433
-0.666
-0.540
1.000
1.000
-0.192
0.669
-0.768
-0.377
-0.333
0.533
-0.251
-0.400
1.367
-0.845
0.250
-0.729
-0.875
-0.715
-0.596
0.292
0.878
-0.407
-0.542
0.625
0.064
-0.133
-1.800
-0.250
0.464
0.000
0.595
-0.467
-0.778
-0.669
6.375
0.875
1.286
0.167
-0.682
0.000
-1.367
-0.189
0.508
-0.580
0.765
-0.241
1.100
0.266
1.111
1.000
1.500
-0.208
-0.400
1.000
-0.667
1.033
-0.455
-0.464
0.250
0.390
0.411
-0.393
-3.500
-11.000
0.519
-0.546
-0.375
0.750
-0.732
-0.689
0.528
-0.048
-0.184
-0.822
-0.777
-1.143
0.940
0.172
0.302
0.059
0.362
-0.115
-0.649
0.254
-0.463
-0.127
-0.410
-0.586
-1.000
0.263
-0.498
0.245
-0.498
0.127
-0.224
-0.373
-0.649
2.526
0.000
0.082
0.125
-0.091
-0.750
-0.242
-0.594
-0.033
0.485
-0.167
0.000
-0.682
-0.521
-0.324
-0.831
-0.024
0.829
0.423
0.743
-0.643
-0.131
-1.278
0.257
0.296
0.625
-0.174
0.656
0.192
-0.278
-0.250
1.308
-0.550
-0.495
0.270
2.133
-0.331
0.494
-0.064
-0.338
-1.381
-0.188
-1.024
-0.457
-0.799
-1.250
0.225
-0.709
-0.097
-0.323
0.000
-2.333
0.716
0.000
0.664
0.029
0.625
0.378
0.500
-0.779
-0.542
-0.643
0.333
0.309
-0.687
-0.068
0.480
0.540
-0.297
-0.110
-0.993
-0.681
-0.250
0.045
-0.573
-0.534
1.039
-0.341
0.648
-0.333
1.042
0.548
-0.188
-0.917
0.697
-0.563
8.600
-0.732
0.498
0.191
-0.752
-0.247
0.000
-0.486
0.000
-0.683
-0.652
-0.467
-0.151
-0.830
0.685
-0.458
-0.589
0.433
0.164
-0.226
0.857
-0.259
-0.785
-0.660
0.122
0.788
0.108
-0.527
-1.670
1.140
-0.596
-0.243
-4.333
-0.316
-0.743
0.520
-0.788
0.944
-1.083
-0.596
0.000
-0.571
-0.650
-1.036
-0.468
0.212
-0.230
-1.214
-0.482
-0.571
-0.032
-0.357
-0.500
1.078
-0.275
-0.125
0.373
0.250
-0.523
-0.200
0.508
-0.861
-0.522
1.250
-0.517
-0.167
-3.000
0.319
1.125
0.597
1.051
-0.016
0.077
0.944
-0.439
-0.660
-0.146
-1.000
-0.994
-0.289
-0.250
-0.388
-0.569
-0.587
-0.617
0.108
0.179
-0.565
-2.500
-0.423
0.000
0.155
0.625
-0.929
-0.674
-0.968
-0.625
-0.264
-0.440
-0.723
0.143
0.571
0.614
-0.415
-0.299
-0.587
-0.623
-0.345
-1.333
-1.000
-0.801
-0.634
0.494
-0.142
0.738
-0.491
-2.000
-1.250
-0.515
-0.167
0.579
-0.092
0.607
0.194
0.157
-0.612
0.585
-0.632
0.600
-0.547
0.200
-8.000
-0.098
-0.157
0.422
1.078
-0.474
-0.708
-0.495
-0.333
0.924
2.536
-0.267
0.023
0.600
-0.560
-0.138
0.000
0.111
0.603
0.545
2.000
-0.215
-0.493
-0.905
0.161
-1.250
-1.000
-0.438
-0.400
0.000
0.735
-2.000
-0.598
-0.047
0.410
-0.661
-0.556
-1.500
-0.081
0.288
0.102
0.651
-0.375
-0.136
-0.323
0.917
-0.165
-0.526
-0.869
0.414
0.756
-0.424
-0.493
0.539
0.454
0.364
-0.644
0.238
0.623
-1.000
-1.067
-0.586
-0.079
-1.002
0.543
-0.408
0.250
0.225
0.194
-0.062
0.583
1.444
0.556
-1.250
-0.871
0.843
0.000
-0.352
0.172
0.072
-0.747
-0.438
-0.974
-0.309
-0.711
-0.654
0.133
-0.396
0.588
-0.207
0.525
0.554
-4.800
-0.200
-0.579
-0.712
0.841
1.200
-0.192
-0.243
-0.731
-1.267
0.665
1.010
0.143
0.002
-2.971
-0.034
0.500
0.815
0.168
-0.826
-0.010
0.059
-0.387
-0.515
-0.153
-0.100
-0.385
0.255
0.969
-0.212
3.500
0.477
0.756
0.182
4.786
0.381
0.819
-0.037
-0.039
-0.000
-0.457
-0.603
-0.412
-0.441
-0.626
-1.036
1.200
-2.244
0.365
0.286
-0.014
-0.605
0.400
-0.589
-0.475
-0.080
-0.859
-0.111
-0.364
-0.652
-1.500
0.456
0.567
-0.800
0.536
-0.126
-0.500
-0.308
-0.432
-0.705
-0.535
0.159
-0.403
-0.259
0.182
0.857
-0.191
-0.218
0.200
0.267
0.120
4.300
-0.123
0.052
-0.396
-0.370
0.718
-0.449
0.563
1.200
0.591
-0.653
-0.862
1.489
-0.617
0.622
-0.139
-0.167
0.008
0.833
-0.389
0.456
-0.461
-0.578
0.429
-4.333
-0.691
1.349
0.000
0.533
-0.553
-0.385
0.875
0.491
0.310
-0.214
-0.019
-0.368
-0.167
-0.248
0.069
0.848
0.202
-1.198
0.743
-0.392
2.000
-0.857
-1.875
-0.289
-0.180
-1.157
-0.223
-1.071
-0.467
-0.821
-0.731
-0.041
-0.727
-0.231
-0.236
-0.071
-0.431
-0.748
0.972
-0.143
-0.204
-0.946
-0.537
0.111
-0.202
-0.372
-0.254
0.230
-0.427
-0.399
0.291
-0.649
-1.500
0.539
-0.394
0.641
0.504
1.428
-0.316
-0.560
1.375
-0.167
-0.050
0.040
-0.224
-0.095
0.700
0.006
-0.799
-0.761
-0.375
0.000
-0.683
0.861
-0.652
-0.260
0.476
-1.000
-0.167
-0.595
-0.143
0.200
-0.402
-0.667
-0.405
0.040
0.084
-0.249
-0.278
-0.522
0.786
-0.573
-0.463
-0.464
0.329
-0.100
-0.319
-0.852
1.481
0.444
-0.154
-0.522
-0.892
-0.251
-0.676
-1.192
2.400
-0.442
-1.091
-0.076
-1.167
0.832
-0.591
0.465
-0.081
-0.625
0.000
-1.000
1.476
-0.050
-0.388
-1.333
0.500
0.600
-0.298
-2.333
0.667
-0.777
-0.476
-0.908
0.480
0.286
-0.235
0.500
-0.003
-0.338
0.813
0.083
-0.545
0.031
-0.161
-0.472
-0.662
0.679
0.714
-0.535
0.941
-3.500
1.175
-0.055
0.561
-0.468
-0.523
0.521
-0.339
-0.927
-0.305
-2.750
-0.240
-0.364
-0.431
0.773
1.588
0.590
-0.643
0.500
-0.800
0.831
0.410
-0.686
-0.814
-0.541
-0.588
-0.424
-0.710
-2.500
0.494
-0.426
-0.192
0.459
-0.162
-0.425
-0.633
0.000
0.088
-0.524
0.510
0.525
-0.449
-0.311
-0.663
-0.046
1.300
0.492
-0.065
-0.664
-0.627
-2.000
0.423
-0.545
0.252
-2.167
-0.637
-0.222
0.464
-0.003
0.686
1.000
0.025
-0.569
-0.395
-0.531
-0.290
-0.116
-0.157
0.413
-0.302
-0.309
0.273
0.075
0.483
-0.654
-1.558
-0.283
-0.387
0.952
-0.598
0.259
0.465
0.633
-0.180
1.179
-1.000
-1.300
-0.281
-0.560
0.005
1.333
-0.160
-0.501
0.529
-1.130
-0.775
-0.158
-0.083
-0.063
-3.000
-1.333
0.807
0.714
-0.744
0.377
-0.535
0.455
0.750
-0.150
-0.410
-0.615
0.286
-0.566
0.550
0.556
0.099
-0.069
2.250
1.086
0.650
-0.695
0.227
0.585
-1.667
-0.350
-0.364
-0.661
0.500
0.612
0.425
-0.685
2.071
-0.886
-0.650
0.977
-1.250
0.500
-1.254
0.556
0.421
0.101
-0.565
-0.725
-0.306
-1.357
-0.736
0.533
-0.432
-0.140
-0.890
1.000
-0.112
-0.739
1.095
0.500
0.515
-0.596
-0.386
-0.616
0.316
3.333
0.731
-0.352
-0.269
-0.415
-0.571
0.818
-0.320
-0.231
0.571
-0.312
-0.625
-0.443
-0.363
-0.762
0.667
-0.644
-0.491
-0.312
-0.614
-0.587
0.000
-0.619
-0.200
-0.169
3.333
-0.533
1.500
1.333
-0.389
0.631
0.095
0.667
-0.411
-2.000
0.500
-0.707
-0.375
-0.412
-1.167
0.507
-0.225
0.705
-0.873
-1.000
-0.916
0.046
-0.686
1.096
0.213
-0.354
0.935
0.700
-0.061
0.286
0.447
0.569
-0.235
-0.679
-0.631
-0.194
0.810
0.630
-0.539
0.241
-0.322
-1.091
0.603
-0.502
0.436
-0.368
-0.658
1.000
-1.065
-0.325
-0.618
0.500
-0.345
-0.731
0.411
0.000
-0.701
-0.328
-0.701
0.722
1.250
0.192
0.137
0.662
-1.083
-0.533
-0.423
-0.417
0.631
-0.239
2.500
-0.432
0.280
0.785
0.168
0.817
0.300
-0.309
-0.186
-0.674
-0.631
-1.000
-0.102
0.348
-0.143
-0.167
0.177
-0.176
-0.230
1.603
0.351
0.715
-4.000
1.250
-0.154
0.561
-0.250
-0.681
-0.631
-0.590
-0.537
-7.000
-0.814
0.377
0.773
1.321
1.363
-0.600
0.637
0.250
-0.637
0.912
0.000
0.711
-0.276
-0.810
-0.200
-0.606
-0.990
-1.400
0.349
0.000
-0.750
0.667
-0.750
-0.517
-0.400
1.124
-1.454
-1.125
-0.375
-1.956
0.803
-0.688
-0.289
0.000
-1.139
0.316
-0.072
0.000
0.000
-0.203
-0.299
0.417
1.286
-0.354
-0.507
-0.226
-0.665
-0.375
0.375
-0.632
-0.587
-0.454
-0.875
1.000
-0.635
0.025
0.384
-2.500
-0.436
-0.303
-0.131
-0.797
-0.718
-0.730
-0.353
0.756
-0.068
-0.494
-0.700
-0.214
0.765
1.125
0.780
1.400
-0.229
0.280
0.919
0.993
-0.136
1.444
0.307
-0.576
-0.036
-0.478
0.682
-1.725
-0.776
-0.667
-0.632
-0.249
-0.850
-0.090
-0.552
-0.674
0.533
-0.074
0.185
0.250
-0.417
0.035
-0.286
-0.536
-0.161
0.640
-1.391
-0.979
-0.265
-0.739
-0.637
0.700
0.384
-0.972
-0.771
-0.756
-0.813
-0.794
0.597
0.318
0.159
-0.615
0.302
0.416
-0.578
1.838
0.676
0.002
-0.424
0.245
-0.155
0.000
-0.232
1.064
-0.400
-0.120
-3.875
-0.802
-0.425
0.241
-0.250
-0.948
0.000
-0.611
-0.223
-0.508
-0.646
-0.851
-0.558
-0.454
0.250
-0.671
-0.526
-0.805
-1.333
-0.475
-0.353
-2.542
0.142
2.292
0.000
0.089
-2.200
-0.654
0.581
-0.530
-0.716
0.186
-0.270
-0.693
-0.567
-0.578
-0.303
-0.614
-0.312
-0.660
0.635
-0.277
-0.492
0.500
0.364
-0.625
0.441
-0.077
-0.499
-1.091
-0.298
-0.764
0.082
-0.500
-0.580
-0.110
-0.200
0.000
0.200
0.507
-0.417
-1.365
-0.515
-0.300
0.693
-0.184
-0.954
-0.366
-2.190
0.000
0.000
-0.324
1.300
-0.011
0.094
-0.797
-0.384
-0.466
0.000
-0.237
0.417
-0.329
-1.100
-0.822
0.393
0.783
-0.500
-1.061
0.628
-0.477
0.689
-0.562
-0.595
-0.349
-0.049
0.259
-0.023
-0.246
-0.227
-0.280
-0.260
0.377
-0.418
-0.620
0.393
-0.143
0.347
0.566
0.091
0.781
-0.620
0.872
-0.685
0.346
0.472
0.631
0.699
-0.500
-0.886
-0.669
-0.548
-0.428
0.694
0.307
0.257
0.652
-0.434
-0.492
-0.269
0.035
-0.631
0.790
-0.253
-0.046
-0.200
0.000
1.500
1.136
0.167
-0.534
-1.143
0.929
1.586
-1.619
-0.208
0.119
-0.302
0.000
-0.629
-0.631
-0.633
-0.558
0.401
-0.404
-0.592
0.686
-0.378
-0.631
0.136
-0.665
-0.518
1.891
-0.567
-0.198
0.487
-0.301
0.492
-0.538
-0.734
-0.115
-0.271
0.436
-0.250
-0.693
-0.089
0.929
-0.333
2.000
-0.579
0.174
0.196
0.125
0.750
0.639
0.060
0.618
0.593
-0.409
-0.533
-0.169
0.000
-0.079
-1.000
-0.110
-0.786
3.556
-0.473
-0.650
-0.194
-0.417
-0.333
-0.644
0.000
-1.333
-0.612
-0.044
-0.757
0.264
-0.475
-0.560
-0.629
-0.597
0.625
-0.442
1.564
-0.348
-0.311
0.679
0.000
-5.000
-1.800
0.431
-0.173
-2.044
0.544
-0.242
0.453
-0.785
0.449
-0.143
-0.242
0.603
-0.218
-0.809
-0.057
0.415
-0.575
-0.618
0.287
-0.800
0.746
0.756
0.035
0.367
-0.448
-0.727
0.110
1.050
0.148
0.242
0.444
-0.317
0.010
-2.556
0.431
1.111
-0.063
-0.237
-0.476
-0.266
0.444
-0.287
0.010
-0.640
0.456
0.664
0.488
-0.448
-0.286
0.018
-0.277
-0.564
0.250
-0.826
-0.651
0.431
-1.250
-0.933
1.036
-0.687
-0.844
-0.333
0.492
0.000
-0.224
-0.627
0.210
0.337
1.108
0.132
-0.722
-0.612
0.579
0.683
3.100
-0.583
0.236
-2.000
0.059
-0.508
0.007
-0.529
-0.115
0.469
-0.202
-4.429
0.125
-0.608
1.300
-0.108
-2.000
-0.140
-0.390
-0.167
0.375
0.377
0.754
-0.438
-0.340
0.200
-0.431
-0.530
0.667
-0.230
-0.625
-0.665
-0.408
0.000
0.479
0.561
-0.500
-0.160
-0.754
0.419
-0.374
0.419
-0.567
0.472
-0.164
0.000
-0.503
-0.606
-0.698
-0.296
0.078
-0.419
-0.107
-0.169
-0.501
-0.509
0.574
-0.393
-0.567
0.003
1.182
-0.192
-0.274
-0.500
-0.446
1.250
-1.400
-0.189
-0.515
-0.305
-0.130
-0.139
0.333
-0.470
0.732
0.682
0.434
-1.000
-0.079
-0.667
-0.731
-0.177
0.625
-0.800
-0.757
-0.431
-0.667
0.375
0.117
0.629
0.200
-0.291
-0.802
-0.575
0.650
0.850
-1.267
-0.807
-0.324
-1.100
0.107
-0.623
-0.302
-0.101
-0.123
-0.273
-0.752
0.190
0.980
-0.254
-0.558
-0.325
-0.386
-0.459
-0.623
-0.306
0.346
-0.511
-0.020
-0.966
1.100
-0.662
-1.143
-0.705
-0.321
-4.242
-0.708
1.333
-1.126
-0.661
-0.125
-1.208
-0.816
-0.644
0.184
2.357
-1.048
0.432
-0.954
0.094
-1.000
-0.839
0.117
-1.456
0.932
-0.057
0.374
0.000
-0.580
0.660
0.286
2.000
-1.975
-0.175
1.500
-0.059
-0.706
-0.551
-0.633
-0.193
-0.511
0.675
0.388
-2.400
-0.454
-0.291
0.400
-0.554
-0.202
0.651
-0.250
-0.319
-0.799
0.111
-0.176
0.311
0.932
-1.667
-0.613
0.719
0.426
-0.043
0.339
-0.972
0.458
-1.125
-0.261
-0.780
-0.147
-1.062
0.270
-0.917
-0.898
0.400
-3.000
-0.308
0.739
-0.429
-1.500
-0.172
0.649
-0.283
-0.206
2.136
-0.719
-0.442
-0.074
-1.159
-0.389
-4.800
0.572
-0.367
0.083
0.704
0.541
-1.919
0.468
-0.622
0.479
-0.167
0.000
1.733
0.943
-0.597
-0.132
-0.272
-0.581
-0.387
0.182
0.000
-0.120
-1.524
-0.541
0.576
-0.129
-0.557
0.566
-0.508
2.733
-0.604
-0.698
-0.649
-0.088
0.025
-0.698
0.109
-1.149
-0.446
0.217
0.010
0.613
-0.062
0.028
0.750
1.553
0.776
-1.035
-0.250
-0.417
-0.699
0.175
-0.500
-0.162
-0.099
-0.716
1.000
-0.094
-0.311
-0.428
0.000
0.333
-0.831
-0.601
-1.500
-0.511
-0.618
-0.356
-0.759
-0.222
-0.330
-0.659
-0.104
-0.250
-0.190
-0.295
0.107
-0.400
-0.774
-0.014
0.019
-2.095
-0.952
-0.700
-0.239
-0.467
-1.567
-1.667
0.667
-0.309
1.000
-0.675
-0.520
0.377
-0.424
-0.525
-0.012
-0.498
-0.635
-0.167
0.282
-0.891
-4.800
-0.380
-0.143
1.445
-0.656
-0.752
-0.701
-0.714
0.378
-0.612
0.486
-0.114
0.618
0.100
-0.424
-0.602
-1.833
0.800
-1.750
0.143
-2.000
-0.282
-0.664
-0.452
0.486
-0.596
-0.340
-1.433
-0.220
0.005
-0.611
-0.456
1.000
0.500
-0.897
0.979
-0.308
-0.459
-0.855
0.715
-0.713
-0.135
0.225
0.047
-0.305
-0.426
-0.566
0.372
0.006
-0.205
1.000
-0.514
0.091
-0.283
0.496
-0.160
-0.250
-0.801
-0.643
-0.682
-0.447
-0.224
-0.010
0.163
-0.176
0.597
-0.085
-0.752
0.065
0.200
-0.812
0.145
-1.417
-1.167
-1.175
-0.497
0.674
-0.645
0.886
-0.663
0.583
-0.544
0.118
0.000
-0.820
-2.250
-0.237
-0.471
1.500
1.071
0.111
0.786
0.251
-0.385
-0.175
0.415
-0.010
-1.700
0.567
-0.419
-0.354
-0.004
-0.292
-0.375
-0.366
-0.298
0.625
-3.600
0.527
0.500
0.917
-0.963
0.008
-0.681
-0.552
0.000
0.310
0.036
0.900
-0.607
-0.435
0.662
0.510
0.217
11.619
-0.447
-0.812
-0.371
-0.537
-0.704
0.578
-0.415
-0.399
0.526
-0.880
3.417
-0.421
0.989
-0.702
0.163
0.735
1.125
-0.652
0.418
0.318
0.333
0.757
0.400
-0.654
0.500
0.719
-0.933
0.649
0.358
-0.760
-0.201
0.451
-0.603
-0.457
0.269
-0.530
-0.317
-1.500
0.588
-1.857
-0.347
-0.463
0.763
0.241
-0.739
-0.582
-0.114
-0.286
-0.578
-0.192
-0.285
0.829
-0.257
-1.091
-0.204
0.270
0.000
-0.773
-0.590
-0.352
0.608
0.628
0.500
-0.189
-0.373
-0.500
-0.684
-0.273
0.130
0.416
-0.628
0.422
-0.407
-0.669
0.588
-0.095
0.738
0.050
0.823
0.107
0.026
-0.636
-0.225
-0.564
-0.408
-0.865
-1.294
0.111
0.231
0.229
-0.396
-0.344
0.589
0.167
-0.132
-0.654
-0.531
0.961
-0.176
-0.208
-0.612
-0.637
-0.200
-0.049
-0.155
0.455
-0.726
1.000
-0.087
-0.433
-0.083
-0.143
0.000
-0.587
0.543
-0.486
-0.629
-1.067
-0.474
-1.018
0.585
-0.924
-0.747
-0.704
-0.889
-0.744
-0.068
1.333
0.322
0.491
0.687
0.773
0.000
0.200
1.083
0.252
0.028
-1.000
-0.643
-0.359
-0.567
0.556
-0.661
-0.628
-1.857
-0.216
-0.423
-0.571
1.143
0.167
-0.391
-1.025
0.453
-0.500
0.776
-0.213
-0.418
-0.351
-0.323
-0.430
1.103
0.235
3.667
-0.874
0.735
1.014
0.325
-0.667
0.411
-0.109
-0.515
0.374
0.091
-0.149
-0.472
-0.657
0.214
-0.887
0.146
-0.118
-0.471
-0.293
-0.339
-0.782
-0.322
-0.404
-0.040
-1.018
-0.635
-0.242
0.814
-0.125
0.658
-0.351
-0.533
0.583
-0.011
0.352
-0.682
1.875
0.008
-0.320
0.750
0.450
-0.798
-0.782
-0.323
0.000
0.377
-0.326
0.167
-0.254
0.206
-0.284
0.987
0.215
-0.700
-0.469
0.136
-0.210
0.417
-0.447
1.458
-2.357
-0.286
0.388
-0.176
-7.000
-0.791
-0.131
-0.557
-0.215
-0.427
0.500
-0.600
-0.736
-1.188
-0.298
0.032
-1.800
-0.633
-0.669
0.974
-0.351
-0.457
-2.250
-0.084
-0.598
0.711
-0.713
-0.781
-0.200
0.065
-0.342
0.000
0.000
0.514
0.472
-0.254
0.929
-0.531
0.500
-0.418
-1.444
-0.687
-0.673
0.107
0.429
0.000
-0.765
0.450
-0.829
-1.971
0.125
0.919
0.058
-0.511
-0.519
-0.576
0.353
-0.496
-0.145
-1.009
0.550
0.678
0.389
0.759
-1.521
-0.195
0.200
0.451
0.257
-0.425
-0.399
-0.525
0.000
0.211
-1.000
-0.786
-0.305
0.331
1.112
-0.628
-0.504
-0.554
0.486
-0.903
-1.905
0.544
-0.200
0.079
0.000
-0.216
-0.432
-1.667
0.633
-0.150
0.092
-0.682
-0.229
0.521
-0.374
0.007
0.670
0.473
-0.848
0.333
-0.482
0.004
0.425
0.498
-0.693
0.237
-0.587
0.667
-0.200
-0.417
-0.617
-0.374
-0.436
0.333
-1.583
-0.307
-0.396
-0.125
0.327
0.393
-0.124
0.035
1.048
-0.269
-0.029
-0.705
-0.041
-0.479
0.784
-0.677
-0.119
-0.017
-0.651
-0.833
0.649
0.833
0.610
-0.122
-0.486
-0.416
-0.198
0.073
0.532
0.643
-0.369
0.257
0.250
0.406
0.559
-1.929
-0.890
0.500
-0.084
0.871
-1.056
0.013
0.300
-0.944
-0.583
0.657
-0.787
-0.345
-0.308
-1.300
0.800
0.261
-1.750
-0.214
0.497
-0.578
-0.195
-1.333
-0.567
-0.513
-0.214
0.000
-0.681
-0.074
-0.650
-0.505
-0.573
-0.333
0.036
-0.623
-0.286
-0.250
-0.638
-9.500
-0.620
-0.749
0.000
0.545
0.833
-0.655
-0.242
-0.708
-0.267
-0.252
-0.672
-0.117
-0.216
0.023
-0.703
0.750
-0.587
-1.167
-0.636
0.967
0.567
-0.690
0.042
-0.509
0.133
-0.420
0.645
0.186
0.000
1.385
0.807
-0.667
-1.547
-0.720
-0.500
0.575
-0.909
-0.464
-0.272
2.517
0.167
0.628
-0.743
-0.365
-1.333
0.434
-0.154
0.667
0.149
-0.302
0.033
-0.486
-0.341
0.059
-0.073
-0.474
-0.429
-0.259
0.836
-0.453
-0.809
-0.445
-0.552
-0.500
0.659
-0.550
-0.734
-0.696
2.381
-0.260
-0.354
-0.150
0.679
-0.690
0.188
1.250
-0.333
0.127
-0.703
1.200
-0.470
-0.494
0.394
-0.490
1.265
-1.444
1.833
-0.516
-0.329
0.733
0.500
0.369
0.745
-0.280
-0.625
-0.693
-2.056
-0.006
0.167
-0.441
-0.708
-0.643
0.313
-0.257
-0.333
0.433
0.337
-0.717
0.343
-0.372
0.500
0.068
0.509
-0.420
-0.541
0.584
-0.609
0.490
0.312
-0.388
0.399
1.250
-0.700
0.250
-0.500
0.000
0.677
0.242
0.371
0.461
0.607
-0.050
-0.115
-0.106
0.285
-0.658
0.913
1.000
-0.764
-0.416
0.084
0.458
0.162
-0.626
-0.274
-0.784
-0.147
-0.656
1.238
-0.068
-0.802
-0.769
-0.050
0.090
0.338
-0.549
-1.167
0.000
-0.642
1.166
-0.846
-1.400
-0.640
-0.071
-0.367
-0.319
0.521
-0.500
-0.578
-0.582
-0.533
0.893
-0.825
0.881
-0.141
-0.780
-0.182
0.401
-0.399
-1.062
-0.779
-0.231
-2.556
1.105
0.040
0.000
0.391
-0.567
-0.270
-0.233
-0.150
-0.917
-0.578
-0.221
-0.083
0.688
-0.212
-0.535
-1.100
-0.385
-4.000
1.146
0.571
0.873
0.103
0.132
-1.012
-0.716
-0.352
1.750
-0.239
-0.644
-0.243
-0.348
-0.111
-0.952
0.131
-0.941
0.372
0.000
0.000
0.334
-0.658
0.200
-0.069
0.014
-0.662
0.000
1.558
0.511
0.165
-0.296
-1.167
0.520
0.031
-1.062
-0.790
-0.670
1.521
0.615
-0.205
-0.074
-0.654
0.313
0.016
0.000
-0.236
-0.695
-0.352
-0.530
-0.335
0.289
-0.457
-0.235
0.577
0.574
1.200
0.389
-0.023
-0.646
0.155
0.146
-0.091
0.333
0.046
-0.452
-0.396
0.200
0.839
-0.865
0.011
0.601
1.029
-0.145
-0.249
0.143
-0.342
-0.436
-0.071
-0.271
-0.664
0.667
-0.656
0.818
-0.613
0.400
-0.243
-0.575
1.036
-0.657
-0.536
0.756
0.213
0.178
0.272
0.076
0.075
0.367
1.081
-0.341
-0.901
-0.161
-0.613
0.158
0.262
0.506
-1.097
-0.606
0.340
0.329
0.500
0.410
-0.678
-0.250
-0.795
-0.303
-1.667
-1.400
0.762
0.166
-0.731
0.721
-0.400
0.526
0.424
0.306
-0.476
-0.611
0.306
0.164
0.522
0.725
0.622
0.293
-0.032
0.310
0.788
-0.446
-0.271
0.495
0.433
0.455
-0.886
-0.567
-0.611
-0.411
0.505
-0.330
0.063
0.878
-0.252
0.012
0.000
-0.500
-0.685
-1.156
-0.584
-1.550
0.745
0.471
0.125
1.000
-0.125
0.786
-0.470
0.000
-0.960
0.196
1.197
0.934
1.100
-0.442
-0.557
0.737
-0.238
-0.571
0.000
0.883
0.045
-0.712
1.144
0.568
-0.568
-0.769
0.311
0.626
-0.625
5.000
0.500
-0.663
0.167
0.611
1.233
-0.562
-0.156
0.006
-1.017
0.259
0.786
0.273
-0.524
1.000
-0.464
-0.452
0.530
-0.192
-0.159
-0.117
-0.606
0.703
0.033
0.375
-0.636
-0.870
-0.222
0.000
0.233
-0.057
-0.100
-0.640
-0.090
-0.590
0.433
-1.021
-0.750
0.500
0.098
-0.188
1.667
0.000
0.733
-0.696
0.736
-0.106
-0.099
-0.660
-0.867
1.100
0.111
0.839
-0.145
0.400
-0.586
-0.312
-0.757
-0.911
-0.537
-0.686
-1.292
3.100
0.200
-0.417
-0.404
0.654
0.037
-1.091
-0.450
-0.046
0.000
-1.026
0.381
-0.647
0.058
1.000
-0.467
0.433
0.250
-0.461
0.618
0.036
0.392
-0.658
-0.748
-0.733
-0.260
0.689
-0.864
-0.583
-0.152
-0.538
-0.190
0.696
-0.132
9.538
-0.086
0.199
0.562
-0.067
0.478
-0.400
-0.613
-0.634
-0.038
0.730
1.591
0.875
-0.644
-0.653
0.742
0.587
0.078
-0.364
0.500
-0.464
-0.624
-0.365
-0.039
0.157
-0.437
-1.308
-0.447
0.698
-0.099
0.833
0.682
-0.869
0.167
-1.414
-1.342
-0.905
-0.600
-0.362
-0.221
0.700
-0.097
-0.139
0.667
0.200
0.034
-0.372
-0.080
-0.708
0.197
-0.533
0.548
1.182
0.667
0.081
-0.099
1.083
-0.728
-0.293
0.088
0.607
-0.041
0.393
-2.100
0.090
0.393
-0.803
0.667
-0.071
-0.157
-0.654
-0.492
1.064
0.000
1.040
-0.638
-0.158
-0.407
0.733
-0.765
-1.167
0.201
0.000
-0.771
-0.174
0.086
-0.173
-0.167
-0.804
-1.095
0.917
0.068
0.061
-0.833
-0.367
0.153
-0.048
0.682
0.922
0.662
0.964
-0.586
0.349
0.033
-0.917
-0.086
0.000
-0.796
-0.325
-1.500
-0.504
-0.502
0.000
-0.419
0.200
-0.672
0.222
-0.151
-0.443
-0.786
0.415
0.889
1.333
0.429
0.407
-0.250
0.250
-0.425
-0.453
0.723
-0.431
0.129
-0.687
-0.486
0.200
-1.071
-0.056
-0.667
-0.443
-0.053
1.000
0.052
-1.026
-0.450
-0.522
-0.147
-0.961
-1.367
-0.159
-0.053
1.147
-0.586
-0.800
-0.506
0.133
-1.636
-0.518
-0.526
0.833
-0.304
-0.524
0.028
0.929
-0.720
-0.067
0.306
-0.370
0.588
-0.328
-0.315
0.100
-0.274
-0.933
0.781
1.167
-0.236
-0.220
-0.263
-3.900
-0.462
0.126
-0.252
-0.699
0.167
0.207
0.352
-0.143
0.500
0.358
-0.410
0.714
0.204
-0.850
-0.687
0.000
-0.448
0.155
-0.500
1.873
-0.013
-0.524
-0.748
-0.909
-0.146
-0.124
0.487
-0.594
0.606
-0.667
-0.519
-0.830
0.750
-0.167
-0.567
0.494
0.417
-1.750
-0.396
0.333
0.333
0.360
0.592
-0.633
-0.802
-0.136
-0.039
0.304
-0.682
-0.900
-0.628
-1.700
-0.483
1.003
-0.019
0.618
-0.383
-0.585
-0.148
1.000
-0.601
0.533
-0.167
0.213
1.100
0.269
0.536
-1.250
0.309
0.604
0.000
5.727
0.000
0.750
-0.456
0.072
-0.776
0.457
-0.524
0.056
-0.262
-0.391
0.000
0.308
-0.315
0.344
-0.650
-0.279
-0.256
-0.172
0.125
-0.628
-0.370
-0.125
-0.164
0.269
0.644
0.300
0.231
-0.175
-0.601
-0.076
-0.146
-0.042
-0.500
-0.651
-0.346
-0.333
-0.189
0.567
0.522
-0.558
-0.622
-0.567
0.437
-0.554
0.076
-0.143
0.682
-0.568
-1.182
-0.074
-0.646
-0.646
-0.833
-0.500
-0.585
-0.500
-0.538
-0.954
0.028
-0.256
-0.833
0.583
-1.417
-0.683
6.000
0.000
0.331
0.057
-0.563
0.555
-0.026
0.343
-0.753
-0.328
-0.473
-0.696
-0.479
0.731
-0.618
0.373
-2.333
0.247
0.512
-0.168
-1.091
0.099
-0.469
-0.364
-0.640
0.444
-1.053
-0.594
2.308
-0.275
-0.833
-0.414
-0.029
-0.540
-2.626
0.286
0.528
-0.125
-0.735
1.750
-1.065
-0.694
-0.354
-1.000
0.614
0.194
0.694
-1.528
-0.100
1.746
-0.600
0.481
0.173
0.839
-1.600
0.577
0.045
0.721
0.433
0.528
0.445
0.333
0.001
-0.516
-0.527
0.063
-0.654
-0.653
-0.250
-0.124
-0.807
-0.499
0.459
1.000
-0.066
-0.048
-0.189
-0.575
0.257
0.517
-0.742
0.250
-0.585
0.224
0.036
0.784
-0.392
0.423
-0.353
-0.746
-0.067
0.457
0.167
0.076
-0.654
-0.625
-0.071
-0.617
-0.666
-0.583
0.787
0.654
-0.522
-0.583
1.131
-2.000
0.200
0.630
-0.670
-0.509
-0.091
-0.317
-1.143
0.857
0.650
-0.182
-0.434
-0.679
-1.167
0.125
-0.616
0.417
0.595
-0.917
2.125
-0.607
-0.692
-2.000
5.471
-0.433
-0.645
0.400
0.543
0.775
0.558
1.116
-0.325
0.000
-0.525
-0.482
-0.283
-0.727
0.283
-1.200
-0.444
0.000
-0.455
0.444
0.464
1.235
-1.908
-0.018
-1.333
0.393
0.195
-0.261
0.000
-1.667
-0.642
-0.396
-0.132
-0.634
0.660
0.649
-0.007
-2.400
1.455
-0.193
0.686
-0.034
0.126
-1.543
0.092
0.655
1.081
-0.027
0.417
-0.222
-0.357
-0.424
-2.500
0.143
1.250
1.390
-0.711
-0.083
0.000
-0.254
-4.500
0.804
0.850
0.531
-1.536
0.331
-0.535
-0.244
0.786
-1.333
-0.250
-1.000
-0.713
0.438
-0.298
-0.558
0.056
-0.605
-0.612
0.000
0.625
-4.600
0.571
-0.109
1.464
0.829
0.354
0.426
-1.819
-0.072
-1.250
-2.000
-0.711
0.541
-0.250
-0.289
-0.833
-0.290
0.173
-0.534
-2.449
-0.702
-0.278
-0.500
0.262
-10.000
2.000
0.386
-0.115
-0.890
-0.833
-0.286
-0.235
0.964
-0.655
0.542
-0.120
0.934
0.367
0.020
1.155
-0.040
-0.147
-1.500
-0.159
0.420
-0.751
-0.474
-7.875
1.000
0.267
-0.225
-0.353
0.513
0.440
0.033
-0.167
-0.046
-0.310
-0.125
0.111
0.187
1.167
-0.223
-0.250
6.600
0.200
0.444
0.639
0.167
0.000
0.476
-0.623
-0.558
0.582
-0.197
0.000
-0.443
-0.401
-0.327
-0.624
-0.206
0.500
0.218
0.091
0.569
-0.861
1.417
-0.200
0.250
0.621
0.967
0.612
-0.500
-0.017
-0.167
-1.400
0.272
-0.158
-1.667
-0.112
-0.609
-0.745
-0.674
-0.617
0.646
0.875
-0.005
0.173
0.080
0.438
-1.448
-0.248
-0.166
-0.614
0.998
-0.247
-0.750
-0.437
0.629
0.310
-0.808
0.011
0.453
-0.586
-0.638
0.323
-0.291
0.710
-0.143
4.375
-0.731
0.875
0.415
-0.528
-0.712
-0.019
0.298
0.066
0.280
0.541
-0.159
0.472
0.181
-0.477
0.000
-0.703
-0.451
-0.383
0.639
-0.164
-0.035
-0.057
-0.300
-1.144
-0.749
-0.664
-0.657
0.223
-0.095
-0.172
0.019
-0.261
0.083
-1.000
-0.513
-0.606
-0.246
-0.198
-0.429
-0.563
0.547
0.908
-0.355
-0.138
0.345
0.662
1.143
-0.791
0.381
0.714
-0.614
-0.750
-0.774
0.607
0.719
-0.631
-0.306
-0.644
-0.217
-0.205
-0.657
0.081
-0.665
-0.658
0.194
0.708
0.385
0.440
-0.448
-0.354
1.695
0.574
-0.188
0.362
-4.000
-1.311
-0.484
-0.609
-0.812
-0.657
-0.579
0.200
0.595
0.697
-0.379
2.000
1.500
0.454
-1.182
-0.769
-0.618
0.134
0.629
0.503
-0.604
-1.048
-1.167
-0.210
0.306
-0.721
0.069
0.125
1.085
-0.724
-0.361
-0.656
0.600
-0.575
0.532
-0.805
-0.494
-0.039
-0.540
-0.558
-0.636
-0.114
-0.729
-0.264
-0.116
0.556
-2.250
-0.492
-0.653
0.921
-0.725
-0.705
1.286
0.527
0.000
-0.604
0.095
0.061
-0.905
-1.170
0.348
-0.061
-0.283
-0.857
-0.226
-0.201
-0.367
0.483
2.000
-0.493
-0.100
0.818
-0.251
0.465
0.814
0.536
0.115
0.688
0.167
-0.550
0.500
0.182
0.791
0.120
0.583
-0.311
0.667
0.730
-1.627
-0.481
-1.250
1.031
0.158
0.076
0.508
1.000
-0.690
-0.941
0.945
-0.281
-0.466
-0.368
0.616
0.479
-0.712
-1.060
0.332
0.500
-0.137
-0.474
-0.401
-0.003
-0.286
0.120
-0.216
0.196
0.505
1.391
0.453
-0.565
0.143
-0.387
0.333
-0.936
-0.661
0.642
-0.383
0.479
0.996
-0.633
0.000
0.391
1.042
0.722
-0.889
-0.185
-0.759
-0.167
0.750
-0.689
-0.510
-0.755
1.667
-0.778
-0.702
-0.289
0.234
1.106
0.489
-0.143
-0.333
-0.325
-0.688
-0.324
0.381
0.151
-0.018
-0.895
-0.044
0.689
-0.799
0.251
0.468
-0.570
0.621
2.000
-0.421
0.558
-0.720
0.458
0.214
-0.693
0.631
-0.101
0.865
-0.933
0.146
-0.323
-0.768
-0.326
0.829
-0.064
-0.249
0.593
-0.115
-0.143
-0.490
-0.471
-0.097
-0.800
-1.043
0.228
0.263
0.647
1.333
-0.064
-0.759
-0.578
-0.338
-0.369
-0.387
-0.419
0.255
-0.513
-0.509
0.250
0.537
-0.369
-0.616
2.354
0.643
0.011
-0.115
-5.400
-0.500
-0.148
0.745
0.624
-0.531
-0.054
-0.654
-0.554
-0.041
0.276
0.796
-0.291
-0.782
0.000
-0.020
0.375
-0.091
0.838
-1.148
0.413
0.599
-0.802
-0.786
0.733
-3.000
-0.441
-0.384
0.694
0.178
-0.249
-0.600
0.141
0.545
0.338
0.542
0.323
-0.283
0.466
-0.222
-0.191
-1.250
0.100
0.039
-0.350
-0.200
0.200
-0.351
0.686
0.450
-0.762
-0.533
0.245
0.800
-0.981
0.682
-0.234
-0.385
-0.450
-0.370
-0.214
-0.573
-0.846
-0.605
-0.614
0.396
0.500
-0.128
-0.606
