# Supplementary material for: Non-exhaustive DNA methylation-mediated transposon silencing in the black truffle genome, a complex fungal genome with massive repeat element content
Source: Genome Biol. 2014 Jul 31;15(8):411. doi: 10.1186/s13059-014-0411-5 (PMC4165359; doi:10.1186/s13059-014-0411-5)
Supplement: Additional file 5 — The 10 output CRI files used to generate the plots shown in Figure S13A,B in Additional file 1 . [file 13059_2014_411_MOESM5_ESM.zip › Additional file 5/CRI_CA_uncinocarpus_reesii_2_supercontigs_repeats.txt]

-1.000
1.167
-1.542
-2.333
-1.280
3.556
-2.933
-0.867
-2.000
0.111
7.000
-1.800
-0.125
0.000
-0.833
0.379
-0.900
-1.545
0.157
-1.035
-1.571
-0.689
-2.933
-3.083
-0.967
-3.524
-1.750
-0.012
10.773
-0.092
-0.794
-1.044
0.109
-0.233
-0.791
-0.100
0.495
-1.138
-0.200
-1.141
-1.300
-1.250
-2.000
-1.833
1.400
-2.417
-0.357
-1.000
-0.667
1.000
0.000
-0.857
-1.081
0.000
-2.400
-0.633
-2.000
-0.852
-0.083
0.125
-1.143
1.111
-1.159
-0.350
-0.109
1.000
-0.500
-0.200
-1.058
-1.505
-0.172
-0.152
-1.333
-1.000
-0.540
-0.589
0.667
-3.000
-1.333
-1.500
-6.769
-0.717
-0.250
-0.810
-1.486
-0.667
-0.341
-0.500
0.477
-0.545
0.400
-2.000
-0.505
-1.067
-3.333
-0.523
-0.833
-0.790
-1.583
-0.500
1.105
0.200
-0.500
-0.450
-1.000
-1.600
-4.800
-1.286
-0.930
-0.667
-1.200
0.000
-0.418
-0.607
-1.150
-0.167
-1.505
-0.167
-0.667
-1.000
-1.038
-1.286
-6.000
1.105
-0.700
-1.000
1.250
-0.965
-0.741
-3.286
-2.000
-1.800
-1.000
10.947
-0.052
0.500
-1.500
0.952
-1.000
-1.131
-2.583
0.900
-0.750
-0.889
-2.208
-0.475
-2.600
-1.190
-1.333
0.125
-0.250
-0.807
-0.109
-0.586
-0.556
-1.045
-1.800
-0.354
-0.382
0.250
-1.321
-1.300
-1.643
-1.192
-0.333
0.504
-1.500
-2.333
-0.667
-1.277
0.944
-3.429
-3.250
-1.250
-1.000
-1.222
-1.600
-0.995
-5.000
0.000
-0.105
-1.500
-2.000
-1.444
-1.900
-0.109
-2.000
-5.000
-0.143
-0.500
-0.500
0.000
-1.119
-0.750
-2.583
0.000
-4.000
0.833
-1.667
-1.271
1.333
-0.700
1.143
-0.667
-1.600
8.778
-1.037
-1.558
-1.167
-0.718
-1.501
-1.438
-1.467
-0.667
-0.820
-1.400
-1.167
-0.339
-0.275
-4.500
-0.867
-1.054
-2.500
-0.920
-0.145
2.250
-1.024
-0.107
-1.084
-1.000
-1.044
0.500
-0.500
-1.417
-0.607
-0.973
0.000
-1.610
-2.000
-2.400
-1.800
-1.867
-3.100
-0.500
1.250
-0.167
-1.286
-1.571
-3.033
-0.800
-3.467
-0.459
-3.933
-1.685
1.000
-0.500
-1.125
-1.143
-2.917
-1.631
-0.198
-1.500
-0.204
-0.614
-0.600
-0.601
-1.917
-2.000
-2.000
-0.518
-0.304
-1.250
1.000
-0.710
-1.505
0.000
0.000
-3.500
-1.000
-3.000
-0.741
2.167
-1.073
-2.000
-0.771
-1.333
-0.633
-0.467
-1.662
-1.500
-0.529
0.500
-0.591
-0.942
-1.389
-0.200
0.750
-2.000
-1.041
-1.418
-1.900
-1.245
9.000
-1.008
0.000
0.625
-0.792
-0.833
0.400
-1.167
-1.067
-0.073
-7.000
-0.542
-1.111
-2.333
0.455
-0.667
-1.500
-2.500
-1.433
-0.250
-2.000
-1.578
1.500
-1.950
1.400
-1.167
-2.500
-0.125
-0.333
-1.625
-1.033
-1.000
-1.501
-3.500
-0.242
15.938
0.000
-1.667
-2.200
-2.500
-0.100
0.000
-1.167
-1.250
1.143
0.864
-0.833
-0.971
-1.292
-0.667
-0.500
-0.675
0.000
-1.600
-2.750
-0.364
-2.500
0.758
-4.308
0.000
0.844
-0.583
-0.929
-0.343
-0.167
-1.319
-3.000
-1.267
-0.250
-0.980
-0.708
-1.600
-0.893
-1.505
-1.667
-0.639
3.857
-2.250
-2.000
-1.371
0.000
0.476
-1.211
-4.000
-0.125
-1.800
0.233
0.167
-2.269
2.500
0.000
-1.505
-0.937
-1.600
-0.409
-1.083
4.375
-2.292
-0.887
-0.900
-0.183
-0.833
-3.000
0.500
-3.250
0.556
-1.127
-2.200
0.400
-2.667
-1.333
-1.133
-0.364
-4.571
0.429
-0.167
-2.000
-1.583
-1.833
-0.500
-1.235
-1.786
0.000
-2.040
4.583
-0.429
0.556
-3.000
-2.083
-2.500
-0.631
-0.167
-3.600
-2.750
-6.000
-1.200
-0.550
-0.762
-1.250
-0.107
-1.400
-0.708
-1.833
-1.339
1.222
0.667
-2.500
0.806
-0.500
-0.967
-0.944
-0.944
0.000
0.000
-0.667
2.000
-7.800
2.643
-0.109
-2.052
0.000
-0.975
-0.937
0.016
1.105
-0.965
-0.852
1.200
-1.111
0.000
-0.421
0.056
-1.221
-0.967
-3.222
1.167
-2.333
-1.525
0.143
-1.500
-1.350
-3.000
-1.418
-1.000
-4.333
-1.100
-11.909
-1.750
0.068
-1.333
-1.111
-1.000
0.273
-1.167
-1.375
-0.722
-2.000
-3.000
-0.500
-0.700
-0.500
-0.958
0.458
-1.667
-0.187
-0.667
-2.375
-1.556
-1.242
-0.750
-0.629
0.803
-1.510
-1.081
0.000
0.409
1.542
-1.000
0.500
-3.436
-1.128
4.397
-1.010
-1.828
-0.957
0.300
-0.694
-0.912
-0.850
1.250
-1.399
-0.167
-0.111
0.917
-1.359
-1.600
-5.000
-0.214
-2.500
-0.624
0.365
-0.200
0.028
-6.500
-1.273
1.333
-0.389
0.222
1.708
-2.214
-1.262
0.000
0.875
-0.979
-3.400
1.200
-0.825
-0.633
-1.800
-1.500
-8.700
-1.303
0.900
-2.000
-1.000
0.083
-3.000
-1.636
-2.800
-1.125
0.250
-1.000
-1.505
-1.333
-0.665
-0.500
0.032
3.550
0.591
1.053
-3.800
-0.167
0.071
-1.425
-0.945
-0.474
0.001
-0.625
-1.482
-1.350
1.200
-0.109
0.750
-0.500
-5.333
-1.340
-1.061
-1.667
-1.008
2.200
-0.625
-1.255
-0.792
-1.000
-0.611
0.778
-1.000
-0.107
-4.333
-0.210
-1.125
-0.967
-1.623
-3.250
0.667
-0.667
-0.125
-0.612
0.111
-1.533
-1.250
-0.487
-2.625
-1.505
-0.125
-1.357
-1.333
-0.667
-0.889
0.750
-3.000
-0.465
-0.904
-2.000
-1.500
-0.600
0.409
-1.150
-2.028
1.111
-0.531
0.000
-0.618
-1.667
2.667
-0.500
-1.062
-0.500
0.000
0.400
-1.467
1.000
-0.750
-0.762
3.600
-2.244
-0.125
-1.548
-2.000
0.000
-0.933
0.000
-0.465
-0.109
-1.046
-0.706
0.059
-0.933
-1.286
2.000
-0.901
-1.333
0.250
-1.016
0.000
-0.920
-0.863
-0.667
-0.333
-0.875
-1.550
-1.412
-1.122
-2.905
-0.667
0.333
-0.600
-0.667
-1.073
-1.250
-0.990
-0.333
-2.000
-1.750
8.842
-1.033
-2.500
-1.778
-2.000
0.125
-1.000
-1.500
9.846
-1.000
-0.573
-1.000
0.333
-1.130
-1.000
-1.292
-2.000
1.000
1.143
0.556
-1.400
0.000
-1.467
-0.023
-0.867
-0.124
0.700
-3.300
-2.667
1.222
-0.833
-2.600
-2.299
-0.981
-1.500
0.786
2.833
0.500
-0.857
1.000
-6.875
0.367
-2.027
-1.000
-1.857
-1.500
-3.542
-0.731
-1.686
1.333
0.250
-0.429
0.803
-2.378
-1.475
-1.846
-1.333
-0.667
-1.077
-1.200
-3.667
-12.000
-3.000
0.000
-1.625
1.200
-1.333
-0.800
-1.049
0.000
-1.500
-0.800
-1.206
7.636
-1.905
1.167
-1.333
-1.900
0.000
-0.681
-1.290
-0.643
-1.100
0.653
-1.000
-1.714
0.667
0.167
-2.000
-0.971
-0.167
-0.500
-0.750
-0.720
-1.300
0.243
-0.250
-0.738
-1.875
0.778
-1.208
-1.010
0.817
-0.500
-2.000
-0.107
-1.091
-3.500
0.200
-0.952
-0.833
-3.018
-1.033
7.493
-1.200
-0.550
-0.066
-1.100
-3.500
-0.417
0.091
-1.060
-2.352
1.667
-2.000
-2.000
-0.583
-1.150
-0.909
-1.344
-1.714
0.200
-0.333
-0.533
-0.833
0.591
-0.812
-0.111
-2.175
-0.111
-0.689
2.500
-1.381
-0.625
-0.500
-0.759
-0.052
-1.750
-1.294
-0.109
-3.500
-1.076
-1.505
-1.833
1.286
0.333
-1.125
-1.505
-0.833
0.000
-0.750
-0.531
-0.800
-1.357
-0.200
-0.486
-0.781
-1.016
-7.000
0.214
-0.600
-1.067
-1.298
1.071
-1.722
-1.193
-2.239
-0.250
-2.000
-1.000
0.000
-0.998
-0.869
-2.028
-7.000
-0.500
-2.000
-0.125
-1.000
-0.900
-1.750
-1.004
-1.000
1.000
0.000
-1.083
-1.450
-0.083
-1.200
-1.484
-0.750
-1.333
-0.851
-1.333
-0.650
-1.833
-1.860
-1.667
-0.107
-0.200
-3.857
-0.889
0.000
-0.050
-0.714
-0.607
-0.359
-1.500
-0.972
-0.721
-0.333
-1.708
-1.400
-0.746
-1.500
2.480
-4.750
-1.250
0.778
-1.000
-0.833
0.154
-1.500
-1.200
2.000
-2.500
5.500
0.000
0.000
-1.111
1.500
-1.200
-1.105
-1.465
1.200
-0.317
-0.444
-1.072
-5.000
-1.071
-0.700
-1.000
-1.000
-0.875
-0.537
-2.500
-1.505
-0.083
1.500
-1.800
-2.857
-8.000
-0.794
-2.012
-1.392
-1.455
-0.655
1.250
-0.874
-0.890
-0.344
-0.377
-1.000
-1.000
-1.250
-9.625
-1.571
5.970
-0.476
-0.568
-0.313
0.750
-4.000
-1.929
-2.000
0.000
-2.149
-1.250
-0.500
-0.500
-8.375
-0.498
-0.667
-0.500
-0.107
-2.750
-0.169
-2.083
-2.000
0.250
-0.829
-0.619
-0.600
-2.417
-0.800
-1.033
-2.000
2.417
-1.449
-0.909
-1.167
-0.101
-0.807
-4.333
-1.500
-0.900
-3.250
1.182
-2.208
-1.000
-1.117
-1.750
-1.571
-1.182
-1.000
-0.400
-0.167
-0.829
-2.400
-0.844
-1.202
1.250
-0.409
-10.818
0.556
-1.267
-0.500
0.459
-1.571
-0.836
-0.961
-1.908
-0.720
-0.667
-1.750
-0.743
-0.709
0.583
-0.643
-0.400
-0.598
-1.102
-0.917
-0.100
-1.348
-1.003
-0.917
-0.333
0.667
-1.051
-1.381
-5.000
0.392
-0.900
-2.233
-0.954
-1.259
-2.500
-0.886
-0.875
-0.127
1.000
-0.479
-0.167
-1.000
-1.086
1.222
-2.222
-1.167
-2.222
-0.033
-0.551
-1.000
0.200
0.192
-0.800
-0.090
-0.200
-1.000
-1.190
0.458
-5.400
0.833
-0.551
-2.667
-1.118
-0.250
-0.758
-0.611
-3.214
-0.958
-2.333
-0.778
-1.324
-0.305
-1.016
-1.178
-0.500
-0.667
-0.607
-1.857
-0.143
-0.386
0.000
-1.571
-1.103
-3.500
-1.062
-0.545
0.250
-6.000
-3.528
3.500
-1.500
0.250
-0.583
-3.000
10.269
-0.751
-0.667
0.000
-0.744
0.071
-1.407
-0.333
-0.093
1.000
-0.470
-0.969
-7.500
-1.449
-1.500
-0.773
-1.625
-0.500
-1.171
-0.216
-0.200
-1.286
-1.071
-1.042
0.500
-0.068
-0.500
0.000
0.452
-1.194
0.000
-4.000
-3.000
-0.582
-3.000
-0.700
-1.171
0.333
-1.505
-0.781
-2.500
-0.917
0.500
0.133
-1.067
-1.848
0.003
-11.909
-0.066
-2.333
-1.071
0.000
-1.867
-0.233
-1.319
-0.873
-0.850
-0.125
-6.833
0.800
0.000
-1.571
-0.250
0.333
-0.667
3.091
-0.556
-5.000
0.000
-0.600
-0.509
-1.000
-0.841
-1.200
-2.167
-0.901
-1.833
0.000
-0.091
-1.000
-1.101
0.556
-0.750
0.264
-1.222
-4.000
-0.788
0.391
-0.767
-3.288
2.250
-1.720
0.167
3.333
5.571
-0.976
-1.833
-0.833
0.000
-2.143
-2.000
-0.250
-0.196
-1.047
0.312
-2.267
0.125
0.200
6.652
-1.505
-1.371
-2.652
-1.304
-3.083
-1.848
-0.200
0.900
-0.769
-0.050
-1.000
1.222
0.708
-0.667
0.000
-2.250
-0.053
0.400
-0.873
-0.482
-2.500
-1.417
-0.667
-1.048
-1.000
-2.000
1.000
-0.125
-5.714
0.000
-0.227
-1.462
0.000
-0.300
-0.167
1.143
-2.250
-0.792
-0.843
-0.509
-0.080
-1.505
-1.100
-1.200
0.857
-1.500
-1.250
-1.409
0.200
-0.333
-3.750
-1.500
0.167
-0.711
1.143
-0.824
10.000
-1.500
-1.222
-0.500
-0.250
0.143
-0.200
-1.167
-1.150
0.222
-6.667
-0.091
0.000
0.653
-1.097
-0.922
-1.000
-1.470
-2.500
0.545
-2.600
-0.890
-1.875
-0.472
-2.000
-0.500
-0.800
-1.328
1.333
-0.781
-1.400
0.167
-1.167
-1.000
-1.046
0.200
-0.233
-1.179
-0.925
-1.095
0.222
-1.545
-1.433
0.500
-1.175
-1.222
-1.429
1.000
-1.000
-1.667
-1.000
0.500
-0.272
-0.200
0.000
-0.778
-0.375
-0.750
-1.417
-1.022
-1.000
-1.750
