# Supplementary material for: Non-exhaustive DNA methylation-mediated transposon silencing in the black truffle genome, a complex fungal genome with massive repeat element content
Source: Genome Biol. 2014 Jul 31;15(8):411. doi: 10.1186/s13059-014-0411-5 (PMC4165359; doi:10.1186/s13059-014-0411-5)
Supplement: Additional file 5 — The 10 output CRI files used to generate the plots shown in Figure S13A,B in Additional file 1 . [file 13059_2014_411_MOESM5_ESM.zip › Additional file 5/CRI_CG_aspergillus_nidulans_fgsc_a4_1_contigs_repeats.txt]

-0.636
2.333
0.800
0.333
0.833
1.167
0.812
1.333
-1.889
-0.167
0.583
1.222
0.524
0.600
1.298
0.250
0.905
13.000
-0.005
0.500
0.778
2.200
1.636
0.070
0.333
-0.917
0.290
0.143
0.000
1.750
-0.111
-0.045
2.333
0.111
0.512
0.480
0.667
0.927
0.762
0.500
0.167
1.909
0.167
0.905
0.190
1.233
0.551
0.897
-0.167
4.750
0.315
-8.273
-0.333
1.024
0.400
0.208
2.603
-0.600
-0.143
-2.127
0.600
0.530
-1.000
1.355
0.268
-3.167
-0.268
-2.364
0.889
0.440
0.476
3.000
0.917
-0.143
1.073
0.667
-0.458
0.070
1.411
-0.972
1.583
3.000
0.582
0.429
0.675
0.667
1.212
0.600
2.000
0.188
0.267
7.000
0.367
0.516
1.167
0.232
0.369
0.070
-0.125
-0.032
-1.400
0.412
2.000
-0.750
0.000
0.278
1.125
-2.000
2.000
-1.000
1.863
0.311
-0.833
-1.714
0.343
-1.462
0.070
-4.833
0.400
-0.190
-0.357
-0.290
0.862
0.070
0.978
-1.136
1.254
-0.400
0.438
-0.688
0.500
2.800
1.131
2.905
0.250
1.750
0.500
1.250
1.145
-0.056
-3.750
-1.889
0.064
0.703
1.167
-1.000
-0.343
1.506
1.153
1.167
0.212
-0.667
1.238
-0.643
1.300
0.030
0.911
-0.867
0.667
0.863
1.250
0.354
-0.286
1.011
0.564
0.167
0.077
0.200
0.333
4.500
-1.135
0.070
0.639
-1.339
0.475
1.062
0.016
0.281
1.044
0.833
1.298
0.167
0.000
1.182
-8.500
1.022
-0.167
0.654
0.070
-0.067
0.552
2.480
0.312
0.125
1.338
-0.583
1.000
-0.500
0.607
0.141
0.821
-4.750
-0.200
-0.778
0.125
0.250
0.150
1.667
0.610
1.238
-0.097
0.682
0.043
-0.311
-0.097
1.143
-0.040
0.333
2.257
3.500
4.839
-0.345
0.994
-0.500
0.750
1.750
-0.350
1.800
1.000
0.000
0.442
0.597
0.511
0.673
0.533
0.992
9.000
0.000
0.741
-0.286
0.380
-1.364
0.900
2.000
-0.857
0.416
1.333
-3.333
0.067
0.917
0.750
0.214
0.625
0.569
3.133
-1.000
3.812
2.588
1.354
2.133
2.500
-0.889
8.000
1.381
-0.367
-0.031
0.000
1.000
0.450
1.667
-0.177
-0.461
0.167
-0.067
-1.100
0.400
0.714
2.667
0.905
0.148
0.658
0.100
-0.250
0.869
0.236
-0.500
-0.444
2.667
0.750
0.825
0.250
0.888
-1.000
0.537
0.335
-0.200
0.357
0.500
0.331
6.000
-0.143
0.510
0.750
0.991
1.633
1.154
0.208
-3.111
1.433
0.400
1.071
-0.357
-1.429
0.429
0.143
0.176
2.000
0.750
6.271
0.361
1.524
0.230
1.500
-0.667
0.559
-0.155
-1.000
-0.615
0.235
1.196
1.083
-1.000
0.374
0.119
-0.200
1.031
2.444
4.000
0.033
0.606
1.333
-0.028
1.583
-0.006
1.047
0.146
0.202
0.157
1.667
0.273
1.250
3.107
0.754
0.750
2.286
0.354
-4.625
1.667
1.400
1.600
0.755
0.481
-0.450
0.282
1.004
0.607
0.833
0.252
-0.360
-1.375
-1.050
0.200
0.473
0.731
0.813
0.653
0.323
-1.500
0.505
0.070
0.083
0.643
0.333
-0.033
0.993
0.167
-0.111
1.143
0.250
1.194
-0.367
1.357
0.570
0.070
0.750
1.400
1.167
0.179
0.538
0.600
-0.447
1.667
-0.417
0.000
0.556
1.964
1.300
0.918
1.157
0.200
0.091
1.250
2.000
0.185
0.887
1.042
1.700
0.077
0.546
1.800
0.400
-0.917
1.171
0.805
1.225
1.184
0.000
-0.367
1.060
0.094
0.833
0.856
-1.100
1.378
-0.321
-0.422
0.349
0.900
-0.567
-0.011
2.071
1.006
4.000
1.558
1.000
7.000
1.087
0.070
1.191
1.339
0.160
0.714
1.750
0.000
3.000
1.024
-2.020
2.000
-0.097
2.167
1.000
-0.222
0.104
-0.133
2.667
0.995
0.450
1.626
0.667
1.167
0.536
1.167
-0.318
1.545
2.151
0.600
1.945
0.500
0.311
1.464
0.700
0.000
0.000
6.000
0.194
0.000
-0.667
1.083
0.900
0.279
-3.000
0.346
-2.167
-0.333
1.259
0.113
0.333
0.733
0.425
2.086
0.722
0.319
-1.000
0.147
1.284
0.030
1.180
-0.250
1.300
0.502
0.750
0.439
-0.179
-0.201
0.521
7.000
0.531
0.500
0.333
1.600
0.433
-0.083
1.042
0.175
-0.833
0.785
0.722
0.222
2.000
0.000
-3.667
0.000
2.000
1.583
0.700
0.259
-0.034
-4.000
0.521
0.906
-0.097
1.137
1.504
0.924
0.315
0.333
-1.500
-0.705
0.410
0.500
0.286
1.054
0.083
0.530
0.763
11.000
0.000
-3.000
0.000
-0.286
0.015
0.143
0.385
0.500
-1.200
1.033
-0.500
0.676
-2.500
0.679
1.054
0.600
-1.132
1.000
1.500
1.068
0.059
1.259
0.583
-0.082
1.784
0.500
-1.000
0.667
1.333
0.476
-0.515
-0.011
-0.450
0.648
1.250
4.500
0.319
0.872
1.167
0.116
1.300
-0.011
0.476
0.517
-1.125
0.775
1.911
2.000
0.607
0.515
0.889
1.125
0.070
0.848
0.092
6.625
2.250
-2.929
0.800
-0.643
0.000
0.929
0.857
0.200
-3.214
0.212
0.468
1.905
0.200
2.167
1.344
-0.111
1.667
0.500
0.374
0.590
0.933
0.944
-2.875
0.856
0.070
-0.333
-0.357
-1.500
0.810
0.373
0.607
0.250
1.652
0.000
1.053
0.631
0.242
-5.278
-0.612
17.947
0.749
0.678
0.890
0.875
0.250
-0.102
0.964
1.382
1.000
-0.333
0.630
1.322
1.114
0.320
0.785
0.367
1.292
2.333
-1.533
0.321
1.000
-0.800
-1.857
-0.582
1.809
1.667
-0.311
-0.444
-0.500
0.607
1.000
0.200
0.500
0.762
0.773
0.527
1.483
1.133
0.527
1.143
-1.462
-2.000
0.764
0.114
-2.286
0.250
0.625
1.333
0.075
0.633
3.500
0.000
5.500
4.000
-2.000
-0.097
0.000
0.695
0.865
1.114
0.805
0.167
0.791
0.700
-4.857
1.000
1.375
-0.667
1.000
0.612
-1.000
0.833
0.683
0.184
1.256
1.311
0.970
-0.410
-1.050
0.438
1.100
1.333
-0.059
1.800
0.969
1.018
3.000
-0.600
0.786
0.891
-1.750
-0.861
1.420
0.100
0.000
4.250
0.837
-1.333
-0.691
1.100
1.156
1.179
1.482
0.532
0.500
0.061
0.967
1.044
1.368
1.333
0.984
-1.833
-0.308
0.500
2.000
0.070
0.971
-0.413
0.261
1.589
0.367
0.925
-1.000
2.320
0.485
0.931
0.325
0.000
0.923
0.491
-2.600
-0.443
-0.629
1.139
-1.667
0.000
0.000
1.386
-0.167
-0.066
2.000
0.402
2.167
0.333
0.070
-1.364
0.952
0.696
0.808
0.135
0.710
0.000
0.168
0.438
0.679
2.381
0.244
-0.333
-0.333
-1.515
0.000
-0.231
0.167
2.000
1.429
-0.097
0.060
1.167
-0.194
0.917
-0.333
1.245
2.000
0.143
-0.767
1.119
-0.205
0.217
0.814
-0.167
4.500
-0.500
0.070
0.250
1.833
2.000
1.000
2.500
-0.367
-0.700
3.667
1.056
-1.176
-1.000
1.133
-0.333
0.424
-0.238
-0.175
0.958
-0.143
0.591
-2.556
1.300
1.458
0.719
0.200
0.000
-0.063
-0.633
-0.389
0.276
1.533
0.143
-1.385
1.064
0.364
0.625
-0.698
0.789
3.576
-1.000
0.450
0.426
1.833
0.905
1.500
0.583
0.457
1.667
0.533
-0.208
1.000
-0.594
1.089
2.667
0.178
0.250
-1.385
0.248
1.139
0.293
1.000
0.759
-3.800
1.429
-0.431
1.127
0.343
0.000
-0.371
0.530
0.607
1.119
-0.487
-0.750
-0.500
1.328
0.200
0.256
0.933
0.158
1.033
-0.250
0.995
1.073
0.308
-1.944
2.000
0.167
-0.167
-0.250
2.000
1.207
2.000
5.000
0.070
2.333
-0.571
4.000
1.257
0.500
0.333
1.347
0.600
1.100
0.283
1.000
0.099
-0.458
1.191
0.291
0.396
0.289
0.111
0.566
0.375
1.500
-1.500
0.933
-0.167
0.115
-0.153
-0.125
3.214
1.600
0.316
0.524
0.473
0.987
-1.462
0.444
0.948
0.000
0.677
2.500
0.409
0.361
2.929
1.101
0.350
0.633
1.110
0.310
1.305
0.854
1.792
7.800
0.500
1.550
0.000
-1.167
9.000
0.911
-0.697
-2.500
0.286
1.123
0.315
9.000
0.429
0.850
0.865
0.403
2.000
0.000
0.722
-0.667
1.197
0.275
1.429
-0.136
-0.875
0.520
0.750
0.833
0.810
-0.233
0.667
3.667
0.833
0.143
1.778
0.777
0.905
1.161
0.909
0.420
-0.036
0.498
-2.500
1.001
0.549
0.742
0.837
-1.025
0.602
1.500
1.060
-0.800
0.975
0.350
-2.667
0.286
1.208
0.807
1.250
1.000
1.089
0.810
-0.063
0.034
1.338
0.667
1.025
1.000
-0.486
2.333
-1.385
1.667
1.042
0.167
-0.447
0.500
1.488
1.400
0.822
0.393
1.667
0.500
0.000
0.917
-0.574
1.071
0.350
0.558
1.179
0.517
0.154
0.565
0.850
1.625
1.583
1.000
0.411
-0.356
2.700
-1.000
1.000
0.490
-0.187
0.021
0.227
0.600
-0.250
0.778
0.600
0.297
2.667
2.900
4.333
0.000
-0.059
-1.953
1.179
0.667
-0.850
0.131
-1.733
1.030
0.375
-3.429
0.609
0.736
-0.333
1.000
1.071
1.875
0.500
0.984
1.000
0.625
0.722
1.024
3.667
2.135
0.125
0.070
2.500
0.400
1.500
1.250
1.333
0.231
2.100
1.333
1.050
0.142
-1.425
0.827
1.167
-0.143
0.092
7.000
-0.143
1.709
1.400
0.160
1.167
1.375
1.217
0.546
-0.278
0.000
0.912
0.357
0.107
1.245
-0.325
1.461
0.724
-1.429
-1.000
0.070
-0.097
-1.385
0.592
1.524
1.338
-1.433
0.643
0.000
1.175
0.098
1.185
1.128
0.333
1.285
1.545
0.000
0.750
2.000
1.600
0.083
0.111
-0.130
0.553
1.250
5.000
0.821
-3.583
-1.143
2.167
0.205
-0.296
0.187
0.509
1.339
0.350
0.533
0.083
0.779
-0.633
4.000
-0.800
0.343
0.333
-0.500
0.952
2.576
0.200
3.028
1.068
0.000
1.167
0.402
0.186
1.000
1.500
3.214
0.806
-0.429
0.141
0.734
2.733
-0.143
1.667
5.000
-2.667
0.694
0.998
-0.263
0.558
-0.384
1.267
1.100
-0.460
0.111
1.225
3.000
1.311
2.167
0.916
-2.333
1.263
0.803
0.057
0.500
0.500
0.485
0.286
0.542
-1.400
6.750
-0.023
0.000
0.250
0.333
0.070
0.444
0.250
1.625
2.000
0.452
0.486
0.393
-0.511
-3.222
-0.167
-3.286
1.267
-1.500
-1.857
0.333
0.070
1.250
0.000
0.175
1.125
0.700
2.500
-0.356
0.444
-0.792
5.333
0.961
1.333
0.400
-1.429
0.361
0.556
-0.667
-0.569
0.771
0.678
1.059
2.742
0.829
0.772
-0.304
3.200
3.000
0.125
0.056
-0.684
-2.000
-0.631
-1.619
-0.182
0.763
1.000
1.354
1.182
0.694
1.147
0.077
0.059
-2.600
0.143
1.500
1.232
-0.814
0.556
2.000
0.429
-0.567
0.581
-2.521
0.070
0.913
-0.043
-0.714
0.524
0.163
0.545
0.214
1.450
0.000
2.000
0.495
0.083
7.500
-1.333
-2.333
0.204
-2.000
0.127
0.364
-0.246
0.857
-0.227
0.026
-0.250
0.457
0.111
1.500
0.731
-2.981
1.840
0.721
0.036
1.500
0.403
1.333
0.667
0.946
1.162
1.667
0.343
0.400
0.679
-0.786
4.400
3.500
0.500
1.083
0.324
0.974
0.314
0.460
0.133
-0.731
1.003
2.367
-0.607
2.000
0.700
-0.097
0.350
2.000
1.467
1.183
1.267
1.300
0.030
-1.889
0.198
1.143
0.238
3.107
0.056
0.583
2.292
-1.500
0.225
2.667
-0.630
0.786
-0.286
0.773
0.000
-0.722
0.700
0.757
0.143
1.467
1.383
0.265
0.756
0.733
0.867
0.303
0.535
-0.167
4.333
0.916
0.854
0.637
0.000
0.411
0.250
-0.867
0.661
1.786
0.492
0.847
-0.389
0.608
1.083
0.929
-0.567
0.347
1.067
4.065
1.179
1.292
-0.625
0.138
0.295
-0.367
0.090
1.006
0.050
0.738
0.091
0.500
0.882
0.751
1.179
0.907
1.097
-0.467
0.250
0.375
-0.333
-0.231
2.534
0.900
-2.649
0.432
1.503
4.300
1.000
0.021
0.539
1.226
-1.000
0.070
0.833
1.205
0.833
1.200
0.157
0.721
0.750
-0.500
1.571
0.583
0.548
1.657
0.134
1.267
0.624
0.159
0.048
1.500
2.250
0.333
2.167
1.133
0.600
2.583
1.032
1.500
0.175
2.083
2.417
0.279
-0.583
1.305
1.167
0.611
0.667
-0.422
1.482
0.696
2.045
0.667
1.156
2.000
0.157
0.676
0.333
0.628
2.000
5.000
0.356
0.805
1.250
-1.026
0.200
0.808
-1.250
-7.875
0.200
0.834
0.405
-0.074
-0.240
0.963
0.485
0.174
-0.800
1.750
0.226
1.690
-0.600
0.833
0.267
0.544
0.582
4.000
0.667
0.070
-0.829
1.000
0.676
0.000
0.070
-1.222
1.089
0.330
1.332
0.298
0.500
1.269
0.228
0.462
1.063
0.853
1.421
0.000
1.400
0.000
2.214
0.944
0.000
0.429
2.000
3.000
1.633
0.648
1.048
1.800
1.017
0.833
1.667
-0.500
0.800
1.210
-0.950
0.444
-0.833
-0.250
0.942
-0.417
-0.387
-0.190
0.067
0.696
2.199
-0.356
0.033
0.222
0.857
0.125
-0.021
0.000
-0.857
0.818
0.388
0.894
0.339
-3.000
0.092
0.167
0.693
4.000
4.000
0.689
-4.526
0.579
0.696
-2.111
1.167
2.500
0.299
-3.308
-1.550
0.583
0.750
0.500
7.750
0.104
-0.273
0.864
0.046
-0.222
0.236
1.333
2.514
-0.011
1.846
1.326
0.354
0.249
-1.833
0.308
1.000
0.070
0.750
1.333
1.015
-0.850
3.000
0.250
1.600
0.653
0.889
0.250
0.795
0.125
0.160
0.439
-0.875
1.108
1.013
1.162
0.273
6.000
0.143
0.750
-0.045
-1.100
-0.079
0.412
2.825
0.070
0.500
0.405
2.800
0.979
0.650
0.477
0.500
1.889
1.000
0.778
2.415
-0.091
1.011
0.455
-3.143
0.572
0.070
-12.045
0.057
0.950
1.600
0.632
0.182
1.750
0.867
0.143
0.750
0.091
1.313
1.500
3.623
1.386
0.859
0.125
1.250
0.433
-1.167
1.006
0.973
1.073
-2.000
0.956
1.010
-0.400
0.167
1.000
-1.111
1.250
-0.097
0.235
1.200
0.571
0.733
-0.167
1.400
0.651
-0.333
3.778
-0.500
0.833
-0.667
1.325
1.967
0.020
0.500
0.900
1.100
0.361
1.286
3.000
0.000
0.000
1.786
0.089
0.667
-0.850
-1.000
0.161
1.548
1.023
3.000
-0.500
1.000
0.070
0.200
0.175
-0.251
0.771
1.500
-0.143
0.460
-5.167
0.248
0.097
0.187
0.556
0.056
-2.000
0.737
-0.523
0.990
1.867
3.000
0.308
-0.625
-0.750
-0.731
0.736
0.607
-0.574
0.929
-0.664
1.080
0.519
-0.067
-0.444
0.033
1.179
0.343
0.135
0.300
4.750
1.027
-0.667
-0.459
0.000
0.631
0.913
0.079
-1.000
0.848
0.949
1.445
-2.556
3.333
0.371
1.617
1.200
1.045
1.500
0.420
0.070
1.291
0.500
-0.286
5.545
-0.222
-16.933
0.273
1.478
-0.393
-4.350
0.086
0.833
2.000
-1.700
1.300
1.600
0.635
1.420
0.733
0.939
0.468
0.210
0.070
1.071
6.636
-1.038
1.333
-0.619
0.913
2.000
0.872
-1.773
-0.333
1.247
4.000
0.733
0.800
0.366
0.367
0.500
4.403
-0.011
0.863
1.018
0.460
1.385
0.600
-3.533
0.714
-0.333
0.446
0.182
0.088
-0.077
0.000
1.500
0.697
0.382
3.000
-0.214
-0.733
-0.100
0.773
0.892
1.300
1.197
-1.286
0.800
3.490
0.507
-0.900
0.000
1.329
0.070
0.119
0.045
1.333
-1.718
0.310
1.395
-0.400
1.533
0.926
0.070
-1.558
0.333
1.333
0.208
1.235
0.500
0.610
0.308
0.598
1.333
0.059
0.333
0.988
-0.250
-0.375
0.297
-0.300
0.889
1.200
0.143
0.214
1.500
1.208
0.659
1.500
1.137
-1.000
-0.167
5.068
1.611
1.021
0.658
0.186
0.311
1.944
0.464
1.000
-2.286
0.412
-0.528
-0.077
-1.000
1.078
0.667
0.633
1.188
1.067
1.023
0.513
0.688
-1.523
1.333
0.279
0.308
1.137
0.644
0.535
2.000
0.533
0.637
2.083
0.038
0.367
0.366
-1.214
0.075
0.441
1.196
0.070
2.917
4.000
0.459
1.123
0.429
0.530
1.000
-2.333
1.095
2.045
1.000
1.161
2.000
-0.273
0.935
-0.300
0.606
0.133
0.482
-0.388
0.994
-0.029
2.857
-0.500
0.727
0.500
-0.875
0.775
0.220
-0.311
0.236
0.200
0.143
0.688
0.833
1.847
0.871
0.387
-0.250
-0.107
-1.333
0.191
1.348
-0.467
0.369
0.980
0.000
-12.095
0.750
0.633
-2.750
0.883
-0.515
5.500
-0.097
1.200
1.000
0.333
0.559
1.000
0.400
1.500
1.000
0.667
1.036
-0.267
2.400
-2.875
1.000
1.000
1.043
0.737
0.924
-0.286
6.778
1.000
-0.900
0.929
-1.643
1.000
0.946
1.420
0.583
-0.063
0.333
-0.548
0.861
-0.011
0.667
1.000
-0.121
2.400
1.101
1.047
0.351
0.697
0.286
0.424
1.238
0.732
5.100
1.000
0.833
-1.889
3.750
-0.379
1.667
0.545
0.092
1.390
0.250
0.000
2.000
0.948
-7.680
0.400
0.655
0.000
0.311
-0.111
2.300
0.423
-0.063
0.505
0.400
0.302
0.871
0.508
0.433
0.429
1.138
0.881
8.000
0.700
-0.250
0.631
1.000
0.095
-0.500
-0.200
0.667
-0.333
2.048
0.257
-0.083
0.464
1.034
1.417
1.060
-1.800
1.028
4.000
0.400
0.167
-0.143
0.618
-0.571
0.900
-1.333
2.333
0.556
0.100
3.973
-0.354
-1.333
4.310
2.000
0.070
2.250
-0.056
-3.857
1.046
1.333
0.382
2.500
1.833
1.306
0.286
1.300
1.000
0.077
1.586
-0.024
1.350
0.178
-0.139
4.000
2.167
1.700
0.500
0.408
0.286
0.143
1.033
0.070
1.424
-0.778
0.159
1.667
0.733
1.500
0.833
-0.875
0.023
-10.125
1.000
0.969
0.531
-0.500
-1.400
0.091
0.409
0.600
0.994
0.519
0.197
1.371
1.500
3.400
0.835
-1.600
3.000
-0.567
3.550
-0.106
-0.333
0.452
-2.896
0.200
0.278
1.000
0.400
0.333
5.500
0.000
-0.200
0.057
1.071
-0.606
0.092
-1.333
0.056
1.500
0.667
-0.917
-0.162
0.786
1.143
0.870
2.500
-0.250
0.667
2.000
0.924
1.167
0.000
-0.167
1.792
1.065
0.070
0.519
1.500
2.000
-3.214
1.482
0.857
1.571
-0.310
0.555
0.818
1.214
-3.091
-0.286
-0.867
0.183
0.143
2.000
0.250
0.811
-0.607
-0.367
1.076
0.125
0.429
0.847
1.125
-1.000
1.333
1.083
1.382
0.487
1.167
-1.600
0.150
-0.842
0.851
0.250
1.500
0.000
1.250
1.140
1.333
0.500
1.250
0.224
1.042
0.075
-1.000
0.833
0.545
0.083
2.550
0.000
0.268
-0.133
1.102
0.521
0.556
0.514
0.400
1.250
-0.208
0.333
2.214
0.500
1.069
0.000
0.353
1.571
-0.672
2.111
0.381
1.857
0.293
-0.239
0.175
-0.486
0.781
-0.450
0.167
0.000
-0.515
0.900
1.500
1.478
0.583
-0.077
1.000
0.691
1.722
-0.062
0.775
0.342
0.307
0.571
0.191
0.745
1.190
0.839
1.250
-0.911
-0.583
0.639
0.500
0.899
2.300
-0.391
-1.833
1.286
3.000
0.125
1.143
1.038
1.500
-0.792
0.188
0.917
-0.750
-1.000
0.606
2.102
0.778
0.786
0.500
3.000
-0.031
0.607
0.353
1.037
-0.667
-0.387
0.944
0.413
0.000
-0.111
1.143
0.850
-0.097
-0.033
0.582
-1.167
-0.458
1.333
-0.200
-0.105
1.159
1.015
-1.833
0.000
0.202
0.604
-0.625
-0.311
-0.571
0.132
0.970
0.231
2.071
3.000
3.667
0.352
1.196
1.667
0.730
1.100
0.200
0.243
0.400
0.233
0.992
0.000
0.500
0.250
0.853
-1.889
-1.000
3.800
1.071
0.600
0.000
-0.458
4.500
1.000
0.704
-0.500
1.374
0.102
1.679
0.900
0.952
0.306
1.533
-0.667
1.200
1.000
0.424
-0.530
0.833
1.267
2.321
0.377
0.500
0.286
-0.028
0.034
-0.643
0.714
0.345
-0.500
0.377
-0.154
-0.633
0.867
-4.556
0.788
2.190
0.800
4.000
0.500
3.250
2.417
-3.800
-0.258
1.040
0.239
0.875
3.773
-0.650
0.889
-1.000
-2.286
0.745
1.003
1.167
0.333
-0.182
0.774
-0.576
1.000
0.400
0.133
0.575
0.083
1.475
-1.167
0.799
1.546
0.680
1.333
2.167
0.625
0.857
0.567
-0.700
0.429
0.190
2.333
4.200
0.429
0.650
1.500
0.785
-3.600
-1.000
0.833
0.672
-0.629
0.600
1.066
1.971
1.700
0.333
0.255
-0.743
0.611
0.833
1.592
1.000
-0.972
-3.750
1.007
0.400
-0.304
0.476
-0.115
0.571
0.256
0.625
7.417
-0.367
-0.458
0.059
2.000
0.377
0.738
0.000
1.231
0.236
0.635
0.614
-0.077
0.810
0.250
0.380
1.111
1.167
0.750
-0.071
0.323
0.662
1.154
1.600
-0.911
2.526
1.272
1.285
1.000
2.083
1.250
2.000
-5.778
0.233
1.540
0.091
0.083
0.391
-0.097
0.625
2.800
1.167
1.302
5.600
1.600
1.200
1.000
0.933
0.343
0.293
0.480
-0.750
-3.588
1.167
1.222
0.268
0.400
0.571
0.635
2.083
5.600
0.079
-2.000
-0.097
0.920
-2.333
0.299
-0.028
0.030
0.464
0.167
1.084
0.810
-0.367
-0.414
1.000
-1.000
-0.174
1.000
0.180
-0.750
3.623
-6.750
-0.400
0.444
1.023
3.667
0.659
0.962
1.283
-0.250
0.400
-2.600
0.233
0.906
2.000
-1.333
-0.097
1.500
0.810
1.667
0.769
0.378
0.000
1.000
2.333
0.400
0.167
0.167
0.364
1.626
0.125
0.388
0.481
0.360
0.180
0.383
0.424
1.385
1.005
-0.667
0.737
-0.667
-0.125
-0.097
0.000
2.000
0.589
3.456
0.690
-1.200
0.070
0.883
0.435
3.987
1.088
0.500
-2.857
1.050
0.439
0.589
1.000
0.143
-1.833
1.500
-1.500
0.462
0.000
-0.250
0.089
-1.983
1.643
-0.143
4.500
