# Supplementary material for: Non-exhaustive DNA methylation-mediated transposon silencing in the black truffle genome, a complex fungal genome with massive repeat element content
Source: Genome Biol. 2014 Jul 31;15(8):411. doi: 10.1186/s13059-014-0411-5 (PMC4165359; doi:10.1186/s13059-014-0411-5)
Supplement: Additional file 5 — The 10 output CRI files used to generate the plots shown in Figure S13A,B in Additional file 1 . [file 13059_2014_411_MOESM5_ESM.zip › Additional file 5/CRI_CG_Neurospora_crassa_repeats.txt]

0.167
-0.800
1.083
0.625
2.048
0.000
-0.732
0.167
-0.500
0.125
-1.390
-0.273
0.875
-0.833
0.577
1.000
-0.633
1.500
-0.361
-0.805
-0.167
0.000
1.176
0.833
0.750
0.400
2.000
2.750
1.253
-0.778
0.205
9.000
-1.136
3.933
1.000
0.000
-3.619
-2.600
-0.750
-0.700
-2.857
-2.067
-0.500
1.429
1.500
0.850
0.125
0.250
1.324
-0.642
-1.176
-2.143
-1.775
-10.000
-0.833
-0.500
0.564
12.000
-0.558
-7.875
2.000
4.875
-0.125
-0.750
-0.981
-0.333
0.500
1.639
1.333
0.967
-1.390
0.393
5.000
1.714
3.250
-0.167
1.333
-0.229
8.000
0.250
-2.114
0.500
5.429
-1.389
-0.467
0.000
0.000
2.083
0.000
1.109
-1.333
2.133
-1.167
1.500
1.444
0.305
0.000
0.029
-0.785
-16.577
-0.500
0.000
1.200
-1.400
-1.250
-0.600
-0.382
1.500
-0.709
-0.091
0.393
2.000
-3.667
0.364
-0.278
5.818
0.167
-0.500
-1.370
1.125
-1.000
-3.500
-0.458
-0.944
-1.081
0.214
0.333
0.000
-0.006
-1.121
0.731
-1.583
0.000
2.125
0.857
0.833
-0.956
-4.333
-7.833
2.025
0.000
-5.667
-0.500
-0.500
8.000
-0.400
0.650
-1.128
2.500
-0.750
1.333
2.294
-0.848
-2.250
-1.000
0.000
-0.975
2.500
10.000
-0.690
0.750
0.482
-4.767
1.369
1.071
-1.191
0.083
1.182
0.500
0.595
2.000
-1.000
1.500
0.474
-2.357
1.600
-1.163
2.143
9.000
-1.091
0.667
0.000
1.036
-1.780
0.000
1.071
0.500
3.625
0.333
-1.800
-1.750
0.000
1.737
0.000
-1.226
-1.000
0.000
0.000
3.250
1.727
2.333
0.111
1.333
-0.750
1.429
-1.536
-0.771
-0.600
-1.000
1.750
-0.800
-0.789
0.782
0.604
-0.667
-0.860
-0.766
1.000
-0.250
10.000
1.238
-4.154
-3.500
1.000
1.000
0.000
2.983
1.333
0.611
0.000
-1.000
1.100
-0.508
0.000
11.000
-3.571
2.000
1.500
1.321
-1.000
-0.671
2.667
-0.725
-3.145
0.750
1.719
2.000
2.143
3.000
0.125
0.310
0.000
0.222
0.500
-0.188
0.222
-0.875
9.000
3.000
4.000
-0.885
-0.486
-0.100
1.496
0.500
-0.216
-1.509
-1.000
-1.120
-1.333
5.375
-0.996
0.029
2.000
1.250
-0.433
-1.667
1.839
-0.056
0.000
0.333
-0.920
2.500
0.500
1.500
0.714
-1.000
-0.104
0.167
0.000
10.000
1.111
-0.006
-0.583
-0.875
1.500
0.125
0.125
0.500
-0.575
5.000
0.767
1.762
0.556
1.952
0.000
-0.920
3.000
0.125
-1.125
0.389
-1.955
1.267
0.571
-0.500
-0.286
0.000
-0.850
4.333
0.000
-0.216
2.000
1.000
-0.970
2.889
-0.819
1.000
-0.794
1.488
1.250
0.600
3.500
-1.167
0.500
-0.909
5.000
-1.000
-1.000
-0.875
-0.500
1.545
2.000
-0.770
1.333
-1.000
3.000
-3.444
0.385
-0.500
0.643
0.083
2.417
-0.167
1.000
1.273
-2.000
0.000
0.000
0.000
-0.952
-2.765
0.611
-0.999
-0.333
-1.778
1.000
-1.889
3.000
1.100
1.178
-2.000
-0.100
0.913
-0.857
-1.429
-1.000
3.045
0.333
-2.000
-1.500
-0.500
0.250
-1.121
-0.111
0.375
-0.862
0.167
-0.500
1.286
-0.125
0.868
1.571
-0.143
-0.870
-1.000
0.571
0.050
-1.493
0.611
0.268
1.615
-1.059
0.250
4.417
0.444
1.250
-0.333
1.000
0.619
1.143
14.000
0.000
-0.992
0.583
-4.500
-1.400
-0.868
-1.205
0.000
0.000
-0.611
-1.172
0.333
-1.081
-2.800
1.000
2.833
0.300
-0.590
0.000
0.000
-0.042
-0.375
-0.300
-1.011
-0.500
1.000
-0.851
2.375
-5.214
0.545
3.000
-0.036
1.125
-2.000
-1.088
-0.400
1.425
0.422
0.000
-0.818
9.000
1.143
2.000
3.000
3.409
1.667
-0.077
0.833
0.500
2.636
-0.567
0.000
2.029
0.442
7.000
-2.143
0.806
0.000
0.333
0.000
16.000
1.000
-0.253
5.000
3.917
-0.143
0.748
8.000
0.425
1.333
2.000
-0.111
0.200
1.154
1.200
0.476
-0.333
2.000
-0.833
-0.167
0.600
2.500
0.829
0.286
-0.500
-0.715
0.333
-1.317
1.651
2.000
3.667
-1.529
0.000
-1.667
1.583
-0.704
0.863
-3.500
0.000
0.000
-1.049
1.628
-1.222
0.500
2.267
2.000
0.000
-1.571
-0.875
-1.800
1.925
-0.476
0.091
1.125
-0.548
-0.806
0.500
-0.250
-3.700
1.375
0.492
1.091
5.000
-1.000
-0.500
0.000
8.000
-1.845
0.750
0.000
-0.908
-3.167
0.578
-0.808
0.167
6.500
0.333
0.429
-0.600
-1.800
2.571
1.286
0.167
1.000
2.000
1.667
0.500
2.107
0.250
0.000
-1.481
-1.329
1.416
0.000
-1.333
1.429
7.000
0.167
0.100
1.600
-2.000
-2.667
0.424
-0.875
0.933
0.500
1.083
1.733
-1.000
0.586
0.500
3.500
2.717
-0.357
0.000
-0.941
0.000
-0.128
-0.625
-0.333
0.500
0.000
0.750
0.315
-1.082
1.200
-0.014
2.900
-3.429
-0.500
1.000
-0.961
0.143
-0.125
0.000
0.000
0.643
3.333
0.500
0.000
0.000
-1.143
2.000
1.000
0.432
0.500
0.727
-0.714
5.000
0.111
0.000
-0.400
1.492
0.268
0.167
1.333
2.000
-1.000
-3.200
1.500
0.118
-0.796
5.000
0.000
-3.800
-0.950
0.000
-0.577
-2.957
0.833
-0.429
-1.833
0.083
1.000
1.286
-0.300
-1.359
-0.083
-0.875
-12.000
-1.848
-0.739
4.000
-0.600
0.897
0.450
0.024
0.364
0.413
0.708
-0.167
0.738
-0.486
-1.354
-0.400
1.500
1.607
-4.400
1.778
-1.069
2.500
-0.385
-2.900
0.667
0.250
4.000
2.000
7.875
-0.851
0.100
0.375
-5.000
0.245
-1.625
4.250
-0.893
-1.232
-0.333
-1.211
-1.000
1.484
0.786
-0.500
6.500
-0.500
0.881
1.100
-6.750
2.275
0.952
2.125
-3.667
2.568
1.375
6.000
0.000
0.333
1.444
-0.333
0.393
-1.890
0.714
1.143
0.333
-1.326
0.000
-11.214
-1.175
-1.079
0.523
0.000
0.887
2.600
3.000
-0.115
-0.250
2.571
0.333
2.100
0.375
2.418
0.182
3.000
-1.314
0.518
2.500
0.867
-1.571
-1.215
1.656
-2.000
1.200
0.000
1.500
-1.000
0.000
0.000
0.798
0.500
-1.238
-0.862
-1.179
-1.583
-0.900
0.286
-2.457
-2.045
1.500
-1.713
7.000
0.643
2.000
0.000
1.000
1.000
1.000
-1.000
0.125
-0.091
2.107
1.477
2.514
0.833
-1.359
0.643
-0.571
0.667
1.000
1.299
1.167
-1.000
-0.933
0.450
0.667
0.000
0.000
-1.216
13.000
2.888
-3.100
-0.833
-0.248
0.976
-4.000
-1.161
-0.615
-1.000
-0.083
-0.917
4.636
-3.167
0.143
2.000
7.889
-1.408
2.667
-0.917
-1.500
4.000
-0.927
-0.125
2.000
1.000
4.000
2.167
1.394
0.700
1.286
2.083
0.143
0.000
-0.167
1.429
0.000
1.167
0.125
3.000
2.000
1.250
0.667
-0.871
0.900
-0.879
0.167
1.091
9.000
2.267
-1.667
-1.257
-0.778
-0.500
0.667
0.500
-3.542
-0.679
3.500
0.100
1.000
0.233
0.286
-0.558
-0.383
-11.000
1.143
0.000
-3.208
1.182
-1.500
0.333
-0.812
-0.132
-0.332
-0.400
0.286
0.250
1.286
1.000
1.857
-1.857
-1.350
-0.824
4.233
0.100
1.375
8.000
0.500
3.750
1.200
0.000
8.000
-0.071
-1.125
1.400
1.500
2.800
1.500
1.017
-0.333
-0.500
0.000
0.000
-0.857
-0.684
-1.477
2.500
10.500
5.600
-2.571
0.000
0.300
2.667
-2.727
-1.200
1.400
-1.000
0.583
0.000
1.167
-0.858
1.429
-1.066
0.286
-0.500
-0.332
-1.649
0.902
0.000
-1.412
-1.973
1.250
1.000
0.833
-0.908
1.611
1.545
0.167
-0.975
6.875
-2.143
-0.152
-3.667
2.786
-0.417
1.286
1.125
-1.128
-0.500
-0.500
-1.778
-2.000
14.000
0.286
1.250
1.000
-1.616
0.200
0.900
-1.000
-4.600
0.000
-0.100
0.000
2.250
-0.669
-2.611
5.267
-0.250
-1.250
1.200
3.250
-1.117
1.143
0.782
1.111
-1.133
0.190
-0.382
0.375
1.500
3.107
3.194
1.000
0.333
0.062
-2.175
-0.549
0.038
1.182
6.714
1.500
5.875
-1.500
1.500
4.333
-1.450
-3.167
-1.463
0.400
-1.883
1.000
0.000
0.583
-0.278
0.178
0.444
1.154
7.000
0.000
0.098
1.167
1.000
1.857
1.250
0.000
-0.889
0.500
10.000
-2.227
0.667
2.500
1.000
0.059
0.000
-1.071
3.095
1.000
0.800
-0.511
0.200
-0.589
-0.353
-0.833
-0.822
1.000
2.717
-1.000
-15.933
-0.850
-11.125
2.375
-0.961
-0.333
-1.917
1.364
-2.000
16.889
0.000
6.778
-0.250
0.286
1.000
-2.167
-0.444
-1.129
1.137
-1.158
2.067
-1.000
-0.900
-1.273
-1.311
-0.005
-0.667
0.000
-1.054
1.000
3.556
-1.267
-0.500
9.000
1.006
-0.800
-0.865
0.700
0.400
-0.464
-0.833
0.890
-2.000
-1.357
0.714
-1.894
0.000
-0.900
0.667
0.900
2.333
-1.486
4.000
0.833
-8.875
2.857
-1.700
0.000
1.000
-1.250
1.653
3.333
1.033
0.900
1.500
-0.667
-0.917
-2.300
-0.515
0.767
3.000
4.464
0.000
0.481
-0.977
0.000
0.000
-0.562
0.550
-2.091
0.500
-1.000
1.536
0.333
1.500
0.300
0.667
-3.033
-1.000
-1.641
2.667
0.839
2.333
0.500
0.833
-0.636
0.111
-3.333
0.577
-0.505
0.000
-0.922
1.417
0.000
-0.673
1.143
-1.000
-0.292
0.643
0.000
1.733
1.000
8.000
1.083
0.500
0.000
1.111
-0.622
-1.333
-3.833
1.600
0.000
1.000
0.500
4.000
-0.505
0.700
0.521
1.000
1.500
-0.716
-2.864
0.091
-2.556
-0.385
0.056
1.000
2.500
2.538
-1.113
-5.833
3.333
4.357
0.333
0.277
1.275
4.900
2.000
-0.750
-3.000
0.667
2.000
0.333
0.000
1.556
4.800
1.700
4.500
0.083
0.100
1.167
-1.333
-0.893
-1.000
-1.229
-0.811
1.398
0.000
1.000
-1.667
0.000
3.000
0.143
0.735
-3.000
1.000
0.500
-1.398
3.000
-2.000
-2.656
2.000
1.500
1.900
-4.214
3.556
-0.950
-0.977
0.500
0.500
0.667
1.167
7.000
1.100
5.800
0.250
1.000
0.429
8.000
-13.929
0.000
-0.667
1.000
-4.000
0.875
1.286
0.000
0.333
-0.833
2.414
2.000
-0.273
-1.067
1.750
1.429
-2.500
6.000
0.500
-1.800
2.000
0.643
0.000
-1.833
2.821
0.444
1.388
-4.800
1.462
-1.222
-0.060
0.000
2.000
-2.923
-0.221
0.750
-0.190
0.000
0.871
-2.033
1.438
0.500
1.278
-0.368
-0.548
-2.000
-0.800
0.159
-2.800
1.000
-1.200
-3.364
-0.077
0.250
2.833
2.500
0.500
-1.500
1.545
-1.086
1.000
-0.922
0.000
0.000
-0.458
-1.932
0.000
0.626
1.250
0.167
-2.300
0.667
5.000
-1.359
1.167
1.800
-0.500
-0.870
-0.562
1.755
-0.125
-0.500
1.500
-0.833
0.125
0.829
0.125
-1.123
-0.222
-3.107
1.190
13.000
-0.833
1.000
0.077
1.385
-0.083
0.803
0.000
1.000
9.000
3.833
-1.500
4.786
1.625
5.857
0.154
-0.556
-0.632
0.000
0.400
-0.002
1.283
-2.000
0.000
-0.077
0.083
-1.679
1.300
-0.750
0.042
0.333
-1.276
-1.333
-0.812
0.000
0.000
1.111
0.679
-0.750
0.000
-1.139
0.000
-0.643
0.111
0.000
0.500
-2.000
0.400
-2.000
0.933
1.500
0.000
1.545
0.933
0.300
0.000
0.413
1.667
1.800
8.500
-4.000
-0.667
6.125
-0.667
-0.500
-0.500
0.000
0.978
-1.604
0.000
-1.333
0.571
1.567
0.853
-1.000
0.273
0.748
-2.529
-1.881
-0.333
0.500
-0.071
0.143
1.167
2.667
0.800
-0.250
1.111
0.000
-0.486
5.333
-1.179
-1.000
1.000
0.575
2.607
-1.333
2.944
-1.050
0.167
-4.800
0.062
-1.283
-1.436
0.125
0.595
7.000
12.000
0.867
-1.000
0.333
0.014
-1.413
0.100
2.196
0.375
-3.447
0.000
0.000
0.500
-3.133
0.000
1.000
2.000
0.125
0.161
-0.812
0.900
0.333
-0.125
0.000
1.333
1.000
3.667
0.000
7.333
-1.810
1.125
2.600
2.000
0.000
0.333
2.500
-1.221
-0.500
0.000
7.000
-6.000
6.375
0.800
-1.006
-1.812
8.000
0.000
3.000
0.458
0.175
3.000
0.000
1.727
0.000
1.125
1.333
0.368
0.391
0.000
-0.486
0.806
-2.000
1.102
0.391
0.433
0.500
-2.455
1.500
-1.000
0.810
-0.833
-0.778
3.000
-1.562
6.000
-0.556
0.000
1.500
-4.167
6.500
-0.666
0.125
1.375
1.143
3.000
1.357
0.000
1.250
1.000
-4.429
-0.750
-0.457
-0.682
1.355
-1.534
-0.176
-0.745
-7.333
2.600
0.889
0.500
-0.143
-0.600
-0.750
-0.458
-0.588
-0.750
0.087
0.200
-0.772
-0.611
1.000
8.000
1.563
0.000
0.600
1.200
0.794
-1.000
2.200
-0.750
-3.889
-3.875
1.200
-1.000
0.000
1.667
-3.015
1.018
-1.955
0.650
-0.706
1.500
1.067
0.000
11.800
-0.786
-1.000
0.500
-2.167
0.000
1.318
1.167
1.083
0.167
-4.885
3.000
1.333
-0.333
-0.438
-1.500
-11.611
0.500
0.143
5.000
2.000
1.000
0.000
-1.283
-1.877
0.429
-1.000
3.000
-0.393
0.222
-0.071
-0.786
0.000
-1.000
0.500
-1.077
0.427
-0.600
-0.250
0.195
1.920
5.900
4.590
0.000
0.286
1.514
-5.167
2.000
1.400
-9.500
-1.000
-1.789
-1.053
-1.111
0.125
-1.625
-0.150
1.024
-0.857
2.000
-0.432
0.667
4.000
0.115
2.742
-0.632
0.000
-1.311
-1.012
-3.167
-1.769
7.000
0.714
1.333
-1.210
-1.167
1.277
0.000
-1.250
0.571
0.500
-0.125
0.400
-1.510
-0.278
0.500
-2.000
-0.281
4.228
-0.722
-6.000
0.500
0.083
1.427
-1.285
-2.667
0.000
0.112
0.000
-1.709
-0.500
0.583
1.200
0.500
3.000
-0.961
0.200
-0.875
0.100
-1.143
1.600
-1.333
-0.782
-0.400
9.000
2.331
-0.125
-0.333
-6.636
0.200
1.036
0.000
3.000
-0.885
1.000
-0.833
-0.923
0.850
-1.574
4.000
1.000
-1.269
5.000
0.444
0.500
0.000
-0.125
0.000
-0.667
1.833
-0.917
2.667
1.500
9.571
2.667
-0.143
0.000
3.000
1.321
1.472
-1.136
0.773
7.000
2.500
0.056
-0.137
-0.600
9.000
2.400
1.833
1.333
-0.833
0.000
1.125
3.333
-1.204
2.000
1.200
0.333
0.286
-0.500
1.457
5.800
1.200
-0.690
-0.056
7.500
0.867
0.500
-0.143
-0.071
0.279
1.167
-2.200
0.000
0.000
1.700
-0.714
0.500
0.221
-4.176
-1.029
-1.068
-1.261
2.500
0.000
-0.333
2.500
0.476
1.043
-0.324
1.000
-1.404
0.017
-3.786
1.000
1.033
7.000
-1.157
0.000
2.500
-1.557
1.933
1.105
0.000
1.000
0.500
-0.667
0.091
-1.000
1.455
-2.083
-0.125
-0.500
-0.636
-5.571
1.071
-0.583
0.000
1.500
0.900
4.000
1.250
-4.769
1.000
1.400
1.357
1.500
-1.000
0.333
-0.750
0.190
0.400
-0.720
2.000
-0.833
0.567
0.000
2.000
-1.000
0.077
-0.662
-1.000
-1.014
-0.750
1.000
-0.844
0.000
7.000
3.048
-0.125
0.900
1.385
-0.342
-3.083
1.500
-1.393
-1.082
3.000
1.056
-5.033
-2.704
3.333
0.000
0.473
-1.375
0.125
-1.000
2.000
0.833
12.000
0.800
-6.778
-1.245
0.143
0.949
0.343
0.250
5.923
1.000
6.000
-2.033
0.733
0.556
0.393
0.150
1.067
-1.533
4.400
-1.887
-1.000
1.000
-0.267
1.000
-1.000
-1.330
-0.795
1.023
1.000
1.333
-0.719
-0.257
-0.143
-2.833
0.524
0.100
-1.200
1.333
-3.190
2.381
-1.664
3.333
1.333
-1.800
0.563
1.125
-0.762
-1.600
13.000
-1.500
1.500
2.000
0.125
1.394
-0.515
-2.037
-0.917
2.000
-0.974
-1.263
1.890
2.000
0.667
-9.467
-0.486
-0.762
0.667
1.500
1.415
2.250
-0.568
-3.333
-1.144
1.909
-1.214
-0.500
-2.800
4.000
-0.100
0.143
0.821
1.418
1.333
-3.167
-0.321
-0.500
-0.667
1.333
1.380
0.000
0.286
3.200
-0.958
-1.205
-0.500
0.700
0.611
0.000
0.500
0.722
2.364
-0.750
0.083
6.500
-1.000
1.200
1.200
3.000
-1.125
-0.091
-0.170
-1.172
1.333
0.630
0.500
0.173
0.033
2.400
0.712
-1.772
-1.273
-1.000
0.000
-2.100
-2.750
-0.200
1.125
-0.333
0.000
0.000
0.000
2.000
-6.125
1.200
-0.837
-1.409
3.556
-0.745
1.000
9.000
0.000
-6.778
5.333
2.233
-0.751
0.688
-0.167
0.625
1.222
-0.125
1.000
2.000
-1.119
1.818
-1.249
1.750
1.532
-5.714
5.333
0.102
-0.673
1.000
-4.900
-5.833
-2.738
-1.464
0.988
1.000
0.000
1.100
-2.800
1.208
1.323
7.000
0.333
-0.738
0.000
-0.833
4.500
-1.167
3.089
-0.077
-0.875
-1.846
0.167
-1.714
-2.000
1.000
-0.669
1.538
0.000
0.444
0.914
5.400
0.000
-0.600
-0.901
-0.143
0.545
1.000
-0.053
1.000
-1.100
7.500
1.800
-1.161
-0.700
-0.833
1.000
-1.333
0.500
2.000
4.772
8.000
0.667
0.167
-0.925
-4.462
-1.000
-0.111
0.000
-2.816
7.500
-0.310
-3.500
0.000
5.400
-0.238
3.000
1.000
0.700
1.978
-1.111
-0.527
1.000
-1.636
-2.114
0.429
0.250
1.000
-0.015
-0.400
-0.706
0.250
0.231
-1.569
1.500
1.143
-1.000
0.000
2.139
0.000
1.500
0.500
0.000
2.750
-0.614
-1.333
-2.675
-1.875
-0.214
3.714
1.750
0.025
2.196
1.000
-1.750
-1.778
1.650
1.042
-2.600
0.667
0.429
0.250
2.000
-0.389
-0.100
-0.835
0.467
1.083
-0.699
-0.860
1.000
0.667
2.750
-0.312
1.015
-0.833
5.833
0.000
-0.833
-3.400
1.250
4.167
0.500
-0.857
4.000
0.000
13.000
-1.333
1.967
-1.308
-0.269
-0.982
-1.646
0.714
-0.143
-1.775
-1.185
-0.773
-0.931
-0.873
1.500
6.000
-0.600
0.250
0.100
-0.500
-1.800
1.200
-6.444
-0.032
2.500
7.000
1.082
0.686
-1.000
-7.000
-0.750
0.625
-0.500
-0.167
0.500
0.167
-1.700
-0.476
0.000
-1.264
0.231
1.269
-0.500
0.000
-0.500
1.545
1.667
1.048
-1.000
0.316
-1.538
-0.941
-1.000
0.667
0.000
-0.267
-3.600
2.667
-1.250
1.083
0.361
-0.997
-0.747
-2.070
-0.600
0.108
0.625
1.500
-2.125
1.017
0.600
-0.917
2.000
1.000
3.750
-0.667
0.333
-0.857
1.400
-1.000
2.000
-0.367
-1.000
-1.091
-0.083
2.000
1.500
0.167
-1.579
-0.655
7.000
0.767
1.096
2.500
-1.083
0.167
-1.333
0.333
0.000
-0.833
-0.143
-0.100
1.879
1.214
-0.961
0.167
-0.350
-0.800
-0.875
-1.846
2.123
0.024
0.125
0.000
0.083
-0.961
1.412
-0.685
-0.937
0.000
-0.667
0.000
1.471
-1.281
-0.835
4.583
0.000
3.586
3.667
-0.089
0.133
0.667
2.000
0.071
-0.991
2.500
-0.067
0.000
-0.125
1.604
3.000
5.500
-0.900
1.286
2.500
1.000
-1.583
-0.327
-3.167
-0.500
3.500
4.000
-2.875
-3.167
-2.000
0.421
-2.200
0.722
0.000
-6.000
1.167
-1.296
-1.667
-1.000
1.000
1.667
3.000
0.000
-0.042
1.404
1.310
0.000
1.200
1.667
1.250
-0.854
-0.135
8.000
-0.125
0.105
1.167
0.000
0.155
1.000
1.182
-0.786
1.333
0.133
2.000
0.032
1.000
-0.571
0.400
-0.182
-0.329
3.000
9.000
-0.511
1.723
0.650
-1.324
-0.649
0.000
1.333
0.000
-0.235
1.156
0.000
1.250
-1.124
5.500
0.000
-0.737
1.750
1.375
-0.504
-0.438
-1.557
-0.729
-1.032
0.000
1.864
0.467
2.750
0.143
3.000
0.600
7.875
3.000
-0.683
0.129
-1.376
-1.109
-0.955
1.500
-0.045
1.429
0.111
4.000
0.222
0.000
2.000
-1.300
-5.500
-0.857
5.833
-7.000
-1.442
-0.200
1.143
-3.538
-0.708
-0.906
0.700
0.000
0.333
1.250
-1.000
0.750
-1.427
5.778
-1.000
-0.250
-1.000
1.315
3.000
-0.059
-0.333
0.000
0.000
-0.233
1.000
0.231
0.875
-0.333
0.821
0.862
1.089
-0.904
1.500
-0.577
2.200
-1.000
3.667
-0.678
3.133
0.000
4.000
-1.214
0.667
-0.133
0.667
0.250
-1.325
0.400
0.605
3.667
-0.833
1.333
-0.111
1.244
-2.000
0.700
0.000
0.000
1.000
0.611
-2.167
0.200
-4.600
-0.250
-1.572
-1.333
0.500
6.500
-1.000
-1.889
2.000
0.277
3.500
2.500
0.250
0.773
2.228
-0.417
0.455
-1.041
0.500
-5.364
-6.625
0.200
-0.087
-4.429
0.089
1.700
3.000
-0.871
0.515
1.000
0.100
4.000
-1.427
-1.441
0.750
-1.101
2.107
1.667
-2.653
-0.974
-1.250
1.800
0.731
7.800
0.571
1.154
-0.048
1.071
-0.900
0.167
-0.904
1.600
0.939
3.600
-0.500
-0.182
-0.857
-0.333
0.000
1.333
1.171
-7.625
-5.000
0.667
0.786
0.000
1.400
1.434
0.000
1.500
-0.867
1.808
-0.333
-1.022
-0.222
0.375
-2.097
-0.524
-1.100
3.333
-0.700
1.173
0.000
-0.300
0.900
-1.894
1.500
-0.944
-0.997
0.583
-1.381
2.000
1.667
-2.214
1.000
0.091
2.167
-2.600
-1.000
0.667
-0.814
0.400
0.575
-0.789
-1.143
-1.017
7.000
0.833
3.225
0.000
2.600
0.000
1.833
2.000
0.312
-1.306
-0.250
2.333
0.500
2.000
1.136
-0.429
-1.275
0.467
0.536
13.000
-1.000
0.000
0.100
1.000
1.250
-0.759
2.500
2.279
0.000
0.000
0.636
-0.452
-2.625
1.000
5.750
1.000
-0.444
1.760
0.400
0.506
0.000
-0.083
-1.000
0.250
0.000
-0.800
-3.400
-0.400
0.833
-0.847
0.000
3.000
-1.000
0.583
-0.864
0.576
2.000
1.000
-0.777
-0.625
-3.045
2.750
-0.950
1.833
1.227
3.250
-1.229
-0.778
-0.250
-0.838
-0.500
1.667
0.619
0.500
0.000
-0.613
0.167
1.286
0.365
-0.667
-0.528
1.015
1.000
-0.841
1.000
0.950
0.702
-0.125
1.500
3.000
1.370
3.500
-4.167
3.000
-0.190
1.000
-1.370
1.750
1.063
1.000
0.583
-1.121
4.333
1.377
-0.333
1.800
-1.000
1.267
2.386
2.125
0.000
5.500
-0.167
0.439
0.324
-3.877
1.300
-3.056
-0.803
-1.278
3.500
-0.750
1.000
-2.333
9.000
3.028
10.000
0.107
-0.897
1.000
2.500
0.000
0.429
-1.000
-7.714
-0.383
-1.429
2.000
1.000
-0.667
0.500
0.611
1.607
-1.000
-2.500
0.490
-0.933
-3.150
-0.833
0.583
0.000
0.750
-0.648
0.083
-0.729
1.494
-1.205
1.286
-0.909
-1.324
0.450
0.750
-3.000
0.000
0.000
0.000
0.133
-1.765
2.333
0.571
-1.006
-1.022
1.875
0.500
-2.017
1.319
-1.365
-1.000
1.010
-1.300
-0.433
-0.614
-2.190
-1.667
1.200
2.000
0.000
-1.038
-0.950
1.286
2.957
1.000
0.364
-0.833
-0.333
-2.667
-0.900
-0.800
1.033
4.000
2.266
1.889
-1.000
1.167
0.404
-0.800
5.000
1.000
-0.048
1.286
0.833
0.333
-4.750
0.000
-0.200
-13.357
1.125
0.000
1.250
2.278
1.000
-0.902
0.143
-0.667
-3.875
0.365
-0.989
-1.278
-2.000
0.500
2.200
1.111
0.667
4.500
2.000
0.167
-0.886
0.000
-0.990
2.292
2.750
-1.000
-3.429
0.286
-1.000
-0.898
0.955
-0.667
0.500
-0.780
-0.125
1.400
-0.500
-1.278
-1.057
0.278
7.000
-1.733
0.000
-2.500
0.500
-0.777
8.833
1.000
-2.000
0.250
-0.067
0.855
0.167
-0.480
-0.779
-0.190
0.375
-1.333
-1.000
0.600
-3.167
-1.870
-1.329
0.410
-1.000
1.000
0.571
0.000
1.000
0.333
7.423
1.286
-0.946
3.750
-3.462
1.000
0.000
-0.667
1.000
-0.785
0.857
0.000
-1.111
4.000
-1.250
-2.121
0.557
-0.505
-0.750
0.000
0.750
2.500
1.579
0.759
-4.000
-1.500
-0.533
-0.778
0.286
1.667
-1.100
1.250
-0.700
-3.714
0.500
1.083
-1.061
3.000
1.500
-0.417
-1.000
2.378
10.000
-7.231
1.250
-0.167
-2.000
0.000
-0.674
-9.000
-1.000
0.000
0.597
-2.457
-0.132
-0.682
-0.100
-0.812
0.515
2.400
8.900
-0.400
0.269
-0.500
1.000
-0.222
-5.632
0.167
-2.808
0.397
-1.338
2.362
-0.250
-1.286
1.000
-1.157
-1.150
0.595
3.800
-2.023
0.250
1.000
-1.111
0.635
-0.254
2.500
1.500
-0.300
-3.000
-0.214
1.125
-1.360
1.712
9.000
2.200
4.068
1.000
-1.895
-1.000
0.000
0.606
1.440
-0.300
-0.714
1.556
0.583
1.355
1.250
0.000
8.000
1.273
1.500
0.143
2.700
-0.833
-0.818
0.200
-0.750
1.333
-0.311
9.000
1.200
2.000
-0.917
0.000
0.200
-0.889
-0.375
2.857
-0.806
1.167
-0.750
-7.500
0.182
3.000
-4.324
-1.000
0.000
3.500
0.000
-0.767
5.000
0.333
-0.978
2.250
-0.265
-2.533
-0.625
-0.940
0.125
1.250
0.833
2.000
6.640
0.500
-1.717
4.500
0.000
1.000
1.000
-1.024
1.371
0.167
-1.371
2.531
1.000
1.109
0.000
-1.800
-4.818
0.769
-1.280
-1.583
0.736
-0.848
2.778
2.600
1.000
-1.220
0.286
0.452
-1.077
-0.837
-7.875
1.750
-0.960
0.000
-4.333
-0.963
-1.333
0.760
-1.067
0.000
1.125
4.000
1.500
-0.314
-0.667
-2.067
1.333
-0.667
-0.100
-0.311
0.000
-0.883
1.625
-0.944
1.000
-1.058
0.000
-0.683
-0.908
2.000
3.667
0.477
-0.637
1.474
-1.020
3.667
0.182
0.433
1.000
2.192
0.646
0.200
-1.137
-2.500
2.667
-0.167
1.625
8.889
-0.917
1.000
1.111
0.070
1.333
8.583
0.375
0.333
-0.933
-0.625
5.000
0.278
0.333
4.800
-4.136
1.000
-6.273
-1.200
0.500
3.333
0.533
-0.357
-3.417
-2.000
0.167
1.186
0.000
0.619
-0.856
-2.369
0.143
2.976
-1.200
0.750
-6.750
-0.857
3.000
0.000
-0.167
0.125
-0.600
1.250
-1.031
0.000
-1.000
0.617
6.000
-0.869
0.500
0.125
-1.094
0.393
-0.824
-2.030
-1.200
0.958
2.400
-1.296
-2.000
0.882
0.545
-0.500
-0.797
0.500
2.000
1.375
-0.333
0.941
0.905
-0.923
-6.733
0.429
-0.375
-0.127
-1.000
1.417
0.000
-0.750
-0.167
-1.818
0.500
0.500
0.000
1.417
0.083
0.611
-0.400
-0.592
0.887
0.643
1.143
0.000
-1.161
-0.833
-0.286
0.000
2.600
-0.952
-1.211
1.308
0.000
1.258
0.333
1.250
1.200
2.000
-1.867
8.000
-0.083
1.185
-1.667
2.625
1.111
-0.833
-1.786
0.077
0.725
1.833
-0.759
1.182
-2.000
-2.000
-2.733
-0.036
2.000
-0.614
1.029
0.125
-0.664
0.000
-1.111
1.000
-2.300
-1.077
2.600
-0.941
-0.091
0.556
10.000
1.250
0.800
0.909
0.167
-1.306
-1.500
-0.375
1.250
0.909
0.773
-1.000
1.222
-1.200
-0.333
-0.650
5.000
-5.444
2.420
0.000
-0.294
2.800
-0.814
2.142
1.333
1.250
-1.500
-0.698
0.000
1.333
0.000
-0.200
-1.000
-2.500
-1.000
1.124
0.000
-0.961
-1.040
-1.205
4.000
1.364
0.000
-0.333
5.000
-0.285
1.000
3.846
1.000
1.333
-0.946
-10.846
0.000
0.083
4.167
1.429
-2.600
0.748
2.142
1.081
-0.333
-7.833
0.125
1.333
2.500
-0.735
0.400
-3.100
9.000
-1.455
-0.810
3.000
0.304
-0.071
7.000
-1.133
-1.139
1.192
7.889
1.000
-1.500
0.000
5.604
-0.267
1.233
2.636
-1.333
-1.000
0.667
0.125
-0.882
0.433
-2.000
-2.429
-2.200
-1.208
-6.667
1.000
1.143
0.000
-0.500
-1.224
1.750
7.000
-2.571
-1.401
-0.667
-5.556
-0.667
1.333
-1.500
1.500
0.533
1.500
0.333
-0.300
-3.154
2.257
-0.372
-0.750
1.064
1.500
0.192
-0.125
0.222
1.000
1.333
1.000
-0.800
-0.142
0.000
0.456
0.000
1.222
2.000
1.200
-1.500
1.000
10.000
-0.812
-1.273
0.000
0.500
-0.292
-0.848
1.333
3.018
-4.500
-0.833
-2.000
1.167
-1.414
-0.833
6.000
-0.868
-1.654
-0.389
0.500
0.000
-0.865
0.000
-1.917
-5.182
1.756
-1.342
1.467
0.286
-0.416
5.000
-1.333
-1.297
0.557
2.400
0.000
3.000
0.929
0.133
-0.917
1.314
7.857
-1.724
0.167
2.000
5.000
1.200
1.000
0.500
1.635
-0.246
0.000
-1.154
1.172
-1.177
-0.695
-1.048
-2.891
-0.941
0.661
-1.444
0.416
-0.850
-0.077
2.741
5.000
0.000
5.857
2.667
-4.889
-3.167
5.000
-0.833
0.333
-0.200
-0.802
4.278
0.000
-0.833
-7.875
3.500
-0.250
1.500
0.605
-1.150
1.067
-1.000
0.452
0.500
9.500
0.167
-1.100
3.000
0.485
-2.700
-0.833
-0.869
-1.067
1.333
2.222
0.000
-1.666
-2.033
0.595
2.000
0.785
0.000
0.468
-0.777
0.375
0.267
-0.833
1.524
0.571
7.500
-1.973
-0.718
-0.920
3.000
-1.167
0.500
1.778
-1.559
-0.389
1.000
-1.417
0.000
0.000
-0.167
-0.750
-0.190
-1.311
-1.714
1.812
0.136
0.333
0.111
0.143
0.000
2.000
2.000
-0.623
-1.000
-1.301
-1.340
3.250
3.000
-0.429
-0.404
0.000
0.125
2.500
-1.444
-0.917
1.108
1.417
0.525
0.800
5.000
-1.071
0.000
1.125
-0.190
0.900
0.518
3.218
0.700
0.367
0.030
1.400
-5.045
-0.769
-2.083
-0.188
0.500
-1.364
-1.000
-1.139
1.167
-1.000
0.000
-1.211
-0.300
11.000
0.250
4.500
11.917
1.286
1.500
1.000
-0.071
3.000
-0.590
0.500
1.500
1.000
0.000
-2.636
-1.000
4.000
1.667
1.063
2.000
-0.938
0.111
-0.714
-0.917
-1.106
0.714
9.000
1.061
1.850
-1.235
3.000
1.000
-2.333
1.167
-0.378
4.333
6.000
-4.152
2.333
-0.218
1.167
-1.500
1.000
-0.450
0.143
-1.182
-1.141
-3.607
-3.049
4.800
-1.103
-0.950
2.188
-0.300
-1.444
1.833
1.236
-1.066
-1.023
0.333
-0.873
-0.500
2.000
0.000
0.000
-1.682
-0.286
5.800
-0.833
0.735
0.000
1.937
1.000
0.110
1.188
-1.722
1.267
-2.000
-1.202
-1.000
1.078
0.500
-1.500
6.800
0.000
4.326
2.667
0.000
-2.000
0.067
-6.250
1.400
6.913
1.933
-1.020
3.333
-0.539
1.125
0.933
-0.268
2.667
0.250
-1.818
0.167
-2.500
-1.238
-1.161
-1.300
4.000
0.333
-3.067
1.000
0.410
-0.883
0.250
-1.000
1.393
-1.100
-0.833
-1.000
0.083
1.500
-0.429
-1.129
-0.943
-0.091
-2.136
2.467
0.792
2.764
-0.875
-0.293
-0.667
3.124
-1.452
0.250
-0.500
-1.567
2.250
0.000
1.964
1.500
11.500
-0.125
-1.667
-2.750
0.000
0.875
-0.583
-1.200
-1.733
7.000
1.500
0.133
-3.167
-0.596
1.000
-0.625
4.000
-6.000
0.000
8.000
1.600
-1.162
-2.083
0.000
0.333
0.000
-0.354
0.333
1.986
-0.947
0.000
0.667
-1.472
0.871
1.095
8.000
-0.410
-0.333
1.000
1.647
2.167
-1.833
0.150
-0.558
-0.312
-0.925
-1.167
-0.889
4.389
-1.046
-1.591
1.000
1.000
0.125
2.357
2.111
1.100
0.000
0.833
5.857
1.250
2.000
0.067
0.125
0.000
0.000
0.000
4.500
-0.969
10.000
1.000
-1.312
2.000
-1.171
0.259
-1.286
-0.267
0.500
-0.865
7.000
-0.200
-1.429
2.161
-0.375
-0.076
0.286
0.667
1.933
-3.462
0.091
5.000
0.000
5.000
0.571
0.929
-0.558
0.250
-0.451
0.500
1.091
-6.750
-4.750
2.000
2.083
-1.304
2.000
1.586
0.857
-2.816
0.397
4.714
-0.950
-1.263
-0.767
-1.472
-4.800
1.846
1.464
7.000
0.900
-1.267
2.500
-0.068
1.600
-1.581
0.000
-0.850
1.500
0.091
8.000
4.000
1.750
0.524
1.125
-0.643
-0.389
0.333
0.333
-0.083
1.067
8.000
-2.333
-0.992
0.167
2.639
-0.786
-1.000
0.083
0.281
0.300
1.567
1.484
-0.062
0.000
-0.333
-1.000
1.300
-0.667
-1.176
-1.625
-1.833
1.875
7.667
0.806
0.500
-1.000
-0.367
0.100
-7.826
1.500
6.000
-7.625
0.429
-0.875
9.000
1.000
-1.000
0.067
-0.268
0.500
-0.701
-2.082
0.733
5.000
0.200
-1.500
-0.300
1.253
0.333
0.500
0.000
7.000
-0.783
1.571
1.833
1.333
2.167
2.778
0.595
-0.714
3.000
1.667
0.848
2.400
4.500
-2.875
-1.000
0.182
2.000
3.000
5.800
1.000
2.143
1.222
-2.000
1.083
-0.083
-1.000
1.214
1.300
1.378
-3.643
1.500
2.667
-1.260
2.083
2.000
-3.000
1.333
0.125
-0.731
0.286
2.667
0.000
-4.600
0.417
0.000
0.667
-0.100
0.357
1.214
-1.000
2.183
-1.000
0.143
-9.000
-0.908
1.686
-0.032
1.750
0.500
-0.983
0.000
1.000
1.414
-0.850
-3.000
0.833
0.500
-3.300
1.242
3.667
1.594
-1.750
0.500
-0.769
-2.929
-0.167
-0.714
0.200
-0.600
-1.034
-1.037
0.133
-1.800
2.333
1.333
-1.071
0.944
-1.083
3.800
0.000
-0.571
1.467
-0.167
0.333
1.000
-0.214
0.500
-1.003
-1.067
0.800
-0.694
1.918
0.000
-1.926
-0.205
0.167
0.000
0.222
-0.471
1.743
3.100
1.465
-0.818
1.167
-2.250
-0.500
1.500
-1.606
0.708
4.800
-3.714
-0.353
1.357
3.000
1.011
1.250
-4.833
1.000
1.222
-1.000
0.000
0.000
1.250
-0.016
2.056
0.000
0.033
-1.240
0.357
-0.500
-0.833
0.286
1.001
0.864
9.000
0.667
-1.607
1.200
1.286
0.250
0.333
0.667
-0.121
-2.063
-3.167
2.500
-5.500
1.000
-10.846
3.000
-1.209
1.000
-1.000
-1.000
0.000
-2.952
-0.750
-4.000
-2.545
-0.833
-5.000
0.333
1.000
0.394
0.511
1.004
-0.625
7.000
-1.909
4.000
1.375
-0.250
-0.533
-0.083
-0.429
1.000
0.706
-1.000
2.300
1.833
-0.833
4.268
0.000
-1.300
-0.805
-3.214
-0.833
0.886
0.100
6.000
0.000
1.662
-0.500
-0.908
-1.667
-0.663
2.500
-1.836
0.667
-0.500
-1.078
0.500
1.000
-1.000
1.846
-0.312
-1.000
0.000
-1.333
-0.444
-1.500
0.562
0.581
0.778
-0.857
3.278
-0.200
0.000
-1.000
2.033
0.000
-0.500
0.367
1.779
4.500
1.429
-1.982
-1.188
1.333
0.000
-2.818
6.500
-1.425
1.886
-0.919
0.200
1.029
-0.625
-0.643
-0.917
-1.083
2.200
-1.279
-1.319
3.667
-1.833
0.365
2.600
11.923
1.375
-0.500
0.000
1.532
-1.000
-1.425
1.833
-0.214
-1.500
8.000
-0.400
-1.433
0.250
0.045
-0.200
1.357
-0.333
0.000
-0.077
-1.062
-0.948
1.262
2.000
-1.000
0.786
-0.354
-1.000
-0.500
0.000
0.233
-0.857
0.000
-0.558
1.156
0.476
3.250
4.000
0.286
1.000
-1.200
-0.961
1.800
-0.400
-1.549
1.314
0.154
1.267
-0.400
1.222
-1.357
-0.352
2.850
10.000
0.943
1.548
-0.833
-3.231
3.000
-0.975
-0.573
-1.600
2.167
-0.833
0.133
-0.167
-0.500
-3.722
1.863
0.667
2.500
1.250
-1.048
-0.857
0.500
-1.667
-0.719
1.364
-0.519
-1.381
0.150
-3.000
-1.223
3.250
-1.000
-0.815
1.542
1.500
-12.917
-1.000
-0.725
2.000
3.000
4.500
1.500
3.333
1.333
5.571
1.500
-3.769
-1.000
-1.046
-0.833
1.286
0.595
-1.083
0.108
0.571
-2.045
-3.154
0.000
-0.980
4.500
-3.375
2.024
0.742
-0.500
0.500
-8.900
1.889
-8.625
3.000
-1.000
-1.327
-0.998
-1.347
-0.500
-0.083
-0.710
-1.464
8.000
0.000
-1.524
5.000
0.200
1.333
0.100
-0.458
-1.044
0.000
9.000
-0.114
6.000
-3.800
-0.167
1.077
5.000
1.325
-0.083
6.333
-1.106
-1.185
0.200
1.000
2.357
0.167
-0.600
1.556
5.000
-1.125
-1.079
-0.175
0.000
-1.228
-0.214
0.143
-0.583
-1.636
0.929
0.250
0.333
2.500
0.000
-0.908
-0.765
-0.381
0.583
-2.000
0.385
-1.200
18.600
0.000
0.500
1.900
1.400
0.000
1.938
3.000
0.848
0.000
-0.833
-0.727
-0.643
-0.452
0.042
1.300
-1.000
-1.833
3.333
0.250
-0.822
1.143
0.182
0.883
-1.250
9.000
6.000
0.500
0.000
0.250
0.000
1.462
0.000
-1.667
-0.600
0.000
1.125
-0.861
1.023
-0.778
0.275
0.333
1.000
0.511
-2.250
0.200
0.200
-1.238
-1.667
2.000
0.500
-0.671
0.050
3.267
-0.900
-0.829
-1.383
8.769
-1.000
-1.013
0.000
0.846
-0.306
-3.750
1.021
0.000
-3.167
-1.133
1.400
-0.750
2.111
2.000
0.000
0.333
-0.900
2.067
-1.000
0.333
-0.667
-0.558
-5.000
4.000
-0.333
-1.853
0.825
0.200
0.062
-0.468
0.262
0.425
3.857
1.167
8.000
0.000
0.500
1.000
-0.542
0.875
0.476
1.083
-0.717
-0.312
-0.125
1.833
-0.500
-3.167
0.097
1.000
-0.125
-1.000
-1.000
-0.060
-1.667
1.286
-1.000
6.000
-1.600
1.250
0.775
0.462
-0.967
0.608
0.769
0.625
1.125
1.850
7.000
0.000
-1.800
2.464
-2.500
0.000
0.058
-0.571
0.000
2.000
1.245
-0.873
2.119
3.081
1.673
1.083
1.389
0.311
0.000
2.000
1.250
0.273
-0.857
0.636
2.000
-1.248
-1.007
0.077
0.214
1.000
-1.923
0.143
-0.278
1.222
-1.667
-1.314
2.275
3.000
-0.095
-0.073
-1.000
-0.667
0.500
0.611
-0.750
1.500
-2.000
-0.333
1.500
-0.250
-1.000
1.125
0.125
0.476
1.308
-0.804
1.082
2.308
0.000
0.000
-0.750
1.031
-6.429
1.948
-1.394
1.048
0.667
0.200
1.071
-9.800
7.875
0.254
2.567
0.000
-2.021
-1.500
-5.373
1.333
-0.417
0.000
0.500
-0.214
10.000
0.286
0.333
-4.000
1.650
1.012
1.000
1.417
1.100
0.143
2.006
-1.091
2.000
0.933
0.000
2.250
0.077
1.557
3.000
0.333
-0.750
1.273
-0.769
1.250
0.000
0.696
-1.381
1.467
-2.622
0.333
-1.155
3.000
1.000
-0.857
3.083
-0.500
-0.050
1.400
1.267
-0.400
-1.286
-2.154
0.128
1.500
0.508
0.489
1.415
-0.833
-0.667
-0.931
-3.071
-0.867
-0.500
-0.364
0.333
-1.000
-1.500
-0.767
0.423
-0.694
-1.000
-0.471
-0.023
0.229
-1.096
0.000
-1.341
2.000
-0.967
5.000
0.500
1.073
-6.750
-0.524
1.389
1.627
2.532
-1.209
1.500
0.000
0.500
-0.167
0.417
5.000
0.000
-0.091
1.000
1.083
0.083
0.200
2.000
10.000
1.000
-2.800
0.167
2.500
2.000
0.000
-0.154
-0.900
-1.000
-1.302
0.000
3.667
0.500
0.000
-1.400
0.333
5.333
1.900
-0.500
-2.308
1.000
0.400
0.500
0.654
0.500
1.483
-0.250
-0.500
-1.280
0.129
-0.250
-0.571
0.905
-1.406
-0.909
-1.677
1.167
-1.000
-8.067
1.000
0.250
-0.054
0.386
0.167
1.917
0.639
0.091
0.000
1.286
2.000
0.500
2.464
1.396
4.167
-1.750
-0.643
1.167
1.667
0.750
-1.795
-1.013
-0.250
-0.333
0.750
-1.000
0.667
1.225
0.571
0.300
-1.591
0.950
-3.379
-1.168
-0.901
0.143
1.000
-1.333
1.750
-0.800
0.399
0.500
1.333
-0.961
-0.200
-0.500
2.857
-1.267
0.000
0.214
2.000
-0.750
-1.085
-0.558
0.410
1.571
0.444
0.000
6.467
-0.234
1.000
0.100
0.000
-1.125
-0.667
6.409
-0.833
-1.250
0.200
1.500
-0.833
1.000
-1.765
-0.808
0.000
0.433
-3.154
-1.244
0.600
1.750
0.364
4.500
1.417
0.361
3.333
7.000
0.000
-1.122
1.424
0.917
9.000
-1.000
0.000
0.611
-1.001
-0.833
1.231
-1.000
2.400
-0.870
-1.211
0.286
-1.593
0.000
-1.390
-1.211
0.500
2.200
3.867
2.000
0.577
0.253
-1.000
-0.429
1.167
0.000
-0.400
-0.111
-1.203
1.000
1.364
1.178
0.933
-1.000
-1.491
0.000
-0.778
-1.000
2.500
0.847
1.222
-0.200
0.000
3.500
1.500
0.000
-1.300
-0.125
1.433
0.348
1.652
-1.388
2.000
1.985
0.827
-0.091
9.889
-2.357
-0.511
0.740
-1.039
-1.056
1.733
0.822
-0.231
0.333
-1.500
-1.539
-0.111
0.929
0.167
-1.000
2.000
-1.622
1.778
0.750
-1.000
0.211
0.250
-1.000
-0.692
1.000
-0.379
1.200
-1.509
2.714
-2.073
-0.684
3.000
0.000
-2.000
-0.400
0.500
-1.117
-0.438
5.500
0.100
0.167
-0.167
2.227
-0.500
0.167
8.000
-1.167
3.045
7.333
0.167
-1.263
-2.813
-0.933
0.077
-0.900
0.333
-0.857
1.143
1.390
1.333
-0.842
0.833
-0.492
-0.033
0.500
-1.164
-0.545
1.825
2.083
-1.100
-0.250
-0.800
1.333
0.500
0.417
-0.975
-1.625
1.897
-1.367
-1.176
2.250
0.000
0.386
-0.526
2.000
6.000
0.250
-0.333
1.000
-0.393
1.111
4.333
0.650
-1.455
0.333
-0.725
-0.250
-1.273
-0.400
-2.176
-0.800
-1.854
-0.747
1.581
1.333
2.500
-0.733
2.667
-2.042
1.833
0.450
7.000
0.333
-1.216
-0.333
1.167
1.250
1.545
-1.283
7.000
0.250
-0.909
-0.034
-1.269
2.000
2.045
0.000
1.000
0.000
0.400
12.000
2.417
-2.286
1.887
0.100
-1.000
1.911
-1.273
0.000
-2.625
0.167
1.000
0.619
0.000
-0.500
0.500
0.000
1.442
0.000
3.897
1.500
0.829
0.000
-1.000
0.000
-1.750
3.900
-5.667
-1.000
3.000
-0.048
4.000
-0.067
1.500
-6.000
0.857
-4.800
1.017
-0.500
0.667
-1.226
1.273
1.214
1.893
0.417
0.333
-0.500
0.200
-0.900
1.750
0.200
-0.250
0.333
-0.700
0.426
0.500
-0.490
0.000
1.500
0.200
-1.000
-1.485
0.000
0.111
0.250
1.775
-0.361
0.136
0.250
1.167
1.000
-0.133
-1.013
-1.113
-0.482
0.667
2.067
1.083
-0.125
-0.400
-3.167
0.000
-0.730
-0.667
1.000
0.000
0.167
-0.375
0.000
1.231
1.875
-0.997
-1.515
1.333
-0.750
7.857
-1.500
-1.222
1.071
-0.650
-0.450
-1.864
-0.750
1.333
1.182
1.500
-0.167
0.076
-0.125
1.232
13.000
-0.908
0.500
-1.251
-0.500
-0.604
0.444
0.012
-0.003
0.000
0.333
5.000
0.708
0.633
-1.154
-1.000
-0.837
0.533
1.000
1.500
0.500
3.023
0.111
-1.167
1.608
0.400
-0.832
-1.000
-1.000
0.333
0.000
0.694
-1.087
2.500
-0.567
-0.162
0.273
-0.952
1.933
-0.500
-1.167
1.000
-1.029
1.894
-1.162
0.455
2.500
0.250
7.500
-0.600
-1.214
2.692
0.393
0.262
-1.500
0.625
-0.455
1.500
1.500
-1.236
0.000
-0.750
-0.500
-1.417
0.129
11.000
-1.298
1.125
1.167
2.625
-2.481
-1.083
0.219
-1.076
0.667
-0.139
8.000
3.333
0.000
0.583
1.000
2.000
0.000
1.467
0.600
3.567
2.167
1.768
1.667
1.500
-0.945
-3.875
-1.781
-0.750
2.843
6.000
1.167
1.389
0.947
0.000
0.333
0.500
-0.897
1.500
-0.250
-1.625
3.750
0.500
1.667
0.411
-1.529
-0.837
-0.750
1.467
0.500
0.000
0.667
1.000
-0.875
0.625
-0.667
-0.930
-6.000
1.222
-0.167
0.273
0.208
0.667
-0.917
10.000
0.000
0.222
1.300
1.667
5.000
0.833
0.000
-0.576
4.333
-1.667
1.500
-2.286
0.626
0.336
0.792
1.133
-0.500
-1.352
0.333
4.667
1.100
0.650
1.000
4.375
0.167
-0.917
-0.076
1.600
1.000
0.667
0.667
0.038
-0.813
8.000
-0.500
-0.026
0.333
2.650
0.429
2.167
-1.205
1.000
6.000
0.953
1.333
1.200
-1.585
0.533
0.256
-0.250
0.786
-0.994
2.098
-1.167
0.601
-0.400
0.548
0.577
-0.950
-7.778
1.000
-1.558
0.000
-0.077
0.250
-1.621
0.786
1.457
-1.000
-2.500
0.367
-0.722
0.901
-0.048
-0.333
-0.842
-1.083
2.000
-8.125
0.125
0.000
0.536
-0.167
7.000
0.083
5.000
0.143
-1.000
1.812
0.583
3.000
1.250
2.508
0.000
-4.500
-1.250
0.000
1.333
-3.167
1.400
-3.833
-3.500
0.200
-0.433
-1.000
2.039
-1.200
-6.167
0.933
4.500
-2.571
-1.167
2.000
2.333
-1.000
2.000
1.000
-0.782
2.000
-0.790
1.762
8.000
-0.961
-2.137
1.833
3.700
-0.949
0.200
7.000
-0.600
0.000
-1.140
0.833
3.250
8.000
-1.526
1.500
7.000
0.643
-0.905
0.583
-0.725
1.200
1.000
0.917
2.619
-1.778
-0.125
0.000
-0.524
-0.250
-0.696
0.417
-0.125
0.000
9.000
-1.267
0.254
0.042
-1.071
0.000
0.500
1.400
-1.263
0.667
-3.167
1.026
0.000
-1.250
2.100
1.500
-0.200
-1.833
1.143
-1.136
-1.000
-8.800
0.000
-3.500
-7.750
-1.008
1.800
-1.470
0.900
2.000
1.917
0.429
-1.203
-2.000
3.000
-3.111
-0.182
0.375
0.333
-1.667
-0.333
0.200
9.692
-1.092
-2.212
-0.500
-0.889
1.667
-3.208
0.000
0.000
6.214
0.400
-6.833
-0.125
-0.859
-3.000
1.000
-0.333
7.000
4.500
2.667
7.000
-0.857
-0.972
0.190
1.600
-6.167
5.857
-0.357
-0.824
0.000
0.583
0.933
-0.667
4.000
-1.333
0.556
1.000
-0.091
-0.250
0.000
-0.984
0.250
2.000
-1.000
2.500
0.615
6.700
1.611
1.313
-1.417
1.750
0.889
-0.333
3.600
-1.093
-0.083
2.182
0.167
1.067
-0.500
1.120
0.000
0.000
4.000
-2.500
1.250
2.618
0.500
-3.000
-1.000
1.667
0.000
1.508
-0.444
-0.577
0.333
-0.558
1.200
1.800
0.000
3.333
0.000
-2.500
-1.462
0.905
1.500
-3.571
-0.083
1.000
-0.625
0.000
-1.000
-0.903
1.200
-0.500
-0.571
2.106
0.535
-0.558
10.909
0.333
0.235
0.444
-0.333
2.312
-2.667
-1.510
0.250
3.167
0.000
-0.917
1.000
2.000
-0.500
-2.083
2.500
-1.009
-0.386
0.436
2.000
1.000
-1.400
0.650
-1.061
0.143
-1.028
-3.750
-0.077
-0.500
-4.177
0.571
1.661
1.500
0.333
5.364
