# Supplementary material for: Non-exhaustive DNA methylation-mediated transposon silencing in the black truffle genome, a complex fungal genome with massive repeat element content
Source: Genome Biol. 2014 Jul 31;15(8):411. doi: 10.1186/s13059-014-0411-5 (PMC4165359; doi:10.1186/s13059-014-0411-5)
Supplement: Additional file 5 — The 10 output CRI files used to generate the plots shown in Figure S13A,B in Additional file 1 . [file 13059_2014_411_MOESM5_ESM.zip › Additional file 5/CRI_CG_Saccharomyces_cerevisiae_repeats.txt]

0.086
0.168
-0.367
0.188
0.886
0.000
2.000
-0.875
0.750
2.600
1.200
0.600
0.000
0.444
-1.200
-0.500
1.429
0.944
-0.118
0.040
0.600
1.571
-0.700
0.401
-2.105
-0.071
-0.083
0.500
0.722
0.372
0.500
0.286
0.567
-0.250
0.000
0.917
-5.571
1.286
1.684
0.591
0.500
1.125
4.103
-0.133
2.500
2.355
1.571
0.200
0.417
0.704
1.000
0.143
8.769
-0.500
1.300
0.000
0.750
0.667
-0.700
-3.040
1.333
1.667
-0.903
-1.222
0.733
-4.200
0.285
1.571
0.250
0.133
0.143
1.250
0.000
0.222
-2.000
-0.944
0.619
1.364
0.000
-0.442
0.173
0.345
1.375
1.000
0.250
0.625
0.238
1.500
9.000
0.214
-0.385
0.333
0.214
3.500
0.886
-1.400
1.500
0.817
-1.250
-0.833
-1.250
-1.638
1.500
0.583
1.800
-0.273
1.200
2.000
2.667
0.000
0.143
0.444
0.333
0.511
3.066
0.800
0.115
0.254
6.000
0.298
0.323
0.500
0.700
0.154
0.265
0.875
-1.300
1.000
0.875
-0.293
0.190
0.886
1.250
1.000
0.705
4.000
-0.333
0.476
2.667
1.778
-1.000
1.467
-0.235
-0.500
3.333
-3.200
2.833
-1.571
0.143
0.713
0.194
0.000
0.166
-1.174
-1.242
0.317
1.000
-0.952
0.845
1.667
-0.333
-2.091
0.331
0.109
1.200
0.133
-0.125
1.000
-0.875
0.423
0.850
0.143
-0.211
-0.750
-0.595
1.917
4.750
-0.700
0.126
0.500
2.000
0.917
1.571
0.156
1.171
-0.439
0.844
1.500
0.500
-0.700
-7.833
-0.077
0.692
0.500
0.648
3.750
0.200
0.483
-0.700
1.895
0.577
2.000
-0.083
-0.571
1.680
0.379
0.833
1.333
0.609
1.200
1.667
1.167
2.000
-1.111
0.786
-0.231
-0.875
1.800
2.500
-0.227
-0.333
0.000
-0.961
0.401
-0.429
0.546
1.500
0.231
3.500
-0.154
-0.222
1.000
0.112
0.692
0.245
-0.111
2.500
0.000
1.333
0.500
0.493
0.583
-1.000
0.500
1.300
-0.314
1.575
3.000
0.545
-0.344
0.147
1.500
1.042
-0.853
0.156
0.800
1.000
0.619
0.800
0.444
-1.000
0.667
1.222
1.455
0.118
-4.154
1.500
-5.200
1.100
-1.882
0.150
0.100
0.192
1.350
0.667
0.400
7.000
1.889
1.667
-1.250
0.500
-7.200
-0.500
0.833
-1.143
0.625
0.337
-0.815
0.521
1.333
0.250
0.425
1.778
0.000
0.207
1.200
0.000
1.222
0.810
3.500
-0.440
0.182
0.618
-1.400
-1.250
2.000
5.500
1.667
0.337
-0.375
0.917
-2.333
-0.208
0.250
0.303
0.457
1.333
-1.857
-2.583
-0.607
-0.091
-1.567
1.267
2.667
0.308
3.000
1.500
-0.015
0.214
1.250
-4.521
-0.102
0.250
0.833
1.467
0.000
4.667
3.333
-5.167
-0.720
0.207
0.483
1.167
0.376
0.228
-10.389
1.000
0.333
-1.587
0.600
-0.762
0.507
0.121
1.000
0.550
1.778
-0.096
1.154
0.000
-1.500
-0.125
-0.035
2.500
0.167
1.667
1.000
-2.864
1.143
3.000
-0.389
0.182
1.538
-0.125
2.333
4.750
2.500
1.600
2.200
1.125
0.700
-1.788
0.167
1.148
2.117
1.667
1.667
0.000
5.667
2.000
-0.714
-4.750
-0.059
3.500
4.333
1.127
3.000
0.000
-0.030
1.086
-3.095
1.000
-0.406
0.619
0.116
2.273
1.333
0.713
0.285
10.000
-0.956
-9.238
1.429
0.333
0.375
1.048
3.000
1.429
0.567
0.600
0.923
1.485
0.667
0.133
0.182
1.714
0.056
-0.125
0.125
1.750
0.214
-0.659
-2.600
0.000
0.233
1.333
0.401
-3.857
0.625
-0.944
0.333
1.054
1.759
1.286
1.333
2.000
2.333
0.172
0.000
-2.167
0.024
0.143
4.750
0.833
0.265
1.500
-0.397
2.143
4.750
0.900
3.250
1.500
-2.500
-0.464
2.500
1.541
1.500
0.756
0.308
1.306
0.194
1.400
-1.615
1.891
0.401
0.000
2.000
0.733
-1.500
-0.333
-1.000
-0.944
-0.636
0.000
-0.600
0.661
1.250
-0.591
0.667
0.200
0.000
0.000
0.600
0.614
1.589
0.500
1.903
1.095
0.208
0.500
0.000
1.071
0.938
4.600
0.713
1.144
0.312
0.250
0.690
1.786
3.667
0.661
1.000
-3.000
-3.000
5.000
0.296
6.500
-0.625
1.167
0.900
-1.556
1.333
-1.667
0.578
0.722
-0.310
-0.203
0.500
2.500
0.667
0.627
0.618
-0.167
0.292
1.500
-0.176
1.403
2.986
1.667
-3.429
0.250
0.812
-0.667
-1.273
0.500
0.385
-0.447
-1.000
-0.333
0.575
0.133
0.417
-0.700
0.307
3.867
0.243
1.000
0.619
1.838
-2.647
0.661
0.611
1.000
1.238
-0.111
0.676
0.407
-0.188
0.590
0.333
-1.346
2.133
-0.375
-16.762
-0.095
0.000
-1.346
-1.714
2.638
-1.875
0.143
-0.838
0.667
1.250
0.949
0.000
0.667
-0.433
-0.786
0.619
0.829
1.667
3.000
-0.026
1.893
1.500
0.787
0.000
0.401
0.118
0.410
2.750
0.713
-0.220
-0.385
1.367
-0.100
-4.222
-0.130
-0.633
1.000
-0.250
6.500
1.186
0.723
0.389
3.500
-0.100
0.227
1.455
1.467
-1.346
0.191
1.667
0.000
-0.570
-2.864
3.000
0.410
1.302
-0.242
0.000
0.214
-0.630
1.067
0.667
1.300
2.500
-0.125
-0.514
-1.000
-2.864
-2.067
-0.855
-0.333
2.333
0.750
1.000
0.000
-7.323
1.050
0.767
0.375
-0.348
0.000
1.500
3.000
0.250
-2.272
0.417
-0.863
0.671
0.985
0.048
0.227
1.042
-0.500
2.000
1.083
0.073
-0.833
-1.033
0.661
2.750
2.333
0.810
4.167
1.417
-0.295
1.361
3.333
0.421
0.050
-1.500
0.667
0.022
0.108
-1.867
0.200
0.000
1.387
-3.333
-0.200
2.667
0.530
-0.488
0.667
-1.286
0.033
-0.700
-1.000
1.500
0.000
0.684
-0.020
-2.333
-0.100
3.000
4.750
-3.857
-0.467
2.250
1.000
-0.600
0.750
-1.346
-0.105
0.667
2.500
0.375
1.125
-0.667
0.833
0.200
0.917
0.000
0.971
1.333
0.123
1.333
-0.536
2.000
-0.100
0.833
2.714
0.159
0.425
0.114
-0.875
1.315
0.290
0.000
-1.091
-0.500
-1.083
1.639
1.250
0.200
0.168
0.024
0.202
0.778
0.222
1.083
1.000
0.143
0.045
-0.700
-0.403
1.143
1.133
0.929
0.222
1.000
2.489
0.200
0.667
2.000
-1.591
0.351
0.575
0.000
0.286
1.500
-1.292
0.632
0.111
0.500
0.490
0.000
0.233
0.000
-0.250
0.000
3.389
1.131
1.333
-0.633
-0.250
3.200
0.285
0.325
0.355
1.267
-0.583
2.600
0.333
-0.275
-0.250
-0.605
0.644
-6.571
1.250
-0.286
0.585
1.635
0.667
0.500
1.000
3.333
-1.067
1.897
-1.000
0.009
-0.944
0.024
-0.111
0.333
1.053
0.764
-0.667
-1.000
2.000
1.333
0.111
0.024
1.000
1.125
-1.312
-4.100
-0.250
-1.656
-1.000
-0.633
0.231
2.000
-0.385
0.024
-0.286
-0.263
0.792
1.167
-0.429
1.111
-3.125
0.500
1.000
-0.200
3.000
1.111
1.400
1.250
0.200
-1.375
1.000
-1.500
-0.235
-1.429
0.409
1.000
1.417
-0.040
-0.008
-1.203
0.600
0.286
-3.286
2.000
0.667
2.000
-0.571
2.000
-0.182
-1.500
3.000
-0.397
-0.700
-0.633
-0.889
-1.000
0.375
1.952
2.571
0.983
1.139
4.000
-0.700
0.000
0.490
0.399
2.000
0.200
0.000
0.238
1.444
-0.595
-1.000
0.286
1.111
-0.924
-0.850
-1.470
1.000
-0.900
0.267
2.200
0.685
0.200
-0.422
1.750
0.667
0.123
-0.853
1.054
3.699
0.967
0.155
1.944
0.000
0.111
-0.315
-6.182
0.238
2.950
1.709
1.433
1.583
0.200
-0.222
0.286
1.444
5.000
0.144
0.000
2.167
-5.154
1.167
2.000
-0.026
0.713
1.833
1.071
-0.128
0.167
0.771
0.833
1.909
0.554
1.500
1.667
0.167
0.250
0.148
0.397
1.667
-0.938
0.250
0.022
0.654
1.750
0.111
1.339
-2.000
-0.100
0.750
0.467
1.500
2.000
2.000
-0.263
1.750
-4.500
6.000
-1.287
0.108
1.200
-0.892
0.750
3.200
0.667
1.750
0.478
3.500
2.500
1.384
-0.429
-0.328
2.600
0.625
3.508
-0.833
0.000
2.500
0.476
1.909
8.000
2.600
1.000
-0.204
0.256
0.000
2.200
-0.111
0.286
1.368
-0.500
-1.308
-0.424
1.536
-0.167
-0.143
-0.024
0.411
1.233
0.583
-0.857
-1.167
0.750
0.750
0.333
-0.333
0.944
-1.000
0.214
0.952
-0.643
-0.944
2.125
0.719
0.167
0.144
0.778
0.000
0.250
0.333
1.250
0.080
0.333
1.141
0.235
1.207
-1.091
-0.250
0.000
-0.100
1.333
-0.875
-1.500
0.214
3.667
0.059
-0.567
0.000
1.333
-0.889
2.737
-0.700
0.511
0.000
3.000
0.193
1.500
0.347
1.061
1.333
-0.828
0.400
-0.167
0.708
0.477
-0.105
0.719
0.200
0.911
0.467
1.429
-0.083
1.750
0.500
0.718
3.667
0.200
-0.750
2.500
-1.682
6.175
0.600
1.727
0.833
-2.000
0.625
3.500
1.500
3.000
1.250
-1.656
1.429
0.036
-1.000
0.031
2.000
1.500
-1.294
1.750
0.033
1.571
0.752
-1.800
1.111
1.400
0.688
0.917
1.667
1.667
6.000
0.200
0.286
1.000
0.619
-1.500
1.457
-1.000
-0.250
-0.533
-0.567
0.500
0.719
0.000
1.500
-0.667
-0.125
4.000
0.945
0.575
0.600
1.467
0.690
0.143
-1.829
2.167
1.423
1.600
-1.333
0.000
-3.182
1.667
1.155
1.385
1.030
1.000
-2.286
0.333
0.500
4.250
0.000
0.952
0.240
2.000
0.273
2.000
2.000
0.351
-19.414
-0.850
3.333
0.500
-0.236
0.567
-0.500
1.655
-0.333
-1.091
-1.917
0.024
0.000
0.118
-1.214
1.194
0.000
0.348
-0.125
-0.250
-1.346
0.285
0.786
-1.934
-0.286
1.583
0.833
-1.250
-1.167
0.000
1.267
1.333
-0.506
1.667
1.571
0.500
1.667
0.200
-1.100
0.425
-0.400
-0.853
-1.267
0.154
1.461
0.838
1.364
-0.143
-0.042
-0.350
-0.604
1.200
-0.583
1.167
0.667
2.639
0.425
-0.944
1.362
-1.400
1.625
-0.286
0.750
-0.125
1.709
1.100
1.250
0.333
1.250
0.632
0.401
-0.643
3.000
0.857
2.111
-0.667
-5.000
1.833
3.750
-0.333
0.000
-0.875
0.150
-0.833
0.167
-0.500
0.207
0.683
0.407
0.575
1.312
0.736
1.200
0.643
6.000
1.167
-0.667
2.600
-0.405
3.000
-1.176
-1.250
-7.239
4.167
0.750
0.179
-2.154
1.444
-0.500
1.500
-0.067
1.171
0.000
4.750
2.689
1.333
-0.100
-0.130
0.370
-0.598
-0.833
-0.167
1.667
-1.500
7.000
1.000
0.900
0.908
0.000
1.000
0.736
0.438
0.833
0.600
0.500
0.000
-3.316
0.400
4.333
2.250
6.333
1.500
0.833
1.750
-1.222
0.000
1.333
0.694
1.571
0.378
-0.333
0.438
0.000
-0.600
0.026
1.000
-0.083
0.429
2.500
1.333
3.000
0.014
0.000
0.461
0.167
0.886
0.727
1.548
0.162
0.143
0.900
0.900
1.500
0.000
0.000
-0.529
0.176
0.643
1.000
0.833
0.250
1.400
0.080
2.000
0.533
0.107
0.000
-0.892
-1.500
4.000
-6.111
0.000
1.000
-0.853
1.000
-0.409
2.197
1.203
0.379
0.243
-0.700
0.587
0.000
0.900
1.000
2.482
0.405
-0.724
0.007
-0.656
0.379
1.359
0.000
0.766
0.667
-0.725
0.333
0.256
1.750
-0.500
-1.250
3.933
-0.400
1.556
0.868
-4.000
0.067
2.500
-1.462
-0.633
2.500
0.767
1.000
0.500
-0.033
1.000
0.778
1.667
-0.130
-0.163
-1.267
1.642
1.286
0.286
-0.250
1.667
0.000
1.100
0.284
0.372
1.000
0.625
-0.479
0.254
0.786
1.429
2.200
-0.033
-0.944
1.524
-0.750
1.820
0.667
1.000
0.167
0.385
1.200
1.250
0.742
0.300
4.333
1.000
-1.000
-1.083
1.000
-1.923
0.607
-0.331
-0.166
1.056
1.667
0.444
0.611
2.600
0.619
-0.167
0.153
0.438
0.923
-1.598
0.500
0.000
0.125
-1.000
0.714
0.333
-0.080
0.600
1.125
0.211
1.950
0.000
1.667
-3.000
1.326
1.667
0.567
0.143
-0.697
0.500
-0.143
1.625
0.060
-0.263
0.000
2.150
1.667
2.000
-1.250
0.051
0.000
-1.341
0.147
-4.357
-1.570
0.619
0.264
0.167
0.917
-7.109
0.000
0.140
1.333
0.200
1.900
-0.844
1.133
-1.215
1.500
0.401
2.500
0.621
1.833
1.250
-0.143
0.595
0.333
0.619
2.000
-0.600
1.571
0.000
1.500
-0.633
-4.222
-1.538
0.944
0.750
1.500
0.550
0.900
0.661
-1.143
-0.111
1.125
0.122
1.500
0.883
-2.000
-1.372
0.705
-2.000
1.083
-0.875
-2.105
1.167
2.750
4.750
0.658
0.000
0.029
1.167
-3.900
1.333
-0.058
0.000
0.619
3.000
0.229
0.417
0.394
-0.389
10.769
4.000
0.722
4.750
0.058
-2.167
1.867
-0.453
0.439
0.000
0.290
-0.853
0.750
0.500
-0.700
1.000
0.207
1.089
1.143
4.000
-0.033
-3.762
0.000
0.143
14.500
4.423
0.188
1.000
-0.286
-2.255
1.000
0.286
0.500
0.708
0.292
0.198
3.000
0.379
0.500
0.500
1.000
2.167
0.595
-0.127
1.750
4.800
1.667
0.546
1.767
-0.114
0.500
-0.821
-1.278
-0.500
4.000
0.029
1.071
-0.091
0.118
0.900
-7.714
0.615
0.812
1.667
0.521
0.875
-0.500
0.548
1.500
-1.149
1.714
0.185
0.506
0.556
3.000
0.320
0.250
0.667
1.375
0.114
0.000
-1.000
-0.750
-1.059
0.100
-0.083
1.000
-0.056
0.414
-0.942
-0.125
0.000
1.000
0.885
1.333
0.333
0.400
1.181
-0.692
-0.033
0.000
1.000
1.105
0.188
0.625
1.167
-0.600
1.200
1.750
-1.042
1.538
0.159
0.058
1.250
1.095
0.583
2.200
-0.500
1.750
0.053
-0.500
0.326
0.661
-0.762
0.850
0.417
0.417
0.713
-0.011
-0.633
-4.500
-0.125
-1.333
2.317
1.000
-8.625
2.500
-2.115
1.000
0.417
-0.089
1.488
1.200
2.000
-1.923
-0.263
7.000
0.349
1.429
0.845
-6.750
0.157
0.427
1.250
-0.457
0.148
1.500
-1.146
-6.467
-0.167
1.000
-0.600
0.833
0.750
0.147
-1.500
-4.333
1.767
0.165
-2.212
1.556
-0.167
