# Supplementary material for: Non-exhaustive DNA methylation-mediated transposon silencing in the black truffle genome, a complex fungal genome with massive repeat element content
Source: Genome Biol. 2014 Jul 31;15(8):411. doi: 10.1186/s13059-014-0411-5 (PMC4165359; doi:10.1186/s13059-014-0411-5)
Supplement: Additional file 5 — The 10 output CRI files used to generate the plots shown in Figure S13A,B in Additional file 1 . [file 13059_2014_411_MOESM5_ESM.zip › Additional file 5/CRI_CG_Tuber_melanosporum_v1_repeats.txt]

1.036
1.066
-0.355
1.077
0.917
1.030
0.542
0.500
0.514
-0.842
1.353
0.644
0.965
-0.570
0.909
0.627
-0.449
0.264
1.115
0.262
-0.122
-0.518
2.333
0.205
0.434
3.000
-0.071
-0.250
0.075
-1.067
0.422
0.347
0.940
0.525
0.285
1.166
-1.810
0.940
-1.487
-0.758
-0.490
1.294
0.315
-0.100
-0.611
0.733
0.733
0.240
0.739
1.143
0.508
0.750
0.310
0.325
-0.627
0.336
0.600
3.333
-0.008
-0.064
1.179
-0.103
0.150
0.494
-0.833
0.322
0.450
0.117
0.933
0.697
1.109
0.636
0.975
-0.370
-0.671
0.500
1.750
1.407
0.114
0.359
0.273
-0.645
4.000
0.503
1.000
-1.783
1.333
1.500
0.212
-0.504
0.867
-0.814
0.375
1.467
1.600
0.900
0.416
2.000
-1.601
0.507
-0.687
-0.566
0.333
-0.709
0.949
1.184
0.265
1.067
0.453
0.733
0.582
0.100
0.500
1.323
1.298
0.435
-0.500
-0.264
-0.554
2.600
0.393
-0.473
-1.222
0.264
0.772
0.327
0.721
0.729
0.874
0.788
-0.057
0.538
0.354
-0.310
1.234
0.315
0.396
-0.644
0.134
0.407
-0.387
-0.097
0.451
0.242
0.657
-1.176
0.553
-0.143
-0.024
0.667
1.222
1.200
1.158
0.400
0.582
-0.208
0.782
0.577
-0.632
0.426
0.290
0.496
0.711
1.284
0.360
1.398
0.250
0.225
-0.241
0.333
3.000
0.950
0.089
0.690
0.495
-0.002
-0.198
1.025
-0.267
0.000
0.764
1.000
0.341
0.528
1.107
0.526
0.333
-0.597
0.732
-0.643
0.763
-0.429
-0.062
0.048
0.500
0.577
1.140
0.333
-0.293
0.309
0.295
-0.943
-0.460
-0.306
1.104
0.900
-0.309
0.232
1.917
0.693
0.759
0.422
0.596
-0.068
1.165
-0.333
-0.786
-0.143
0.439
0.786
1.131
-0.125
-1.739
1.775
-0.001
-0.048
0.375
0.695
0.422
0.423
0.866
0.693
0.331
0.687
0.441
-1.273
-0.244
1.390
-1.500
-0.296
0.594
0.702
0.526
1.500
0.611
0.057
-0.166
1.125
0.739
0.629
-0.291
-0.286
0.912
1.167
-1.068
0.357
0.587
0.612
1.100
1.156
2.625
-0.250
0.517
0.719
0.937
0.549
1.100
1.000
0.538
1.053
-0.600
-0.003
0.357
-0.386
0.681
3.500
0.416
-0.313
1.214
0.849
1.350
1.111
0.891
0.803
1.265
0.450
0.276
1.667
-0.787
0.593
1.500
-0.495
1.250
0.163
0.000
0.629
-0.113
0.677
0.000
-0.045
0.179
1.185
0.331
0.958
0.444
0.331
0.417
0.784
0.308
1.111
0.390
2.264
1.161
-1.500
0.280
-0.150
0.222
-0.133
1.667
-0.466
0.227
1.071
0.551
0.786
0.200
-0.022
0.123
0.615
1.500
0.763
0.705
2.800
0.403
-0.297
0.000
-0.553
-0.759
1.539
1.250
1.247
0.124
0.712
0.371
0.558
1.500
0.143
1.006
1.000
0.443
0.744
0.000
0.438
0.333
-0.353
0.711
0.614
0.616
-0.078
0.691
0.615
-0.228
0.702
0.223
1.252
1.250
0.552
0.372
-0.304
-0.536
-0.745
-0.536
0.526
1.139
0.312
0.602
-1.500
-0.794
0.944
1.294
-1.133
0.852
0.111
0.050
-1.939
0.214
0.514
-0.511
0.206
1.520
-0.602
0.131
0.448
0.907
1.524
0.773
0.419
-1.005
1.102
1.165
0.348
-0.897
0.749
0.584
0.585
-0.115
0.056
-0.509
0.769
1.458
0.303
-0.378
-0.409
0.631
0.030
0.332
1.105
1.005
0.386
0.750
0.800
1.290
0.160
-0.709
0.563
-0.050
1.203
0.608
0.750
-0.406
0.125
0.333
-0.584
0.896
0.429
-0.167
1.000
0.214
1.248
0.633
0.870
0.369
1.750
0.389
0.474
0.254
-0.708
0.864
-0.397
-0.238
0.974
0.750
4.000
-0.738
0.746
0.927
1.538
0.733
0.934
0.160
0.283
-1.016
2.000
0.880
-0.705
0.890
0.992
-0.829
-0.267
-0.324
0.750
0.042
1.080
-0.271
0.788
0.500
-0.429
-0.167
0.450
1.303
1.476
1.245
1.225
-0.125
-0.028
1.119
0.261
1.203
1.005
0.561
0.481
0.707
0.717
0.479
0.192
0.713
0.343
0.457
0.067
1.833
0.000
0.725
0.992
-0.100
0.686
0.424
1.407
0.245
1.000
0.124
0.956
1.400
0.046
0.992
1.152
1.349
0.495
0.511
-0.596
1.167
0.400
1.101
0.769
1.432
-1.119
-2.076
0.718
0.629
1.372
-1.364
0.138
-0.167
-0.871
-0.551
1.600
0.000
-0.525
0.242
1.500
0.746
0.512
0.420
0.654
0.425
0.509
-0.541
-0.663
-0.017
0.703
1.380
-0.667
0.229
0.143
0.603
0.705
1.156
-0.643
0.687
0.424
0.710
-0.500
0.133
1.036
0.394
0.161
0.929
0.559
0.638
-0.287
0.750
1.263
0.972
0.141
-0.340
0.228
1.750
0.695
-1.429
0.400
1.110
0.428
0.439
-0.055
1.000
1.052
0.227
0.376
0.000
-0.324
0.277
0.722
0.365
0.612
0.643
-0.119
1.175
0.499
0.578
-1.167
-0.478
0.641
-1.000
-0.400
0.531
1.464
0.338
0.653
-0.475
-0.068
4.000
0.804
0.624
0.058
1.111
0.794
1.500
0.429
-0.077
0.638
-0.812
0.556
1.000
0.893
0.180
0.875
0.532
0.521
1.170
0.952
-0.748
0.627
0.635
0.368
0.571
0.392
1.000
-0.580
1.267
0.533
0.550
0.583
-2.100
0.217
0.684
-0.911
0.733
-0.088
0.537
0.375
1.071
1.333
0.650
0.912
0.970
0.674
0.400
1.281
0.800
0.556
0.748
1.345
0.194
0.817
-2.077
-0.369
0.972
-0.476
-0.066
-0.917
-0.284
0.000
0.730
0.381
1.649
-0.074
0.496
0.357
0.686
1.100
0.500
0.587
0.682
-0.852
-0.721
0.853
0.759
0.711
-0.702
0.313
0.598
-2.867
-0.893
0.789
0.675
0.500
1.156
0.995
0.000
-0.875
-0.786
-0.438
0.015
0.859
-0.281
0.250
1.235
-0.062
0.527
2.000
1.100
-0.580
1.312
2.800
-0.248
0.782
-0.147
-2.419
0.134
0.833
-0.650
0.977
0.937
0.625
1.021
0.455
-0.306
0.629
0.418
1.030
0.900
1.250
-0.675
0.482
0.667
0.514
4.000
-0.583
-0.617
0.760
0.617
0.233
0.875
0.173
0.714
-0.400
1.043
0.830
-0.599
1.286
1.143
0.348
0.976
0.793
1.227
-0.111
0.254
-0.188
-0.329
0.373
0.985
-0.068
0.342
0.591
0.005
1.271
0.427
0.333
0.313
0.868
0.383
1.018
0.756
1.389
0.808
-1.064
0.475
0.541
0.231
0.032
0.911
0.689
0.683
0.710
1.009
-0.104
0.086
0.520
1.011
-0.384
0.792
1.750
1.000
-0.083
0.751
0.806
1.695
-1.364
0.729
0.784
1.050
0.428
0.289
-1.140
1.000
3.000
0.599
0.625
3.000
-0.154
0.776
1.000
-0.148
0.280
-0.144
1.133
-0.881
-0.198
-0.038
-2.421
0.459
1.108
0.650
-0.143
0.894
0.603
0.605
-0.077
-1.375
1.750
-0.335
0.683
0.151
-0.920
0.610
-0.314
-0.654
0.512
-0.671
0.000
0.881
1.600
0.442
0.809
-2.429
-0.078
1.461
0.184
0.956
0.600
-1.198
-0.372
1.202
1.267
0.801
0.669
1.167
-0.706
-0.308
0.669
-0.145
-0.042
0.487
0.356
0.101
-1.113
0.000
0.301
0.624
-1.467
0.802
0.026
0.167
0.687
0.937
0.810
0.139
-0.547
-0.048
0.361
-0.578
-0.154
-0.266
0.375
0.104
-0.488
0.472
0.588
1.133
0.961
1.007
1.311
-0.113
0.818
0.515
0.725
-0.231
-0.300
0.838
1.000
0.978
0.968
0.917
0.938
0.558
0.087
1.117
0.574
1.136
2.139
0.067
0.550
-0.212
1.167
0.019
0.467
0.851
1.171
1.432
0.963
0.000
-1.400
-0.138
0.833
0.668
0.691
2.333
0.594
-0.312
0.200
0.343
-0.842
-0.424
0.689
0.273
0.587
-0.875
5.435
2.500
-0.969
0.750
0.309
0.961
3.000
0.977
1.191
-0.143
0.579
1.200
0.773
0.422
-2.300
1.750
0.510
0.917
0.163
-0.587
-0.022
-0.167
0.264
0.425
0.429
0.333
1.400
-0.125
0.623
0.957
0.500
0.500
0.655
1.334
0.773
0.940
0.333
-0.673
0.758
0.168
-0.464
0.413
1.048
-0.019
0.863
-0.619
0.500
-0.955
0.894
0.668
0.129
0.786
0.702
1.476
-0.370
0.609
-0.569
-0.333
-0.185
0.389
0.529
0.509
0.271
1.400
0.447
1.500
0.372
0.477
0.099
-0.174
1.000
0.569
0.786
-0.952
0.619
-0.097
-0.454
-0.580
-0.286
-0.475
0.836
0.244
0.645
-4.290
0.728
0.524
1.344
1.075
0.682
0.655
-0.502
-0.311
-0.445
0.663
0.688
0.648
-1.114
0.640
-0.183
0.148
0.542
0.242
-2.333
-0.500
1.102
1.217
0.717
0.611
-0.856
-0.200
1.300
1.026
3.000
-0.170
1.229
1.012
0.847
0.047
1.100
-0.278
-1.667
-0.324
0.000
0.538
0.782
1.500
0.472
-0.614
2.000
0.290
1.045
1.000
0.211
0.417
-0.769
0.916
-0.740
-0.500
-0.463
0.337
1.450
0.851
-0.077
0.056
0.452
0.587
1.065
0.500
0.688
0.956
0.807
1.310
0.471
0.208
1.667
0.837
0.017
-1.143
0.248
0.608
0.962
0.231
1.317
2.150
-0.167
0.183
0.648
0.852
2.750
-0.375
1.333
-0.414
0.224
0.719
0.946
1.833
0.675
0.429
1.195
1.346
0.312
0.850
0.143
1.269
0.268
-0.127
0.500
0.923
-0.945
0.549
-0.058
-0.203
-0.860
1.250
0.943
0.487
0.344
0.337
0.301
1.000
0.238
1.800
1.950
0.359
-0.333
1.235
0.889
0.100
0.401
0.868
0.792
1.274
1.142
0.586
0.812
0.049
0.733
0.696
1.053
0.154
0.378
0.891
1.187
-0.087
0.500
0.407
-0.012
0.555
0.111
-0.294
0.913
0.673
0.489
0.800
0.481
0.894
0.434
0.000
1.500
0.997
1.127
0.891
7.000
0.512
1.300
0.546
1.282
1.625
1.241
0.513
0.611
0.300
1.706
0.068
-0.996
0.669
0.189
0.599
1.767
0.717
-0.348
-0.425
0.357
1.133
0.410
1.070
0.250
-0.557
0.610
1.250
2.250
-0.650
-0.025
-0.058
1.008
0.730
1.047
0.333
-0.299
0.573
0.774
0.085
-0.527
1.000
1.444
-0.004
1.113
-0.556
0.024
0.878
-0.133
0.167
0.822
-0.150
0.798
-0.200
0.500
0.249
-1.125
0.500
-0.333
-1.000
0.601
0.608
-0.467
0.900
0.059
0.875
1.345
0.066
1.467
0.823
0.129
-0.631
0.549
1.400
-0.692
-0.364
0.111
-0.319
1.056
0.682
0.367
1.500
0.508
0.745
-1.250
0.913
0.054
0.417
0.962
-0.140
0.333
-2.444
0.709
-1.107
1.106
-0.461
0.000
2.343
0.466
0.833
1.623
0.687
0.112
-2.444
0.129
0.750
1.033
0.406
1.300
1.150
0.718
0.585
1.111
-0.165
-0.444
0.564
0.543
1.667
0.896
-0.499
0.782
0.097
0.954
1.031
0.434
1.371
1.214
-0.500
0.812
-0.286
1.002
0.488
0.906
-0.062
-0.642
1.000
1.125
1.017
0.858
0.104
0.000
-1.858
0.430
0.185
0.083
4.000
1.022
-0.610
0.341
0.000
-0.917
1.107
1.333
0.812
0.640
-0.474
0.667
-0.046
0.000
0.533
0.584
-0.419
0.458
0.361
1.818
-0.389
0.379
0.750
1.029
1.346
0.163
0.986
0.671
1.167
3.200
-1.467
0.526
1.381
0.275
0.665
0.533
0.962
-0.098
-0.455
0.764
0.406
-0.250
0.778
0.235
-0.700
0.585
2.000
1.301
0.781
0.747
0.647
-0.214
0.983
1.105
-0.417
0.584
0.096
-1.273
3.000
1.200
0.333
0.196
-0.400
0.143
0.274
0.525
1.131
0.782
0.286
0.538
0.945
0.258
0.048
1.253
0.737
0.931
0.502
1.100
0.433
-0.089
1.437
1.800
0.133
0.549
0.837
0.177
1.273
1.000
0.643
0.743
0.618
1.100
0.682
1.667
0.483
0.438
0.482
0.583
0.950
0.544
0.933
0.365
1.196
1.154
0.017
0.613
0.677
1.628
0.600
-0.737
0.803
-0.289
0.759
-0.429
0.333
-0.200
0.785
0.166
-0.356
2.231
0.533
-0.398
-0.583
0.313
0.206
0.924
0.639
0.762
1.076
-0.062
0.900
0.917
-0.019
1.750
0.832
1.000
0.000
0.000
0.800
0.055
0.031
0.745
-0.190
0.571
0.884
0.912
-0.056
1.425
-0.480
-0.603
1.433
1.041
1.310
0.739
0.737
0.750
1.000
1.500
1.096
-0.067
0.014
0.220
-0.808
0.833
0.889
0.096
0.618
0.667
0.250
0.405
0.816
-0.143
1.138
1.500
0.816
-0.418
0.749
-0.110
0.971
0.342
0.873
0.408
0.779
0.462
2.025
0.857
-0.184
-0.971
-0.350
-1.333
-0.061
0.719
1.068
0.365
0.848
-0.207
0.107
0.756
0.543
-0.700
0.200
0.833
-0.289
0.922
0.384
1.667
-0.090
-0.727
1.213
0.685
0.485
3.000
-0.924
1.033
-0.148
-0.331
0.335
1.750
0.439
0.000
-0.086
0.173
-1.036
-0.712
0.298
1.390
0.549
3.000
1.054
0.382
1.305
-0.250
-0.168
0.946
0.543
-0.647
0.642
0.500
1.167
0.111
1.069
0.980
0.329
0.534
0.846
1.525
1.500
-0.600
2.600
0.833
0.607
0.257
1.001
1.667
-0.089
0.611
-0.526
0.416
-0.354
0.312
-0.736
0.455
0.283
1.042
0.250
0.981
0.000
0.500
0.429
-0.291
1.250
0.538
1.826
0.848
0.422
0.541
0.000
0.444
0.686
1.089
-0.176
0.624
-0.263
0.248
0.375
0.174
1.048
0.625
1.066
0.575
1.088
1.318
0.672
0.607
-1.040
1.600
0.164
1.500
0.918
-0.823
-0.263
0.834
0.362
0.411
0.875
-0.708
0.671
0.533
0.098
0.974
-0.078
-0.558
0.627
0.156
0.761
-0.718
1.833
2.500
1.259
0.798
-0.085
-0.647
0.934
0.110
0.523
0.447
0.636
1.030
0.343
0.905
0.525
-0.202
0.806
1.116
0.795
1.330
0.462
0.555
0.252
0.806
0.329
-0.340
0.463
0.095
0.833
0.652
-1.110
-0.009
0.250
-1.600
-0.500
0.667
-0.382
-0.844
0.595
0.972
-1.000
2.333
0.724
-1.149
0.736
1.028
-0.079
-0.289
1.229
0.580
0.483
0.026
-0.673
3.200
-0.842
0.622
0.800
1.212
-0.909
0.505
0.539
-0.762
0.000
-0.484
0.761
0.365
0.429
0.317
1.000
-1.429
0.667
0.682
0.808
0.244
1.363
0.773
1.400
0.884
0.560
1.219
0.368
0.545
0.297
0.714
0.922
0.712
1.346
0.714
0.461
0.408
0.709
-0.162
0.812
0.700
2.168
0.597
0.542
-0.053
0.939
0.472
1.250
0.650
0.786
0.884
1.857
0.533
0.417
0.887
0.342
0.795
0.136
1.115
1.226
0.883
0.300
0.552
-0.002
0.639
0.995
-1.273
-0.168
0.033
1.077
0.407
-0.567
-0.670
0.473
0.565
-0.125
0.846
0.790
2.000
-0.517
0.054
1.023
0.836
1.009
0.821
0.531
9.000
0.612
2.333
0.343
0.388
0.786
1.172
0.314
0.667
0.000
1.673
0.373
0.470
0.691
0.862
0.376
0.017
2.143
1.167
-0.272
1.000
-0.708
-3.456
1.040
1.200
0.000
-0.342
1.099
0.500
0.567
1.348
0.716
1.245
13.500
0.761
-0.125
0.592
0.396
-0.714
0.114
0.886
0.679
0.587
1.333
-0.463
0.759
0.726
1.000
0.619
1.183
1.088
-0.682
1.496
0.000
1.080
9.000
0.403
0.775
-0.873
0.102
0.746
-0.419
0.857
-0.511
0.750
-0.438
0.071
0.202
1.000
-0.644
0.431
1.188
0.426
0.459
0.573
-1.266
0.645
0.333
-1.900
0.545
1.000
-0.109
0.850
-1.017
0.751
0.520
0.614
0.115
1.071
0.785
0.347
-0.826
-0.449
0.794
-0.756
0.955
-0.667
0.554
0.502
-0.239
0.524
-0.089
1.140
0.456
-0.389
0.889
1.267
-2.533
1.864
1.797
-0.495
-0.052
-0.049
0.154
0.823
-0.929
0.985
0.133
4.500
0.791
0.549
-0.262
0.689
0.431
1.034
0.862
1.041
0.157
-0.161
1.073
0.483
1.800
0.352
0.829
0.079
0.169
0.405
0.506
0.290
1.000
-1.500
-0.676
-0.066
-0.032
0.385
0.401
0.707
0.860
0.292
0.833
-0.833
-0.415
0.575
1.000
-4.429
0.960
2.667
0.560
1.587
1.750
1.324
1.000
0.344
-0.979
-0.231
0.430
-0.429
0.749
0.786
1.210
1.149
0.149
1.159
1.071
-2.818
0.333
-0.546
0.387
0.947
1.123
1.052
0.179
2.000
-0.221
-0.217
0.049
0.388
0.729
0.451
0.820
0.400
-0.275
0.438
-0.583
0.208
-0.068
1.083
3.000
0.708
0.218
0.871
0.424
0.560
1.159
-1.786
1.156
1.273
-0.667
0.802
0.284
1.333
1.126
0.500
0.900
0.943
-0.762
-0.444
1.099
0.135
0.807
0.193
0.363
1.007
0.130
0.375
-0.305
-0.298
2.400
1.050
1.128
-0.049
0.833
2.000
1.051
-0.887
0.859
0.643
1.421
-0.383
0.358
0.912
-0.088
0.550
-1.000
0.783
0.912
-0.225
-0.622
2.333
-1.250
0.849
0.537
-0.208
0.575
0.469
0.454
0.323
0.200
0.250
0.195
0.833
-0.319
1.234
0.636
-0.970
-0.532
0.267
1.423
0.908
0.024
0.836
1.400
2.000
-0.394
-0.291
-0.155
0.614
-3.444
-0.004
0.250
0.989
1.064
-0.273
0.472
1.333
1.004
0.614
-0.643
0.786
0.592
0.577
1.044
0.601
0.830
1.129
1.112
-0.562
0.585
0.500
-0.217
0.644
0.617
0.984
0.530
0.613
0.158
-0.654
-0.167
0.665
1.028
0.854
1.080
0.819
0.038
0.246
0.546
1.200
-0.404
2.333
0.403
0.866
-0.059
0.333
0.083
-0.200
0.545
0.871
0.245
0.687
1.455
-0.241
0.804
0.000
-0.801
0.907
-0.092
-0.500
0.846
0.325
-0.110
0.676
0.659
0.419
0.178
0.400
1.733
-0.188
-1.273
-0.244
1.106
-0.469
0.769
-0.151
0.163
0.245
-2.362
-0.739
0.655
0.000
-3.800
1.833
-0.690
0.868
0.167
0.486
0.917
1.024
-0.354
0.300
-0.257
0.446
0.520
0.609
0.465
0.643
0.500
0.722
0.409
0.467
0.171
-0.107
0.479
-0.575
-0.104
0.940
-0.946
-0.091
0.658
1.412
-0.357
1.066
0.600
1.000
0.107
0.333
1.000
0.724
0.664
0.500
0.048
0.810
-0.500
-0.452
0.252
-0.620
0.625
0.339
0.179
0.519
-0.050
0.777
-0.009
0.057
1.250
1.249
-0.105
1.571
1.733
2.000
0.364
0.450
-0.056
1.374
-0.862
2.500
1.550
-0.534
0.928
0.435
1.528
0.450
0.324
-0.565
-0.372
0.220
-0.143
0.588
-3.667
1.103
1.286
-0.378
0.933
0.786
-0.500
0.506
0.008
-0.277
-0.944
0.804
-1.697
0.268
0.600
1.100
1.071
1.154
-0.224
0.681
2.750
0.645
-0.032
-0.231
0.792
0.960
0.476
1.389
-0.957
0.360
-0.125
0.603
2.200
-0.400
0.008
-0.463
0.868
-0.008
-0.161
-0.520
7.778
0.833
0.258
0.539
-1.110
1.380
-0.583
1.990
0.752
0.413
0.300
1.000
0.807
0.643
0.787
0.989
1.043
1.500
0.250
0.983
0.770
0.686
0.661
0.939
0.284
0.777
0.526
1.032
0.130
1.014
-0.250
2.857
0.947
0.273
-0.122
0.389
-0.562
0.492
-0.286
-0.610
-0.333
0.600
0.473
-0.543
-0.333
0.283
-0.816
0.841
1.067
-0.643
0.286
0.929
1.235
0.736
0.328
0.645
1.706
0.669
1.600
2.550
0.050
0.813
0.435
0.333
0.446
0.803
0.300
1.135
0.952
1.162
-0.384
0.702
0.189
2.016
0.628
-0.148
0.417
0.716
0.455
0.376
-0.800
0.876
1.750
0.277
0.071
0.445
0.159
0.500
-1.333
0.843
0.513
0.456
1.571
0.442
0.180
0.107
1.056
0.778
0.259
1.750
-3.500
-1.000
0.794
-0.153
0.589
1.000
0.833
0.795
0.600
-0.434
1.500
1.167
-0.043
1.026
-0.286
-0.181
0.717
-0.762
0.698
1.000
0.851
0.992
-0.500
1.083
0.431
-0.286
0.131
0.988
0.423
-0.111
0.148
0.476
1.088
0.056
-0.984
0.298
0.678
0.728
0.844
-0.308
0.516
0.471
0.000
1.222
1.250
0.244
1.000
0.690
-0.558
0.604
0.790
-0.199
-0.390
0.500
0.860
0.091
0.286
1.060
0.000
-0.524
0.661
0.505
0.941
0.633
-0.357
0.780
0.686
1.167
0.844
0.774
6.000
0.167
-0.476
1.168
0.689
0.932
-0.378
0.246
-0.677
-0.604
0.920
0.440
-0.500
1.121
0.750
0.300
0.313
0.991
1.833
-0.577
0.531
1.042
1.167
-0.135
-0.060
2.667
0.039
0.554
-0.143
0.417
0.562
0.527
0.661
1.067
0.125
0.096
0.824
0.833
-0.573
1.100
0.974
-0.174
0.579
-0.319
0.357
-0.333
0.733
-0.081
-0.351
-2.818
0.765
0.941
1.462
0.779
-0.077
0.608
0.065
0.675
-0.747
0.838
1.381
0.387
0.744
0.887
-0.895
-0.666
1.011
-0.900
1.634
-2.000
1.170
0.665
3.500
1.032
0.500
0.147
0.833
-0.940
0.780
0.682
0.492
-0.171
-0.533
0.434
0.647
-2.000
1.000
0.308
0.789
0.709
0.387
1.067
0.558
0.905
0.908
0.208
0.086
1.246
0.710
0.599
-1.762
0.000
0.952
0.344
0.370
0.119
-0.350
0.808
0.933
1.000
0.721
1.583
0.510
0.638
-0.074
1.029
-1.783
0.762
1.167
0.333
1.132
-0.333
-0.617
1.050
0.419
0.758
0.913
0.623
0.500
-0.742
0.228
0.413
0.795
1.060
0.995
-1.588
-2.800
0.438
-0.110
-0.028
0.801
0.962
0.076
-0.121
0.833
-0.330
2.000
0.750
0.667
0.315
-1.059
2.550
1.909
0.633
3.667
0.486
0.447
-0.290
0.139
1.167
-0.739
0.444
0.710
-1.368
0.901
0.000
-0.508
1.280
-0.067
0.174
0.250
0.694
0.974
0.855
0.257
1.091
0.949
0.660
-0.570
0.187
1.288
1.111
1.083
0.437
0.455
1.375
0.950
-0.038
-0.633
-0.698
0.579
1.265
0.881
0.051
0.810
1.172
0.831
1.090
0.781
-0.213
1.374
-1.162
3.667
1.125
0.100
0.680
0.845
0.939
-1.250
0.294
0.029
0.630
0.277
-0.971
-2.417
1.111
0.118
0.158
0.576
0.303
0.025
0.915
-0.452
0.941
-0.241
0.597
1.133
0.700
-0.054
0.889
0.667
0.926
0.350
-0.523
-1.095
0.722
1.350
2.083
0.930
0.358
3.000
-0.966
0.892
1.085
1.375
-0.257
0.076
0.509
0.413
1.006
0.372
1.040
0.429
1.012
0.874
1.082
0.561
0.872
0.762
0.895
0.718
-3.250
1.008
0.000
0.454
1.000
0.836
1.278
0.881
0.660
0.789
-0.005
0.647
0.973
0.661
0.352
-0.056
0.385
0.590
0.869
0.161
-0.083
1.005
-2.909
0.885
1.219
0.361
0.617
0.357
0.681
0.583
0.771
0.319
0.841
0.974
0.940
-0.450
1.007
0.744
-0.687
0.419
0.822
0.854
0.200
0.250
1.011
0.557
0.333
0.200
0.825
-0.670
-0.536
0.928
0.906
0.589
1.246
0.800
1.167
2.000
0.610
-0.241
-0.142
-0.480
0.835
2.000
0.000
1.373
0.366
0.635
-0.422
0.782
0.481
0.683
0.348
-0.273
-0.548
-0.298
2.333
1.002
-1.500
1.450
0.142
0.917
-0.476
-0.373
0.681
0.808
1.500
0.653
1.167
0.741
-0.196
-0.305
0.909
-0.157
1.750
0.892
4.667
1.375
0.477
-0.729
0.394
0.146
0.227
-0.386
-0.357
1.257
0.495
1.194
1.550
-0.250
0.433
0.438
0.245
2.263
0.074
0.167
1.011
2.310
0.833
-0.955
-0.875
0.902
-0.366
-1.292
1.000
1.000
1.667
2.286
1.312
-0.278
-0.205
-0.122
0.538
0.487
0.825
0.692
1.214
0.726
-0.347
1.818
-1.269
0.824
0.400
0.491
-1.206
1.239
0.086
0.521
1.088
1.900
0.512
0.725
0.263
3.000
0.217
1.115
-2.250
0.582
-0.705
0.127
0.071
-1.208
1.176
0.763
-1.048
1.011
0.671
0.993
-0.077
0.709
0.835
0.603
-0.873
0.965
0.832
2.333
-1.214
0.597
-0.583
1.667
0.916
1.333
1.850
0.154
0.963
0.333
-0.143
-0.096
0.577
1.011
1.000
-0.335
1.000
0.957
1.136
1.497
0.000
0.556
0.429
0.133
1.356
1.222
0.043
1.125
-0.557
0.087
0.633
1.000
-1.086
0.314
0.733
0.416
-1.345
-0.328
-0.142
-4.750
-0.143
1.168
0.632
0.900
-0.400
0.616
-2.267
0.459
0.833
1.088
-1.350
0.564
-0.845
-0.292
1.025
-1.900
-0.500
1.571
0.944
0.894
0.363
0.016
0.600
-0.337
0.070
0.419
-0.290
0.533
5.000
0.705
-0.744
0.523
1.350
-0.458
0.147
0.886
1.550
1.561
-0.786
0.740
1.548
-0.425
1.110
0.860
0.988
0.500
0.791
1.176
-0.092
0.333
0.167
0.800
1.468
0.381
0.562
1.109
0.402
0.413
1.277
1.167
0.333
0.935
1.094
0.822
0.400
2.250
0.500
0.890
0.127
-1.167
0.333
0.721
0.928
1.319
0.446
0.372
-0.471
-0.222
0.169
-1.955
-0.250
-1.778
-0.156
0.575
0.009
-1.286
0.071
-0.465
-0.077
-0.313
0.759
-0.026
-0.393
1.000
1.388
1.333
1.467
0.603
0.277
-0.698
-0.402
1.300
1.900
0.874
0.667
-1.545
2.175
0.762
-0.780
1.000
-0.263
0.637
-0.320
-0.578
0.900
0.342
0.057
-0.391
-0.304
0.581
0.903
-0.143
0.438
1.917
0.449
-0.476
3.000
-0.369
0.632
0.456
0.659
0.043
0.992
0.979
-0.246
0.103
0.583
0.000
0.405
0.924
-1.571
0.856
0.646
0.582
0.929
0.993
0.550
-0.189
1.267
0.909
-0.382
0.634
0.362
1.250
-0.214
0.539
4.500
1.129
0.646
0.287
-1.200
3.000
0.394
0.842
0.656
1.180
0.776
0.178
0.755
0.505
0.407
0.856
0.014
0.842
1.007
0.912
2.333
-0.737
-0.463
0.566
0.497
-0.179
0.134
-0.056
0.850
0.635
-0.630
0.676
0.886
1.084
0.015
0.963
0.824
0.994
0.734
0.365
1.030
1.000
-0.026
3.500
-1.044
0.208
0.754
1.333
-0.200
-1.333
1.151
1.500
0.516
0.276
1.188
0.800
0.116
-1.273
0.440
0.723
0.896
1.179
0.933
1.287
0.757
1.200
0.785
0.255
0.678
0.580
0.853
0.379
-0.688
-0.541
0.745
0.095
1.000
1.037
0.441
1.285
-0.833
0.535
0.193
1.167
0.000
0.000
0.751
-0.150
0.599
0.333
1.000
-0.712
1.333
0.886
0.698
0.459
0.069
0.587
0.000
0.438
-0.276
0.499
0.110
0.297
0.305
-0.065
1.333
-0.531
0.545
1.286
-0.708
0.746
-0.041
-0.200
-0.169
1.190
0.613
1.171
1.000
0.340
0.431
0.417
0.335
2.083
-0.392
0.971
0.121
0.518
0.500
1.000
1.500
-0.390
0.805
0.071
0.678
1.038
0.118
0.040
0.661
0.848
1.222
0.517
-0.767
0.500
0.095
0.286
0.654
1.037
0.000
-0.279
-0.083
-0.481
0.279
1.100
0.993
-0.273
0.795
1.149
0.938
-0.052
1.070
0.882
-0.332
1.672
0.355
0.933
0.316
0.667
0.795
0.905
0.306
-0.374
-0.658
0.449
0.694
0.540
0.775
-0.200
-1.167
-0.296
0.801
0.321
0.056
0.644
0.114
0.972
0.560
0.894
1.409
-0.689
0.143
0.610
2.433
0.889
0.806
0.417
0.650
1.600
0.237
0.188
0.433
0.686
-0.036
-0.664
0.719
0.737
0.333
0.521
-1.133
-0.682
0.701
0.950
1.315
0.333
0.771
-0.600
-1.200
0.382
0.923
-0.765
1.331
1.267
0.322
0.891
-0.150
0.306
-0.583
-0.125
0.640
0.380
1.400
0.483
0.793
0.500
-0.189
0.521
0.889
-0.306
0.759
0.857
5.857
1.033
0.434
-0.841
1.303
1.034
1.250
0.600
-0.482
0.609
0.564
1.167
1.357
-0.404
1.643
1.395
0.574
-0.667
1.261
0.010
0.743
-0.657
0.653
1.013
-1.048
0.746
0.810
0.000
0.257
0.433
0.077
-0.244
0.512
0.983
1.170
0.617
0.323
0.952
1.750
-0.400
1.265
0.612
-1.000
1.431
0.571
-0.797
-0.167
0.571
0.533
0.515
0.097
-0.571
-3.905
0.500
0.755
1.667
0.177
0.654
1.363
-0.816
0.463
-1.833
-0.124
-0.500
-0.424
0.882
0.835
0.540
0.000
0.671
0.790
0.529
0.141
2.500
0.684
0.750
-0.222
1.258
-0.294
1.009
0.570
0.594
-0.230
1.375
0.728
0.991
-0.814
0.769
0.812
1.122
0.983
0.349
0.121
0.160
0.286
-0.068
0.729
-0.056
-1.429
2.000
0.406
-1.333
-0.545
0.663
0.801
0.733
0.533
0.200
-0.362
0.122
-0.475
0.372
0.005
-0.194
0.292
1.221
0.441
0.709
0.268
-0.344
0.675
0.429
-0.735
0.333
-0.079
0.571
0.385
1.322
-1.222
-0.038
0.833
0.746
1.182
0.841
0.711
1.591
-2.000
0.625
0.833
1.131
1.333
-0.591
-0.286
1.000
0.285
-0.532
0.638
0.286
0.652
0.899
0.679
0.336
0.630
0.892
1.082
-0.073
5.833
0.067
1.340
0.833
0.613
0.500
0.166
0.795
0.501
0.829
1.667
0.932
0.833
0.452
0.407
-1.083
0.529
-0.125
0.000
0.379
-0.856
1.205
0.231
0.333
0.810
0.570
2.333
0.048
0.981
0.292
-0.250
0.635
2.167
0.705
0.983
0.608
0.309
0.161
-0.190
0.667
0.167
0.571
1.429
0.330
0.621
0.639
0.244
0.368
0.367
0.995
1.467
1.125
-1.030
0.560
1.333
-0.497
0.078
0.414
0.600
-0.417
0.321
-0.515
1.189
1.008
1.212
0.806
2.405
2.208
0.850
0.673
1.320
-0.768
0.875
3.000
-0.500
-0.397
0.687
0.061
0.814
0.223
0.511
1.072
0.967
0.200
-0.444
0.336
0.985
0.289
0.585
0.500
0.881
0.920
0.524
0.500
0.874
0.470
0.558
1.262
-0.129
0.492
0.413
-0.547
1.000
0.913
0.553
-1.295
1.335
0.896
0.550
2.000
0.705
1.177
-0.029
0.909
1.269
1.107
0.900
1.045
0.557
0.800
0.273
1.667
0.077
0.859
0.475
-0.200
0.447
0.704
-1.000
-0.102
-0.376
-0.762
0.596
5.000
1.429
0.753
-0.538
0.758
0.486
-2.692
0.979
0.913
1.068
0.491
0.300
-0.437
0.595
0.449
1.083
0.517
0.371
0.974
0.383
0.593
0.904
1.667
0.864
0.459
0.750
0.286
-0.500
-1.750
0.357
1.017
0.833
0.879
0.815
-0.572
0.924
-0.034
1.055
0.453
0.839
0.957
0.614
0.637
0.000
-0.306
1.185
1.199
-0.019
0.154
0.420
0.214
0.705
1.618
0.328
-1.000
0.704
1.667
-0.202
0.442
0.431
0.933
0.722
0.686
0.722
0.499
0.236
0.000
0.669
-0.685
1.186
0.790
-0.145
0.359
0.667
0.881
0.389
0.828
0.721
0.759
1.260
-0.182
1.250
0.364
0.522
0.750
0.932
-0.642
0.500
0.439
0.725
0.970
-0.833
1.091
2.667
0.505
0.531
1.039
1.447
0.383
0.599
0.583
0.102
0.857
0.046
1.143
1.533
-0.750
1.833
-1.083
-0.213
-0.678
4.750
-0.084
2.041
1.375
0.751
-0.161
0.057
0.900
1.667
0.370
-0.450
0.903
1.600
1.652
1.320
2.400
0.410
0.449
0.981
0.887
0.929
0.963
0.857
0.910
0.000
0.154
0.862
0.452
0.514
0.854
-0.330
0.357
0.980
0.687
0.200
0.050
0.145
0.739
0.788
0.359
0.751
0.725
0.922
0.125
-0.309
0.051
0.384
0.576
2.333
-1.125
1.370
-0.333
0.026
0.732
0.250
0.681
-2.667
0.733
0.324
0.547
-1.113
2.000
1.217
0.802
0.423
-0.519
0.518
0.556
0.161
0.077
0.059
0.469
-1.459
0.422
0.752
0.783
1.011
0.953
0.604
0.931
1.139
-1.382
-0.333
0.389
-0.479
0.181
1.333
1.400
3.000
0.890
-1.056
1.114
1.000
0.601
-0.228
0.800
0.127
0.863
1.200
0.780
0.654
1.029
-0.357
-0.500
1.325
-0.822
0.460
0.413
0.503
1.094
-0.355
0.381
-0.619
0.398
-0.344
0.667
0.310
0.633
1.111
0.474
-0.571
-0.271
0.445
-0.472
0.352
1.035
0.042
1.170
2.000
0.250
0.860
1.111
1.000
0.749
0.720
1.211
0.817
0.267
1.017
0.332
0.176
0.000
0.330
0.821
0.544
0.747
-0.758
0.913
0.772
1.123
0.699
-0.496
0.202
-0.560
0.540
-0.166
-0.251
1.543
1.202
1.625
1.300
0.652
-0.438
1.089
0.250
0.950
0.738
1.008
0.856
0.129
-0.700
-0.455
1.364
1.029
0.938
0.921
-0.271
0.000
-1.148
-0.185
-0.143
0.206
-0.444
-0.083
1.038
1.500
0.000
-0.836
0.832
-0.052
0.680
0.547
-0.476
0.874
-0.021
2.000
0.427
1.000
0.211
0.912
0.833
0.999
0.857
-0.182
0.659
0.405
0.732
-0.620
0.249
0.663
0.664
0.500
0.864
0.375
0.626
2.167
0.936
0.531
5.000
1.268
0.911
0.125
-2.458
-0.007
-1.082
0.469
-0.853
-1.000
0.812
0.116
0.741
1.145
0.533
1.000
1.451
0.488
0.380
-0.275
0.190
0.179
0.853
0.645
0.917
0.269
-0.593
0.867
-0.583
0.959
1.062
0.768
0.220
-0.010
0.066
0.661
0.170
0.945
-0.350
0.000
-0.032
0.991
2.500
0.422
0.057
0.681
0.560
0.600
-0.285
0.018
0.367
0.651
1.071
0.222
1.287
0.897
0.167
0.213
0.622
0.654
-2.538
0.842
0.789
0.659
-0.899
0.453
2.000
-1.450
0.146
0.000
-1.050
0.200
0.166
-0.042
0.792
1.800
0.908
-0.134
1.030
1.000
0.905
1.117
1.176
-0.509
0.726
-0.785
0.800
0.157
1.167
0.610
-0.228
0.760
-1.199
0.662
0.714
0.876
0.879
-1.250
0.807
0.432
0.821
0.485
-0.158
0.903
-0.100
1.385
-0.737
-1.385
-0.079
0.360
0.305
-0.726
0.447
-0.684
1.344
-0.649
0.566
0.611
0.485
0.952
0.431
1.575
0.391
0.540
0.373
-0.294
0.485
0.078
0.808
0.682
-0.460
0.541
-0.524
-0.437
-0.500
0.514
8.000
0.303
-0.484
-0.733
0.983
0.281
1.421
1.167
-0.121
0.667
0.067
0.250
0.389
0.891
1.273
1.200
0.384
0.940
0.180
0.196
0.684
0.710
-0.233
-0.375
0.429
1.950
0.500
0.917
0.969
0.177
0.714
0.246
1.000
-0.667
0.635
0.663
0.932
0.105
0.868
-0.222
-0.004
0.560
0.795
0.928
-0.296
0.417
-0.518
0.779
0.683
0.755
-1.879
0.686
0.791
0.829
-0.117
0.605
-0.625
0.453
0.262
-0.458
0.665
-0.913
-3.370
0.000
1.489
0.872
1.088
1.121
-0.417
0.048
1.068
0.488
-2.444
0.250
-0.643
0.310
0.650
0.771
-0.072
0.857
0.611
0.480
1.211
0.383
0.490
0.889
0.583
0.625
-0.032
-1.029
0.000
2.000
1.738
1.400
0.500
1.395
0.890
0.188
1.009
0.941
0.143
-0.300
0.241
-1.167
0.848
-1.708
2.133
1.254
0.103
1.184
0.167
0.992
0.982
1.046
0.250
0.627
-0.905
0.653
0.513
0.868
0.667
0.708
-0.476
-0.306
-0.038
1.524
-0.208
0.484
0.392
0.944
0.312
0.613
0.667
1.333
1.000
0.367
1.431
-2.818
0.542
-0.383
0.333
1.303
0.135
0.389
-0.467
0.867
0.437
-0.549
2.000
0.357
0.868
-1.676
0.688
0.392
0.150
-0.168
-0.143
0.124
0.487
0.688
1.035
0.669
1.101
1.240
0.772
-0.152
1.400
1.667
-1.143
2.257
-3.409
0.998
0.432
0.351
1.125
1.095
-0.111
-0.295
1.096
-0.848
1.175
0.040
-0.273
1.083
-0.321
1.021
-0.885
0.200
0.750
-0.063
0.952
0.680
1.015
0.671
-0.259
0.130
0.185
0.723
0.008
0.388
1.929
0.411
0.000
0.153
-0.857
0.611
-0.475
0.531
1.393
0.935
0.129
-0.190
0.883
-0.794
0.267
-0.532
-0.359
0.285
1.074
-0.050
-0.318
1.222
0.271
0.252
0.663
1.000
0.550
0.475
0.476
0.494
0.250
0.572
-0.321
0.751
0.655
0.609
0.800
0.829
2.333
0.309
-1.024
0.533
0.003
0.399
0.405
1.132
0.118
-0.024
0.289
-0.265
0.737
1.000
-0.411
-0.111
0.069
0.410
-0.519
1.222
1.500
1.150
0.222
0.671
0.895
-0.067
1.147
1.000
2.000
0.194
1.088
0.393
-0.353
0.904
-0.143
1.077
1.600
0.445
-0.004
0.231
0.333
-0.011
-1.087
0.334
0.673
-0.265
1.077
1.662
0.800
0.677
0.691
1.833
0.651
0.574
-1.500
1.267
1.368
-0.083
0.614
-0.794
1.167
-0.143
0.418
-0.035
1.143
0.824
0.027
0.279
0.800
-0.384
1.408
-0.410
0.634
0.419
-0.010
0.312
0.190
0.873
-0.250
1.214
1.009
0.774
1.020
0.370
-0.929
1.183
0.625
0.320
0.445
0.199
0.700
1.244
-0.256
0.725
0.358
-0.616
-0.202
0.800
0.200
1.267
-0.760
0.961
0.300
-1.011
0.352
0.167
0.643
0.795
0.893
0.000
1.067
0.632
0.729
0.780
-0.025
-0.016
-0.143
1.333
0.640
1.222
0.299
0.827
0.499
0.942
0.456
0.307
6.000
1.078
-0.478
-0.407
0.831
0.688
1.251
1.144
1.363
0.333
0.199
-1.071
-0.667
1.000
0.125
1.571
-0.733
1.550
-0.296
0.600
0.416
-0.656
0.320
0.569
1.286
-0.479
0.774
0.772
0.321
-0.245
-0.630
0.878
0.187
0.584
-0.082
3.250
-0.843
-1.185
0.067
0.162
0.905
2.333
-0.515
-0.083
0.769
0.208
1.000
0.600
0.600
0.247
-0.656
0.885
1.104
0.000
0.775
0.782
0.600
6.000
0.950
-1.032
1.036
0.877
-0.121
0.377
-0.472
0.743
1.583
1.250
0.605
0.830
0.290
1.196
-0.180
0.806
0.338
-1.500
-0.644
0.704
-0.068
-1.111
-0.617
1.200
1.000
-0.184
-0.875
0.424
-1.000
-0.333
-0.333
2.100
0.727
0.591
0.429
-0.667
-0.667
1.333
0.687
1.267
0.920
-0.303
1.041
0.715
1.067
-3.462
0.884
1.000
0.786
1.125
0.355
0.361
0.669
0.515
-0.433
0.710
1.711
0.633
0.509
0.568
2.500
0.915
-0.581
-0.730
1.147
-0.309
-0.711
0.659
0.893
-0.349
1.500
-0.148
0.081
0.914
1.633
-0.491
0.354
-0.186
0.743
0.693
-2.000
0.353
0.905
0.196
4.000
0.667
0.821
-0.508
0.673
-0.003
0.645
0.670
1.210
1.000
-0.043
0.000
1.500
0.978
0.895
2.000
0.815
0.806
1.073
0.619
-0.254
0.291
0.071
0.889
0.598
1.750
0.515
1.052
0.950
1.016
1.295
0.176
0.593
0.470
0.689
0.833
0.400
0.550
0.498
0.448
-0.857
1.371
0.762
0.733
1.006
1.087
-0.682
0.190
0.356
-0.400
0.014
0.667
-0.438
0.770
0.970
-0.643
-0.366
0.500
1.081
0.018
-1.349
-0.426
1.056
1.292
0.152
0.222
1.063
1.333
-0.550
0.564
0.127
0.928
0.663
0.829
0.660
0.952
2.000
-0.025
0.542
1.173
-0.057
1.030
-0.394
0.583
0.779
0.047
0.610
0.594
-0.576
1.393
2.000
-0.258
0.830
0.386
-0.909
0.393
0.550
0.864
-1.385
0.429
0.516
0.417
0.876
-0.554
0.318
0.881
0.629
2.000
-0.569
-1.000
0.167
0.241
0.943
0.773
-1.578
0.214
0.338
1.167
0.167
1.243
0.585
0.289
1.017
1.000
0.529
-1.042
-0.500
1.286
0.200
-1.717
0.070
0.953
0.565
0.300
2.000
0.392
0.548
0.807
0.450
-1.500
0.830
0.437
0.906
0.409
0.650
0.732
1.021
-0.081
-0.213
0.579
0.174
0.752
1.099
0.496
0.469
1.072
1.500
0.354
0.931
0.582
0.790
0.900
0.486
-0.917
1.023
-7.353
-0.143
-0.544
0.943
0.286
1.685
0.944
0.000
-0.127
-1.107
1.089
1.333
-0.023
-0.048
0.213
0.000
1.311
1.298
0.319
0.597
0.800
1.865
0.600
0.806
1.053
0.897
1.091
1.226
0.390
0.652
0.729
0.656
-0.785
0.056
0.786
0.428
0.250
0.833
1.080
0.179
0.024
1.548
1.324
0.262
0.974
-1.250
0.617
0.600
1.521
-0.537
0.077
0.150
0.633
0.297
0.391
1.225
1.167
0.333
-0.124
-0.620
0.250
-2.667
0.957
-0.583
-0.336
0.977
0.667
0.364
-0.238
1.229
0.625
0.531
0.661
0.551
1.600
0.695
0.638
-0.222
-0.455
1.146
0.338
0.697
-2.333
0.297
0.391
0.417
0.317
0.972
-0.133
-0.445
-0.528
0.084
-0.690
0.662
0.846
0.500
-1.010
0.544
0.842
0.472
0.754
0.250
-0.443
0.874
0.827
-1.000
1.181
0.717
0.712
0.585
0.057
0.779
-0.301
0.600
1.167
-0.227
0.983
0.183
-0.167
1.382
0.418
0.746
-0.667
-0.705
1.133
0.670
0.383
0.198
0.333
0.483
0.629
-1.176
1.126
0.626
0.817
0.617
-0.447
0.292
0.784
0.333
0.033
1.600
1.000
0.631
0.384
0.107
0.529
-0.705
-0.436
-0.508
0.682
0.475
0.238
0.306
-0.742
-0.474
0.848
-0.062
0.459
0.000
1.111
-0.476
1.067
0.371
1.000
0.841
0.363
0.753
0.457
0.268
1.035
1.250
0.288
-0.701
-0.578
1.175
0.246
1.256
0.158
0.521
0.593
0.331
-0.790
0.483
0.731
-0.058
1.625
1.032
-0.762
3.028
0.887
-4.000
0.999
0.000
0.331
0.500
1.262
0.056
-0.048
0.579
0.786
0.291
0.841
1.190
-0.583
1.786
-0.118
1.321
0.227
-0.845
1.539
0.092
0.433
1.406
3.750
0.028
0.307
0.750
0.463
-0.752
0.700
0.563
-0.622
-0.565
-0.252
0.524
0.899
0.863
0.754
0.881
0.543
0.937
0.867
-1.357
1.000
0.875
0.423
0.309
1.152
0.433
-0.054
0.745
0.408
-0.894
0.505
1.000
0.495
0.955
0.699
0.155
1.522
0.050
1.135
0.399
-0.374
0.127
-1.081
0.754
0.000
-0.338
-0.939
0.642
0.667
-0.297
0.693
0.599
-0.385
1.125
1.137
1.000
0.563
-0.200
0.322
0.450
0.848
0.657
0.539
0.763
0.741
0.271
0.547
0.922
1.105
0.474
0.927
0.455
-2.000
2.000
0.523
5.000
0.733
-5.750
1.290
0.464
0.561
0.241
0.700
-0.218
0.902
-0.667
0.655
0.500
0.571
-0.853
-1.583
0.580
0.212
0.330
0.990
0.668
-0.418
0.809
1.350
0.944
0.667
-0.681
0.000
1.429
0.844
0.868
0.178
0.286
0.886
0.468
0.346
0.250
-0.233
0.097
0.879
0.908
0.667
-0.292
-0.075
0.348
1.358
0.581
5.833
0.000
0.306
0.000
0.792
0.784
-0.334
0.057
-0.244
2.000
0.672
0.503
-0.270
0.667
1.089
-0.143
1.156
-0.392
0.077
0.663
0.515
1.324
0.961
0.431
-0.359
0.512
-1.375
0.981
-0.973
1.008
0.652
1.227
1.066
-0.810
0.712
-0.075
0.700
-0.342
0.467
0.991
0.781
-0.196
1.295
0.700
0.917
1.067
1.417
0.635
0.293
0.300
-0.167
0.579
0.519
1.611
0.339
0.554
-0.179
0.583
-0.333
0.955
0.031
0.580
1.018
1.217
0.416
0.660
2.000
2.333
1.190
-0.276
-0.643
0.796
-0.043
-0.860
-0.500
1.062
1.433
-0.833
0.771
0.415
1.295
0.629
1.000
0.473
0.984
0.889
1.500
1.044
0.500
1.060
0.250
0.233
-0.625
0.486
0.718
-0.744
0.541
0.881
0.754
0.743
-0.250
1.714
-0.345
-0.143
1.600
0.491
-0.200
1.273
0.645
1.090
0.349
1.095
0.905
0.635
0.322
-0.036
-1.000
0.766
0.491
0.319
1.750
-0.155
1.287
0.917
0.773
0.961
0.092
0.094
-0.091
0.775
0.900
0.904
0.600
1.314
0.602
0.192
1.510
-0.067
0.471
0.560
-1.121
1.500
0.644
0.413
-0.050
0.451
-0.719
0.371
0.498
0.000
0.403
-0.333
-0.345
0.518
0.158
1.100
0.527
0.711
1.044
0.673
0.237
-1.138
0.673
0.007
0.496
-1.000
0.838
0.000
0.000
0.826
0.332
0.796
0.297
-0.667
0.751
1.083
1.035
-0.357
-2.778
0.246
2.500
-0.421
-0.664
0.000
0.245
0.665
0.283
-0.750
-0.599
0.965
-0.130
0.300
-1.577
1.769
2.200
0.917
0.503
0.812
0.715
0.613
0.361
0.119
-0.222
0.594
-0.074
0.883
0.533
0.749
0.056
0.483
0.464
0.412
0.015
1.000
0.732
-0.521
1.050
0.565
1.750
4.000
0.814
0.196
0.302
0.477
-0.605
-0.563
0.467
1.095
2.000
0.334
0.619
0.466
2.100
-1.754
0.667
0.958
0.714
1.188
-0.281
-0.009
1.602
0.702
1.438
-3.367
1.043
0.167
0.877
0.379
0.357
0.348
0.368
-1.981
-0.238
0.567
1.389
0.246
0.507
0.400
-0.632
1.000
0.775
0.365
0.862
1.571
1.148
-1.750
0.209
-1.000
1.190
0.579
0.592
0.108
0.394
0.429
0.958
1.267
0.619
-1.462
0.250
0.882
0.746
0.400
0.178
-0.412
0.282
0.718
0.689
-1.444
0.768
0.341
0.734
-0.806
-1.571
0.356
0.119
1.222
1.165
1.150
0.869
0.726
-0.635
-0.667
0.521
0.616
0.392
-0.804
-0.619
0.900
1.428
-0.200
0.722
0.833
-0.299
0.667
0.686
0.700
1.128
1.030
0.878
-1.750
0.590
-1.250
-0.231
-5.364
-3.636
0.737
0.887
0.425
0.493
1.357
0.769
1.269
2.600
0.393
0.000
0.485
0.871
0.742
-0.111
1.651
0.222
0.558
1.020
0.676
0.271
0.424
1.176
-0.291
0.330
0.629
3.667
0.504
0.755
0.516
1.278
1.126
1.607
0.749
0.441
1.375
0.735
0.876
0.465
-0.870
0.292
-0.839
0.451
2.333
0.739
0.750
-1.667
-0.273
0.430
0.964
0.073
0.107
0.588
0.775
-0.113
0.807
-1.875
1.667
0.767
0.455
-0.640
-0.600
0.040
1.300
-0.041
0.952
0.400
1.285
0.376
1.233
0.200
0.899
0.517
0.667
0.292
0.425
0.270
0.678
-0.780
-0.512
1.267
-0.025
0.723
0.634
0.700
0.092
-0.105
0.517
0.456
0.714
-0.188
-7.917
0.578
2.000
1.127
0.693
2.000
-0.612
0.385
0.952
0.483
2.000
0.171
0.648
0.488
0.991
0.650
0.242
0.487
0.524
0.496
1.750
0.702
0.023
0.675
0.526
0.095
0.518
0.697
1.067
0.200
0.750
1.333
0.479
2.750
0.978
0.389
0.400
0.731
0.662
-0.350
0.805
1.191
0.659
0.465
-0.210
-0.427
-0.070
0.300
0.637
-0.190
0.583
0.868
0.486
1.133
2.250
0.482
0.842
1.343
0.600
0.635
0.701
-0.256
0.054
-0.192
-0.343
0.638
-0.600
-2.000
0.227
0.714
0.569
0.922
0.701
-0.741
0.562
-0.498
-0.259
1.473
0.660
0.651
0.644
1.300
0.937
-0.800
0.500
0.557
0.922
0.193
1.767
0.252
0.502
0.516
0.333
1.769
-0.286
2.000
0.789
0.835
-0.094
0.807
1.042
1.000
1.900
0.814
-0.086
-0.263
0.941
0.333
0.255
1.004
1.467
0.390
0.778
-0.235
1.295
0.899
-0.224
-0.199
1.263
0.672
1.500
1.222
0.538
-0.247
2.000
-1.150
0.500
0.379
1.168
0.333
0.179
1.000
0.774
0.850
0.638
-0.674
0.617
1.250
0.602
2.538
0.218
1.400
1.000
1.143
0.214
-0.231
1.041
0.677
-0.273
-0.256
0.688
0.536
1.000
0.000
0.495
0.996
-1.167
0.109
0.575
0.406
-1.273
0.781
1.034
1.250
0.974
0.300
-1.200
0.029
1.111
0.753
0.556
0.454
-0.417
0.626
0.773
1.394
0.611
0.400
7.000
0.703
0.250
0.637
0.469
0.160
0.302
-0.403
0.681
0.267
0.390
0.364
0.249
-0.300
0.680
1.000
0.200
0.617
0.761
0.328
1.365
0.637
-0.740
-0.078
0.571
0.720
0.315
0.134
-0.059
1.114
0.910
-0.379
0.794
-0.432
0.651
0.462
0.275
0.341
1.500
1.550
0.241
-0.100
1.227
1.500
0.554
1.173
1.216
0.650
0.299
0.234
0.364
-1.364
0.650
0.615
0.000
-0.967
1.000
-0.400
0.490
-0.380
0.726
0.598
0.200
1.071
0.544
0.971
1.132
0.860
0.716
-0.167
-0.488
0.588
-1.599
-0.423
0.396
0.683
0.778
0.910
0.213
1.429
2.200
-0.077
-0.250
0.332
1.226
0.526
0.600
0.842
0.708
0.407
0.951
1.111
-0.185
1.379
2.333
0.833
0.021
0.755
-0.401
0.725
0.793
1.250
-0.008
0.283
-0.268
0.397
-0.654
-0.328
1.018
-0.056
0.000
0.987
1.481
0.186
0.687
1.333
0.915
0.295
-0.346
0.074
2.250
1.121
-0.583
-0.500
-0.195
-1.679
0.478
0.941
0.335
2.500
0.511
0.477
2.000
0.600
0.488
0.399
0.548
-0.087
-0.378
0.919
0.661
2.129
-0.612
0.732
1.044
0.738
0.387
-0.035
-0.667
1.000
-0.719
0.864
0.333
0.677
-0.730
0.376
0.400
0.896
0.792
1.171
-0.150
0.135
1.121
-1.060
0.707
1.267
0.383
0.394
1.004
1.223
0.929
0.487
0.556
0.000
2.000
0.759
1.000
0.833
1.185
0.721
1.100
0.359
0.935
0.911
0.000
0.355
0.268
-0.274
-0.277
0.478
0.453
-3.000
1.667
-0.652
0.388
0.419
-0.583
1.177
-0.106
0.456
0.674
0.185
-1.095
0.957
0.611
0.948
0.179
1.389
0.750
2.000
0.291
0.767
-0.108
0.541
-0.125
0.476
0.204
0.618
0.978
0.344
0.714
0.312
0.333
0.667
-1.125
0.322
0.060
0.384
0.207
0.813
-0.213
0.972
0.716
0.575
-0.343
-0.857
-0.955
0.898
1.100
1.094
0.897
0.058
0.058
0.333
1.286
0.313
-0.583
0.900
0.666
0.565
1.153
1.150
0.706
0.556
2.500
0.182
-0.812
-0.584
-0.004
0.773
0.790
-0.180
0.814
1.455
0.767
-0.250
0.632
0.957
0.713
0.667
0.257
0.944
-0.569
0.590
0.558
-1.333
-0.137
0.595
0.478
0.778
0.524
0.887
-0.355
0.564
0.979
1.046
1.129
-0.536
1.571
1.028
0.732
0.978
0.637
-1.083
0.857
-0.619
-0.458
0.152
0.800
0.275
0.487
1.429
0.315
0.750
0.500
-0.574
0.853
0.345
2.167
-0.500
0.505
0.687
0.024
0.658
-0.875
-1.253
0.358
0.676
1.000
0.955
0.420
3.667
0.333
1.333
0.929
0.317
0.515
1.030
0.902
0.333
1.062
-0.167
-0.097
0.458
0.497
-0.857
0.750
-0.664
0.645
0.176
0.683
0.542
0.500
1.400
0.927
0.976
0.284
0.480
-0.284
-1.250
0.333
0.896
0.607
0.400
0.389
-0.259
0.676
1.139
0.962
1.231
-0.631
1.800
0.741
0.934
0.533
3.500
0.519
1.308
0.800
0.488
-0.190
-1.562
0.143
0.917
0.673
-0.977
1.098
-0.359
-1.617
1.211
1.091
0.446
-0.196
3.000
0.398
-1.071
0.773
1.016
0.202
0.775
0.625
1.015
-0.731
0.572
1.125
0.500
0.880
1.235
0.450
1.000
0.893
-0.933
0.615
-0.351
-0.148
1.250
0.000
0.720
0.025
0.750
1.125
0.493
-0.875
0.477
0.698
1.005
0.424
1.057
0.405
0.728
1.000
-1.500
-0.348
0.519
1.500
-0.250
0.724
0.845
0.515
1.467
-0.725
0.710
-0.361
0.845
0.154
0.140
0.600
0.025
0.376
0.889
1.027
0.625
0.782
-0.306
0.773
0.998
0.945
-0.564
3.312
0.025
1.162
-0.161
0.231
0.981
-0.594
0.875
1.833
0.607
-0.125
0.580
1.190
0.000
0.173
0.503
-0.778
-0.412
-0.889
0.152
-0.666
0.503
1.031
0.193
0.882
0.833
0.904
0.841
-0.674
-0.952
0.356
-0.590
0.698
0.610
0.708
-0.799
0.096
0.377
-0.471
1.100
1.067
-0.800
0.038
0.811
-0.375
-0.648
0.450
-0.476
0.391
-0.333
-0.001
0.050
1.144
0.467
0.750
0.868
0.587
1.400
-2.500
-0.008
0.829
0.750
-0.404
0.606
0.799
0.913
0.571
0.405
0.000
0.241
-0.043
0.059
0.216
-0.263
0.041
0.000
0.519
0.004
1.115
0.646
-2.556
0.614
0.900
0.310
0.402
0.167
0.362
0.841
-0.059
1.500
-0.912
0.885
0.465
-0.308
1.657
1.011
1.500
2.133
-0.167
0.111
1.082
0.603
0.317
0.228
0.852
1.250
0.890
0.029
0.491
0.250
1.410
0.500
0.983
0.438
0.119
0.000
1.152
-0.155
-0.391
0.048
-0.050
0.771
0.320
0.646
0.679
0.000
0.795
0.988
0.489
-0.104
0.485
0.415
0.788
0.567
-0.971
0.338
1.000
0.299
0.870
0.587
1.044
-0.140
0.875
0.702
0.433
0.383
1.639
0.438
0.020
0.675
0.713
0.419
0.743
0.476
2.200
0.657
-2.167
0.764
0.567
-0.438
0.278
-0.387
0.633
0.829
0.419
0.706
-0.424
0.804
-0.359
0.672
-0.148
2.111
1.500
0.381
0.855
0.011
0.964
0.750
-0.259
-0.500
0.096
1.162
0.990
0.733
-0.583
-2.250
0.915
-0.073
0.872
0.524
-0.875
0.307
0.667
0.814
-0.839
1.500
-0.508
0.630
1.111
0.448
2.222
0.748
1.082
0.420
0.882
-0.041
0.526
-0.438
-0.258
0.615
-0.044
0.731
1.214
0.683
1.212
1.667
-2.727
0.713
0.564
0.878
0.707
-0.727
0.381
0.704
1.333
0.150
0.811
-0.470
0.709
0.743
0.506
0.618
0.138
-0.083
0.633
0.833
-1.429
0.764
0.537
1.143
-0.286
1.111
0.789
0.766
0.605
0.699
-0.109
1.750
0.595
0.735
0.243
0.286
0.447
0.505
0.051
-0.600
0.606
-0.832
0.936
0.526
0.097
0.543
-1.000
0.843
-0.364
1.010
0.412
0.555
-0.080
0.748
0.759
-0.443
0.730
0.850
-0.006
1.444
-0.769
4.000
0.333
0.383
0.316
-0.043
1.341
0.182
-0.170
0.181
0.762
0.320
-0.401
1.180
0.556
1.448
0.531
0.805
0.875
0.367
0.766
-0.233
1.350
0.750
0.553
0.088
1.395
-0.021
0.343
-0.823
0.510
1.500
0.562
0.620
0.618
0.313
1.367
0.353
1.046
-0.134
1.400
0.705
0.251
0.837
-0.111
0.748
1.576
1.524
0.000
0.564
0.459
-0.066
0.539
-0.272
1.179
1.667
0.424
1.083
0.783
1.307
-1.022
-0.367
0.339
0.066
0.648
0.333
-0.143
-0.127
1.014
0.647
0.811
-0.571
0.629
0.775
1.087
0.344
-0.255
0.675
0.702
0.534
-1.455
0.275
0.121
0.940
1.000
1.048
-0.098
0.083
1.750
0.469
0.375
1.200
2.750
0.242
0.252
1.138
0.404
0.777
0.669
-0.697
0.862
0.625
0.087
-0.125
1.500
0.830
0.762
0.639
0.669
0.838
0.644
0.406
2.000
0.150
1.250
1.085
0.078
-0.009
0.881
0.431
-0.725
0.193
0.289
-1.278
-0.784
-0.600
0.468
1.000
0.932
0.593
0.667
1.149
-0.115
0.838
1.038
0.143
1.050
0.657
1.182
1.500
0.186
1.003
0.464
-1.250
0.586
0.917
1.152
0.399
0.752
-0.202
0.843
1.027
1.667
0.121
0.966
0.761
-0.945
-0.413
0.881
0.627
0.599
0.522
1.071
-0.493
1.600
1.333
0.105
0.948
1.001
-0.317
1.083
0.687
0.890
1.094
-0.552
-0.282
0.891
-0.604
0.346
0.367
1.091
-0.190
-2.042
0.950
-0.434
0.874
0.528
0.079
0.717
1.338
0.746
0.748
0.750
-0.222
-0.786
0.652
0.476
-0.654
-0.111
1.266
-0.728
0.305
-1.444
0.855
0.810
0.429
0.810
1.005
0.154
-1.109
-0.333
0.286
-0.345
0.311
1.100
-0.063
0.408
-0.818
0.943
-2.316
0.600
0.950
0.667
1.143
-0.650
0.035
1.200
0.731
-0.583
0.527
-0.286
2.250
-1.783
0.931
0.302
1.025
1.143
0.686
0.641
1.088
-0.791
0.534
0.974
0.760
0.631
0.967
1.821
0.631
1.096
0.285
0.981
0.833
0.312
0.584
-0.717
0.558
0.681
0.647
-1.067
0.556
0.867
0.695
0.533
0.779
1.121
0.308
-0.122
0.000
1.100
0.000
1.242
0.938
0.439
5.000
0.374
1.025
0.462
0.364
0.402
0.485
0.333
-0.825
0.518
0.571
0.889
0.696
0.000
1.323
0.700
0.918
1.000
0.593
0.587
0.929
0.562
-0.568
0.190
-1.143
1.167
0.211
0.550
0.500
-0.080
1.162
-0.206
0.799
-1.030
1.340
0.346
0.725
-0.564
0.569
0.766
-1.333
-0.274
0.855
0.889
-0.004
0.782
-1.238
1.500
-0.058
0.643
0.794
0.200
-0.571
0.889
-0.014
0.667
0.591
0.023
0.383
-0.530
0.626
0.071
0.950
0.250
0.829
0.667
-0.700
1.024
0.450
0.278
0.214
-0.193
0.333
0.790
-0.133
2.000
-0.551
0.681
0.000
-0.286
0.692
-0.583
0.405
0.811
0.788
-0.122
0.540
0.769
0.708
0.632
0.917
0.278
-0.857
0.717
0.484
0.933
0.567
-0.762
-0.241
0.400
0.750
-0.669
1.593
0.929
0.812
0.984
-0.039
0.667
-0.500
1.019
-0.969
0.463
0.528
-0.148
0.724
-0.299
-0.557
0.681
-0.253
0.020
1.044
0.596
-0.009
0.742
0.029
0.864
0.340
0.642
-0.011
1.095
1.001
0.591
-0.069
0.143
-0.569
-0.286
0.458
1.067
0.256
1.000
1.494
-0.278
0.653
-0.375
0.582
0.740
0.497
-0.286
0.570
0.428
0.300
1.001
0.719
1.044
0.623
-0.055
0.495
0.915
-0.250
1.431
-1.783
2.750
-0.611
0.811
1.235
0.333
0.366
-0.771
0.578
0.469
0.500
1.111
0.742
-1.000
0.152
0.628
0.362
0.876
0.525
-0.578
0.379
-0.722
-0.717
6.000
1.550
-0.111
0.449
-0.466
4.000
1.211
-3.462
-1.111
-0.442
0.219
0.315
0.363
0.315
0.531
1.727
0.839
0.679
0.071
0.542
1.061
1.111
0.476
1.615
-0.840
-0.125
0.836
0.171
0.601
-0.419
3.000
0.592
1.000
0.186
-0.194
-0.248
0.303
0.462
0.947
0.708
0.600
1.056
0.563
0.260
5.667
0.173
0.192
0.477
0.500
1.583
1.046
1.000
0.002
1.445
1.125
0.032
-0.604
-0.714
0.417
0.500
0.383
0.680
-0.293
0.182
-0.403
1.151
0.166
-0.005
0.625
-0.619
1.429
2.400
0.648
-0.115
0.442
-1.273
1.667
1.067
0.657
2.667
0.626
-0.076
0.707
-0.440
0.861
0.642
0.964
-1.286
0.741
0.457
0.385
-0.251
0.812
0.282
0.118
0.000
0.721
5.048
0.559
0.530
0.036
0.662
-0.286
-0.415
0.406
0.070
0.469
0.743
1.171
-0.277
0.585
0.844
0.129
0.658
0.500
-0.652
0.577
0.959
0.659
0.011
1.385
-0.085
-1.132
0.133
0.247
0.654
-0.213
0.811
0.591
-1.331
0.169
0.021
0.262
0.248
0.300
0.772
0.891
-0.323
0.782
0.921
0.821
0.879
0.429
0.569
-0.606
0.402
1.167
0.462
0.550
-0.590
0.692
2.333
0.956
-0.908
-0.175
0.924
0.552
1.048
0.993
-0.572
1.292
1.400
0.746
0.355
0.962
0.683
-0.487
0.569
-0.833
0.125
0.541
1.067
0.424
-1.125
1.040
0.179
-0.490
0.841
4.667
-0.008
-0.709
0.861
0.298
0.900
1.471
0.600
0.661
-0.167
-0.190
0.951
0.327
0.875
0.203
-0.037
-0.491
0.516
0.051
0.858
0.733
-0.364
-0.605
0.744
0.706
0.481
0.642
-1.418
0.367
0.079
0.922
0.119
1.327
0.220
0.824
0.659
-0.176
-1.077
0.049
1.120
1.267
-1.222
-0.573
0.652
0.643
-1.462
-0.165
3.750
-0.621
0.347
0.767
-0.677
0.476
0.250
0.000
0.857
0.622
0.765
-0.486
0.900
0.473
0.240
0.431
0.489
0.063
1.032
2.800
0.614
1.231
1.000
-1.273
0.250
0.222
0.813
0.567
1.009
5.000
0.728
0.583
-0.147
0.867
0.412
0.928
0.501
0.520
0.601
0.586
-0.346
1.138
0.952
0.375
-0.753
0.700
0.070
0.939
0.625
0.250
0.623
0.567
-0.028
0.396
0.629
0.780
0.656
5.000
1.254
0.461
0.991
1.500
0.494
0.490
0.550
-0.057
0.648
0.573
1.140
0.232
-0.661
0.487
1.667
0.000
0.172
0.999
0.635
-0.073
0.733
1.667
-2.000
0.002
-0.166
0.863
0.639
1.161
-0.234
1.025
-0.352
1.005
1.071
0.193
0.971
-0.198
0.385
-1.143
2.875
-1.139
0.720
0.887
-0.310
-1.112
0.243
0.607
0.974
0.783
0.854
0.500
-0.074
1.330
0.837
1.008
1.000
1.000
0.773
0.382
-0.211
0.053
1.060
0.354
1.275
0.751
1.000
0.309
0.643
0.469
0.691
0.933
0.916
0.000
0.833
0.791
0.000
0.333
1.000
1.347
0.469
0.506
-0.476
0.859
-0.240
0.389
1.048
1.042
0.595
0.625
0.822
1.098
-0.288
-0.587
0.951
-0.284
0.600
1.127
-0.887
0.399
0.982
0.593
1.424
0.286
1.188
0.800
0.758
-0.393
0.557
0.974
0.309
-0.231
0.297
-0.304
1.113
1.062
0.376
2.000
0.468
0.704
0.333
0.259
1.021
-0.338
0.657
-0.299
0.996
0.038
0.422
-0.520
0.791
0.441
1.251
-0.643
-0.893
-0.256
0.707
-0.685
-0.336
-1.333
0.303
0.147
-0.433
-0.562
-0.587
0.397
-0.024
0.695
0.787
0.756
0.857
0.205
-0.929
0.571
0.651
-0.928
0.535
1.217
1.142
0.667
0.956
0.408
1.269
-0.200
1.393
-0.875
-0.177
0.441
0.911
0.183
1.313
0.663
0.029
0.865
0.796
0.301
0.724
0.950
0.728
0.182
2.250
-1.328
8.000
0.484
0.231
2.333
0.977
0.732
0.238
4.429
1.000
1.200
0.709
0.601
0.661
0.167
0.829
0.535
0.343
0.742
0.467
0.762
0.533
0.000
1.333
0.519
-0.800
0.000
0.812
0.894
0.179
-1.125
0.717
0.258
1.533
0.734
0.561
-0.625
-1.333
-0.169
-0.686
0.600
0.842
1.172
0.359
0.072
0.103
0.765
-0.156
1.444
0.000
0.954
0.748
1.286
0.378
0.334
-0.250
1.045
-2.500
1.500
0.518
-0.493
0.967
0.833
0.868
0.695
1.623
-0.531
1.176
-0.705
2.500
0.204
0.333
0.127
-0.204
0.355
0.948
0.028
0.323
-0.288
0.522
0.000
0.620
0.483
0.546
0.540
0.000
0.044
1.032
0.600
-0.624
0.454
0.501
1.667
0.077
0.062
0.905
0.951
0.197
0.938
0.916
-0.130
0.999
0.791
0.544
-0.778
0.705
0.743
0.521
0.887
-2.600
0.266
0.710
0.292
0.617
-0.304
0.389
1.017
0.382
1.343
1.750
-0.778
0.979
0.688
-0.733
0.558
0.490
0.545
-0.402
0.918
-0.557
-0.583
0.281
-0.616
0.085
0.340
0.539
1.417
0.656
0.552
0.188
0.507
0.691
1.205
0.838
0.516
-0.379
0.461
-0.143
0.689
0.641
0.846
1.000
1.589
3.000
0.712
-0.279
0.714
0.914
0.756
0.000
1.043
0.667
0.884
0.608
0.730
0.500
2.100
-0.273
-0.524
1.082
0.699
-0.423
0.542
1.058
-0.859
0.001
-0.986
-0.303
-0.167
0.545
0.566
0.174
0.000
-0.352
0.417
-0.591
0.373
0.787
0.948
2.000
-0.236
1.093
0.667
-1.109
-0.633
0.515
-0.625
0.490
0.018
1.320
0.355
2.000
0.936
-0.583
0.365
0.691
0.042
0.016
0.717
2.625
0.503
0.366
0.210
0.750
-0.037
0.929
-0.444
0.050
-0.461
1.090
0.567
1.565
0.585
0.367
0.683
0.727
0.929
0.669
1.080
-0.667
0.650
1.667
0.836
0.440
-0.525
3.000
1.136
0.912
0.556
0.946
0.299
0.985
1.375
0.721
2.500
0.267
-0.581
0.000
-0.515
-0.561
1.066
0.716
1.333
0.371
0.219
-0.616
-0.304
0.950
0.200
1.064
-0.148
1.109
0.974
0.595
1.000
-0.245
0.588
0.047
0.000
1.121
0.981
1.014
1.636
-0.263
0.771
0.422
0.477
2.250
0.693
0.250
1.000
0.720
-0.730
3.000
0.750
0.429
-0.583
1.083
0.319
0.423
1.550
-0.493
0.567
-0.200
0.782
2.500
0.223
1.400
0.268
1.325
-0.133
-0.506
-0.619
0.200
-0.390
-0.073
-0.616
2.833
1.227
1.571
0.409
0.167
1.407
0.598
0.211
1.032
0.162
0.653
-0.448
0.269
0.271
-0.373
1.150
0.578
0.800
0.396
0.341
0.500
0.319
0.750
0.567
-0.929
0.991
-0.167
-1.000
0.930
0.438
-0.563
-0.243
0.587
0.284
1.167
0.182
-0.556
0.720
0.410
0.856
0.692
0.871
-1.389
0.974
0.597
0.595
0.634
-0.619
5.000
0.169
0.946
1.667
0.549
0.380
1.047
0.420
0.969
0.653
0.664
0.357
0.421
-0.087
0.397
0.669
-0.377
0.436
0.795
1.104
-0.328
1.110
0.567
0.005
0.304
0.530
-0.862
-0.997
0.227
0.592
1.273
-0.119
-0.167
1.397
0.979
0.682
0.743
0.038
0.982
-0.022
-0.570
1.625
1.356
1.185
0.970
0.900
0.171
0.433
0.882
-0.679
-0.548
0.683
0.833
0.618
-0.379
0.000
0.316
1.733
0.769
-0.511
1.364
0.085
0.104
0.674
-0.452
2.000
0.725
0.724
-0.125
0.750
2.850
-0.167
0.598
1.351
0.232
0.375
0.206
0.658
0.763
0.788
0.211
-0.206
1.153
0.939
1.714
0.603
1.667
0.580
0.000
0.409
1.031
-4.214
-0.425
0.708
-0.238
1.186
-0.857
0.990
-0.450
0.099
0.825
0.210
0.677
0.472
0.693
0.916
0.495
0.791
-1.000
-0.314
1.061
1.244
-0.031
-1.353
0.539
-0.675
0.359
0.209
0.019
0.653
0.984
0.875
0.632
0.684
-0.245
0.708
0.522
0.129
1.000
0.646
0.600
-0.226
0.579
0.875
-1.000
-0.128
0.900
0.000
0.607
1.008
0.727
0.750
0.185
1.197
0.104
0.419
1.333
0.521
0.347
3.500
0.614
0.571
1.556
0.009
0.568
0.029
0.423
-0.421
-0.315
0.510
-0.200
-0.603
0.734
0.107
0.880
-0.545
0.750
-0.419
0.061
0.444
0.114
1.118
0.050
0.781
0.099
0.700
-0.270
0.459
0.477
0.834
0.156
-0.276
0.604
-0.583
0.589
0.265
0.806
1.014
0.188
0.622
0.562
1.127
1.136
0.997
-0.226
-1.467
1.051
0.496
0.317
0.593
0.024
0.541
0.862
0.333
1.281
0.636
1.370
-0.159
0.174
0.667
0.812
0.524
1.083
-0.435
-0.539
-0.133
0.531
-0.363
0.125
1.119
-0.143
-0.885
-7.857
0.534
0.255
-0.143
0.495
0.381
0.197
0.664
0.567
0.660
0.385
-0.626
-1.357
0.308
0.930
0.701
1.005
0.400
0.133
0.893
0.217
0.566
-1.929
-0.571
-0.218
0.809
0.027
-1.263
-1.022
0.108
-1.533
0.311
0.284
1.667
0.385
-0.100
-1.023
0.480
1.000
0.964
0.661
-0.073
0.554
0.452
0.886
-0.250
0.089
0.634
0.562
-1.000
0.936
-0.080
-0.530
-1.167
0.312
0.633
1.067
0.831
0.710
2.000
0.000
0.844
-0.147
0.195
0.635
2.971
0.973
-0.484
-0.167
0.497
0.989
0.746
-0.733
0.454
-0.390
0.000
0.865
1.002
0.145
1.200
-0.124
0.857
0.280
0.548
0.748
0.375
0.640
1.329
-0.973
0.714
-0.266
-1.000
1.016
1.206
-0.133
1.104
0.819
-0.441
-0.062
0.796
-1.286
0.794
0.893
-0.043
0.440
0.875
-0.036
0.915
0.834
-0.217
0.300
0.694
0.834
0.056
1.157
-0.331
0.184
-1.500
0.941
0.812
1.222
-0.056
-0.745
0.066
0.720
0.333
0.409
1.667
1.333
1.000
-0.060
2.333
0.868
0.566
0.442
-0.664
0.000
0.944
0.479
-0.017
0.914
0.875
1.239
0.403
2.500
1.176
0.479
0.637
1.000
0.722
0.200
3.000
0.467
0.775
0.674
-0.439
0.554
0.789
-0.333
-0.688
1.667
1.037
-0.803
1.000
0.359
-0.536
0.408
0.556
0.092
0.133
0.925
0.841
0.765
1.197
0.130
0.286
0.567
0.397
0.500
1.381
-0.579
0.827
1.253
1.570
0.727
-0.544
0.143
1.051
-0.786
0.000
0.644
1.625
0.736
1.000
0.296
0.000
0.545
1.769
0.908
-0.381
0.206
-0.133
0.561
-1.471
-1.188
0.535
0.600
0.045
-0.273
1.299
0.333
2.200
-0.382
-0.286
1.200
0.400
0.823
0.500
-0.250
0.362
0.750
0.829
-0.073
2.100
-1.686
-0.700
-2.500
0.224
0.757
0.500
1.324
0.991
0.096
0.702
0.521
1.311
-0.409
-0.151
0.432
0.438
0.259
1.667
0.852
-0.655
-0.877
-0.193
-0.174
1.012
-0.738
0.114
-1.714
0.200
0.889
-0.333
0.775
0.419
1.084
0.389
-0.122
1.137
0.909
0.938
1.000
0.670
1.575
0.402
1.254
0.291
0.451
-2.333
0.885
0.556
0.917
-1.176
0.695
0.730
0.667
0.634
1.333
-0.924
1.164
-0.678
0.612
-0.574
0.628
-0.595
0.385
0.464
0.625
0.188
-0.050
-0.619
-0.218
-0.167
0.167
0.027
0.250
-0.323
0.908
-1.200
0.750
0.555
0.984
-0.633
0.625
0.051
0.954
1.250
0.408
0.803
-0.905
0.880
1.000
-0.281
-0.596
0.585
-0.105
0.663
-0.015
0.570
0.943
0.170
0.516
0.751
0.196
0.754
0.708
0.781
0.588
0.833
0.639
0.736
0.910
0.650
-0.234
2.167
-0.286
1.107
0.382
0.798
0.974
0.149
-0.411
0.700
0.527
2.667
-0.677
0.954
0.986
0.722
0.000
0.417
0.901
10.778
0.600
1.027
0.608
0.796
-0.083
0.647
1.166
0.190
0.792
-0.095
1.159
1.361
0.426
0.333
1.625
0.750
-0.167
0.376
0.639
0.550
0.976
0.180
-0.641
1.330
0.720
0.840
0.318
0.475
0.700
1.792
0.455
0.838
0.667
-1.167
1.200
0.633
0.253
0.700
1.286
0.544
0.714
0.518
0.654
0.870
0.152
0.642
0.575
2.206
1.800
1.011
1.318
1.254
-1.636
-2.600
1.144
0.181
0.764
-0.990
0.596
1.023
0.500
0.257
-1.134
0.147
1.200
0.173
1.091
0.865
0.181
-0.146
0.739
-0.484
0.543
-0.833
0.623
1.173
0.725
0.903
-0.287
-1.500
0.702
-0.062
1.050
-0.026
14.000
-0.423
0.294
0.611
1.267
1.067
-0.281
1.350
0.839
1.600
0.320
-0.333
0.290
1.125
0.692
0.143
0.672
0.723
0.118
1.238
-0.482
-0.028
-1.944
-0.724
0.389
0.804
-0.630
-0.021
-0.974
0.179
0.132
0.697
0.593
-0.100
0.217
-0.036
0.650
1.456
0.910
0.680
0.684
0.328
0.502
2.167
1.241
-0.718
0.667
-0.119
-0.581
1.400
-2.308
1.299
1.167
-0.679
0.059
0.383
-0.633
0.143
1.615
0.375
0.008
6.250
0.945
0.200
0.967
0.776
-0.323
0.396
0.768
-0.675
0.638
1.111
0.942
0.600
-0.143
-0.017
-1.944
0.781
0.719
1.200
2.667
0.611
0.384
-1.500
-0.476
0.487
-0.530
1.500
0.960
0.167
0.440
0.417
0.546
1.053
-0.665
0.465
0.600
0.188
-0.118
0.967
-0.867
1.000
-0.250
1.111
0.717
1.209
0.431
1.630
1.122
-0.005
0.938
-1.533
0.331
0.472
0.775
0.600
0.592
0.647
0.880
0.669
0.405
0.483
0.700
0.485
0.660
0.671
1.111
-0.667
-0.682
-0.029
0.681
1.500
1.333
-0.792
1.013
1.000
-0.667
0.311
1.000
-0.542
-0.892
1.406
-0.976
0.217
-0.435
0.691
0.974
1.000
1.167
0.714
1.193
0.068
0.633
0.763
-0.143
-0.583
0.669
-0.224
0.736
0.064
-0.733
-0.222
3.500
1.435
-0.782
0.510
0.530
1.000
0.475
-0.143
-0.298
0.412
-0.040
-1.177
0.374
-0.731
0.049
0.557
-0.123
1.037
0.321
0.950
0.200
0.545
0.338
0.125
0.720
0.233
0.294
1.011
0.469
1.144
1.100
0.477
7.000
-0.143
0.944
0.333
0.854
1.141
1.875
0.082
0.361
1.222
0.711
-0.121
0.917
-0.810
0.550
-0.165
-0.397
1.400
-0.037
0.691
0.286
0.945
0.576
0.459
0.365
-0.564
0.786
0.111
1.667
-0.500
-0.296
-0.469
0.687
1.269
0.444
0.935
0.605
-1.159
0.889
0.556
0.679
1.175
0.194
2.000
0.621
1.100
0.589
0.682
1.412
1.062
-0.513
0.305
-0.562
-1.303
0.941
0.858
-0.829
0.219
0.211
1.036
0.382
0.497
1.000
0.697
-0.456
1.088
0.572
0.731
0.834
0.388
0.083
-0.500
0.321
0.482
1.814
-0.562
0.730
0.331
0.467
-0.623
1.333
-0.028
2.875
1.833
0.560
0.378
0.776
0.760
3.000
0.684
0.600
-0.386
-0.259
0.751
0.957
3.000
-0.143
0.109
0.593
0.893
0.737
-0.817
0.384
0.668
3.333
1.067
0.793
0.742
1.669
-0.538
-0.808
-0.230
0.670
1.183
0.983
0.574
0.182
-0.650
0.333
1.330
-0.435
-0.337
0.400
-0.320
0.223
0.318
-0.167
1.089
0.028
0.950
0.728
0.400
0.455
0.246
0.483
0.589
0.205
-0.619
0.597
0.069
-0.522
0.654
-0.056
0.757
0.707
0.901
0.372
0.471
0.605
-0.176
1.061
0.000
-0.038
0.549
1.037
-0.653
0.493
-0.233
0.574
0.609
0.667
-0.027
1.014
0.305
-0.397
0.449
0.843
0.974
-0.208
1.202
0.624
0.000
-0.364
1.125
-0.197
1.020
0.167
0.937
0.516
1.333
0.756
-0.146
-0.460
0.463
-0.106
1.058
0.269
0.433
0.618
0.581
0.147
-0.595
-0.420
0.486
-2.543
0.886
0.257
-0.972
4.500
0.568
1.044
-0.619
0.573
1.143
0.176
0.502
-0.143
4.000
-0.207
0.667
0.489
-0.295
0.000
0.000
0.080
0.693
-0.492
0.457
1.028
-0.167
0.548
0.055
0.762
1.333
1.005
0.684
1.569
0.668
-0.917
0.980
0.768
0.320
-0.344
1.415
0.627
0.764
-0.800
-0.200
0.227
-0.091
0.333
0.938
0.000
1.149
0.439
0.642
0.857
0.339
0.030
0.186
0.461
-0.103
0.655
1.092
-0.354
0.000
0.541
-0.400
1.100
-1.000
1.267
1.145
0.240
0.643
0.468
-0.355
0.400
2.000
0.344
-1.217
0.382
0.750
0.421
1.019
1.011
1.316
1.467
0.341
7.833
0.051
0.869
-0.796
0.333
0.446
1.182
0.739
0.777
1.600
1.041
0.119
0.778
0.793
0.912
-0.222
1.273
0.574
0.979
-0.405
0.771
1.266
1.200
0.600
-0.490
0.505
-1.500
0.600
-3.455
0.971
-0.476
0.130
1.005
0.167
1.000
0.936
0.359
2.000
-0.083
0.542
0.292
-0.034
0.729
0.773
-5.600
0.411
0.929
0.461
0.000
0.667
1.279
-0.343
0.000
0.979
-0.119
-0.579
-0.689
0.928
-0.307
0.614
0.504
1.615
0.507
-0.296
0.291
1.204
-0.729
0.713
1.166
0.982
0.044
1.633
0.519
-0.033
0.400
-0.724
0.675
-0.610
0.082
0.939
0.842
0.862
0.442
0.157
1.029
0.474
0.755
0.000
0.394
0.420
-0.020
0.312
-0.833
1.010
0.728
0.220
0.797
-0.583
0.824
0.212
0.110
0.380
0.800
0.143
0.403
0.948
0.588
0.889
0.320
0.612
0.882
0.959
0.486
1.048
0.194
0.579
0.553
0.292
0.630
-0.204
0.514
0.616
0.048
0.760
-0.498
-0.929
0.663
0.555
-3.556
0.961
-0.125
0.765
0.833
1.197
-0.315
0.723
1.258
1.833
-0.038
0.486
0.940
1.000
0.799
0.840
0.664
-0.690
0.222
0.978
-0.367
-1.760
-0.504
-0.857
1.000
0.222
0.390
0.160
-0.368
-0.753
0.783
1.200
-0.571
0.563
0.637
0.280
-0.708
0.311
3.750
0.443
0.695
1.131
0.359
0.540
0.443
-0.182
0.609
-0.222
0.856
0.490
0.864
-0.262
-0.819
0.933
1.167
0.637
0.152
-1.275
-0.047
0.783
1.500
0.539
-0.377
0.357
-0.296
-0.731
-0.111
0.968
0.894
0.643
1.455
0.165
0.792
1.750
0.667
0.900
-0.290
-0.619
0.714
0.353
-0.321
0.500
0.732
0.739
0.500
0.268
0.538
0.243
0.909
-0.899
-0.214
0.257
0.337
0.960
0.930
0.944
1.412
1.000
0.785
0.439
0.854
-0.100
1.238
0.708
1.385
0.113
0.722
0.681
0.814
0.301
0.485
1.625
0.298
-2.167
0.017
0.438
0.786
0.218
0.001
-0.577
0.432
2.250
-0.167
0.816
0.752
0.333
1.143
0.075
0.854
0.691
0.476
0.394
-0.619
-0.333
2.200
0.497
-0.369
0.750
-1.497
1.050
-0.111
1.107
0.715
0.294
0.634
-0.301
-1.784
0.746
0.762
0.867
1.909
0.181
0.795
0.567
0.389
-0.667
1.376
0.655
1.075
0.630
0.700
0.979
-0.093
0.863
0.690
0.309
0.738
-1.800
0.327
-0.303
-0.221
-0.875
-0.583
0.750
0.908
0.133
-0.702
-1.500
-1.031
0.714
0.074
0.336
-0.208
-0.207
0.714
0.266
-0.059
0.548
-0.203
0.737
0.638
0.533
1.073
0.571
0.862
0.970
0.130
0.671
0.386
0.742
1.167
0.225
-0.406
0.696
0.494
0.913
0.781
0.700
0.720
1.042
0.989
0.500
0.940
0.287
2.000
0.900
0.878
0.676
0.948
0.471
0.190
0.291
0.258
0.442
1.237
0.918
1.000
0.306
1.229
0.986
0.695
-0.329
-0.141
0.494
-0.644
1.200
0.250
0.375
0.676
0.860
1.267
0.000
-0.128
0.833
0.802
1.625
-0.602
1.183
-0.926
0.978
-0.285
-0.523
0.542
0.657
0.546
0.894
0.835
0.097
0.270
0.589
0.300
1.009
-0.197
0.889
0.874
0.522
0.846
0.618
0.673
-0.619
0.325
0.179
0.169
0.220
1.000
0.156
0.800
-0.107
-1.375
-0.595
0.779
0.414
0.670
0.556
0.091
0.144
3.500
0.095
-0.780
0.500
1.032
-1.467
0.534
0.617
0.643
0.600
0.000
0.417
-0.699
0.308
1.333
0.123
0.399
0.282
0.967
0.780
1.170
0.383
0.857
0.446
0.638
0.279
1.000
-0.387
1.124
0.283
0.825
0.770
0.611
0.292
0.237
0.250
-0.460
0.191
1.043
0.355
1.005
0.684
0.927
0.305
0.385
0.756
3.083
-0.583
-0.071
1.156
0.499
-0.596
0.481
0.605
0.227
0.694
-1.293
-0.210
0.462
-0.017
0.586
-1.750
-1.176
0.000
0.225
-1.300
0.417
0.523
0.589
1.088
0.091
1.561
-0.075
0.334
0.753
-0.250
-0.205
1.214
1.363
1.100
-0.498
0.479
0.445
1.067
3.500
-0.141
0.255
0.575
0.256
-0.179
0.831
1.369
0.125
1.034
0.664
-0.964
0.286
-0.521
-1.004
1.181
-0.795
0.394
-0.100
1.045
0.729
1.044
1.332
-0.259
-1.108
0.622
1.256
-0.100
0.840
0.955
0.646
3.500
0.211
0.143
1.243
0.792
0.000
0.592
1.667
1.042
0.709
-0.188
1.112
-0.289
1.017
0.170
0.429
0.860
0.346
0.508
0.383
0.167
1.093
0.635
-0.700
0.587
1.173
1.071
0.521
0.315
-0.720
-0.297
1.037
0.483
0.485
2.333
-0.022
0.619
0.853
-0.456
-0.958
-1.250
-0.378
0.788
0.413
0.484
0.500
0.889
0.794
0.646
-0.607
0.709
0.991
1.019
0.915
0.325
-0.648
0.905
-0.372
0.804
0.153
0.900
1.267
1.222
0.806
-0.076
0.923
0.716
0.498
0.724
-0.450
1.048
0.357
-0.445
0.000
-2.500
0.654
0.500
1.113
-2.000
1.083
0.748
-0.699
-0.500
0.596
0.866
0.830
0.803
-0.081
1.048
1.667
-0.007
0.537
-0.851
0.673
0.580
-0.173
-0.212
-0.698
0.500
1.051
0.924
2.000
0.446
-0.200
0.878
0.731
0.350
0.467
2.732
-0.546
0.350
1.088
-0.433
0.378
-0.930
0.958
-0.143
-0.728
0.760
0.234
1.037
1.667
-1.467
0.627
1.180
0.861
0.944
-0.143
1.385
0.823
0.499
2.000
0.067
-0.129
-0.143
0.091
0.798
0.000
-0.128
-0.543
0.622
0.640
-3.286
0.092
0.927
0.449
0.000
0.000
1.250
0.188
-0.201
0.967
0.691
0.761
0.871
0.587
-1.796
1.217
1.283
0.218
-0.855
0.016
0.839
3.000
0.614
1.667
0.305
0.333
0.107
2.000
1.250
0.558
0.486
0.432
-0.639
-0.117
0.307
0.698
0.441
0.667
0.491
0.367
0.740
0.663
-0.496
0.824
1.833
0.832
-0.784
0.788
-0.500
0.072
0.734
-0.281
1.179
0.610
0.874
0.500
0.393
-0.930
1.057
0.496
0.945
0.444
0.356
0.471
0.502
0.380
0.517
-1.762
1.143
0.394
-0.030
0.000
0.332
1.400
-0.580
0.250
1.127
-0.500
0.500
-0.683
-0.056
0.393
1.714
1.222
-0.032
-0.151
-0.491
0.826
0.250
1.227
0.173
0.258
0.852
-1.067
0.667
0.922
1.197
-0.457
0.909
0.553
0.919
-0.492
0.937
0.580
0.506
0.460
0.010
0.035
0.767
1.000
-0.458
1.000
0.100
-0.200
0.848
0.986
-0.333
0.167
0.573
0.938
0.867
1.065
0.624
0.909
0.574
0.662
0.186
-0.255
0.867
-0.444
0.788
0.802
0.375
0.742
0.000
0.703
1.029
1.095
0.929
0.731
0.407
0.966
1.607
1.222
0.708
0.889
0.490
0.827
1.568
1.000
0.655
0.500
-0.536
0.792
1.069
0.325
0.785
0.719
-1.000
0.623
1.600
1.055
0.260
2.500
0.800
0.871
0.561
2.000
-0.373
-8.167
0.531
-1.116
0.391
0.607
-0.444
0.878
0.757
0.913
0.526
-0.283
1.200
0.500
0.531
0.752
1.000
0.500
0.099
-0.143
0.074
0.709
0.757
-0.333
0.148
0.841
0.450
0.031
0.353
0.250
0.605
0.336
0.562
-0.552
2.545
-0.494
0.536
1.017
-0.200
-0.420
0.267
0.773
0.588
0.250
0.121
0.199
1.222
-0.109
0.427
1.000
0.857
0.017
-0.601
1.097
0.551
0.401
-0.750
0.375
0.910
0.250
0.610
0.687
0.950
0.559
-0.239
2.250
0.656
0.961
-0.536
-0.683
0.687
0.966
0.000
-0.227
0.424
1.250
0.714
0.798
1.370
0.542
-0.550
0.929
0.750
0.673
1.333
0.444
-0.560
0.107
-0.349
2.274
0.776
1.149
-0.286
0.317
1.533
0.814
2.000
0.821
-0.818
-0.232
1.058
4.000
1.385
0.203
0.732
1.042
0.191
1.125
0.812
0.532
0.896
1.135
0.294
2.257
0.894
-0.444
1.875
0.702
-0.534
0.615
0.250
0.622
0.056
0.586
0.533
-0.117
0.896
0.446
1.250
1.000
-0.385
0.500
0.340
0.870
0.916
0.000
2.000
-0.679
0.531
0.635
-0.200
0.161
0.690
0.429
-0.467
0.589
0.423
0.490
0.333
0.690
0.699
0.525
-0.862
0.611
0.033
-0.096
0.690
1.202
1.121
-1.012
-2.444
0.975
0.205
0.700
0.300
1.094
-0.941
1.853
0.320
0.629
-0.750
0.484
0.792
-0.075
1.111
0.659
-0.679
-0.154
0.009
0.333
0.652
1.152
1.240
0.991
0.747
0.773
0.293
1.083
0.619
0.093
2.000
-0.216
0.343
0.750
0.986
1.254
-0.037
0.645
0.625
0.750
3.222
1.118
1.080
-0.103
0.780
1.076
0.641
-0.361
0.788
0.986
0.625
-2.371
0.430
0.314
-0.775
0.750
-0.851
0.667
0.294
0.939
1.094
0.937
0.733
0.143
-0.155
-0.276
0.420
0.835
0.443
0.554
1.088
1.167
0.926
0.658
1.000
0.333
1.206
0.370
0.741
1.323
0.452
0.117
0.381
-0.235
0.596
-0.286
1.031
-0.042
4.800
-1.764
0.476
0.957
1.035
0.893
-0.244
0.085
-0.842
0.950
2.250
0.665
1.119
0.537
0.911
0.500
0.487
0.686
1.126
-0.093
0.396
0.103
0.635
0.845
0.639
1.100
-0.667
-0.167
-1.286
0.296
0.702
-0.667
-0.457
0.040
-0.380
0.421
-0.321
0.721
1.211
1.150
1.007
0.632
0.750
-0.296
0.952
-0.143
0.876
1.000
0.358
-0.306
0.133
1.600
1.230
-3.600
-0.196
0.019
-0.444
0.464
0.650
1.490
0.995
-0.652
0.944
0.474
0.423
-0.690
-0.152
0.857
-0.021
0.850
0.190
1.128
0.475
0.833
1.179
0.387
1.271
1.636
0.694
0.576
-2.381
-0.290
0.843
0.690
0.030
1.185
-0.301
0.990
0.959
0.667
-0.038
0.407
0.211
0.793
0.000
-0.800
1.022
-0.683
-0.200
0.857
1.290
1.143
-0.154
0.395
1.210
-0.673
0.667
0.170
-0.510
0.406
-0.617
0.800
1.500
0.187
0.287
-1.462
0.121
-0.817
0.179
1.267
0.657
0.413
0.567
0.416
-0.143
1.000
0.479
1.133
-0.917
0.412
-0.310
1.346
1.114
0.881
1.400
0.590
1.160
0.277
0.500
1.143
1.308
0.531
0.302
1.302
-0.208
0.650
0.623
0.309
1.033
1.157
0.695
0.683
0.161
-0.158
0.268
0.612
-0.647
-2.300
0.667
-0.177
0.435
0.999
-0.139
0.655
1.136
0.143
0.121
-0.312
0.922
-0.550
1.000
1.061
0.057
0.705
1.040
0.503
0.375
-0.500
0.930
-0.313
-0.125
0.066
0.995
1.126
0.582
1.264
0.755
0.048
0.961
0.235
-0.036
0.991
2.214
0.000
-0.419
0.533
0.564
-1.209
0.422
-0.059
-0.242
0.264
0.133
1.000
1.143
1.115
0.549
4.000
1.766
1.180
-0.441
3.000
0.725
0.075
10.000
0.711
0.687
-0.442
1.208
-0.731
1.125
1.267
-0.002
-0.900
-0.500
1.020
-1.800
-2.000
1.000
1.209
0.000
0.710
1.132
0.949
0.255
-0.643
1.750
0.154
0.571
0.718
1.667
1.091
0.848
0.593
0.989
-0.197
0.651
1.063
0.848
0.815
0.841
-0.042
0.500
-0.117
-0.124
-0.631
0.529
1.333
0.448
0.716
0.948
0.644
-0.635
0.334
-0.833
1.000
0.722
-0.127
0.982
0.338
-0.428
-0.401
1.714
0.995
0.771
-0.833
0.010
0.525
0.667
-0.250
-0.286
0.371
0.576
-0.695
0.364
-0.163
0.775
0.615
0.950
0.466
1.111
0.402
0.553
0.711
1.086
0.201
0.679
0.407
0.848
0.157
-0.481
-0.078
1.375
1.291
0.566
1.167
-0.111
2.500
0.857
0.651
1.050
0.241
0.833
0.810
1.308
-0.083
0.608
0.960
0.519
-0.123
0.231
0.475
0.688
-0.046
0.580
0.410
1.000
0.905
0.389
0.000
0.011
0.925
0.838
0.800
-0.031
0.857
1.146
-0.222
0.629
1.347
1.833
0.458
1.176
1.097
-0.125
0.924
0.556
-0.284
0.455
0.643
0.935
0.356
0.639
-0.143
0.567
0.996
0.787
1.333
0.779
-0.169
-0.648
-0.124
0.801
0.511
1.333
0.896
0.333
-0.316
0.232
-0.068
-0.250
-0.271
0.906
0.688
-1.333
0.929
-0.519
0.739
-0.536
0.080
0.683
1.300
-0.578
-1.375
-0.264
0.380
0.046
-0.261
-2.000
0.147
-0.347
1.526
1.000
1.500
0.396
0.143
-0.361
-0.183
0.325
0.347
1.692
-0.536
-0.935
-0.145
-0.583
0.849
1.205
0.113
0.806
0.728
0.379
-0.839
-0.647
-1.200
-0.524
1.156
1.000
0.530
-0.125
-1.887
0.589
-0.727
-0.631
1.172
0.185
1.200
0.900
0.346
0.000
0.607
-0.324
0.769
0.717
1.325
0.777
0.984
0.029
0.341
0.533
0.348
1.061
0.964
-0.534
0.750
0.829
-0.139
0.912
0.856
0.207
-0.077
0.500
0.817
0.857
0.722
0.618
1.743
1.647
0.531
-0.175
0.848
0.688
-0.175
-0.654
-0.392
0.643
0.477
0.107
-0.020
0.821
0.508
0.853
-1.729
0.333
0.362
-0.133
0.400
0.399
0.419
0.559
1.167
0.164
1.086
0.859
0.778
0.632
1.000
0.412
0.755
0.549
0.406
-0.470
-0.211
-0.744
1.108
0.321
0.199
0.000
0.831
0.500
0.317
-0.508
0.454
0.434
0.932
2.500
0.753
0.197
0.708
0.267
0.609
0.485
0.532
0.557
0.549
0.494
0.593
-0.280
0.167
0.647
0.415
-0.286
0.757
-0.667
0.321
-0.500
0.598
0.583
1.917
0.000
-0.718
0.491
1.000
1.750
1.828
0.412
0.103
-0.180
0.911
1.333
0.335
0.438
0.167
0.000
0.643
0.846
1.429
1.079
0.099
-0.633
0.440
0.765
0.591
0.662
0.396
-1.245
1.333
0.376
-0.725
0.864
0.255
0.898
0.306
0.484
0.556
0.529
0.887
-1.000
0.538
0.909
1.167
-0.667
0.661
0.250
1.818
1.800
-0.368
1.250
0.362
0.167
0.586
-0.786
-0.332
0.346
0.464
0.278
-0.267
0.175
0.604
0.997
0.103
0.395
-0.328
0.620
-1.273
-0.250
-1.079
0.735
0.438
1.304
0.576
0.569
0.758
1.021
1.000
-0.569
-0.533
0.283
0.971
0.831
0.692
-0.103
-0.900
1.036
0.873
2.349
0.500
-0.050
-0.136
0.158
0.405
0.706
3.556
0.140
0.316
0.000
0.535
0.860
-2.500
-0.363
0.638
0.607
0.384
1.196
1.326
-0.011
0.707
6.000
0.786
0.294
0.550
0.702
0.733
-0.917
0.807
0.764
-0.432
0.276
0.143
1.506
-0.117
-0.404
4.500
0.853
1.250
1.030
1.125
1.524
0.584
1.083
0.388
0.601
0.500
-0.490
0.598
0.333
-0.388
-0.333
0.563
1.398
0.707
-0.699
0.020
0.362
0.394
-0.354
0.718
0.315
0.689
0.798
0.711
-0.450
0.720
0.684
-0.734
-0.291
0.797
1.013
1.167
0.340
0.363
0.354
-0.975
-1.023
0.624
0.016
0.466
0.600
1.250
1.087
0.603
0.761
-0.285
0.722
1.400
0.420
-0.167
0.450
1.286
-0.033
-1.467
0.295
-1.176
0.852
0.859
0.337
0.443
2.000
0.409
-1.000
1.500
0.203
1.000
0.462
-0.170
0.642
0.384
-0.333
0.487
-0.843
0.542
0.261
0.000
-1.273
0.529
1.667
0.472
1.095
0.903
1.351
0.293
0.478
0.063
0.806
-0.721
0.059
-0.833
-5.600
1.092
3.000
0.571
1.259
0.832
-0.190
1.241
0.133
0.818
-0.250
0.453
0.417
-0.593
-0.529
1.267
0.000
0.427
0.083
0.571
-0.092
0.145
-0.387
0.620
1.292
0.465
0.221
0.625
-1.235
-0.024
1.375
-0.448
-0.794
0.406
-1.055
0.220
0.454
0.499
1.300
0.155
0.511
0.908
0.104
-0.948
0.630
0.668
0.168
0.167
0.599
1.429
2.000
1.128
0.463
0.915
-1.865
-0.310
-0.439
0.168
0.500
0.333
0.732
0.470
0.000
0.333
0.696
0.248
1.108
1.700
1.363
-0.637
0.711
0.028
0.427
-0.451
0.048
0.889
0.469
1.129
0.491
0.062
0.495
0.500
0.333
1.020
-0.452
0.668
1.367
0.791
-0.286
0.592
-0.537
0.416
-0.219
0.566
1.100
-0.357
0.444
2.000
3.281
0.150
0.786
0.922
0.682
0.643
-1.294
1.400
0.595
0.333
0.709
0.790
0.246
-0.618
1.091
1.600
1.490
0.943
0.583
0.335
8.000
-0.317
0.476
3.000
-0.895
1.304
0.900
-0.542
0.020
1.231
0.000
0.803
0.215
0.864
0.753
0.652
1.207
0.730
0.370
-0.008
-1.094
0.590
1.400
1.214
-0.154
0.576
0.166
0.369
0.297
0.394
-0.603
0.191
0.227
0.651
-0.324
0.227
1.333
0.679
1.146
-0.409
0.748
-0.623
-0.500
1.209
1.005
-0.742
0.943
0.708
0.427
-1.058
-0.526
1.149
0.700
0.992
0.739
0.785
0.746
0.504
0.071
0.506
0.700
0.400
0.357
-0.077
-0.657
0.417
0.531
0.536
-0.556
1.457
1.000
0.454
0.000
1.036
0.689
2.167
-0.148
1.333
0.091
-0.325
0.959
0.800
1.170
0.167
1.333
0.631
1.325
0.833
-2.000
-0.181
0.481
0.560
-0.900
0.408
-0.352
1.185
0.050
0.336
-0.669
0.673
0.066
-0.335
0.520
2.000
-0.250
1.148
2.000
0.483
0.592
0.203
-0.170
0.993
-0.800
-1.667
0.886
1.500
0.330
0.100
0.722
0.414
0.472
0.627
1.500
-0.450
0.368
1.250
0.659
0.756
0.833
1.342
-0.643
0.975
-0.483
0.546
0.760
0.347
0.971
0.817
-0.643
0.541
0.450
0.000
0.269
-0.213
-0.312
0.952
0.533
0.196
0.458
0.812
0.936
0.925
-0.594
0.834
0.375
0.754
0.485
1.250
0.680
4.000
1.800
0.458
0.620
-0.875
0.606
0.919
1.038
0.375
0.703
0.121
-0.471
0.722
0.355
-0.494
3.750
-0.456
0.385
0.611
-0.591
1.258
-0.286
1.250
0.478
0.364
-0.006
-0.197
-0.038
0.543
1.375
0.449
0.426
1.533
0.810
0.651
0.079
-0.476
0.667
0.786
1.000
0.102
-0.821
1.003
1.200
1.102
0.856
0.058
0.149
0.938
0.722
0.635
0.775
0.680
1.250
0.818
0.271
0.632
-0.265
0.457
0.867
0.286
-0.231
0.065
-0.287
1.405
0.353
0.582
-0.567
0.576
0.677
-0.080
-0.539
0.699
0.429
1.000
0.940
0.992
0.667
1.500
0.114
-0.933
0.833
0.504
0.982
0.944
0.754
0.561
0.726
0.019
0.797
-0.060
0.700
-0.708
-0.458
0.720
0.494
-0.788
-0.019
0.000
0.453
-0.395
1.050
0.838
0.986
0.821
0.238
-0.886
0.591
0.429
0.982
0.678
0.685
-0.462
0.971
0.944
0.007
0.832
0.937
1.020
0.701
-0.218
0.482
3.333
0.100
0.578
0.914
-1.667
0.521
0.278
0.644
0.635
0.729
0.519
0.707
-0.487
-0.500
-0.429
5.000
0.607
0.875
0.848
0.276
-0.509
0.774
-0.261
-0.586
-1.083
0.481
0.500
0.222
0.513
0.986
0.327
0.333
0.791
1.633
0.468
1.307
1.464
0.447
0.357
-0.367
0.250
0.880
1.278
-0.701
0.898
0.749
1.243
1.071
-0.143
0.911
0.653
0.773
0.571
0.312
0.925
0.215
1.500
1.179
0.584
1.000
1.070
1.017
0.846
-1.167
1.703
-0.399
1.146
0.935
0.705
0.985
0.506
0.684
1.527
0.464
0.579
0.429
0.532
0.649
0.500
0.733
1.333
0.596
0.778
0.621
1.381
0.190
0.956
0.230
-0.034
0.246
0.807
-0.708
0.576
-0.524
0.205
0.700
0.169
0.000
-0.570
0.897
-0.128
0.433
1.132
1.875
-0.739
0.257
0.657
-0.200
2.300
0.190
2.250
1.096
0.316
0.747
0.547
-0.125
0.449
0.632
0.250
0.386
1.800
0.840
0.884
1.127
0.880
-0.245
-0.890
0.669
-0.050
0.647
1.025
0.695
-0.616
0.524
0.496
0.699
0.769
1.167
0.433
0.993
0.655
0.606
0.167
-0.290
0.608
0.622
0.311
0.709
0.180
1.490
-0.071
1.354
0.277
-1.467
-0.833
0.485
1.030
2.286
0.440
-0.228
-0.482
0.962
2.000
1.188
0.782
0.318
-0.286
0.158
0.247
0.805
0.333
0.690
0.612
1.192
1.400
-0.095
0.632
0.639
-0.172
-0.179
1.056
0.601
0.500
0.784
0.408
-0.510
-0.222
0.727
2.000
0.250
0.438
0.602
0.514
0.712
0.237
0.975
-0.226
0.740
1.400
0.889
-0.775
1.167
0.175
0.750
0.838
0.791
0.359
0.889
-0.163
-0.863
-0.014
-0.722
-1.271
0.474
-1.010
0.579
0.255
1.188
0.406
-0.352
-0.022
0.061
0.143
1.500
1.000
0.794
0.552
0.577
0.048
0.949
0.574
0.255
-0.107
-2.364
0.852
0.747
0.728
0.912
0.581
3.857
0.100
-0.536
0.359
0.711
-0.203
0.840
0.735
0.028
-0.992
0.872
-2.462
0.766
1.252
0.369
0.822
1.087
0.028
-0.169
0.835
0.714
0.600
0.823
0.200
0.775
-0.360
0.132
-0.136
0.391
0.603
0.000
0.938
0.588
-0.583
0.333
0.920
-0.721
1.163
0.464
0.843
0.385
0.028
0.333
-3.931
3.000
0.512
0.401
0.630
-0.306
0.661
0.824
0.702
0.833
1.200
0.438
0.037
1.600
0.011
0.743
-0.212
1.029
-0.587
0.010
0.370
1.001
1.083
0.400
0.304
1.138
-1.040
-0.200
0.769
0.345
0.964
0.769
-0.060
1.002
0.226
-0.333
2.500
-1.471
0.477
0.333
-0.573
9.909
0.479
-0.451
0.865
0.548
0.282
1.063
1.043
0.944
-0.102
-0.457
1.778
1.333
0.586
1.500
2.000
1.923
0.204
1.045
0.023
1.228
0.500
0.760
2.333
-0.125
0.438
0.292
0.804
0.600
0.782
0.500
-0.218
0.156
0.803
0.731
1.688
0.183
0.394
0.344
0.505
-0.389
0.075
0.587
0.833
-0.539
0.388
0.589
0.484
0.457
0.088
-0.392
0.553
0.571
1.333
1.200
0.199
0.444
0.393
0.778
1.229
0.516
0.409
-0.422
-0.117
-0.750
1.444
0.478
0.000
1.395
0.849
-0.504
1.484
0.889
-2.049
-0.441
0.732
0.353
0.840
0.519
0.500
0.369
0.083
0.871
0.458
0.900
0.643
0.766
0.402
0.995
1.917
0.286
1.288
1.018
0.932
0.311
0.417
-2.605
1.025
1.292
0.641
1.667
0.300
0.500
0.043
1.600
0.689
0.797
0.831
-0.300
-1.714
-0.833
0.948
-0.046
0.000
0.791
1.100
0.049
0.113
-0.383
1.000
0.650
0.201
0.464
0.751
1.343
3.000
0.526
-0.470
0.306
0.578
0.109
0.100
0.828
1.179
0.318
0.723
0.521
1.061
0.460
1.247
0.681
0.700
0.288
0.519
0.778
0.543
0.891
-0.530
-0.478
0.569
1.417
0.210
1.084
1.031
1.188
0.208
0.211
-0.117
0.883
1.035
0.715
2.250
-0.179
-0.250
-0.885
0.640
-0.762
0.498
1.292
-0.799
-0.200
1.048
0.932
0.269
2.200
0.786
0.500
4.300
3.250
0.802
0.583
0.929
-0.558
0.417
0.242
0.664
0.345
0.195
1.111
1.667
-1.168
0.206
0.639
0.506
-1.044
1.383
3.167
0.043
0.913
0.794
0.889
1.917
1.324
1.100
1.218
0.458
1.201
0.377
0.175
1.083
0.487
-0.938
-0.116
0.970
-0.707
0.771
0.655
0.600
0.500
0.942
0.612
0.500
1.030
-0.755
-0.536
-0.591
0.875
0.505
0.667
0.764
0.805
-0.380
0.923
-0.470
0.890
0.000
0.155
-0.404
0.843
0.596
2.667
0.876
-0.332
-0.233
-0.141
0.159
0.789
1.170
0.533
-2.429
-0.145
1.875
-0.304
4.833
1.304
0.643
0.523
0.600
0.502
0.371
2.000
1.250
0.613
0.398
0.850
0.352
0.542
0.027
0.590
0.621
0.878
0.900
0.697
0.698
0.350
0.474
1.230
-2.250
0.583
1.333
0.315
1.833
0.697
0.627
0.590
0.021
-0.542
1.136
-0.656
1.000
-0.800
0.344
0.804
1.074
0.453
0.743
0.835
-0.833
0.724
1.192
-0.684
0.563
0.887
-0.194
1.667
0.436
1.616
0.650
0.572
-1.200
0.860
2.250
0.069
0.888
-0.333
-0.229
-0.853
0.385
1.098
0.749
-0.005
0.357
-1.750
0.000
0.723
1.350
0.681
0.437
3.250
0.830
0.543
-0.375
-1.636
-0.715
0.399
-0.732
0.448
0.729
0.865
0.778
0.880
0.807
-0.610
-0.943
0.533
0.284
1.098
0.737
0.333
0.749
0.962
0.370
1.071
0.290
1.056
0.610
0.733
0.228
-0.143
0.750
-0.015
-0.616
1.111
-0.074
0.716
0.598
0.457
0.606
0.402
-0.042
0.777
0.678
0.637
-0.380
1.434
0.958
-0.176
1.500
-0.143
-0.583
-0.026
-0.286
-0.278
1.216
-0.148
-0.800
0.483
0.614
0.774
0.718
0.777
1.527
0.846
0.500
0.467
0.884
0.750
-0.361
0.920
0.411
0.559
0.389
0.000
0.732
0.294
0.922
-0.206
-0.043
1.103
0.171
0.405
0.589
0.857
0.745
4.000
0.875
0.483
0.577
0.823
0.384
0.954
0.229
0.482
0.389
0.000
-0.391
0.098
0.628
0.145
0.697
0.270
0.494
1.667
0.648
1.200
-0.700
-1.600
-0.699
0.978
0.887
1.289
0.524
0.506
0.003
-0.021
-0.215
0.540
0.500
0.857
0.219
0.600
0.594
-0.096
0.637
0.378
-0.078
3.000
-0.233
0.625
0.333
0.329
0.259
2.667
-0.561
1.133
-0.114
0.555
1.317
0.560
0.110
1.135
0.498
0.435
0.964
2.000
0.847
0.278
0.894
1.071
-0.845
1.368
1.032
0.979
0.890
-0.334
0.786
-0.814
1.048
-0.271
0.087
0.700
1.052
-0.266
1.078
0.890
0.855
0.615
0.742
0.581
0.515
1.468
1.029
0.527
1.000
-0.333
1.000
-0.167
0.500
0.316
0.507
0.553
0.400
0.182
1.234
0.177
0.682
-0.257
0.781
2.267
0.954
0.338
0.056
0.867
0.242
0.583
0.673
0.182
0.000
1.011
0.924
0.732
0.534
0.651
-0.676
0.054
0.712
0.057
0.643
-0.146
0.161
-0.213
-0.137
0.601
-1.500
0.340
0.398
0.733
0.673
-0.559
1.049
-0.389
0.736
2.000
-0.167
0.192
0.600
0.570
0.547
0.980
0.368
0.578
0.749
-0.441
0.483
1.083
0.859
0.167
0.590
0.333
1.030
0.929
0.029
0.549
-0.076
0.534
0.550
-0.782
1.149
1.000
-0.408
0.645
0.526
2.212
-0.186
0.547
-0.373
-0.500
0.599
-0.799
2.000
0.776
0.167
0.681
-0.122
-0.327
0.643
-1.333
0.655
0.250
0.669
1.250
-0.057
0.120
0.768
0.859
0.132
-0.091
1.722
0.920
-0.031
-0.064
-1.133
1.267
2.667
1.750
0.742
0.211
0.899
0.476
0.984
1.005
-0.132
0.875
0.718
0.459
0.867
0.963
-3.059
0.537
-0.699
1.182
0.960
-0.583
0.645
-0.005
0.333
0.777
0.844
1.025
-2.000
1.278
1.333
0.548
-0.133
9.000
0.360
0.734
1.143
0.419
0.505
-0.436
1.733
-3.500
-0.182
-0.556
0.167
-0.530
0.098
-0.389
1.438
-0.018
0.816
-0.076
0.838
0.172
0.834
-0.667
0.749
0.000
1.347
-2.000
0.471
0.893
0.357
0.320
0.393
0.826
0.661
-0.283
-0.730
0.992
1.536
-0.286
-0.855
-0.265
0.047
0.917
0.353
0.080
-0.595
0.477
-0.850
0.303
0.786
1.500
0.489
2.909
-1.018
0.049
1.429
0.415
-0.841
-0.905
0.587
0.533
0.819
2.300
0.589
0.286
0.363
-0.148
1.096
0.667
0.753
-0.023
-1.533
-0.311
0.259
-0.758
1.066
1.076
0.000
0.333
0.228
1.157
0.462
0.610
0.269
0.000
0.713
0.068
0.500
1.014
1.231
0.494
0.347
0.550
0.015
0.589
0.513
1.400
0.662
1.045
0.107
0.336
0.940
1.169
0.462
0.167
11.000
0.551
0.562
0.791
-0.250
1.250
-0.143
0.137
-0.192
1.188
0.033
4.000
1.000
0.333
0.000
0.802
1.106
0.864
-0.735
-0.911
-0.619
2.500
0.638
0.983
-0.427
-0.778
-0.094
0.690
0.602
1.429
0.275
1.221
-0.667
0.372
1.524
0.885
-0.268
0.982
1.000
0.221
1.417
1.067
-0.420
1.603
1.133
-0.055
0.385
0.762
1.088
0.596
0.405
0.794
0.167
0.946
0.025
1.002
0.773
-0.400
-0.269
0.902
0.000
-0.442
0.486
0.755
0.428
0.993
1.000
0.810
0.126
0.445
-0.249
0.782
-0.104
0.546
0.959
-3.194
0.494
-0.011
3.250
0.976
0.658
-0.066
0.976
0.333
0.588
0.448
-0.282
0.478
1.061
0.306
0.735
3.500
0.612
0.791
1.167
0.698
0.929
0.111
0.528
0.269
0.465
-0.200
0.404
1.061
0.714
0.798
0.231
0.510
0.216
1.222
0.037
1.144
0.867
0.451
-0.377
2.500
0.429
2.667
0.209
0.500
0.333
-0.978
-2.000
-0.914
0.106
0.700
0.918
1.083
0.865
0.855
-0.654
-0.720
1.143
0.578
0.648
0.567
0.751
1.250
0.549
1.500
0.462
0.680
0.047
1.100
-1.783
0.447
0.527
-0.310
-0.424
-0.452
-0.578
0.884
0.663
1.800
0.372
0.645
1.167
1.070
-1.500
1.096
0.000
0.566
-0.374
0.832
-0.243
1.000
0.500
0.781
0.641
-0.585
0.400
0.240
0.434
0.857
1.714
0.586
0.289
0.617
0.361
0.770
1.169
1.027
0.632
0.000
9.000
0.950
2.667
1.082
0.799
0.520
0.885
1.004
-0.667
0.707
0.164
0.667
0.339
0.252
0.549
0.526
-0.223
0.785
0.000
0.038
1.159
-0.300
0.769
-1.184
0.318
0.095
-1.174
1.475
-0.238
0.861
0.514
0.884
-0.608
2.333
0.321
-0.900
0.452
0.857
0.857
0.846
0.993
0.161
0.492
0.205
1.050
0.667
0.533
0.318
0.843
0.289
0.337
0.018
1.286
1.434
0.729
0.967
-0.071
0.853
0.644
0.600
-0.001
0.442
1.081
-0.336
0.667
0.600
0.306
1.583
1.700
-0.076
1.290
1.390
0.569
-0.715
0.703
0.750
0.571
0.833
-0.152
0.634
0.250
0.958
0.382
-0.598
0.600
0.489
0.265
-0.096
0.559
0.938
1.556
0.641
-0.957
0.852
0.537
1.256
0.592
-0.456
0.655
1.167
1.143
0.367
0.300
0.655
0.110
-0.815
0.911
0.807
0.796
0.676
0.484
0.871
0.137
0.189
0.200
0.839
0.674
-0.060
0.079
0.684
-0.362
0.723
0.500
0.326
1.100
-0.495
1.329
-2.400
0.226
-0.346
1.063
-0.205
2.333
-0.392
0.010
0.620
0.547
-0.457
0.904
-0.674
1.032
0.361
0.632
1.089
0.754
1.350
1.062
0.182
0.828
-0.649
1.000
0.628
1.328
-0.524
-0.373
-0.273
0.167
-0.231
0.753
0.646
0.987
-1.193
0.223
0.525
0.643
0.500
-1.200
0.590
0.899
-0.113
1.224
-0.241
-0.136
-0.414
0.764
-0.153
1.833
0.660
1.417
0.615
2.833
1.111
0.594
0.658
-0.500
-0.472
1.121
-0.206
2.000
-0.329
0.310
-1.407
-0.611
0.761
-1.385
0.594
-0.482
0.950
0.434
0.214
0.000
0.699
0.200
0.263
1.253
1.966
0.602
-0.047
0.214
1.450
-0.500
0.898
1.167
1.857
1.067
1.800
0.200
0.807
-0.167
1.439
0.473
-0.333
-0.808
1.369
2.000
0.823
0.749
1.145
0.705
1.333
-0.250
0.521
1.440
-0.732
1.030
0.836
0.167
0.637
0.100
0.830
0.500
1.333
0.100
0.416
0.419
0.558
0.732
0.512
1.346
0.333
-0.143
1.100
0.772
0.745
1.417
2.000
1.129
0.000
0.362
0.761
0.377
0.633
0.007
0.816
-0.111
0.943
-0.091
0.225
1.065
-0.778
-0.667
-0.003
0.000
0.477
1.188
0.737
-0.365
-0.067
0.465
1.750
-0.685
-0.355
0.000
1.194
0.591
0.665
0.794
0.829
0.782
-0.905
0.838
0.861
-0.664
0.822
0.132
1.219
0.802
-0.132
1.571
-0.428
1.023
0.885
-0.250
-0.200
1.667
1.078
0.947
0.831
1.284
-0.771
-0.938
-0.385
0.889
0.000
1.200
2.019
0.090
0.630
0.667
1.142
0.813
-0.172
0.572
0.844
0.200
0.000
1.197
0.612
1.917
0.646
-0.367
0.500
0.200
0.616
-0.354
0.616
0.657
0.503
0.333
-0.681
0.526
0.961
0.514
0.904
-1.004
0.014
-0.478
0.171
0.510
0.777
0.519
0.603
0.423
1.750
-0.300
0.488
0.278
0.629
0.357
-1.172
-0.005
-0.143
-0.478
0.894
-0.310
1.094
0.124
1.143
0.722
0.289
-3.167
0.408
0.731
0.442
0.458
-0.286
-0.395
0.997
1.163
0.172
7.000
0.572
-0.759
-0.038
0.333
1.069
-0.448
-0.343
0.247
1.307
0.910
-0.450
-0.125
0.905
0.150
-0.388
0.387
0.964
-0.561
0.363
2.000
0.060
0.523
-0.519
0.679
1.548
-0.259
0.426
0.428
0.724
1.016
-0.414
-0.619
0.475
1.500
1.561
0.200
-0.366
0.520
-0.578
-0.622
0.689
0.506
2.000
1.333
1.214
0.750
0.048
0.294
0.207
0.891
0.153
0.300
0.394
0.500
-0.600
0.638
-1.312
0.610
0.688
0.785
1.125
1.000
-0.714
0.677
-0.333
-0.040
-0.647
0.736
2.067
0.115
0.771
-1.000
-1.429
4.000
0.854
-1.500
0.400
1.046
1.600
1.291
0.358
0.086
1.000
2.400
2.833
-0.562
-0.622
0.103
2.500
0.759
0.816
1.250
1.000
1.183
-0.400
1.241
-0.333
0.174
0.172
0.944
0.083
1.279
0.843
0.751
0.710
1.276
0.667
1.000
1.005
0.745
-0.730
0.353
0.578
0.641
2.333
0.192
0.787
1.500
0.805
0.261
0.000
-1.371
-0.294
1.067
-0.273
1.367
0.328
0.474
0.532
5.000
1.000
0.793
-0.344
-0.917
-0.085
0.650
0.429
-0.017
1.492
0.845
0.750
0.389
-0.500
0.927
0.417
1.500
0.499
1.105
0.943
0.470
0.606
1.010
0.682
-0.055
0.907
-1.783
0.773
0.566
-0.916
0.100
-0.614
0.733
0.837
0.638
-0.190
0.878
0.280
0.275
0.047
-0.368
-0.220
0.491
0.860
1.042
0.507
-0.690
-0.412
0.398
-0.070
0.565
0.778
0.768
0.592
-0.973
0.671
-0.428
-0.419
0.565
0.643
0.875
-0.477
0.150
0.480
-0.300
1.102
0.822
-0.536
0.190
-2.556
0.000
0.406
0.167
0.567
0.875
-0.935
1.543
0.296
0.542
0.831
0.418
0.208
-0.131
-0.556
0.198
0.742
0.020
1.016
-0.061
0.773
1.183
0.521
0.748
0.573
1.106
0.916
-0.443
0.333
0.769
0.103
1.085
1.137
0.667
-3.333
1.683
-0.952
0.975
0.148
0.443
0.731
-0.421
0.755
0.613
0.207
0.366
0.764
0.298
3.333
0.539
-1.000
-0.032
0.221
-1.073
-0.519
0.438
0.341
1.071
0.794
0.649
-1.750
0.579
0.167
0.256
1.667
0.211
0.577
0.569
-0.985
1.467
0.942
3.000
0.000
1.085
0.190
0.200
-0.258
1.124
0.432
-0.081
0.795
0.143
0.830
-0.345
-2.692
-0.250
-0.009
0.000
-0.391
0.478
0.700
0.668
0.083
0.608
1.050
0.914
0.400
0.226
-0.830
0.502
0.911
0.558
0.452
2.857
1.463
0.141
1.389
0.000
0.973
0.386
-0.197
2.229
0.823
0.321
0.836
0.581
0.160
0.072
0.333
0.000
0.868
0.719
1.357
-0.600
2.000
-0.560
-0.635
-0.136
0.379
0.603
1.040
0.520
0.632
0.710
1.170
1.303
0.842
0.239
0.600
1.321
0.005
0.994
0.238
0.646
2.000
0.794
0.538
0.315
-0.067
0.905
0.673
0.564
-0.587
-0.140
-0.081
0.895
0.068
0.055
1.217
1.027
0.750
1.000
0.105
0.823
0.253
0.624
-0.059
1.010
0.522
0.792
1.055
0.643
1.267
0.831
0.630
-2.467
0.285
0.526
1.097
1.110
-0.396
0.066
0.153
0.611
1.500
0.211
1.170
0.687
-0.019
0.689
0.308
1.000
1.467
0.250
0.032
0.498
0.390
0.822
0.182
0.355
0.929
0.474
-0.518
2.000
0.491
0.250
0.308
1.356
0.297
2.636
-0.169
0.600
0.610
0.739
0.720
0.810
0.932
0.992
-1.230
0.329
1.001
0.500
-0.080
-2.500
0.264
0.350
1.143
0.405
0.445
0.895
2.000
0.305
0.893
-0.482
-0.864
0.476
0.453
-0.090
0.766
0.242
4.000
0.738
-0.327
0.208
-0.667
0.943
-1.500
0.542
0.275
0.844
0.727
1.371
0.773
0.478
1.333
0.384
0.101
0.664
0.363
0.333
0.312
0.670
0.306
1.461
0.953
-0.427
0.565
1.223
1.111
1.083
0.292
1.011
-0.172
-1.077
1.003
0.875
0.545
0.676
0.979
4.500
0.994
-1.179
0.731
-1.000
0.689
0.562
0.659
0.616
0.691
0.490
0.758
0.629
0.895
0.971
1.175
1.250
0.397
1.500
1.250
0.143
-0.651
0.299
0.265
0.309
0.036
-1.154
0.972
0.500
0.750
1.083
0.657
0.286
0.321
0.682
0.000
0.955
0.269
0.533
0.094
-0.010
1.022
1.156
1.003
0.043
-1.733
0.564
0.521
0.663
0.079
0.654
-0.227
-1.060
0.800
0.440
1.500
0.553
-0.795
0.700
0.657
0.717
0.556
0.176
0.381
-1.500
-0.386
0.700
-0.251
0.796
-0.485
0.700
-0.073
-0.757
-1.052
0.519
0.873
0.006
-0.477
-0.024
0.777
0.736
0.714
-0.830
0.684
0.477
0.661
0.301
0.732
0.942
0.150
0.217
1.078
-0.331
0.976
-0.397
-1.188
-1.643
0.661
0.937
0.111
0.239
0.000
-0.918
-0.274
1.000
0.442
-0.795
0.545
0.532
0.117
0.151
-0.414
0.431
0.622
-1.276
0.020
0.652
0.033
0.238
0.599
-1.000
0.480
1.333
0.688
0.848
-1.124
0.058
0.833
0.025
-1.214
0.000
0.500
1.367
0.791
1.244
-0.086
0.775
0.688
1.018
0.764
1.109
0.304
-0.267
1.186
0.472
0.155
-0.583
0.796
1.099
0.476
1.000
0.784
-1.667
0.403
0.546
1.400
0.481
0.895
0.852
0.647
0.920
0.006
1.016
0.065
0.000
0.782
-0.048
0.667
0.791
0.548
0.717
1.986
0.676
1.167
0.248
0.597
0.971
1.167
0.435
0.533
-0.564
0.518
-0.840
2.667
0.620
-0.811
0.525
1.348
0.125
1.833
0.572
1.000
0.250
0.310
1.210
-0.656
0.879
-0.100
0.560
-0.200
0.498
0.815
0.122
0.805
0.692
-0.736
0.800
0.000
0.144
0.447
0.411
1.456
1.178
0.043
0.129
1.714
1.500
0.475
-0.191
-0.333
0.913
-0.222
0.000
1.205
1.083
-0.388
-0.199
1.064
0.227
0.172
1.009
-0.694
-0.702
2.000
0.603
-0.514
-0.522
0.047
0.577
0.761
-0.090
0.131
2.371
0.641
1.818
0.494
1.063
-0.158
1.270
-0.385
0.568
0.760
12.000
0.430
0.761
-0.451
0.761
0.500
0.769
0.377
0.917
0.470
1.333
0.539
-0.295
1.417
1.081
0.667
0.294
1.503
1.127
-0.558
-0.260
0.400
1.600
1.244
0.250
0.539
-0.407
0.667
-1.467
1.185
0.796
0.752
0.061
0.739
-0.650
1.667
0.837
-0.083
0.608
1.333
0.478
1.667
0.700
-0.600
0.972
-0.372
0.866
0.464
0.652
0.803
1.300
0.278
0.899
0.369
0.958
0.708
0.277
1.142
1.167
1.027
-0.413
0.962
1.379
0.372
1.961
1.500
-0.600
-0.458
0.316
0.941
0.621
0.127
0.124
0.429
0.800
0.195
-0.304
-0.781
0.720
1.303
0.838
0.364
0.039
-0.390
1.083
0.452
0.712
0.670
1.325
1.048
0.200
0.608
-0.080
0.464
2.657
1.167
-0.429
-0.833
1.518
1.278
-0.644
0.200
0.486
1.407
1.800
0.390
-0.411
2.167
0.582
1.000
-0.169
0.655
0.548
0.402
0.799
-0.340
0.000
0.607
0.433
0.314
0.686
1.512
0.389
-0.292
1.009
0.500
-0.764
0.143
0.288
0.622
0.206
0.162
-0.647
0.917
0.795
-0.188
0.000
0.150
0.723
0.700
0.428
0.554
0.755
2.083
0.000
0.894
-0.023
0.400
-0.243
1.286
0.473
-0.422
-0.503
-0.591
0.647
1.000
0.881
-0.750
0.873
0.944
0.397
0.157
-0.132
1.333
-0.567
0.235
1.025
1.310
0.911
0.312
0.449
0.319
0.421
-0.713
-0.543
0.397
0.235
0.426
0.667
0.471
0.706
1.313
0.659
0.750
0.878
1.286
0.099
2.500
-0.092
-0.367
1.533
0.250
-0.296
-0.254
0.642
-1.875
1.800
0.873
1.272
-0.371
-0.697
0.629
0.318
0.620
1.250
0.844
1.200
0.833
0.509
-0.200
-0.141
-0.200
0.522
-0.713
0.399
0.582
0.036
-0.750
0.585
-0.699
1.044
0.286
-0.447
0.776
0.597
0.571
1.052
0.727
0.126
1.191
0.580
0.053
-1.108
1.500
0.167
0.634
0.593
-1.121
0.765
-1.155
0.714
0.323
0.524
-0.200
-1.375
0.750
-0.364
-0.236
0.228
1.211
0.493
1.875
0.582
0.708
1.500
-0.143
1.139
0.620
0.620
0.528
0.500
0.678
0.885
1.200
-2.351
0.000
-0.734
0.325
-1.500
0.673
-0.164
1.470
2.667
0.300
0.222
-0.283
0.795
0.740
0.605
0.398
0.900
0.522
-0.096
-0.267
0.416
0.718
0.566
-0.130
0.222
0.267
0.810
1.095
-0.554
-0.260
0.422
0.495
0.333
-0.387
1.336
1.000
-0.626
-0.747
0.991
0.747
-0.111
0.480
0.659
0.077
0.786
1.130
-0.276
-0.770
-0.215
0.643
0.355
0.396
0.516
0.771
0.190
0.011
-0.576
1.667
0.752
1.250
0.955
0.353
1.400
0.684
0.494
-0.038
0.686
0.176
0.644
1.750
1.300
0.211
0.692
-0.333
1.300
0.432
-0.386
1.013
0.800
0.677
0.833
0.567
1.398
-0.203
0.621
2.000
-3.105
0.560
1.067
0.786
0.000
0.509
6.000
0.687
1.000
2.000
1.067
1.150
0.605
0.351
0.661
0.333
0.250
-1.227
-0.583
1.158
0.542
0.599
0.545
0.728
0.892
0.466
1.474
0.616
0.654
0.924
0.756
1.400
0.678
1.208
-5.333
-0.328
0.662
1.115
0.194
0.111
1.142
0.705
0.384
0.583
0.706
0.208
0.905
-0.401
0.383
0.458
0.781
-0.018
-0.391
-0.100
0.560
0.679
-0.500
0.746
0.296
0.814
1.016
0.765
1.045
0.599
-0.750
0.912
1.361
0.762
-0.726
0.551
0.369
0.047
0.446
-0.476
0.000
0.600
1.222
0.688
-0.122
-0.944
1.300
-0.944
1.800
0.174
0.013
1.600
1.667
1.089
0.828
1.036
0.595
-0.588
0.446
0.981
-0.375
-0.786
-0.128
0.672
0.583
-0.780
0.242
0.083
1.036
1.044
0.190
0.695
0.189
-0.365
-0.231
0.850
0.750
0.671
0.700
-0.083
0.478
0.463
1.500
-0.241
0.363
-0.035
0.849
0.826
0.799
1.215
0.313
-1.012
0.556
1.363
0.537
1.034
0.566
1.046
0.134
0.442
0.850
0.783
-0.340
0.881
0.683
11.000
0.417
0.963
1.548
0.500
-1.392
0.712
-0.286
0.124
-0.912
0.549
-0.728
-0.029
0.500
0.346
0.463
0.097
-0.312
-0.143
0.900
0.472
0.791
0.393
1.192
0.778
0.660
0.156
0.712
-0.764
0.750
1.194
2.000
0.256
0.006
0.952
0.551
0.940
-0.722
1.263
-0.492
1.250
-0.200
1.401
0.000
0.723
0.291
0.668
1.160
0.586
0.455
-0.417
-0.143
0.758
0.091
0.532
0.750
1.550
1.241
0.722
0.341
0.717
0.992
0.581
-0.668
0.796
0.024
0.843
0.867
-0.366
1.040
-0.585
-0.402
0.957
-1.063
0.467
1.222
-0.368
0.750
-0.320
0.322
0.273
-0.067
0.402
0.865
1.271
-0.103
-0.169
0.725
0.379
-0.330
1.625
0.404
-0.158
0.406
-6.455
0.833
-0.390
1.750
0.614
-0.363
1.374
0.000
0.535
-0.614
1.214
0.760
0.976
0.417
0.701
0.807
0.978
0.075
0.613
0.800
0.783
-0.600
-0.057
-0.379
-0.284
0.544
0.863
0.625
0.750
0.917
-0.618
1.195
1.012
-0.333
0.020
-0.411
0.167
-0.212
-0.604
0.299
-0.478
1.670
-0.577
0.000
0.604
0.320
0.438
0.533
-0.742
0.824
0.178
-0.120
-0.231
0.333
1.307
0.587
2.750
0.625
0.740
1.333
-0.097
0.491
1.416
0.667
1.667
0.886
-0.429
0.410
1.045
-0.925
0.586
-0.250
0.635
1.550
0.350
0.051
0.720
0.538
0.306
-0.032
0.071
-1.099
0.363
0.379
0.500
0.522
0.973
-0.328
-2.192
-1.219
1.450
0.621
0.750
0.902
0.250
0.008
0.312
1.107
0.217
1.667
0.952
0.000
1.625
0.750
0.250
0.336
0.905
-0.222
1.424
0.846
-1.039
-1.200
0.687
1.086
0.705
0.522
-0.444
0.348
-0.300
0.552
0.205
-0.185
0.680
0.325
0.631
-0.048
1.297
0.132
0.861
0.267
1.500
0.775
0.451
0.500
0.833
-0.468
0.765
0.703
0.558
0.881
0.100
4.000
0.594
0.684
0.069
0.250
0.769
-0.018
0.326
1.000
1.500
-0.322
-0.686
1.000
-0.125
0.000
0.319
0.270
-0.286
0.407
1.500
2.576
0.729
1.190
2.500
0.690
0.597
1.500
0.574
0.907
0.834
1.000
0.591
0.830
0.771
0.032
-0.159
0.406
0.678
0.501
1.005
-0.818
-0.357
0.744
0.358
0.600
1.270
0.678
-0.286
0.895
0.459
0.487
0.688
-0.467
1.316
0.457
0.632
0.056
-0.071
0.213
2.000
0.214
1.005
0.592
0.898
0.453
3.333
-0.468
0.680
0.126
0.740
-0.736
0.333
1.156
0.786
-0.457
0.091
-0.333
0.772
0.476
-0.006
0.417
0.725
1.714
0.419
1.000
0.618
-0.698
0.478
0.553
-0.436
0.767
-0.154
0.873
0.625
0.147
-0.750
2.333
0.635
0.886
1.500
0.316
1.750
0.605
-0.325
-1.964
0.979
3.667
0.136
0.985
0.915
0.477
0.305
0.683
0.448
1.333
0.182
0.558
0.619
0.810
-0.139
-0.938
0.330
0.900
0.295
-0.536
-1.700
0.597
0.711
1.103
0.486
0.085
0.436
0.443
1.000
-0.446
0.500
0.756
0.700
0.612
0.704
0.117
0.836
1.066
1.288
0.578
0.634
0.274
0.501
-0.275
1.750
-0.010
1.309
-0.401
0.925
1.067
-0.053
0.402
0.500
1.650
0.150
0.059
-0.463
-0.969
1.527
0.583
2.667
0.301
1.413
0.818
0.631
0.882
-0.440
0.679
0.262
1.250
0.139
1.300
0.987
0.179
-0.204
0.185
1.291
-0.491
0.429
-0.582
0.908
-0.110
0.793
1.251
1.083
1.060
-1.250
0.812
0.000
-0.417
0.633
0.684
0.659
0.403
2.200
0.690
0.790
1.190
-0.220
-0.333
1.511
-0.481
1.000
-0.600
1.066
0.521
0.285
0.917
0.642
0.895
0.625
1.050
0.829
1.143
0.801
0.026
1.111
0.799
0.827
0.616
0.758
1.066
-0.750
1.381
-0.845
0.801
-0.149
0.861
0.735
0.405
0.842
2.000
0.348
-0.119
0.594
1.300
1.500
0.979
0.500
1.227
-0.130
-0.708
0.000
0.522
0.505
-0.677
2.667
0.234
0.147
0.843
0.638
0.067
0.500
-0.023
-0.540
0.699
0.664
0.329
-0.493
0.195
0.256
0.837
0.948
1.143
0.907
0.324
-0.083
0.747
0.909
-0.400
1.500
-0.231
0.662
1.543
0.910
0.542
1.082
-0.625
1.286
1.267
0.104
1.182
0.592
-0.592
-0.511
0.071
0.475
0.377
0.326
-0.247
0.857
1.095
0.938
0.675
0.645
0.750
0.529
1.727
-0.143
0.548
0.940
-0.414
0.881
0.672
0.188
0.835
-1.174
1.028
0.382
1.029
-1.444
0.437
0.392
0.360
0.674
-0.845
1.583
1.533
-1.500
-0.842
-0.222
4.000
0.836
0.500
0.245
0.822
-0.429
-2.263
0.528
-0.182
1.000
-0.209
2.875
0.168
-1.286
1.051
0.833
-0.200
0.774
0.234
0.742
0.439
-0.421
0.948
1.157
-0.265
0.277
-0.545
-0.385
-0.439
0.863
0.436
0.683
1.047
0.808
5.250
1.081
0.435
-0.504
0.117
0.963
1.222
1.167
0.430
-2.000
1.020
-0.360
0.229
-0.062
-0.493
1.114
0.647
0.357
-0.600
-0.128
2.250
0.000
-1.017
0.642
0.622
0.942
1.340
-0.098
0.037
0.917
-0.409
1.333
-2.979
0.600
0.625
0.109
0.983
1.000
0.840
0.408
-0.536
-0.021
0.045
0.507
1.105
-2.100
2.500
2.000
-0.416
0.039
0.222
0.496
0.619
-5.286
-0.714
-0.937
0.556
-0.133
1.075
0.882
0.576
-0.050
0.103
-0.244
-0.139
0.533
0.750
0.459
1.460
0.572
-0.208
0.770
0.892
1.150
0.610
0.836
0.187
0.418
0.374
0.595
0.375
0.164
-0.451
-0.531
-0.936
0.286
0.917
0.842
4.000
-1.471
0.301
-0.359
1.500
0.524
0.517
0.352
0.792
0.821
0.777
0.833
0.565
-0.702
1.091
0.465
0.793
-1.231
1.667
1.010
0.000
0.488
1.178
-0.619
0.762
-0.312
0.657
0.485
0.433
0.323
0.500
0.680
1.219
2.750
0.844
0.851
0.706
0.133
1.114
0.888
0.691
-0.410
0.890
0.606
0.775
-0.733
0.498
1.000
1.042
0.199
-1.500
0.590
0.772
2.405
0.938
0.494
0.127
0.412
-0.013
0.742
1.375
0.643
1.066
0.224
1.080
1.312
0.776
0.785
-0.750
0.562
1.057
0.537
-0.286
0.575
-0.578
0.919
-0.804
-2.444
-2.316
0.535
0.909
1.163
0.363
0.466
1.250
0.250
0.146
0.407
0.557
-1.197
0.188
-0.022
-0.400
1.195
1.500
-0.268
0.833
0.167
0.775
0.787
0.000
0.747
0.919
0.779
0.314
1.000
1.500
0.558
-0.535
1.048
0.593
0.540
0.749
-1.229
1.004
-0.446
0.600
-0.375
0.530
0.937
-0.625
-0.826
0.732
0.098
0.059
0.370
0.884
1.469
0.511
-0.175
0.300
1.333
0.775
-1.268
0.722
0.327
1.444
0.289
0.595
2.973
0.147
0.792
-0.472
0.904
0.339
0.143
0.268
0.794
0.238
-0.300
1.153
0.089
2.000
0.745
-0.118
1.400
1.087
2.800
0.637
0.555
0.476
0.257
-0.161
1.390
0.436
-1.662
0.729
-0.083
-0.390
0.571
1.065
-4.500
0.741
-0.385
0.469
0.886
1.162
0.584
0.348
0.868
0.348
-0.351
0.500
-1.912
-1.000
0.245
1.222
0.607
0.833
0.336
-0.099
-0.429
-0.250
-0.886
0.292
0.516
-0.250
0.706
1.037
-2.170
0.131
0.286
-0.655
0.254
-2.533
0.500
0.807
0.897
0.426
0.042
0.067
0.656
-0.375
0.429
6.500
0.919
1.426
0.762
0.848
-0.048
0.944
0.250
0.825
0.036
-0.884
0.460
0.626
2.000
-0.486
1.867
0.568
-1.500
1.208
0.378
0.465
-1.200
2.250
1.207
1.084
0.056
0.643
0.661
0.000
0.310
0.476
1.083
-0.200
1.190
0.457
0.555
-0.250
0.806
-3.429
0.893
-0.017
1.002
1.150
0.745
1.009
0.703
0.864
1.019
-0.214
0.718
-0.902
1.015
-0.250
0.863
0.549
0.825
-0.290
0.357
1.000
-0.090
1.700
1.168
0.970
0.000
-0.494
0.826
1.067
0.000
0.664
0.755
0.767
1.002
0.311
-0.188
0.533
-0.108
-1.500
0.750
-0.551
0.533
1.340
1.500
-0.159
-0.558
1.111
-0.204
0.706
0.000
0.533
0.482
1.333
0.612
-1.452
1.333
0.224
-0.507
0.396
-0.862
1.067
0.133
0.667
0.531
0.217
0.209
0.378
0.682
0.594
0.261
-0.273
0.750
1.500
-0.297
-2.714
0.731
1.667
1.750
-0.774
0.532
0.354
0.524
0.686
0.573
0.909
1.077
0.084
0.784
0.627
-1.708
-0.276
-0.143
0.033
0.643
-1.738
0.823
1.292
2.000
-0.148
1.287
0.521
0.500
0.118
-0.052
0.500
-2.818
-1.543
0.000
0.752
0.363
0.653
0.167
0.375
0.643
0.600
0.730
1.041
1.273
0.269
0.518
0.389
0.930
0.938
0.416
-0.581
1.077
0.458
0.167
0.243
-1.083
-1.041
0.924
0.772
1.066
0.764
0.127
0.900
0.481
0.538
-0.137
0.634
0.083
0.715
0.043
-0.639
0.444
0.756
-0.255
1.607
-0.058
1.292
0.724
0.472
-0.307
-0.231
0.964
-0.537
0.519
0.499
0.653
-0.394
0.472
0.684
1.000
-0.244
0.023
1.028
1.444
1.029
0.488
0.408
0.795
0.667
1.286
0.833
0.536
-0.162
0.673
0.167
-0.354
0.744
1.222
0.287
-0.825
0.050
1.500
0.663
1.216
1.376
0.645
0.583
0.857
0.739
0.425
0.313
0.441
0.654
-0.403
1.023
-0.340
-0.500
1.067
0.285
0.750
0.505
0.575
0.035
-0.210
-0.712
-0.200
-0.680
0.324
1.675
1.394
0.919
-2.731
1.512
-0.461
1.044
1.000
-0.556
1.421
0.455
1.545
0.604
0.222
0.670
-0.153
0.926
0.085
0.740
0.741
0.587
0.863
1.500
0.680
1.250
0.496
-0.018
0.747
0.925
0.587
1.607
0.369
0.414
-1.271
0.596
1.000
-0.481
-0.609
0.646
-0.762
0.450
-0.280
4.107
2.000
0.000
0.383
0.398
0.000
0.546
0.521
0.984
1.002
0.709
-0.432
-0.125
0.393
0.825
-0.615
0.247
0.970
0.131
-0.091
0.631
0.033
-0.351
3.000
0.379
0.819
0.917
0.778
0.686
0.091
-2.348
1.833
0.881
0.521
-0.468
-0.938
0.664
0.784
0.290
-0.302
0.857
0.941
1.000
-0.785
0.685
1.153
0.568
0.281
-0.202
1.000
-2.286
0.990
1.000
0.135
-0.131
0.200
0.400
0.722
-0.347
0.981
0.113
0.259
1.273
0.869
1.533
-0.583
1.000
1.167
0.497
0.380
0.600
-0.021
0.131
0.306
0.750
-0.667
-0.250
0.718
0.000
-0.786
0.679
-0.593
0.889
-1.227
0.881
0.000
-0.439
0.736
-0.312
-0.163
0.615
1.205
1.167
-1.444
0.091
2.000
0.472
-0.884
-0.820
-0.307
0.917
0.598
-0.107
1.167
0.496
0.148
-0.224
-0.175
1.027
0.481
-0.618
0.372
1.333
-0.500
0.871
-0.809
-0.117
-0.174
-1.200
1.150
-2.000
0.490
1.415
0.490
0.703
0.917
0.579
0.684
1.521
0.857
0.502
-0.005
2.000
0.750
0.519
0.212
0.779
-0.650
0.852
-0.529
1.478
1.222
-0.182
0.800
0.730
0.417
0.274
1.285
0.274
-0.073
0.810
1.064
0.200
1.061
0.556
-2.500
0.110
0.860
1.186
1.283
-0.762
0.426
0.690
0.396
1.333
1.367
0.900
0.520
0.938
-2.500
1.584
-0.536
-0.012
-0.220
0.828
1.600
0.709
-0.455
0.109
1.161
0.647
0.564
0.845
0.912
0.000
0.812
1.143
-0.892
0.841
0.964
0.571
0.117
0.575
0.089
0.701
1.323
0.643
0.663
0.789
0.821
0.937
0.742
0.655
1.073
0.697
0.220
-0.183
1.119
-2.000
0.405
-0.444
0.125
0.753
0.929
-0.343
0.707
-0.240
1.500
1.514
1.239
0.632
-0.196
-0.075
0.750
0.470
1.037
0.667
1.247
-0.859
0.825
-1.000
-0.883
0.162
0.553
0.689
-0.782
0.935
0.115
0.965
0.500
0.708
0.464
0.622
1.200
0.525
0.792
-0.379
1.016
0.748
0.605
-0.267
-1.348
-0.893
0.703
1.667
0.625
0.394
0.939
0.946
-0.708
0.990
6.667
0.200
-0.611
0.461
0.744
0.000
-0.792
0.158
0.618
-3.444
-0.657
0.900
0.773
0.623
0.428
0.427
0.717
-0.432
-0.333
1.295
0.399
0.775
0.541
0.360
1.023
0.933
0.536
1.477
0.167
0.988
0.456
-0.184
1.133
0.816
0.875
0.691
0.549
-0.679
-0.483
0.816
1.062
-0.095
0.557
-0.143
0.745
0.533
0.644
-0.269
0.000
1.037
0.012
-0.308
0.582
-0.658
0.750
0.570
0.371
0.625
1.000
-0.619
0.025
-0.180
0.544
0.470
-0.236
-0.879
0.278
-4.000
0.188
0.705
0.502
0.457
1.446
1.000
1.100
-0.617
0.343
0.000
1.118
0.584
-0.553
-0.554
0.303
-0.410
-0.298
0.012
1.044
0.733
-0.460
0.500
-0.036
0.545
-0.933
0.542
0.458
-0.257
0.730
-1.107
0.686
0.943
0.250
1.000
-0.037
0.000
0.707
-0.697
0.917
2.667
0.638
1.250
1.000
0.646
-0.156
0.687
0.223
0.937
0.773
0.778
-1.076
0.475
0.501
0.699
0.770
-0.369
1.255
2.000
-0.143
0.697
0.133
1.085
0.616
1.064
4.000
0.939
0.755
0.916
-0.539
1.336
2.750
1.237
0.681
-0.365
-0.706
0.814
0.817
1.107
-0.361
0.532
1.373
6.000
-0.620
-0.065
0.834
0.578
1.150
-0.575
0.571
0.250
1.000
0.500
0.605
0.635
0.837
0.648
-1.850
0.068
0.347
0.435
-0.190
0.000
1.033
-0.440
-0.200
0.833
0.908
0.649
0.639
2.200
2.167
1.154
1.667
0.222
0.994
-0.301
0.975
1.429
-0.334
0.167
0.556
-0.190
-0.956
-0.762
0.711
0.533
1.500
0.143
-1.000
0.618
-0.388
0.327
0.604
0.859
2.500
-0.236
0.935
-0.323
0.626
1.444
-1.462
0.349
1.333
1.205
-1.429
0.998
1.100
0.435
-0.708
0.200
1.494
-0.047
-0.167
0.700
1.267
0.489
-0.135
2.500
-0.601
1.493
1.150
0.667
0.762
-0.762
0.225
0.979
1.167
0.902
0.200
0.833
1.022
0.000
0.413
0.333
-0.948
-0.707
1.233
1.034
0.110
0.208
0.572
0.125
0.814
1.333
0.546
-0.103
1.184
0.837
-0.850
-0.483
0.000
0.689
0.420
0.552
1.773
-0.548
1.250
0.604
1.500
0.333
1.000
0.815
0.441
0.417
-0.903
0.005
0.143
0.337
-0.311
1.304
0.440
0.377
-0.775
2.357
1.016
0.890
0.875
1.500
0.447
0.917
0.166
-0.500
-0.405
1.400
0.685
0.581
0.494
1.750
0.574
1.714
0.371
0.214
1.333
0.405
1.098
0.943
0.964
0.417
0.818
1.116
1.000
1.078
-0.358
0.238
1.400
0.722
0.250
0.602
1.222
1.020
-0.643
-0.786
0.394
0.083
-0.722
1.750
-0.080
1.514
1.116
0.607
0.352
0.333
0.756
1.010
0.900
0.083
1.240
1.301
0.443
0.071
0.471
0.789
0.425
0.454
0.611
0.081
-0.127
0.264
-0.469
-1.073
0.263
0.875
-0.487
0.750
0.959
-0.579
0.062
-0.795
0.228
0.226
1.167
0.480
1.065
1.334
1.224
1.464
0.592
1.279
0.677
-1.273
1.000
0.405
0.433
0.675
1.183
-0.167
0.230
0.138
0.910
4.800
1.004
1.266
-0.432
0.857
1.667
0.045
0.482
-0.250
0.542
-0.341
0.534
0.422
0.731
0.695
0.505
0.521
0.500
0.330
-1.000
-0.865
-0.167
0.032
0.688
-0.566
0.440
-0.020
0.695
0.000
1.044
0.257
0.917
0.867
0.156
0.083
-1.412
0.500
0.696
0.000
1.200
0.976
-0.250
0.541
0.222
-0.676
0.495
0.970
1.217
-0.195
0.208
1.381
-0.292
-0.821
0.408
-0.719
-2.100
0.438
-0.700
0.800
-0.283
0.009
0.617
0.712
1.079
0.749
-0.944
0.651
0.128
-1.500
1.000
0.814
0.694
0.125
-0.293
-0.351
-0.667
0.395
-0.672
0.455
0.000
-0.683
1.200
0.821
1.006
0.500
-0.083
0.848
0.985
1.092
0.529
-0.312
0.632
-0.292
-0.500
0.500
-0.382
0.750
1.000
0.125
-0.359
0.959
0.683
-0.302
-0.700
-0.434
-0.574
-0.401
-0.176
-0.637
1.294
0.467
-0.277
0.450
0.784
1.000
1.500
0.369
1.333
1.000
0.220
0.800
-0.169
0.750
0.384
0.079
0.469
0.693
-0.731
-0.130
0.764
-0.484
0.690
2.636
-0.234
0.582
0.375
0.485
0.453
-0.364
0.815
0.000
0.615
0.920
0.850
0.712
0.885
7.000
1.150
0.485
0.771
0.954
-0.333
0.543
0.876
1.257
0.972
0.969
-0.667
0.000
0.409
-0.241
0.363
1.083
0.941
0.881
0.744
0.676
1.300
1.526
0.911
0.639
1.169
1.133
0.655
-0.125
0.687
1.000
0.806
1.114
-0.786
0.687
0.397
-0.696
0.914
0.000
-0.370
-0.751
0.185
0.163
-0.214
0.550
-1.333
0.359
-0.545
1.410
1.278
1.600
-1.000
0.906
0.917
0.364
0.584
-0.343
0.904
0.437
-0.861
-0.271
-0.551
-0.124
0.827
0.892
0.667
0.461
0.494
0.448
1.200
-0.165
0.048
0.700
0.708
-0.207
-0.311
0.471
0.000
0.549
0.410
0.571
1.000
0.734
0.323
-0.193
2.250
1.235
1.083
0.276
0.000
-0.386
0.571
0.851
0.284
1.054
0.951
-0.219
1.333
1.074
0.629
-0.267
0.882
0.482
0.200
0.850
-0.774
-0.840
1.310
0.698
1.444
3.000
0.652
-0.709
-0.601
0.059
0.857
0.200
-1.800
0.837
0.667
0.015
0.000
-0.083
0.450
0.319
-0.238
0.643
0.204
0.999
0.386
0.273
0.547
1.130
0.717
-0.364
0.237
1.800
0.710
0.667
-0.045
0.500
-0.542
0.397
0.364
0.182
-2.765
1.166
0.450
0.222
0.793
0.865
1.479
0.551
0.798
3.095
-1.375
-0.167
0.631
-0.615
0.282
0.562
-0.525
1.268
1.500
0.800
1.308
-0.167
1.058
0.798
1.923
-0.267
0.771
0.855
1.173
0.922
0.621
0.509
-0.253
1.000
0.468
0.225
-0.106
0.367
0.177
0.652
-0.555
-0.022
1.046
-0.275
0.338
-0.875
0.692
0.451
0.334
0.450
0.542
0.613
0.734
0.567
-0.626
-0.757
-0.232
9.833
0.662
-0.867
1.229
0.540
0.878
0.333
1.627
0.116
0.716
0.682
2.000
0.492
-1.584
-0.530
-0.333
-0.603
1.569
10.000
-1.577
0.446
-1.500
1.087
0.214
1.208
0.486
1.100
-1.068
0.242
0.533
0.198
0.684
0.356
0.533
1.000
0.770
-1.229
0.512
0.300
0.926
0.377
0.821
-0.417
0.343
0.526
0.309
0.928
0.600
1.091
0.000
0.208
-0.330
-0.225
0.353
0.000
0.112
0.072
0.728
0.125
0.712
0.846
-0.038
0.166
0.838
1.030
-0.074
1.030
1.167
0.380
0.931
0.551
0.110
-0.012
-1.783
0.016
0.744
-0.244
0.678
-1.011
0.971
0.200
0.827
0.272
-0.143
-0.188
5.000
0.464
0.929
1.031
0.556
-6.421
-0.735
0.216
0.427
1.750
0.894
0.714
-0.086
0.235
0.500
0.952
0.807
0.568
0.009
0.667
0.388
0.439
0.277
-0.486
-1.176
-0.645
0.450
0.727
0.200
0.056
0.247
0.777
0.539
1.105
0.060
0.316
0.376
1.473
0.733
0.196
-0.267
0.721
0.952
0.668
0.546
0.495
1.223
0.797
0.630
0.735
0.894
1.163
0.403
1.625
1.250
0.619
-1.028
0.745
1.667
0.667
1.075
0.779
1.000
0.476
0.965
0.783
1.780
-0.036
1.000
1.500
0.750
-0.139
1.013
-0.675
1.500
-0.489
0.742
0.756
0.715
-0.715
0.838
0.040
0.353
0.516
0.400
0.651
0.791
-3.288
1.000
-0.571
-0.125
0.218
0.393
0.797
0.792
0.600
0.433
1.112
-0.500
0.625
0.233
0.889
0.535
0.262
-0.356
0.025
0.773
0.250
0.667
0.263
0.979
0.393
0.815
0.873
-0.133
0.480
-0.536
-0.356
0.919
-0.964
-0.523
0.750
0.630
0.000
0.608
0.671
-0.136
-0.138
0.316
0.729
0.736
0.736
0.820
0.643
-0.122
0.946
-0.075
-0.333
0.864
0.533
0.581
-0.308
-0.786
0.094
1.176
0.167
0.742
1.333
-0.159
0.120
0.545
0.800
0.169
0.716
0.931
-0.132
0.557
0.547
0.500
0.489
-0.476
0.690
1.073
0.617
0.484
2.167
0.605
0.933
1.115
0.378
0.229
0.933
0.750
0.741
0.798
1.311
0.651
2.100
0.917
0.846
-1.434
1.375
-0.928
0.379
1.167
0.720
0.596
-0.324
0.611
-0.352
0.500
-0.096
-0.667
1.100
0.650
0.076
0.075
2.000
-0.667
-0.635
0.464
1.255
0.622
0.825
1.095
1.124
0.042
0.083
-0.025
0.600
-0.246
0.333
0.750
2.033
0.511
0.869
3.000
0.132
1.118
0.060
2.000
1.371
0.450
-0.575
-0.850
-0.379
-0.584
-0.573
0.576
1.648
0.442
0.752
1.667
0.000
0.505
0.585
1.632
-2.714
1.241
1.066
0.494
0.274
0.627
1.083
-0.143
0.159
-1.222
1.750
0.577
-0.444
1.207
1.127
-0.445
-0.677
0.719
0.695
1.500
0.568
2.800
0.733
0.940
0.495
0.569
0.942
0.434
1.025
1.500
0.909
0.928
-0.380
-0.646
-0.222
0.065
0.643
0.810
0.856
0.651
-0.049
0.952
-0.086
0.667
-0.083
0.948
0.000
1.044
-0.059
-0.171
1.955
1.105
0.333
1.100
-0.057
0.812
0.677
1.126
0.383
0.626
0.218
0.912
1.041
0.746
1.015
0.648
0.525
0.666
0.200
0.881
0.333
0.950
0.078
0.699
0.984
-0.750
-0.913
-0.376
1.299
1.158
0.692
0.447
0.906
0.086
0.665
-0.581
0.145
0.577
0.321
0.647
0.519
-0.548
0.162
0.810
-0.473
0.346
0.333
0.535
1.056
0.632
1.044
0.533
1.048
1.106
-0.193
1.579
1.000
0.461
-0.151
1.500
1.286
0.683
1.500
1.850
0.581
0.369
0.422
-5.579
0.629
1.257
0.210
0.527
-1.773
-0.667
-0.522
-0.149
-0.912
0.500
0.290
0.597
0.848
0.606
0.468
0.786
0.824
1.375
3.333
0.197
0.536
-0.467
-0.143
0.000
0.662
0.698
0.500
0.705
0.622
0.585
-0.745
1.250
1.072
1.179
0.862
-0.370
0.091
-0.303
-3.375
1.523
1.200
0.206
1.833
0.603
1.422
0.540
0.938
-1.200
2.167
-0.102
0.587
0.593
1.109
0.636
0.833
1.000
1.261
0.654
-0.058
0.649
0.857
-0.752
0.860
0.900
0.568
-0.276
1.004
0.318
0.333
0.733
0.241
0.773
0.073
0.505
3.000
0.712
-0.540
0.675
0.000
1.107
0.833
0.426
0.503
-0.499
-0.177
0.881
-0.231
-0.519
-0.125
1.155
0.146
0.526
-0.495
0.000
0.533
-0.250
-0.389
0.994
-0.220
0.286
0.814
0.200
0.661
-0.321
-0.678
0.396
0.903
-1.411
1.063
-0.309
0.512
2.800
-0.526
1.342
0.612
0.388
0.621
0.362
0.246
0.833
1.533
0.381
0.286
0.855
0.735
1.005
0.211
-0.205
0.107
1.261
0.633
0.560
-0.588
0.599
-0.753
0.643
1.016
0.843
0.348
-0.333
0.684
0.800
0.893
0.591
-0.400
-0.229
-0.500
-0.107
-0.692
0.688
0.446
2.214
-0.009
0.289
-0.380
-0.375
0.240
1.425
0.815
0.857
0.401
0.771
0.466
-0.542
0.115
0.906
1.067
-1.206
4.000
0.980
-1.250
1.271
0.666
1.143
1.200
1.031
1.052
0.250
-0.404
0.237
-0.038
0.898
0.523
1.266
1.000
-0.087
1.315
1.189
2.000
1.500
0.530
0.407
0.040
-0.672
-0.048
0.616
0.844
0.782
0.612
-0.268
1.170
0.698
-0.414
0.393
1.206
-0.659
0.866
-0.183
1.229
0.696
1.056
0.563
0.767
1.462
0.000
0.147
-0.843
0.675
0.767
0.647
0.465
1.667
0.348
1.425
-1.000
0.143
-0.033
0.330
0.100
0.933
0.815
-0.342
0.371
1.266
3.000
0.967
-0.029
-0.258
0.623
0.089
0.456
0.061
-0.825
0.521
0.883
0.633
0.522
1.105
0.600
0.929
-0.143
1.350
0.371
0.471
-2.500
0.055
-1.155
-0.252
0.460
-0.082
-0.604
0.280
-0.238
0.084
-0.250
0.147
0.159
0.438
-1.256
1.750
2.400
0.400
5.500
0.333
0.530
0.695
0.878
0.522
-0.272
-0.368
-0.447
-0.007
1.300
0.712
0.934
0.958
-0.406
3.000
0.138
-0.661
1.027
0.583
-1.323
0.841
0.648
0.600
-0.274
0.700
-0.108
-0.594
-4.625
-0.548
0.687
-0.822
1.143
0.230
0.526
-0.143
-0.708
0.715
0.654
0.367
0.416
0.639
0.275
0.817
0.235
0.900
-0.321
4.000
-0.821
0.347
-0.946
0.237
0.537
-1.452
0.942
0.615
0.447
0.942
0.669
0.757
-0.141
0.123
0.574
1.500
1.192
-2.333
-0.715
1.159
-0.257
0.888
0.505
0.046
-0.679
0.587
1.256
-0.069
0.796
1.333
0.496
0.479
0.825
1.187
6.000
1.000
1.114
0.125
1.038
0.218
-0.577
-0.492
0.170
-0.093
0.188
0.701
0.177
1.200
1.329
1.075
3.003
1.333
0.330
0.826
-0.313
1.205
0.682
1.074
0.426
-0.824
1.273
-0.500
-0.211
-0.833
0.914
0.382
-0.175
0.560
0.757
1.581
0.709
1.000
-0.106
0.466
0.867
-1.142
0.691
-0.280
0.647
0.919
0.983
0.199
-0.226
1.292
-0.473
0.192
-0.833
0.877
-0.543
2.000
0.923
-0.233
0.662
0.803
0.299
-0.619
-0.143
0.917
1.218
-0.828
0.764
1.161
0.956
-0.160
-0.364
0.519
-0.161
-0.015
0.569
0.733
-0.650
0.520
0.556
-0.800
-0.519
0.512
1.207
0.366
-0.283
-0.014
1.279
0.450
0.667
0.238
1.255
0.727
0.269
0.534
1.250
-0.344
-0.500
0.295
0.533
0.688
1.488
0.181
0.004
0.376
-0.120
0.146
0.566
0.298
1.462
0.136
0.145
0.173
-1.429
1.333
-0.859
0.516
0.996
1.286
0.351
0.274
1.000
1.086
1.714
-1.091
0.167
0.194
-0.063
-2.556
-1.144
-0.048
0.214
1.250
0.794
0.883
-0.666
1.189
-0.965
5.571
0.383
0.000
0.696
0.750
0.723
0.787
0.716
0.417
-0.431
0.928
1.010
-1.367
1.105
0.391
1.300
3.667
2.732
0.206
0.997
1.000
-0.471
0.406
0.989
-0.375
0.445
0.700
0.457
0.550
-0.825
0.559
0.279
0.720
1.600
0.167
0.145
1.115
0.250
0.550
0.590
0.723
-0.530
0.094
0.477
0.684
0.553
-0.072
1.060
1.238
0.308
0.471
-0.745
0.125
0.897
0.606
0.881
0.452
1.000
-0.500
-1.704
0.406
1.048
0.345
0.708
-0.374
1.725
0.083
0.703
1.044
-0.468
0.517
0.605
0.958
-0.333
0.870
0.944
0.667
1.208
-0.307
-0.036
0.494
-0.536
1.800
1.244
-0.192
0.017
-1.045
0.186
0.944
0.000
0.918
1.418
0.625
1.333
1.000
1.309
0.000
-0.310
1.093
0.986
-0.619
0.659
0.875
0.140
2.500
0.728
1.306
0.510
0.632
0.531
0.042
-0.250
-0.517
1.833
-0.678
-0.499
0.597
0.355
0.712
0.826
0.576
-0.160
0.512
0.815
0.125
0.181
0.483
1.886
-0.351
0.982
0.566
0.605
0.460
1.142
0.318
1.143
-1.071
-0.593
0.381
2.167
0.727
1.306
0.317
0.107
0.889
-0.308
0.413
0.523
0.803
0.953
1.009
0.333
0.921
0.412
-0.300
1.286
1.500
-0.121
0.702
0.771
-0.357
0.991
0.865
0.641
0.470
0.348
-0.227
-0.530
-0.233
0.333
-0.333
-0.226
0.881
0.999
0.333
0.265
0.831
1.571
1.176
0.333
-0.049
1.327
0.738
0.250
1.692
-0.721
-0.464
0.484
0.838
1.310
0.933
0.817
1.015
0.685
0.709
-0.544
1.081
-0.689
0.643
0.093
0.542
0.862
0.703
0.310
0.360
0.357
0.042
1.000
0.245
0.437
1.062
-0.643
0.555
-1.167
-0.438
-0.587
-0.557
0.630
-0.167
0.815
0.881
0.661
1.092
0.000
1.092
1.100
0.722
0.571
-3.974
0.574
0.083
1.500
0.211
0.619
1.246
0.846
2.000
0.954
1.500
1.056
-0.441
1.004
0.321
0.020
0.358
0.609
-0.611
1.000
0.466
1.284
0.917
0.698
-0.167
1.333
1.571
0.728
0.967
0.786
-0.790
1.132
0.250
0.865
-0.761
-0.536
0.436
-0.771
0.869
0.498
0.485
0.652
-0.103
-0.793
0.645
0.557
0.233
0.050
-0.099
0.580
-0.472
-0.798
0.415
0.334
0.905
0.941
0.253
0.970
0.500
0.798
0.696
-0.962
0.312
-0.122
0.487
0.576
0.410
0.428
-0.106
0.785
-0.290
0.078
0.665
0.671
1.133
0.705
-0.887
0.012
0.000
0.459
0.695
-1.357
0.733
1.115
-0.467
0.810
-0.411
0.591
0.667
0.572
0.782
-2.556
-1.417
0.400
-0.480
0.495
-0.139
1.256
1.357
1.833
0.611
0.433
-0.843
1.500
0.863
0.668
1.083
-0.256
1.192
-0.046
0.894
-0.385
0.385
1.197
0.107
1.307
0.947
-4.458
-1.500
-0.533
0.643
0.533
0.394
1.276
0.325
0.395
0.724
0.875
1.444
-0.172
0.037
0.413
0.250
0.457
-0.559
1.268
-0.331
0.667
0.645
1.500
1.111
1.049
-0.385
-0.254
0.780
-1.344
0.678
2.000
0.182
0.314
-1.444
-0.447
0.542
0.807
0.833
-1.250
1.250
0.627
-0.100
0.150
1.103
0.716
0.524
0.992
0.028
0.766
1.530
0.546
0.333
-1.500
-0.615
0.349
1.024
0.539
-0.477
1.800
-0.913
0.679
0.555
0.361
0.733
0.200
0.617
-0.070
0.130
-2.300
0.749
0.681
0.095
-0.391
0.818
-0.678
0.423
0.782
-0.757
0.375
0.176
0.825
0.646
-0.393
0.981
1.004
0.622
0.962
0.202
0.744
0.867
-0.165
0.760
0.509
0.928
-0.222
1.172
0.462
0.714
1.037
0.538
0.255
0.713
-0.611
-1.213
0.127
0.491
-0.828
-0.875
0.715
0.250
0.040
0.848
0.809
0.561
-0.064
0.041
-0.157
0.675
0.493
0.607
0.000
-0.162
0.269
-0.425
0.733
0.708
0.815
0.561
0.412
0.080
0.900
0.935
1.265
0.786
-0.125
1.500
-0.197
-0.071
0.876
0.722
0.361
-0.300
0.537
0.213
-0.269
-0.310
-1.485
1.350
0.693
1.583
0.667
0.174
1.500
0.589
0.110
0.367
0.536
0.787
0.427
0.208
0.993
0.367
0.511
1.168
-0.624
0.234
1.098
1.295
-0.389
-0.539
0.483
1.089
0.394
0.750
0.775
1.583
-1.290
0.393
0.116
0.042
0.500
1.078
-0.308
1.500
0.333
1.195
0.234
0.005
0.605
0.705
0.346
0.614
0.208
3.500
-0.323
0.867
0.586
-0.458
0.291
0.822
0.577
1.038
0.615
3.500
0.930
0.815
0.478
0.427
0.879
1.333
-0.100
0.650
-0.125
0.607
-0.071
0.267
0.976
-0.522
0.333
1.889
0.718
0.444
0.792
-0.557
0.585
0.847
0.515
0.500
0.658
0.463
2.000
0.725
2.250
-0.412
0.696
0.438
-0.492
0.272
-0.696
-0.250
0.668
0.508
-0.148
1.569
-0.313
0.654
0.562
1.500
0.908
0.060
0.175
0.573
1.325
0.552
0.088
0.287
1.237
0.643
-0.690
1.050
0.683
-1.526
1.185
-0.376
1.030
0.350
0.610
0.051
0.838
-0.656
0.387
0.540
-0.260
-0.267
0.725
0.346
0.366
0.741
0.474
-2.278
1.625
0.750
0.182
0.769
0.833
0.362
1.031
0.857
1.176
0.743
-1.385
1.285
1.104
0.167
-0.286
0.529
1.214
0.287
0.601
1.061
1.350
0.224
0.788
-0.001
0.458
0.841
0.760
0.803
-0.838
0.591
0.917
-1.107
-0.171
1.014
0.517
0.343
0.729
-0.348
1.800
1.333
0.651
0.708
1.169
1.167
-0.308
0.534
0.908
1.222
0.867
0.794
0.572
-0.759
0.574
0.749
0.143
-1.096
2.000
0.784
0.861
1.000
-1.079
-0.833
3.000
0.567
0.500
0.734
0.594
0.827
-0.269
2.383
0.833
1.111
0.489
1.000
0.167
0.876
-0.915
1.311
1.600
-2.357
0.027
-0.427
1.057
0.217
0.778
0.833
0.248
0.144
0.625
0.462
1.429
-0.250
-0.369
0.274
0.243
0.799
0.951
-0.331
-0.417
-2.000
0.915
0.139
0.050
0.762
1.097
-1.000
1.000
1.467
0.607
1.014
0.972
2.333
0.060
0.798
0.253
0.193
0.547
2.167
-0.250
0.038
-0.352
0.181
-0.275
-0.286
0.650
1.464
0.996
0.152
0.556
0.382
1.202
0.436
-0.281
0.554
0.125
-0.540
1.267
0.667
-0.767
0.564
0.534
0.693
1.034
3.333
0.383
2.667
-0.008
0.423
1.260
-1.370
0.964
0.500
-0.150
0.326
0.692
0.615
-0.390
1.372
1.104
-0.353
0.629
0.531
0.948
1.242
0.589
-0.244
0.704
-0.197
1.412
0.377
1.250
0.723
0.646
-0.099
0.413
-0.458
1.001
0.315
0.762
-0.111
0.439
0.835
0.555
0.750
0.756
-1.125
0.445
0.957
0.603
0.893
2.000
0.542
0.498
1.655
0.634
-0.350
0.460
-0.361
0.564
1.241
0.388
0.000
0.800
0.405
0.734
0.602
0.833
5.214
-0.416
0.013
0.474
1.280
0.125
-3.400
0.904
-0.286
-0.742
-0.673
0.625
0.861
0.473
2.556
0.795
1.288
0.454
1.255
0.930
1.667
-2.200
1.233
1.120
1.889
0.843
1.513
1.000
0.467
0.753
0.838
0.669
-0.525
0.958
3.000
0.605
-0.639
0.500
-0.472
-0.255
0.701
1.238
-0.619
0.048
1.545
2.500
0.733
0.388
0.522
1.000
1.000
0.843
1.300
-0.517
-0.800
0.527
0.493
0.895
0.200
0.108
0.636
0.644
-0.438
-0.644
0.833
0.204
0.767
0.842
0.424
1.500
0.221
0.783
-0.486
0.566
-1.190
0.500
-2.667
0.296
1.529
0.868
0.929
0.217
0.717
0.975
0.917
2.500
0.660
0.790
0.213
0.765
0.732
0.824
0.043
-0.134
0.485
0.404
1.000
-0.605
0.500
-0.083
0.553
0.515
-0.586
0.682
0.667
0.000
0.876
-0.679
-0.153
-0.955
0.844
-0.155
0.758
0.667
0.800
1.267
1.533
-0.101
0.667
0.650
1.231
0.190
0.743
0.564
3.250
0.787
0.620
0.780
1.205
0.600
1.133
1.286
0.707
0.893
1.500
0.669
0.548
0.105
0.768
0.978
0.690
-0.153
0.388
0.724
0.314
0.140
0.760
1.500
1.400
0.610
1.130
0.166
0.200
2.154
1.238
0.172
0.500
-0.640
0.199
1.074
0.609
1.167
0.066
1.429
0.897
0.487
0.133
-3.690
0.552
0.833
0.681
0.568
0.491
1.420
3.000
-0.065
0.961
0.500
-0.392
0.836
0.455
0.000
0.098
-0.071
0.410
1.075
3.000
0.094
-0.463
0.273
-0.679
0.625
0.833
0.618
0.627
-0.222
0.601
2.100
-0.451
0.494
0.875
-0.410
1.308
-0.107
0.129
0.056
0.932
1.958
1.925
-0.078
0.762
0.287
0.891
0.530
-0.086
1.116
-0.141
-1.333
0.211
1.667
1.282
-0.267
-2.000
0.436
0.779
0.533
0.562
-0.955
0.557
0.150
0.000
0.823
0.524
0.757
1.067
0.860
0.676
-0.490
0.492
-0.333
0.723
0.899
0.000
0.600
2.865
0.016
0.284
0.527
1.263
-0.614
0.324
-0.133
0.327
0.693
0.793
-0.365
0.000
1.266
1.708
0.435
0.477
0.263
1.000
-0.663
1.133
0.424
0.465
-0.908
-0.169
-0.800
0.935
0.502
0.409
1.500
-0.284
0.308
0.920
0.825
0.317
1.260
-0.498
-1.286
-0.484
-0.257
0.167
1.333
0.902
0.986
0.588
0.528
0.470
-2.000
0.968
0.786
0.000
0.795
1.056
-0.120
-0.320
-1.104
0.763
0.055
-1.429
0.101
0.363
-1.133
0.225
0.774
0.236
-0.361
0.809
-0.201
-0.844
2.500
-0.181
0.863
1.825
0.060
-0.622
0.256
2.250
-0.241
1.012
0.695
1.000
-0.166
1.241
1.070
0.458
0.898
1.625
0.357
0.900
1.422
0.316
0.857
0.996
-0.700
0.363
0.857
-0.222
1.116
0.321
-0.933
-0.632
0.518
0.375
0.750
0.770
0.667
0.800
0.927
0.286
0.275
1.000
1.800
1.000
0.581
0.100
0.283
0.762
0.123
0.470
0.500
-0.881
0.000
0.487
-0.115
-0.604
-0.576
-0.107
1.301
-0.515
0.775
0.940
0.269
0.207
0.381
1.192
0.001
0.750
0.722
-0.583
-0.032
0.350
-0.175
0.935
0.826
1.000
0.611
0.515
-0.435
0.670
-0.378
0.492
1.864
0.825
-0.143
0.867
0.646
1.206
0.252
-0.475
0.667
-0.612
0.065
-0.807
-0.789
0.655
0.716
1.281
0.672
-0.080
-0.635
0.510
-0.208
-0.583
1.600
1.125
0.692
0.030
-0.833
0.413
0.156
0.056
0.532
0.460
-0.768
0.622
-0.723
-1.008
1.449
0.062
0.902
0.363
-0.396
0.632
0.957
1.226
-0.272
0.685
0.000
1.298
1.133
1.129
0.111
0.157
-0.727
-0.779
2.250
0.986
1.221
-1.107
1.800
0.368
1.556
0.493
0.808
0.788
0.900
0.291
1.276
1.350
1.833
-0.393
0.385
0.059
1.250
0.000
0.667
0.000
0.321
0.538
0.864
1.635
0.556
0.703
0.777
0.567
1.192
0.627
0.888
0.754
0.864
0.627
0.341
0.471
-1.789
0.161
1.000
0.266
0.992
0.836
0.483
1.333
0.274
-1.000
0.651
0.418
0.169
1.167
-0.019
0.356
-0.800
0.503
0.205
-0.157
0.725
-0.607
0.449
-0.312
-0.642
0.143
-0.761
0.725
-1.125
1.714
0.873
-0.299
0.934
2.250
0.713
0.355
1.444
0.888
0.810
-0.843
-0.111
1.000
-0.009
0.966
-0.493
0.143
1.284
1.389
0.337
-1.308
0.968
-1.375
0.218
-0.600
2.250
-0.325
0.555
1.833
0.429
0.950
1.094
-1.167
1.400
-0.111
0.722
1.273
1.033
0.000
0.444
-0.021
0.416
0.394
1.007
-0.750
1.177
0.606
-0.469
0.356
1.833
1.280
-0.241
-0.781
0.380
2.000
1.875
-0.167
0.621
-0.531
-0.750
3.200
1.667
0.250
0.924
-0.803
0.857
0.630
0.486
0.020
0.650
0.858
3.500
3.000
0.132
0.538
0.506
0.834
0.324
-0.262
-0.298
-0.067
1.466
0.593
0.971
0.034
0.322
1.857
0.156
0.157
-0.159
0.717
0.286
0.881
0.600
1.875
0.833
8.000
-1.127
1.133
-0.283
-0.023
0.500
1.038
-0.310
0.785
0.500
-0.453
1.207
0.600
0.164
0.526
0.387
-1.154
0.904
0.070
0.478
1.089
0.726
-0.937
0.799
-0.077
0.628
0.949
0.003
0.375
-0.333
1.777
-0.550
2.000
0.652
1.167
0.435
1.000
0.666
1.643
0.611
0.685
2.250
0.970
1.400
-0.024
0.582
-0.528
0.168
0.705
0.765
0.924
-0.106
-0.791
0.662
1.183
0.867
-0.233
-0.558
-0.804
0.718
-0.008
0.822
-0.920
-0.468
0.665
0.672
0.322
0.000
-0.237
-1.167
2.500
1.350
0.000
0.200
1.455
0.775
0.966
-0.644
0.210
0.501
0.007
-0.300
0.512
0.879
0.946
0.830
1.207
0.294
0.054
0.591
-0.139
0.204
-0.273
0.957
1.149
1.002
0.000
0.676
0.300
-0.217
4.000
1.786
0.776
1.200
-0.603
0.016
0.860
0.279
-0.500
0.750
0.517
0.883
1.342
0.221
0.485
0.778
0.666
2.000
-0.492
1.500
0.364
0.000
0.747
0.206
0.771
0.423
0.524
0.403
1.117
0.000
1.293
-0.056
0.434
0.341
0.380
0.373
-0.614
-0.094
0.483
1.500
0.200
1.501
-1.308
-0.300
0.133
0.996
0.250
1.199
-1.273
0.915
0.000
0.776
0.896
-0.602
0.861
1.300
0.415
0.938
1.600
0.300
-0.182
0.571
0.231
-0.771
0.125
-0.250
0.799
0.222
0.516
0.089
0.493
-0.520
0.816
1.260
0.276
1.014
0.320
0.888
0.979
0.911
0.595
1.000
0.951
0.000
-0.043
0.900
1.014
-0.833
0.059
0.970
0.792
0.178
1.145
1.643
0.343
0.706
0.831
-1.316
0.059
0.428
0.056
0.801
-0.067
0.000
0.316
-1.105
-0.546
0.223
0.111
1.417
0.902
-0.200
1.350
2.500
0.913
0.269
1.413
-1.042
0.539
1.073
1.456
0.290
-0.058
0.989
0.539
0.476
0.755
-1.783
1.014
0.848
0.506
-2.000
1.333
0.447
1.583
0.462
0.671
0.742
0.558
-0.214
1.084
0.016
1.091
0.341
-0.699
-0.522
0.733
-0.465
0.602
0.115
0.733
0.850
0.667
0.894
0.677
1.344
-0.268
-0.345
0.782
0.328
0.492
1.042
1.182
1.000
0.589
1.283
1.000
-0.951
0.333
0.395
-0.015
0.766
0.312
0.438
0.874
1.430
0.367
0.500
-0.591
-0.821
1.013
0.566
0.264
0.707
0.321
0.291
0.626
-0.688
0.156
1.167
0.471
0.075
1.442
0.193
-0.148
1.043
-0.143
0.654
-0.554
-0.467
1.750
0.504
-1.581
0.338
-0.145
1.054
-0.473
0.806
-0.143
0.911
0.803
0.500
1.128
0.632
-0.619
1.056
0.654
-0.221
-0.049
0.554
0.693
-1.314
0.450
0.858
1.169
0.230
0.023
1.113
0.829
0.129
0.964
0.307
0.598
0.584
0.346
-0.594
0.368
1.444
-1.144
1.264
0.500
0.958
0.328
-0.714
1.041
0.803
1.636
0.454
-2.000
-0.421
2.200
0.476
-0.241
1.000
1.295
0.772
0.129
-0.673
0.508
1.000
0.542
-0.436
0.750
1.252
0.397
0.643
1.137
0.220
0.161
0.764
-0.507
-0.079
0.719
-1.200
0.151
1.333
0.000
1.625
0.803
0.509
1.269
0.994
0.548
1.000
-0.364
1.673
-0.077
-0.036
0.661
0.720
0.178
0.389
0.737
1.086
-0.688
-0.206
0.342
2.500
0.571
0.533
-0.612
0.579
0.803
1.148
0.745
-0.352
0.777
-2.014
0.594
-3.000
1.402
0.920
1.235
-0.125
7.000
0.004
0.513
-0.259
0.458
-0.183
2.550
-1.033
2.333
0.774
0.566
0.050
0.713
1.667
1.465
2.000
-0.538
0.513
-1.265
0.667
-0.481
0.347
-0.404
0.605
1.013
1.000
0.800
1.040
-0.667
0.893
-0.050
0.965
0.728
0.250
0.440
0.833
-0.022
1.146
0.388
-0.484
0.782
0.862
-0.295
1.000
0.530
2.000
0.368
-0.054
1.009
0.600
-0.222
1.050
1.000
-0.074
-0.750
-0.628
0.706
0.521
0.000
-0.708
-0.262
1.099
0.424
1.088
0.421
0.702
0.800
-0.636
1.437
2.833
1.000
0.864
-0.416
0.466
0.474
1.532
0.389
0.994
0.954
2.500
-0.157
0.655
0.831
-0.685
-0.108
-0.200
-1.812
0.324
-0.076
0.707
1.175
0.697
1.188
1.103
0.839
1.096
2.100
0.991
0.347
0.241
1.333
0.988
0.725
-0.424
0.764
0.000
-0.718
1.650
-0.333
0.833
0.543
0.781
1.002
0.769
0.670
0.831
0.738
0.727
0.797
0.628
0.103
-0.941
0.245
0.814
0.445
0.000
0.992
1.467
0.333
1.429
1.285
0.608
0.887
-0.317
0.919
1.158
0.000
0.794
0.333
1.042
-2.286
0.945
0.500
1.018
1.094
0.903
1.250
0.734
0.333
-0.286
0.500
0.961
1.267
1.267
-0.212
2.000
0.384
1.382
1.214
0.462
0.222
8.000
0.312
0.475
0.529
1.288
0.428
1.367
1.256
-0.261
-0.333
0.992
0.982
0.164
0.853
1.324
0.702
1.132
-2.344
1.047
1.455
0.943
1.067
0.000
0.929
0.002
1.050
-0.010
0.612
0.078
0.579
0.411
1.158
1.455
0.010
0.608
0.199
0.625
0.582
0.690
0.583
1.328
-3.250
-0.489
1.051
1.800
0.435
1.144
-0.036
1.523
-0.286
0.500
1.167
1.167
-0.200
0.755
0.591
0.618
0.485
0.691
4.000
1.000
0.820
-0.167
-0.154
1.078
0.419
-0.641
0.628
0.821
-0.191
-0.083
0.418
-3.429
0.981
0.500
0.451
2.457
1.100
-0.340
-1.500
0.779
0.000
0.967
0.804
0.476
-0.115
1.047
0.000
0.256
0.598
0.086
-0.460
2.000
0.627
0.999
0.261
-0.091
0.535
0.203
0.546
-0.146
-0.275
0.975
1.468
0.545
0.137
0.609
0.429
-0.255
0.536
0.826
-0.064
0.800
-3.733
1.077
0.000
0.984
-1.143
0.000
1.742
0.400
-0.510
1.088
0.786
0.449
0.375
1.017
0.800
0.120
1.305
-0.345
0.850
1.157
0.547
1.129
-0.077
-0.096
-1.108
0.742
0.127
1.600
0.667
0.987
0.674
0.286
0.271
0.538
1.400
-0.057
1.400
0.655
1.250
0.774
0.753
-0.363
0.432
0.300
1.000
0.758
0.736
0.857
-0.276
0.833
0.564
0.750
0.727
1.500
0.764
1.695
-0.192
1.000
-0.157
-0.895
0.920
0.750
0.878
0.159
2.500
0.829
-0.670
0.888
0.901
-0.333
1.086
0.594
-0.485
0.790
0.048
0.325
0.470
0.335
-0.183
-0.596
1.054
0.500
-0.733
0.182
0.283
1.514
0.918
0.958
-0.619
0.521
0.399
0.624
0.650
0.760
0.465
-0.484
0.223
0.574
-0.469
0.812
1.808
0.556
-0.375
0.900
-0.111
1.151
-0.320
0.928
-0.176
0.667
-0.373
1.038
0.471
1.500
0.689
0.450
0.566
1.277
0.418
2.006
1.000
0.022
0.407
2.000
0.910
0.547
0.510
0.609
0.447
0.666
0.961
-0.121
0.431
0.602
1.286
1.651
-0.622
0.708
0.000
0.322
0.967
1.167
0.000
0.525
0.973
0.396
1.400
-0.465
1.036
1.209
0.727
1.007
0.167
0.015
1.222
0.551
0.730
-1.603
-0.250
0.538
-0.827
-0.799
0.842
0.413
0.393
-0.343
-2.083
1.800
0.230
0.423
0.798
-0.038
-0.141
0.700
0.812
0.643
0.614
0.853
3.000
1.300
0.707
1.030
0.537
-2.000
0.930
0.412
0.164
0.000
0.333
2.000
0.214
0.583
0.600
0.117
0.167
-0.230
1.188
0.957
1.028
0.639
0.944
1.800
0.569
-0.900
-3.250
0.395
-1.606
0.297
1.500
0.841
0.709
-0.500
0.952
1.073
1.000
0.453
0.245
1.225
-1.298
1.199
0.480
-0.558
1.045
-0.694
0.174
-0.944
0.331
-0.352
0.683
0.259
0.610
0.738
1.000
1.150
1.400
0.722
2.500
0.719
0.643
0.605
-0.429
0.547
1.076
-0.143
-0.576
-5.000
0.980
-0.145
0.667
0.925
0.691
0.334
0.500
0.537
0.769
0.788
-1.083
0.523
1.033
0.841
-0.095
0.064
-0.348
0.558
0.000
0.591
0.512
-1.611
-0.783
1.579
0.676
0.661
1.220
0.366
0.727
1.305
0.442
-0.090
0.338
0.019
0.737
4.000
0.486
0.879
1.215
0.154
-0.308
2.250
0.436
-0.033
0.602
-0.051
0.252
0.015
0.857
-0.500
0.545
0.190
-0.548
-2.714
0.178
1.750
1.598
0.285
0.247
0.919
0.746
0.674
-0.518
0.957
0.755
0.351
0.187
0.913
0.762
0.809
0.303
0.568
-0.143
0.439
1.125
1.047
1.228
1.109
1.513
-0.143
-0.256
1.185
0.567
-0.192
-0.079
0.597
0.549
0.374
0.538
-0.004
0.566
-0.082
0.547
-0.185
-0.486
0.395
1.500
-0.228
0.452
1.111
0.585
0.011
0.856
-0.283
0.232
1.201
0.775
0.348
0.456
0.231
0.978
0.379
1.287
0.589
-0.039
0.637
-0.100
0.648
0.020
0.405
-0.125
0.056
0.575
0.373
-0.179
-0.969
0.993
0.804
0.262
0.485
1.833
0.670
-0.782
0.018
0.027
0.833
1.008
-1.571
-1.306
0.450
0.340
1.500
-0.361
0.427
1.158
-1.148
0.837
-0.190
-0.321
0.785
0.140
0.415
0.667
0.850
-0.886
0.917
0.180
0.750
0.845
0.783
0.875
0.726
-0.542
-0.344
2.750
-0.815
-1.500
0.425
0.483
0.354
-0.364
0.839
0.513
0.723
0.994
0.570
-0.508
0.029
0.336
0.091
0.946
0.854
0.676
-0.312
0.179
3.000
-0.111
0.875
-0.300
0.298
1.833
-0.444
0.188
-0.446
0.131
1.106
0.621
0.957
0.368
-0.106
0.964
-0.390
0.458
-0.095
-0.525
1.468
0.074
0.478
0.357
0.075
-0.176
0.995
0.118
0.595
0.699
-1.273
1.574
0.897
0.391
-0.109
1.544
0.744
-0.875
1.030
0.927
0.211
0.802
0.700
1.625
0.965
-1.002
0.463
1.077
0.454
-2.878
1.273
0.000
1.250
0.662
0.528
0.200
0.483
0.960
0.750
0.749
0.478
0.556
0.645
-1.293
1.194
0.500
0.313
0.643
1.106
-0.533
-0.500
0.621
0.429
-0.125
0.693
0.683
0.700
-0.356
0.405
0.000
-0.683
0.912
1.465
1.438
0.179
0.701
0.786
0.735
0.783
0.286
0.586
-0.369
-1.000
0.693
0.086
0.932
-0.192
-0.125
-1.111
-0.500
-0.068
0.643
0.277
0.732
3.417
1.333
-0.258
-0.613
0.056
-0.332
0.825
-0.366
-0.427
0.069
0.740
-0.236
-0.074
0.929
1.054
0.788
0.545
-3.571
-0.167
0.491
2.000
0.378
0.467
-0.609
0.801
0.959
0.233
0.214
-0.439
0.532
1.251
0.447
0.286
0.750
0.500
0.779
0.624
0.389
0.955
0.142
0.944
-0.111
0.953
1.034
0.778
0.900
0.403
1.092
0.714
0.700
0.271
0.111
0.358
0.364
0.957
0.255
1.001
-0.485
0.688
1.096
0.429
0.699
0.769
-0.798
0.777
0.375
-0.063
0.619
0.949
3.133
0.657
1.750
0.228
0.052
0.571
-0.109
0.000
1.222
1.071
1.212
0.631
0.580
0.269
0.634
0.491
1.125
0.497
1.138
1.400
0.466
0.064
1.429
0.582
0.429
-0.635
-0.875
-0.196
0.261
0.892
0.198
1.021
0.226
3.000
-0.111
0.667
1.396
1.259
-0.906
0.000
0.240
1.206
1.193
0.283
-1.167
-0.231
0.494
0.894
1.170
-0.593
0.118
0.791
0.185
0.668
-0.819
-0.561
0.647
0.859
1.004
-0.125
1.762
0.603
-0.420
0.276
0.233
1.143
0.892
-0.667
0.667
1.446
-0.980
0.752
0.283
1.670
0.389
-0.619
0.306
-0.071
1.667
1.024
0.500
0.714
0.346
-0.304
-0.498
0.313
1.344
-0.684
1.667
1.000
0.660
1.038
1.250
0.489
0.090
0.559
0.000
0.495
0.547
0.778
1.333
0.379
-0.545
-0.062
-0.151
0.825
1.500
0.500
0.384
0.303
0.726
-0.088
0.556
0.118
1.030
-1.125
-0.250
1.090
0.579
-1.000
-0.147
0.604
0.907
0.500
0.322
0.482
0.283
0.714
-0.607
-0.015
0.500
1.281
0.500
0.163
0.101
0.464
0.542
0.761
-0.477
-0.300
0.500
0.197
0.510
0.333
0.413
0.944
-0.667
0.587
1.500
-0.192
0.814
-0.155
-0.500
1.296
-0.333
-0.362
-0.083
-0.299
0.423
0.513
-0.812
0.408
1.441
1.028
0.784
1.113
-0.367
1.125
1.150
0.879
0.834
1.254
-1.024
-0.115
0.410
0.719
-0.577
1.111
0.000
1.118
0.459
-0.855
-0.610
-0.018
0.408
0.851
-0.556
0.755
0.554
1.369
0.375
0.961
-0.327
0.120
0.500
0.523
0.648
1.279
1.167
0.024
0.647
0.586
0.693
0.379
0.589
0.375
0.938
0.736
1.055
1.500
3.250
0.457
0.800
0.911
0.346
-0.667
0.922
1.105
0.761
3.000
2.289
0.939
0.597
0.652
0.760
0.446
1.101
1.073
1.077
-1.009
1.101
1.281
1.356
0.513
0.000
0.765
0.747
0.520
-0.400
0.143
0.489
1.210
0.566
0.333
0.092
0.719
0.465
0.064
0.944
0.498
0.444
0.671
1.000
0.917
1.467
-0.529
1.459
-0.179
0.454
1.667
0.192
-0.315
0.744
0.074
-1.167
0.509
0.167
0.391
0.092
-0.054
0.830
0.333
0.886
-0.064
0.295
1.399
0.692
1.300
-1.783
1.500
0.667
0.200
0.500
0.715
1.558
0.978
0.989
0.116
0.600
1.265
0.667
1.818
-0.281
1.200
-0.297
0.961
1.010
0.357
-0.088
1.218
-1.231
0.384
0.860
1.339
-0.419
1.700
0.110
0.534
0.736
1.100
0.909
-1.500
-0.613
-0.096
-0.004
0.641
0.651
0.685
0.722
0.354
1.006
0.873
0.748
0.323
0.403
-0.147
5.000
0.808
0.289
1.378
2.000
0.636
0.913
1.380
0.518
1.229
0.307
2.165
1.102
0.494
0.870
1.056
0.000
0.882
0.958
-0.020
-0.143
1.184
1.040
0.352
1.033
-0.052
0.793
-1.783
1.054
0.750
0.708
0.513
0.883
0.200
0.431
0.980
0.857
0.950
0.788
0.727
0.767
1.333
1.293
1.000
0.693
0.213
-0.857
0.938
-0.159
0.513
-0.180
0.732
1.117
0.222
1.050
1.042
-0.147
-0.384
0.150
0.185
-0.471
0.949
-0.601
-0.428
0.789
0.946
0.100
0.967
0.202
0.470
0.549
1.063
0.568
0.982
0.004
1.290
0.800
-0.312
0.255
-0.189
-10.286
0.736
0.500
1.500
0.884
0.794
0.484
0.860
0.775
-0.308
0.377
0.471
0.952
0.077
0.184
0.754
0.278
0.545
0.808
0.055
0.700
0.417
0.569
-1.111
-0.368
-0.883
0.336
1.056
0.688
0.945
1.084
0.333
-0.738
0.304
-0.508
1.701
0.314
0.397
2.083
1.667
0.697
0.452
-0.330
-0.085
-2.333
-2.300
0.820
-0.500
0.822
-2.429
-0.543
0.733
1.050
0.467
1.733
0.550
1.393
0.851
0.800
0.845
0.619
1.060
0.150
-0.500
0.548
-0.667
1.516
-0.745
0.190
1.444
-0.663
0.211
0.638
0.920
0.700
1.152
0.291
0.288
0.924
-0.033
-0.929
-0.507
-0.323
0.250
0.683
-0.179
0.144
0.984
0.574
-2.188
0.438
-0.081
1.013
0.138
0.567
0.966
-0.264
-0.556
-0.004
0.408
1.267
0.931
0.225
-0.409
0.017
1.150
-0.367
0.835
0.442
-0.646
0.863
0.830
0.687
-0.404
-0.600
0.735
0.167
1.105
-0.581
0.966
3.000
3.000
0.907
0.931
-0.694
1.096
0.515
0.643
-0.698
-0.533
-0.323
0.180
1.261
-0.539
-0.012
0.781
0.025
0.422
-0.500
-0.635
0.417
0.415
0.601
0.904
0.011
-1.080
0.589
1.271
0.562
-0.154
0.787
-0.143
1.476
0.861
0.547
0.823
0.333
0.769
0.523
0.276
-2.000
-0.310
0.300
-0.712
0.784
0.616
0.796
0.942
1.394
0.408
-1.833
3.417
0.182
0.706
-0.175
-0.376
1.000
0.513
0.837
0.200
-1.222
-0.843
0.385
-0.661
0.101
0.520
0.293
0.954
0.496
0.841
-0.077
0.391
0.000
0.447
-1.104
1.307
0.200
0.585
0.524
0.793
0.695
0.791
1.071
0.318
0.502
-0.929
0.459
1.324
0.332
-0.732
-0.573
0.519
-0.700
-0.281
0.300
0.472
0.845
0.933
-0.006
0.966
1.500
0.383
0.426
0.460
0.654
-0.639
0.321
0.443
1.175
0.551
1.500
2.600
0.756
1.237
0.314
1.203
0.568
0.847
1.300
0.752
0.167
-0.465
-0.263
1.168
0.811
0.333
0.208
0.049
-0.049
2.500
-0.289
1.117
-0.846
0.432
-1.214
0.553
0.679
1.000
0.431
1.407
1.600
1.207
-0.544
0.126
0.813
0.445
0.636
1.182
0.568
-0.096
0.376
0.700
0.379
1.256
0.278
0.434
0.885
-0.143
0.000
0.417
0.873
-2.000
-0.319
0.509
0.736
0.509
1.091
0.667
-0.143
1.015
0.067
0.000
1.000
-0.417
0.986
-0.357
2.500
2.000
1.833
-0.091
0.069
0.984
-0.583
1.060
-0.466
0.879
-0.175
1.261
0.988
-0.357
0.767
0.533
0.342
1.422
0.500
0.734
0.217
0.995
0.815
-0.803
1.214
0.994
0.538
-1.344
0.195
-0.835
0.981
0.000
-0.572
0.993
0.436
1.190
0.948
0.585
0.864
0.390
1.800
2.000
-0.323
0.035
0.405
0.933
2.200
0.310
0.647
-0.200
0.701
-0.569
-0.567
0.500
0.408
-0.660
0.523
-0.511
0.725
0.721
0.036
1.833
0.470
0.348
0.459
-0.800
0.577
0.898
-2.818
0.300
1.116
0.507
0.481
0.000
-0.491
0.444
0.303
0.855
-1.286
-0.550
0.606
1.122
1.000
1.024
0.107
0.194
1.221
1.250
0.538
1.833
1.256
0.775
0.409
0.385
3.000
0.450
1.500
0.756
0.800
0.660
0.553
0.938
1.311
0.759
1.917
1.093
-0.014
1.273
0.643
0.440
0.520
0.289
0.200
0.860
-0.675
0.488
1.375
0.999
-1.476
1.200
1.294
0.480
0.556
-2.192
0.965
0.617
0.823
1.143
1.462
1.250
-0.497
-0.167
-0.287
0.495
0.692
0.453
0.603
-0.936
0.333
0.333
0.823
0.796
-0.955
0.750
0.189
0.905
-0.887
0.704
-0.143
-0.063
0.333
0.510
0.941
0.630
0.445
0.568
0.470
1.500
0.000
0.670
0.298
1.032
1.917
0.970
-0.658
1.750
1.429
0.919
1.167
-0.221
-0.267
-0.375
0.312
0.378
2.633
-0.735
0.786
0.694
0.117
1.229
0.596
-0.037
0.402
-3.400
0.982
-1.147
0.616
0.481
0.975
1.500
0.869
-1.400
0.725
-0.582
0.867
0.496
1.000
-1.300
0.037
-0.833
0.449
-1.543
0.776
-0.629
0.939
0.751
0.251
0.151
0.679
-0.015
0.000
1.114
6.000
-0.145
1.142
0.561
0.115
-0.788
0.985
1.335
-0.700
0.131
0.786
-0.425
2.000
0.500
0.914
0.355
0.390
0.736
1.005
0.136
0.289
0.620
-1.242
0.571
0.696
0.500
0.564
0.876
1.150
0.382
0.584
1.167
0.373
-0.325
0.173
0.477
0.083
0.999
-0.226
0.833
0.250
0.566
-0.867
-0.577
1.218
0.157
0.712
0.321
0.200
0.050
1.000
0.786
-1.385
-0.100
0.850
1.100
1.267
-0.020
-0.523
-0.019
-0.086
1.416
-3.772
-0.824
0.445
0.567
0.339
-0.432
0.473
0.407
0.167
0.790
1.082
-0.210
1.026
-0.636
0.533
1.208
0.571
0.429
0.479
0.903
0.717
-0.516
-0.050
1.052
1.171
0.332
0.997
2.500
0.292
1.023
0.048
0.378
0.295
0.349
1.314
0.106
1.242
0.727
0.934
0.579
0.967
0.145
1.115
0.011
0.866
0.841
0.966
-0.681
-0.205
0.432
0.729
-0.664
0.697
0.994
-0.143
0.634
0.824
0.502
0.667
0.238
0.667
0.862
-0.735
1.339
0.807
-1.783
0.582
1.091
1.259
0.625
-0.342
0.143
-0.500
-0.067
0.042
0.776
0.274
0.497
0.337
0.283
0.402
0.500
0.631
0.050
-0.048
0.289
0.458
0.825
-0.243
1.653
1.083
1.667
1.000
0.365
0.879
0.610
0.743
-0.311
1.000
0.812
-0.101
-0.349
0.005
-0.143
0.620
0.601
0.793
-0.387
-0.286
1.364
1.030
0.321
-1.992
0.729
1.089
-0.661
3.286
0.663
0.510
0.831
0.933
1.028
-0.686
0.518
0.675
0.833
-0.318
0.867
-0.654
1.000
1.209
0.667
-1.800
0.560
0.135
0.900
1.215
0.468
0.347
-0.675
0.690
0.557
-1.283
1.078
0.627
0.465
0.159
0.369
1.625
0.010
0.705
-2.500
0.367
0.804
1.127
0.733
0.522
0.481
0.000
0.309
0.347
1.667
0.498
-1.125
-1.143
-1.404
4.000
-0.100
-0.643
-0.526
0.600
-0.326
0.698
0.200
0.791
0.694
-0.356
1.533
0.746
0.065
0.123
0.393
1.333
1.278
0.136
0.355
0.888
0.803
-1.750
0.912
-1.000
1.429
-0.067
-1.429
-0.773
0.456
0.284
0.314
0.400
0.924
0.687
0.733
-0.103
0.771
0.906
1.500
1.280
-0.890
0.875
0.603
-0.864
0.540
0.500
3.000
0.504
0.625
0.888
0.146
0.438
1.310
0.948
-0.167
0.298
0.504
1.368
0.997
1.756
0.333
2.625
0.000
0.438
1.176
0.794
0.973
0.792
1.222
-0.304
0.731
0.812
0.364
1.000
0.414
-1.118
-0.550
0.962
0.458
0.160
-0.011
0.365
1.661
1.107
0.629
0.886
-0.018
1.823
0.919
-0.110
3.500
0.310
0.750
1.667
1.714
0.911
0.754
0.312
0.442
0.766
-0.272
0.696
0.750
-0.418
0.397
0.806
-0.320
0.010
0.269
-1.000
-0.029
2.500
1.000
-0.563
0.073
-0.571
0.032
0.563
0.906
0.610
0.792
0.917
0.557
0.112
-0.472
0.239
0.875
0.792
0.926
1.417
0.424
-0.398
1.040
1.167
0.798
1.000
1.600
-0.758
0.865
0.602
0.278
0.772
-1.308
0.679
-0.510
2.208
0.766
-0.118
2.333
0.050
1.179
0.273
0.113
0.696
-0.417
-1.280
0.452
0.543
0.278
0.604
1.384
0.191
1.000
0.618
0.888
0.118
0.155
0.849
0.960
-0.425
0.000
0.173
0.114
-0.203
0.999
0.923
0.511
-0.764
2.383
0.243
1.606
0.643
0.560
1.044
1.213
-1.736
0.721
1.232
-0.091
0.083
0.476
1.128
0.000
-0.638
1.132
0.814
-0.496
-0.278
0.914
0.157
1.097
0.970
0.490
-1.500
1.000
-2.000
0.310
1.479
1.833
0.472
0.885
0.755
-0.643
1.111
-0.365
0.071
0.675
0.947
-0.407
0.865
0.250
0.683
-0.603
0.523
1.054
-0.701
-0.606
0.846
0.863
0.585
0.818
1.011
0.805
0.725
0.667
0.821
0.694
-0.737
1.287
0.733
0.404
0.810
-0.444
-0.343
-0.211
0.878
0.502
0.688
1.179
0.400
0.904
-0.887
0.361
0.890
-0.180
0.750
-0.604
-0.089
1.412
0.155
0.253
-0.103
-0.579
1.085
1.333
0.721
1.151
0.779
5.000
0.087
0.679
0.901
0.340
0.104
-0.324
0.821
2.000
1.000
0.729
0.134
1.181
0.268
0.370
0.788
0.836
-1.267
-0.800
0.327
0.615
0.592
0.000
0.362
10.000
0.000
0.357
1.000
0.613
0.170
0.037
0.658
0.982
0.053
-0.467
-0.167
0.592
0.937
0.964
0.395
0.850
0.523
0.613
3.500
1.300
0.497
0.197
0.167
0.928
0.629
0.625
1.208
-0.575
-0.250
0.590
-0.224
-0.452
0.009
0.747
0.230
0.269
-0.875
-0.456
0.224
0.820
0.713
1.342
0.287
0.346
-1.246
-0.715
0.840
-1.300
1.412
1.025
3.214
0.014
0.550
0.733
0.430
0.028
-1.058
1.657
0.146
-5.407
0.414
0.527
1.286
2.833
-0.024
0.500
0.090
-0.611
-0.807
-0.333
-0.091
0.510
1.500
0.327
0.250
0.166
0.383
0.321
0.830
1.173
-0.798
0.557
0.876
1.067
0.876
0.789
-0.923
0.393
0.143
-1.039
-0.816
1.083
1.169
1.147
-1.300
-0.257
0.486
1.600
0.708
0.476
1.225
-0.030
-0.268
0.592
0.303
-0.685
0.857
1.467
0.598
3.000
0.625
-0.341
-0.012
0.467
-0.171
1.000
0.044
0.559
0.250
0.679
0.906
-0.402
0.956
1.000
0.230
1.083
0.486
-0.376
0.000
0.000
1.221
-0.536
0.450
-0.083
1.000
0.279
-0.283
0.292
0.018
1.040
0.132
1.027
1.110
0.500
0.955
0.477
0.500
-1.545
6.833
0.814
-8.000
1.338
0.376
0.355
0.706
1.200
-0.306
0.319
-0.919
0.410
0.103
0.562
0.345
0.476
-0.607
-0.192
0.681
1.217
1.414
-0.396
0.689
1.018
0.663
0.278
0.964
0.750
0.400
-0.136
1.000
0.000
1.091
0.600
-0.669
0.000
-0.725
0.487
0.554
1.239
-0.747
-3.500
0.322
0.866
1.040
1.208
0.250
-0.479
0.400
0.569
0.282
0.798
-0.013
0.900
0.458
-0.079
-0.370
0.438
-0.310
0.600
0.932
-0.312
-0.380
0.976
0.584
-0.384
0.989
0.750
0.412
-0.501
0.128
1.000
-0.387
1.128
0.962
3.000
-0.343
0.835
-0.431
0.000
0.667
0.927
-0.021
-0.711
0.610
0.365
0.357
0.338
0.758
0.516
0.854
-0.287
1.212
-0.293
0.843
0.501
2.750
0.917
1.127
0.514
-0.296
0.100
0.346
0.245
0.211
0.586
0.941
0.179
0.663
1.001
0.384
1.667
1.203
-0.889
-0.981
-0.351
0.833
-0.863
0.058
2.500
3.500
0.402
0.633
-0.275
-0.621
1.417
0.718
0.605
-0.569
-0.668
1.038
0.800
0.908
1.181
0.866
2.000
0.387
0.781
0.814
1.750
-0.240
-0.532
1.875
0.600
0.886
1.200
0.700
0.519
-0.389
0.848
1.389
0.681
0.265
-0.198
-0.446
0.969
0.773
0.059
0.789
0.552
0.146
0.876
0.880
1.087
1.021
0.686
0.333
0.004
0.456
0.686
-0.393
0.523
-0.890
0.770
0.952
0.250
0.852
1.078
0.206
0.582
0.483
0.978
1.000
0.838
0.399
0.551
0.144
0.587
0.896
0.125
1.125
1.240
-0.250
1.250
-0.486
-0.772
0.129
-0.435
0.488
1.464
0.362
0.485
-0.972
0.689
0.419
-0.134
0.351
1.250
1.133
1.786
0.059
0.826
0.152
-0.959
1.667
0.167
0.655
-0.556
0.974
-0.587
0.547
-1.097
1.005
0.744
-0.200
0.593
0.710
0.674
0.777
1.250
0.083
0.868
-0.114
0.428
0.021
0.083
0.508
-0.783
0.678
1.108
0.647
1.063
2.500
-0.602
0.465
-0.375
1.338
2.000
0.960
0.757
0.320
-0.473
1.695
0.667
7.000
1.675
0.808
-0.415
1.429
-0.571
-0.429
0.743
0.490
0.285
1.326
0.719
0.154
0.144
1.167
1.342
0.955
1.064
0.917
0.563
0.650
1.000
1.076
0.628
2.000
0.660
0.875
-0.438
1.138
0.557
0.832
0.874
1.194
0.827
1.103
-0.231
0.502
0.270
0.159
-0.161
-0.143
1.250
1.016
0.264
0.000
-0.776
0.231
1.044
1.181
0.520
0.851
0.691
3.000
0.825
0.723
-0.167
-0.200
0.679
0.391
0.631
0.657
0.298
0.819
-0.867
0.627
1.500
1.131
0.448
0.228
0.333
0.867
0.182
-0.048
-0.127
0.906
1.632
0.958
0.857
1.167
-0.288
-0.312
0.837
-0.521
0.504
-0.286
1.000
-0.148
1.060
1.071
0.432
1.500
-0.738
0.190
1.500
0.337
0.167
0.320
-0.400
-0.111
0.664
1.023
0.895
1.216
-0.446
0.323
0.883
0.806
0.549
0.667
-2.133
0.105
0.404
0.444
-0.800
-0.468
0.566
0.244
-1.404
0.750
0.647
0.803
-0.564
0.100
0.551
0.830
0.338
0.960
1.339
0.409
1.109
0.428
0.500
0.955
0.000
1.070
0.250
0.936
-0.250
0.133
-0.619
-0.189
0.655
0.502
1.024
0.772
0.650
0.877
0.889
-0.857
-0.618
-1.771
0.787
0.714
0.232
0.186
0.294
0.753
0.010
0.869
0.300
0.611
-0.938
0.500
1.375
0.790
0.650
0.857
0.867
0.487
0.266
-0.733
0.555
0.556
0.891
1.200
0.167
0.641
1.024
1.217
0.518
1.500
-1.164
-0.053
-0.308
0.948
-0.425
0.363
-0.321
-0.881
0.960
0.133
0.571
-0.260
1.250
1.208
-2.000
1.119
0.676
0.426
-0.850
-0.444
0.659
0.720
0.458
0.585
0.246
0.742
0.342
2.333
-0.350
-0.401
0.855
0.283
2.833
0.966
-0.536
-0.578
0.884
0.580
0.556
-0.269
0.763
0.667
-0.088
-0.375
1.800
1.008
0.111
-0.522
0.087
-0.412
-1.000
-0.740
0.833
1.096
-0.032
-0.500
0.831
2.467
1.260
0.089
0.909
1.170
0.381
0.647
0.570
0.536
0.843
-0.241
0.680
-1.375
0.545
0.716
0.103
0.500
1.070
-0.140
0.250
-0.298
0.216
1.333
7.000
0.895
1.000
-0.833
0.369
-0.609
0.646
-0.670
0.784
-0.929
0.250
2.000
-3.333
0.906
1.615
0.175
1.098
0.325
-0.175
1.182
0.137
0.944
0.916
1.042
10.833
1.300
-0.258
0.211
0.511
1.160
-1.000
1.709
0.220
0.267
0.803
1.241
0.802
0.473
0.081
0.697
0.688
0.949
6.000
0.000
0.658
1.500
2.119
0.567
-1.533
0.849
-0.096
0.590
0.102
0.594
1.100
0.795
0.293
1.659
1.750
5.636
0.600
-1.071
-0.795
0.307
1.132
0.262
0.725
-0.762
1.694
-0.055
-0.448
0.910
0.714
0.503
0.209
0.601
1.136
0.208
0.482
-0.003
0.439
0.989
0.743
0.557
-0.076
-0.549
1.059
0.417
-5.000
0.477
-1.167
0.799
0.522
0.083
1.333
0.674
0.979
0.916
0.988
-0.231
0.271
-0.529
-0.477
0.943
-0.011
0.412
0.492
0.025
-0.423
-0.143
1.700
0.297
-0.642
0.426
-1.467
0.955
1.407
0.383
0.523
0.311
0.475
0.643
0.163
-1.043
-0.414
0.875
-0.167
0.750
0.013
1.089
0.535
0.575
1.500
0.900
0.137
0.803
-0.143
1.500
-0.241
0.669
1.214
-0.321
0.479
0.374
-0.498
0.174
0.841
0.553
0.592
1.100
-0.371
0.726
0.941
0.533
0.722
0.000
0.502
0.489
-0.507
0.443
-1.583
0.800
1.500
-1.984
0.778
0.773
0.690
-0.124
-0.296
0.597
0.361
0.443
1.143
0.766
0.449
0.903
0.714
-1.738
1.021
0.485
-0.721
-0.750
1.027
0.454
0.530
1.026
0.360
0.752
0.164
0.108
0.327
-6.200
0.620
1.200
0.759
0.864
-0.282
-0.167
0.154
-0.467
1.000
0.681
1.003
-0.376
0.804
0.473
0.006
1.463
1.124
-0.354
-0.286
1.561
1.125
0.499
0.834
0.272
0.634
0.500
0.792
0.735
0.756
-0.293
0.642
5.000
1.383
0.675
0.250
0.330
0.500
0.250
0.807
1.007
-0.322
0.000
0.981
0.204
1.117
0.932
2.000
1.250
0.334
-0.497
0.267
0.177
1.800
-2.400
0.417
-0.860
0.917
-0.164
0.713
1.000
0.667
0.570
1.299
0.900
-1.000
-0.176
0.666
0.968
0.536
-0.466
0.650
0.659
-0.668
0.652
0.714
0.667
0.635
0.471
-0.175
1.414
1.333
1.500
-0.525
0.327
-1.500
1.151
0.941
0.788
3.500
0.820
0.882
0.627
0.568
0.775
0.971
0.915
0.411
0.800
0.809
0.512
1.053
-0.048
1.467
0.730
0.619
-0.545
0.908
0.000
-0.125
0.625
0.621
1.150
0.871
-0.443
0.753
0.500
0.181
-0.125
1.500
1.000
0.506
0.163
0.756
0.961
6.000
0.870
-0.162
3.167
0.667
0.161
0.472
1.220
0.301
-0.683
1.257
0.683
0.235
0.318
0.554
0.287
0.200
0.347
0.857
0.910
-0.489
0.854
0.782
0.784
0.651
1.506
0.429
-0.667
0.641
-0.900
0.097
1.625
0.915
0.760
-0.331
0.857
0.839
1.371
0.659
1.118
1.250
1.071
-0.567
0.071
0.231
-0.714
0.566
-0.222
0.616
-0.032
-0.778
0.000
0.000
-0.471
0.304
-1.043
0.670
0.200
0.642
-0.267
0.376
0.915
0.822
0.941
-0.735
-0.113
0.837
-0.071
0.716
1.429
0.868
-0.250
0.179
0.941
0.574
0.000
-0.237
0.041
-0.200
0.144
0.750
-9.714
1.000
-0.929
-0.330
1.667
-0.125
1.000
1.419
0.663
1.263
0.399
0.722
-0.486
-0.682
1.012
-0.425
0.220
-0.671
-0.260
0.500
-0.492
1.146
-0.800
0.909
0.588
0.896
4.000
0.643
0.567
-1.375
0.367
0.000
0.719
0.833
-0.891
1.330
-0.424
0.000
0.856
-0.200
0.467
0.062
-0.101
0.300
-0.536
1.100
0.628
0.167
2.167
0.460
1.263
0.841
2.000
-0.042
0.805
1.170
0.467
0.868
0.486
1.038
0.185
-0.295
0.898
1.143
0.180
1.200
0.902
0.952
-0.143
0.397
1.309
0.435
-0.250
-0.322
0.037
0.741
1.138
-0.503
1.500
2.000
1.500
0.618
-0.500
-1.167
0.627
-0.601
0.380
0.535
-1.429
0.000
1.045
1.000
1.282
1.549
-0.108
0.779
-0.089
0.250
0.605
-0.177
0.004
1.000
0.070
0.745
-1.300
0.507
0.667
-2.091
-0.211
0.268
0.207
-0.586
-0.397
-0.286
2.200
-0.167
0.249
0.500
1.011
-0.136
-0.258
1.467
-0.762
1.135
0.286
0.558
0.506
0.936
1.429
-0.667
-2.182
0.385
0.596
-0.487
1.071
-0.588
0.213
0.622
-0.289
1.618
0.804
0.412
0.667
-0.014
-0.476
0.621
0.000
-0.551
0.714
-0.619
0.367
0.133
-0.900
-1.500
0.816
0.935
0.986
2.200
-0.131
-0.238
-2.333
0.426
0.000
-1.467
0.380
0.667
0.556
2.750
0.329
-1.000
1.240
0.660
1.000
-0.005
1.059
0.460
0.945
-0.152
0.053
1.257
-0.882
0.551
-0.302
0.090
0.593
4.357
1.171
0.611
-0.457
-0.075
0.000
1.200
0.541
0.756
0.470
0.481
0.522
0.520
-0.342
0.727
0.606
-0.104
0.952
0.000
-0.667
-0.887
0.403
1.500
0.400
0.554
0.678
0.903
-0.357
0.595
1.200
0.241
0.702
-0.600
1.100
-0.417
0.205
-0.236
0.676
0.855
1.238
0.284
0.796
-0.948
0.432
0.075
1.500
0.794
-0.760
0.922
-0.682
1.140
-0.326
0.175
1.167
-0.129
-1.500
0.333
0.775
0.000
0.475
-0.134
0.819
0.492
0.167
0.848
0.533
0.498
1.714
0.636
0.625
0.816
0.848
0.482
0.598
-0.625
0.253
-0.062
1.250
1.000
-0.055
1.286
1.029
0.961
0.667
0.371
-0.849
0.471
0.811
1.329
0.742
0.889
0.180
0.433
-0.781
0.440
0.618
0.670
0.962
0.181
-1.467
-0.818
0.309
0.727
0.104
1.202
0.179
0.629
0.350
-0.722
0.667
0.600
0.354
-1.000
0.873
0.670
0.311
0.013
0.718
0.658
-0.615
0.254
0.957
-0.667
0.000
0.800
0.770
0.651
0.754
-0.195
0.815
1.143
-0.241
0.000
0.167
0.645
0.744
0.429
0.740
-0.808
0.737
-0.286
0.943
0.037
0.810
0.505
0.625
0.222
-0.833
0.910
1.202
-0.625
-1.200
1.092
0.960
0.859
2.000
0.750
0.096
1.105
-0.024
0.619
-0.479
-0.475
0.343
0.664
-0.387
0.444
0.951
0.699
-0.129
1.250
-0.560
-0.405
0.300
-0.085
-0.276
0.931
0.719
-0.625
0.764
9.000
0.780
-0.129
-0.667
1.098
-0.049
1.156
1.059
-0.325
0.524
1.238
-0.335
0.390
-1.427
0.320
-0.464
0.766
0.091
0.595
-0.075
0.860
0.120
0.907
0.818
0.716
0.217
1.167
1.667
0.469
0.882
1.371
0.333
0.500
-0.084
-0.625
1.100
0.844
0.125
0.781
0.300
0.762
0.712
0.433
-0.412
0.238
0.186
1.425
0.854
0.583
-0.005
0.293
1.750
0.142
0.348
-0.435
-0.316
0.000
0.853
0.500
0.541
0.178
1.005
0.208
-0.167
-0.081
-0.807
0.611
-0.583
0.868
-0.800
0.427
0.204
0.619
0.755
-0.100
-0.875
-0.380
1.324
-1.176
-0.567
2.333
1.150
0.766
0.644
0.710
0.491
-0.533
0.987
0.964
0.628
0.444
1.267
0.733
1.167
-0.321
-0.368
-0.750
0.422
1.321
1.111
-0.048
-0.192
0.380
-0.557
1.348
0.133
0.643
1.000
0.171
-0.587
1.889
0.439
0.974
0.333
1.087
0.374
0.357
0.841
0.404
0.000
0.325
1.000
-0.094
0.228
0.000
1.333
-0.143
1.612
-0.101
0.962
0.656
-0.444
0.252
0.059
0.905
1.312
0.187
1.063
0.658
1.133
0.479
0.632
-0.075
0.723
1.000
-0.302
-2.000
0.175
-0.228
0.778
0.433
1.550
0.624
0.764
0.480
-0.143
-0.167
-0.200
0.702
1.909
1.767
0.130
0.003
0.569
0.839
-0.296
1.353
0.662
-0.722
0.433
-0.615
1.308
0.797
0.469
0.031
0.567
0.126
-0.089
0.584
0.990
1.667
0.162
0.667
1.185
1.300
1.147
0.647
-0.491
0.201
0.977
0.383
0.000
2.000
0.714
0.450
-0.451
0.390
0.891
-8.000
1.833
0.499
1.104
1.352
-0.091
0.680
1.000
0.497
1.941
0.493
-0.842
0.877
1.257
-0.117
0.375
0.925
-0.301
0.152
0.111
0.754
0.570
0.667
-0.476
-0.256
0.333
-0.792
1.056
0.722
1.083
1.000
0.832
-0.141
-0.238
-0.125
0.163
0.173
1.085
0.873
-0.397
0.814
0.187
1.101
0.567
0.792
0.859
-0.335
0.339
0.130
1.302
-0.362
-0.667
1.067
0.787
-0.357
0.167
1.203
0.250
-0.201
0.124
0.720
-0.052
0.788
0.363
0.708
-1.086
1.857
0.167
0.715
0.500
0.668
1.708
1.474
-0.291
0.634
2.000
1.250
0.375
-0.520
0.598
1.061
1.200
1.768
-0.518
-0.351
0.840
1.284
1.190
0.714
0.699
-0.321
0.952
13.000
0.676
-0.683
0.889
1.135
0.620
0.500
0.000
1.063
0.873
2.000
-0.401
-1.107
1.500
0.250
0.548
0.973
1.224
1.348
-0.655
0.612
0.607
2.000
0.262
1.371
0.899
2.150
0.841
0.277
-0.083
-0.169
0.423
0.969
-0.458
1.375
0.731
0.642
-0.005
1.017
0.559
0.333
1.167
0.900
0.708
0.167
0.685
0.841
0.057
0.985
-0.700
-0.076
0.402
0.440
-0.188
0.827
0.333
0.479
-0.470
-1.000
-0.421
0.524
0.623
0.834
0.555
1.030
-0.684
-0.370
0.491
-0.018
0.843
-0.348
0.656
0.716
0.313
-0.157
-0.160
0.376
-0.940
0.448
0.818
1.607
-3.312
-1.234
6.000
0.523
0.034
0.631
0.667
1.281
0.990
0.615
-0.368
0.135
0.667
0.417
0.860
0.469
0.190
0.433
-0.094
-1.302
0.343
-0.727
0.659
0.143
0.875
0.943
0.683
-0.386
0.183
0.607
0.163
0.167
1.060
-0.158
1.013
-0.473
0.778
-0.171
0.565
0.800
1.097
0.110
0.693
0.329
0.833
1.000
1.333
0.308
1.262
0.929
0.106
-0.750
0.375
-0.500
0.545
0.897
1.014
-0.259
0.833
0.741
0.666
1.244
-0.382
-0.855
-0.549
0.200
0.683
0.333
0.401
1.000
-0.483
0.046
-0.029
0.569
-0.686
0.728
0.908
1.270
0.481
2.000
0.763
-0.513
2.000
0.946
0.948
1.268
0.805
0.819
0.538
3.000
0.071
-0.008
0.263
0.696
-0.345
0.335
0.640
-0.734
1.000
-0.428
0.796
-0.480
0.504
0.233
0.502
0.097
0.539
0.291
0.464
0.758
-0.006
1.100
0.667
0.527
0.266
0.667
0.765
1.163
1.113
0.444
-0.105
0.754
0.634
0.934
1.000
0.297
0.929
-0.387
-0.500
0.952
0.869
1.667
0.791
1.133
-0.316
0.713
1.008
-0.287
0.737
0.640
-0.439
0.338
0.319
-0.444
0.317
0.835
-0.671
-0.378
0.333
0.551
-0.380
0.700
0.308
0.554
1.000
0.500
-0.039
0.929
0.174
0.437
0.475
0.674
0.750
0.307
0.000
0.000
0.417
0.565
1.500
-1.238
0.245
1.213
-0.260
0.757
0.300
1.215
0.965
0.471
0.176
0.223
0.815
0.295
-1.000
0.833
0.830
1.196
-0.067
0.582
0.987
0.978
0.337
-0.500
-4.583
0.423
1.125
0.482
0.448
-0.005
-0.458
0.900
0.620
-0.616
-0.897
1.298
0.777
1.175
0.734
-0.198
0.614
-0.734
0.637
-0.170
1.046
0.435
-0.341
0.630
0.956
-0.091
0.029
0.889
0.612
1.667
-0.765
1.179
0.617
0.673
0.233
1.038
0.925
0.833
0.510
0.894
-1.429
-0.167
0.494
0.085
0.435
0.540
1.197
-0.044
0.174
0.916
0.517
0.657
0.308
0.602
0.462
0.207
0.898
-0.833
0.087
0.304
2.000
0.510
0.457
0.558
0.866
0.000
0.317
0.695
0.577
1.437
0.793
-0.500
-0.447
0.804
1.000
-0.519
-1.801
0.533
0.559
-0.273
0.788
0.991
1.035
0.333
-0.471
1.857
0.412
1.333
0.579
0.952
0.123
0.500
0.023
0.696
2.100
0.789
6.000
1.039
1.065
-0.034
-0.583
1.292
1.000
-0.140
0.783
0.612
0.355
0.333
0.975
1.464
0.000
1.833
-0.372
-0.878
8.000
0.738
0.950
0.674
-0.084
0.966
0.038
1.000
0.490
0.544
-0.402
-0.562
0.253
0.944
0.962
-0.094
0.490
0.259
0.777
1.120
-0.527
0.608
-1.125
0.676
1.667
-1.003
1.018
0.178
-0.500
1.083
0.558
0.659
0.855
-0.485
0.667
1.014
0.256
0.057
0.581
0.000
0.855
-0.542
0.941
-0.224
0.503
0.972
-0.375
-0.722
-0.167
0.458
-0.518
-0.583
1.000
0.125
-0.056
0.888
0.800
0.000
0.500
0.554
-0.808
0.500
0.110
0.542
0.445
0.711
1.473
0.913
-0.699
0.448
-0.238
1.107
2.500
-0.101
1.229
0.344
0.095
0.000
-0.592
1.000
-0.259
-0.273
1.100
0.087
0.175
0.771
0.715
0.834
-0.403
1.000
0.333
0.724
0.353
0.100
0.813
1.087
1.230
0.963
0.921
0.526
0.197
1.692
-0.293
0.746
0.914
1.436
0.181
0.282
0.603
1.207
1.038
1.375
1.339
0.214
0.670
-0.083
0.812
0.137
0.232
0.632
0.459
0.700
0.868
0.536
0.966
-0.002
0.250
0.593
-0.863
-0.051
0.200
0.509
0.521
0.805
0.490
1.100
0.595
-0.411
0.007
1.500
-0.097
0.778
-0.191
0.594
-0.794
1.000
0.838
0.966
0.808
0.633
1.138
-0.282
1.222
0.699
0.419
1.333
0.348
-0.368
0.244
0.752
0.232
-0.102
0.175
-1.676
1.107
-1.101
1.000
-0.884
0.267
1.000
0.298
0.363
-0.833
-0.875
-0.127
0.714
-0.513
1.639
0.000
0.512
0.667
0.886
-0.250
-0.190
0.366
0.799
1.442
0.388
0.980
1.500
0.111
1.146
1.346
0.479
1.001
0.786
0.618
1.789
0.551
-0.966
-0.007
1.032
0.650
0.100
0.667
1.233
-0.350
-0.308
1.167
0.140
0.687
3.500
0.000
1.024
0.723
0.781
-0.040
0.382
0.856
-1.544
-1.179
1.333
0.152
0.540
-0.318
0.804
1.156
1.194
-0.220
0.011
0.778
-0.496
0.507
0.083
-0.424
-0.322
-0.783
0.500
0.663
0.268
1.317
0.385
-0.210
0.580
1.047
-2.125
-1.095
1.000
0.430
0.784
0.898
0.527
0.907
0.799
-1.771
-0.737
0.200
-0.240
0.110
-0.694
0.905
0.800
0.587
1.167
0.516
0.856
0.177
1.477
-0.167
-2.000
0.646
-0.200
0.754
0.470
-0.179
-0.100
0.738
1.125
0.358
1.136
0.448
0.651
-0.077
0.119
0.875
1.294
1.112
0.506
0.573
1.428
1.286
-0.779
1.271
0.765
0.006
0.397
-0.638
0.605
0.445
0.662
-0.352
-1.125
0.040
0.876
0.833
0.667
0.357
-0.594
0.737
0.056
-0.218
0.500
-0.767
0.379
1.057
0.831
0.974
1.423
-0.545
-0.194
0.730
0.000
-0.220
0.691
-0.429
0.064
0.764
0.805
-0.300
1.000
0.839
-1.500
-3.833
0.327
0.124
0.795
-0.250
1.417
0.559
-0.431
0.139
0.732
0.542
0.119
0.300
0.606
0.462
0.622
0.781
1.192
0.729
6.429
0.919
0.931
1.000
0.667
0.698
-0.735
0.875
1.119
0.026
0.655
0.867
0.875
2.750
1.250
0.765
0.485
0.568
0.657
-0.667
1.280
0.700
1.040
0.386
-0.476
0.741
0.572
-0.800
0.438
0.800
0.423
0.241
0.342
0.357
0.418
1.104
0.523
0.500
0.667
0.800
0.048
0.765
1.750
0.591
0.784
0.667
0.093
1.152
0.735
0.723
1.057
0.717
-0.076
0.336
1.161
0.271
1.667
0.000
0.320
0.237
0.179
-0.761
0.273
0.441
0.875
0.768
-1.133
4.000
0.867
0.770
0.500
0.000
-0.750
1.400
0.971
0.532
0.743
-1.857
0.363
0.216
-0.069
1.000
1.103
0.185
1.857
-0.633
0.482
0.443
0.133
1.231
0.062
1.480
4.000
-0.180
1.400
0.312
1.228
0.399
0.699
0.190
0.434
0.647
-0.762
0.408
-0.979
0.790
0.536
0.595
0.829
1.105
-0.524
0.143
-0.167
0.830
0.287
0.977
0.135
0.752
-0.466
-0.592
0.112
0.318
-0.795
0.376
0.743
0.679
0.475
0.200
-0.417
0.754
0.010
1.100
0.558
0.667
0.680
0.852
0.462
-0.400
0.033
0.694
0.779
-1.000
0.601
1.190
1.064
-0.435
0.369
0.540
1.833
0.326
0.068
1.125
-0.186
1.557
0.669
-0.317
2.250
-0.544
1.179
-0.750
0.823
0.496
0.133
0.172
0.401
-0.037
0.470
0.133
0.565
0.167
0.813
0.799
0.972
-0.685
3.000
-0.597
0.787
0.850
-0.581
0.569
0.000
1.250
1.068
-0.536
1.267
-0.181
0.183
-0.235
0.729
1.122
1.166
0.982
2.241
0.428
-0.682
1.000
2.000
0.307
0.944
1.115
-0.479
0.000
0.495
0.621
0.616
-0.750
0.602
0.296
-0.962
0.560
0.734
0.955
-1.061
0.860
0.855
0.852
-2.167
0.000
0.621
0.446
-0.478
-0.474
0.737
1.079
0.782
1.071
-0.185
0.981
0.763
-0.071
0.734
-1.121
-0.376
-0.189
0.450
0.867
0.167
0.000
1.227
0.890
1.452
-0.101
0.945
0.375
0.299
0.476
-0.438
0.178
-0.727
0.924
-0.948
1.162
-0.895
0.614
0.870
0.090
0.561
0.714
0.787
0.154
0.600
-1.727
1.125
0.985
1.857
-0.240
0.200
1.500
0.784
0.951
-1.775
1.122
0.018
-0.696
0.767
0.983
0.749
1.109
4.000
1.161
0.363
0.760
-0.103
0.000
0.541
0.787
0.777
2.000
1.475
-0.150
2.143
0.778
0.487
0.922
0.494
0.286
0.606
-2.818
-0.679
-0.406
-0.011
0.748
0.807
0.966
0.900
1.129
0.472
-0.919
-0.277
1.105
-0.286
-0.844
1.238
0.000
0.386
0.812
0.333
0.161
2.667
0.473
0.575
-0.295
0.125
1.000
0.760
0.700
-0.222
0.628
0.970
0.500
-0.679
-0.422
0.228
-0.563
0.043
0.367
1.833
0.533
2.000
0.717
0.831
1.600
0.755
0.228
0.569
0.289
0.283
-0.498
-0.125
0.434
0.723
0.804
1.100
0.913
0.746
1.222
2.000
0.489
1.373
0.729
0.771
0.553
1.750
0.679
1.165
0.667
1.073
-0.478
-0.143
-0.313
-0.418
0.250
0.867
0.081
0.429
0.423
1.010
-1.069
-0.167
0.679
0.419
1.000
-0.729
1.036
-0.720
0.747
1.109
-0.648
0.749
-1.037
-0.480
0.152
0.381
-0.196
1.248
0.100
0.259
-0.144
6.714
0.924
0.217
1.212
0.249
-2.083
0.131
0.962
-0.139
0.374
0.509
0.339
0.456
1.016
-0.300
0.833
-0.097
0.933
0.435
-1.020
0.143
0.778
1.500
0.025
0.629
1.633
0.727
0.940
0.630
0.600
-0.570
0.801
0.615
1.027
0.900
0.656
0.841
-0.481
0.764
0.854
0.285
0.250
0.500
0.438
0.676
0.638
1.570
1.434
2.500
0.667
0.789
0.128
0.139
0.912
-0.619
1.667
0.800
-0.143
0.575
0.725
-0.292
-0.125
0.505
0.494
0.569
1.211
-0.375
1.440
0.303
0.786
0.750
-0.418
-1.250
-0.408
-0.900
0.733
0.948
0.980
1.000
0.807
0.500
0.742
1.100
0.523
0.636
-0.163
2.778
0.528
0.570
-0.049
0.635
-1.133
-0.250
-1.400
0.146
1.550
0.750
0.166
0.399
0.112
-0.624
-0.329
-0.539
1.008
0.100
1.059
2.600
0.000
-0.695
0.088
-0.325
0.529
0.813
0.161
0.594
0.007
1.087
0.311
1.350
0.653
1.214
1.203
-0.038
0.053
0.677
0.253
0.500
0.424
-1.293
-0.621
1.383
0.808
0.719
1.032
1.086
-0.143
-0.143
0.568
0.686
0.626
0.607
-0.092
1.171
0.714
1.304
0.380
1.000
-0.277
0.786
-0.330
0.725
0.298
0.865
0.483
0.788
0.147
0.799
0.481
1.550
1.404
0.738
0.856
0.794
0.688
-0.332
0.948
-1.167
0.882
0.375
-0.341
0.914
0.500
0.187
1.117
-0.574
-0.500
0.040
3.250
1.084
0.434
0.455
0.802
-0.200
-3.419
0.690
1.129
1.069
0.766
0.407
-1.056
1.003
0.653
1.329
-0.560
0.286
-0.908
1.228
1.333
1.333
0.000
-0.594
0.852
0.333
1.133
0.342
0.278
1.000
0.750
-0.296
-0.500
0.899
0.096
0.907
0.476
1.000
-0.422
0.807
0.092
-2.333
1.400
0.333
0.862
1.234
0.184
-0.496
0.558
0.350
0.063
-0.462
0.625
0.276
1.154
0.142
0.786
0.466
-0.576
1.195
0.028
0.678
-0.079
0.143
0.250
0.371
0.136
0.005
0.103
0.529
5.500
0.999
0.920
0.389
0.821
0.324
-0.889
0.667
0.941
1.500
0.983
0.266
0.826
0.420
0.291
0.812
0.562
-0.796
-0.908
0.764
-0.667
-0.322
1.092
0.424
-0.583
1.070
0.633
2.933
1.223
1.750
0.776
0.712
-0.589
0.167
-0.339
0.371
-0.959
-0.533
0.643
0.400
0.389
-1.052
1.130
0.000
0.990
0.545
0.478
0.923
2.200
1.080
0.333
0.157
-0.814
0.143
0.733
0.470
0.664
0.333
0.595
0.167
0.750
1.033
1.350
0.125
1.386
0.430
1.341
0.655
1.006
0.889
1.306
-0.588
-0.190
0.628
0.689
0.587
1.530
0.920
0.561
1.588
0.803
1.026
1.031
1.668
1.528
0.063
-1.000
-0.488
1.254
-0.002
0.955
0.792
-0.200
0.672
1.293
0.600
-0.348
0.610
-0.562
0.528
1.096
0.458
0.605
-0.533
0.221
0.212
0.548
0.640
1.070
2.000
0.671
0.382
1.076
0.966
0.808
-0.010
-0.325
0.375
0.210
0.687
0.760
-1.273
0.686
1.722
0.329
0.882
0.889
-0.446
0.100
-0.491
0.200
1.286
1.400
0.812
0.000
0.599
0.860
0.312
0.490
2.333
0.386
-1.130
1.167
1.309
0.852
-0.345
0.445
0.431
1.108
0.574
1.000
0.850
0.610
0.756
0.067
0.859
1.140
0.171
0.877
-1.333
-0.308
-0.846
0.389
-0.093
1.310
0.386
1.500
0.143
0.144
-1.267
0.231
-0.889
1.000
0.050
1.294
0.129
0.771
0.667
0.667
0.610
0.107
0.559
-0.219
0.622
1.172
-0.575
-0.345
0.266
0.502
1.000
1.218
1.000
0.016
-0.310
1.333
0.370
0.315
0.650
1.057
-2.452
0.809
0.666
1.333
-0.125
0.705
1.083
1.261
1.500
1.200
-0.283
1.100
-0.236
0.450
0.650
0.292
-0.290
0.744
0.741
1.318
0.842
1.353
0.482
0.434
0.270
-0.188
0.367
-1.001
1.002
-0.148
0.578
0.443
0.531
-2.189
0.413
-0.191
0.760
0.071
0.542
0.247
-0.333
-0.644
1.156
0.193
1.308
0.681
-0.190
0.715
5.500
0.968
0.758
0.993
1.750
0.664
0.154
0.566
0.033
1.707
0.250
1.011
-0.620
0.757
0.288
0.854
0.250
0.000
0.338
0.908
0.399
0.098
0.658
0.426
0.972
0.750
0.125
-0.109
1.065
0.697
0.846
0.694
-0.329
1.028
0.784
0.250
0.008
-1.200
-0.561
0.458
0.773
-0.392
0.155
1.500
1.138
0.521
-0.237
-0.181
0.206
0.333
0.482
0.952
0.048
0.570
0.387
0.427
1.167
0.860
1.067
0.589
1.024
0.524
-1.343
0.744
0.924
1.166
1.500
0.887
0.558
0.503
1.167
0.000
-0.619
1.073
1.250
0.417
0.533
0.000
-0.119
-0.428
0.561
0.471
0.453
5.000
0.409
0.374
0.083
0.000
1.059
1.020
1.079
1.750
0.681
0.286
0.374
1.000
0.200
0.381
0.885
0.994
0.634
0.345
0.674
0.979
-0.244
0.962
-0.327
-0.044
0.428
0.329
0.309
1.392
0.844
1.270
-1.750
-0.409
0.568
0.786
1.527
0.979
0.795
-0.486
0.378
0.889
0.469
0.972
1.207
1.034
-0.458
0.783
2.200
-0.500
0.447
-1.183
0.135
-0.040
-0.345
-0.294
0.834
0.000
-0.601
0.650
-1.796
0.935
0.868
-0.779
0.426
-0.393
1.143
-0.589
0.461
0.321
0.280
0.640
-0.316
0.045
0.287
0.000
0.758
1.328
0.611
1.452
0.156
0.334
0.512
0.250
1.137
0.298
0.274
1.224
-0.528
1.400
-0.821
1.101
-0.091
0.562
0.463
-0.208
0.578
-0.199
0.612
0.000
1.000
1.556
0.237
0.774
0.000
0.839
-1.118
0.165
0.716
-0.905
-1.400
0.498
-0.519
-1.143
0.468
-0.015
0.699
0.702
1.020
0.916
-0.693
-0.667
0.786
0.416
1.833
0.582
0.789
0.696
1.023
0.005
-0.437
-0.086
0.261
-0.848
-0.018
0.550
0.376
0.812
-1.061
0.200
1.000
-1.062
1.190
1.413
1.250
0.732
-0.137
0.931
0.184
-0.214
-0.138
0.669
0.416
0.216
1.401
0.850
0.810
0.923
0.956
-0.100
0.259
-0.091
0.638
-0.820
0.489
1.091
0.517
0.761
0.636
-0.463
0.600
1.132
0.786
0.517
0.433
-0.255
0.027
1.003
0.098
-0.016
-0.203
0.243
0.190
0.750
0.729
-0.455
0.293
0.551
-0.595
0.589
0.543
1.123
0.425
-1.583
-0.444
0.231
0.670
-0.837
0.895
0.404
0.250
2.000
0.576
0.143
0.619
0.667
1.000
0.686
-0.962
0.721
0.355
0.423
-0.750
0.626
-0.238
-0.364
2.000
0.060
-0.624
-0.278
0.584
0.885
-0.410
0.000
0.904
-0.295
0.231
1.136
0.645
0.613
0.425
-0.422
0.798
-0.402
0.750
-0.583
-0.061
0.000
-0.015
0.473
-0.775
-0.143
1.179
0.945
0.194
1.128
-0.351
0.666
0.595
1.236
-0.450
-0.643
0.398
-0.182
-0.033
1.186
-0.143
0.375
-0.701
0.752
0.771
1.032
1.000
0.665
0.546
0.556
0.053
1.369
0.539
-0.387
0.884
-2.818
-0.500
1.333
0.746
-0.753
1.273
0.333
1.046
0.500
0.520
0.810
0.639
0.408
1.378
0.357
0.397
1.400
0.619
1.571
-0.667
0.624
0.952
0.482
0.286
0.787
0.047
0.808
0.611
-0.636
0.332
4.000
-0.090
0.906
0.309
1.500
-0.687
0.863
-1.467
-0.740
0.520
-0.227
0.833
1.200
0.679
-1.057
-1.089
0.674
0.700
1.087
1.148
0.286
1.429
0.800
0.250
0.869
4.000
0.421
0.339
1.218
0.663
0.522
0.905
0.778
-0.857
0.476
0.656
-0.125
0.258
-1.000
0.474
0.927
-0.821
0.500
0.239
0.353
-0.471
0.497
1.000
-1.300
0.870
-1.273
0.733
0.300
-0.463
0.102
0.967
1.000
1.417
1.440
0.753
0.721
0.823
0.545
0.641
1.286
0.130
0.340
-0.109
0.648
0.282
0.403
0.256
1.080
1.210
-2.324
0.602
0.791
0.664
1.057
0.721
0.732
-0.406
0.505
-0.965
-2.385
0.589
0.250
0.858
-2.000
0.544
0.385
0.363
1.089
-0.426
0.381
-2.222
0.829
0.190
-0.143
0.513
0.688
-2.929
0.018
1.311
1.319
0.200
0.454
0.827
-3.000
0.343
0.000
2.067
0.713
0.746
0.693
1.364
0.572
-0.286
1.429
1.275
1.175
0.485
-0.371
0.725
0.691
0.206
0.433
0.043
0.775
0.983
0.363
-0.732
1.175
-0.139
0.705
-0.920
-0.659
-0.233
-0.197
1.030
0.927
0.738
0.763
1.134
0.554
1.010
0.486
-0.510
0.400
0.566
1.054
1.127
0.581
0.399
0.133
0.583
0.200
0.433
0.908
0.459
3.000
-0.250
1.116
-1.273
0.707
1.100
0.718
0.125
1.000
0.863
0.573
0.033
1.667
0.534
0.606
0.573
-0.310
0.699
-0.264
-0.294
0.553
0.903
0.320
0.019
0.930
-0.286
0.239
0.735
0.504
-1.425
0.807
0.109
0.000
0.509
0.645
0.569
0.832
0.842
0.429
1.389
4.000
-0.421
0.670
0.206
0.397
0.650
-0.286
1.250
1.286
0.906
0.699
0.985
0.727
-0.463
0.972
0.833
0.100
0.619
0.455
2.250
-0.135
0.172
-0.083
1.231
0.600
1.022
0.629
-1.014
2.600
1.586
1.333
1.117
0.614
0.396
0.920
0.525
-0.497
2.000
0.737
2.333
-0.314
-0.074
0.424
-0.366
-1.172
-1.394
-0.757
-0.768
0.355
0.907
0.543
1.011
0.500
0.049
0.734
0.158
0.733
1.083
0.811
0.758
0.000
0.474
0.904
0.526
0.736
-0.708
-0.018
-0.600
1.139
-0.273
0.945
1.286
0.860
0.953
0.622
0.344
0.593
0.995
0.562
0.767
0.733
0.545
0.883
-0.137
-0.541
0.863
1.274
0.880
0.692
-0.179
2.015
1.111
0.843
0.200
0.000
1.119
0.319
0.737
0.505
0.674
1.319
0.954
-0.603
-0.594
0.630
-0.409
0.555
0.764
0.420
-0.221
0.605
0.098
0.900
0.183
0.000
0.000
0.857
0.765
0.744
0.705
-1.167
-1.150
1.100
-0.045
0.547
0.667
-0.367
0.881
0.258
1.255
0.863
0.660
0.800
0.497
0.833
0.661
0.475
1.058
0.091
1.416
0.747
0.077
-0.536
0.018
0.056
0.633
-0.309
-0.284
0.908
-0.567
0.686
0.736
5.000
0.898
0.600
-0.820
0.426
-0.879
1.173
0.378
0.997
0.200
0.628
0.385
-0.208
0.444
0.370
0.266
0.090
1.625
0.700
1.109
-0.333
0.288
1.333
-0.960
1.317
1.299
0.544
0.647
-0.097
0.000
0.878
-1.467
0.633
-0.652
0.500
1.225
0.816
1.314
0.033
0.567
-0.667
-0.857
-0.432
0.387
0.421
1.004
-0.161
0.732
-0.269
-1.400
0.258
1.317
0.537
4.000
0.857
1.000
0.630
-0.257
0.606
0.067
0.714
0.681
0.637
0.599
1.063
0.227
1.229
-0.240
0.741
-1.783
0.146
-0.500
-0.000
0.913
-0.983
0.143
0.409
-0.827
0.360
0.656
0.555
0.978
-2.125
-0.410
0.284
1.293
0.545
0.833
0.849
-0.147
0.461
-0.250
-0.452
1.113
1.100
-0.214
1.260
1.273
0.719
-0.194
0.627
-0.172
-0.171
0.583
0.200
1.395
0.000
-0.050
1.001
-0.321
0.625
0.043
-0.615
0.938
-0.116
1.000
1.158
-0.441
-0.500
-0.164
0.941
0.721
0.566
-0.100
0.467
0.335
0.737
0.737
0.372
0.623
0.652
1.068
0.795
-0.667
0.762
0.778
0.685
0.312
-0.714
0.743
0.900
-0.316
1.429
0.457
0.517
2.500
0.852
-0.842
0.767
-0.144
0.958
-0.277
-0.440
0.894
0.539
0.667
-2.183
0.351
0.941
0.557
0.712
0.513
0.280
0.906
0.503
0.933
-3.440
-0.772
0.314
0.642
0.753
0.969
-0.822
0.763
0.478
0.620
-1.022
-0.017
1.000
0.055
1.500
0.709
-1.800
1.337
0.395
0.871
-1.942
0.075
-0.346
0.854
-0.688
0.910
1.425
1.058
0.979
1.111
0.678
-0.750
1.186
0.314
0.174
1.240
0.637
1.169
0.825
0.104
0.598
1.067
0.438
0.807
0.212
-0.642
-2.286
0.700
0.018
0.890
0.277
0.409
1.340
-0.718
-0.019
1.149
0.083
-0.517
0.610
0.484
0.968
1.167
0.508
1.500
0.170
0.558
0.580
2.000
2.100
0.448
0.860
0.048
1.000
1.262
0.616
0.139
1.321
-0.135
0.304
0.889
0.333
0.026
-0.286
1.667
-1.500
-2.400
0.979
-0.533
0.687
0.918
1.198
-3.257
0.533
0.432
0.478
-0.307
0.565
-0.830
0.152
0.513
0.733
-0.472
0.988
0.876
0.569
-2.167
1.104
-0.933
-0.251
0.447
-0.276
0.714
0.214
0.727
-3.782
0.533
0.000
0.644
-0.777
-0.655
0.741
-0.382
-0.423
0.947
1.296
0.396
-0.168
0.667
0.687
-0.414
-2.000
0.838
0.453
0.470
3.667
0.500
0.786
0.435
-0.369
0.455
0.821
0.676
1.182
1.500
1.083
0.500
-0.424
1.000
1.333
0.929
-1.000
0.602
0.476
0.419
-0.615
0.959
1.367
1.549
-0.667
0.863
-0.214
-0.004
0.881
1.010
1.225
0.482
1.750
-0.619
-0.136
0.553
-0.045
0.393
1.335
0.286
1.223
1.104
1.500
-0.331
0.971
0.393
-0.703
0.458
0.599
0.000
-0.950
0.453
-0.210
0.116
0.250
0.158
0.141
1.059
0.768
1.190
0.364
0.482
-2.667
0.480
0.319
-0.206
-0.150
1.333
0.397
0.111
0.695
0.599
0.814
1.583
0.370
-2.344
0.340
-0.219
1.246
0.707
1.798
1.100
0.546
0.538
0.732
1.200
0.704
9.778
0.506
0.000
-0.053
-0.682
0.823
0.666
0.600
0.798
-0.287
0.596
0.690
0.923
0.046
1.012
1.059
0.833
1.795
0.122
-0.122
1.250
0.000
-1.212
0.480
0.333
-0.396
0.639
-0.278
0.309
13.000
0.151
0.641
0.613
-0.143
-0.536
0.942
0.743
-0.410
-1.257
-0.604
-0.311
0.522
2.333
0.593
0.268
0.418
0.374
-0.375
1.292
-0.054
1.056
0.000
0.495
-0.072
1.300
-1.263
-0.182
1.262
-0.393
-0.490
-0.290
1.279
0.445
0.676
0.485
0.803
0.356
0.650
0.744
-0.528
-0.200
0.167
-0.799
0.889
-0.039
0.314
1.333
0.612
1.231
0.741
-0.365
0.420
0.760
0.125
0.726
1.025
0.200
1.190
0.993
0.556
-0.079
0.548
1.292
0.226
0.473
2.333
5.667
0.484
1.035
-0.455
-0.800
0.524
0.710
0.959
-0.295
-0.237
0.678
0.705
0.702
0.611
0.723
0.458
0.220
1.167
1.332
0.925
0.889
0.605
-1.467
0.892
0.429
-0.417
0.061
0.917
-0.250
0.750
0.764
0.627
1.100
1.161
-0.300
0.669
1.156
-2.500
0.927
0.923
0.770
0.892
0.333
0.190
0.377
1.218
0.500
0.500
0.642
0.625
0.156
0.862
0.000
0.850
0.270
0.383
0.875
-0.229
0.450
0.862
1.547
1.600
4.000
-1.938
1.800
0.706
0.825
0.882
0.547
0.854
0.088
1.700
0.468
0.817
0.125
0.899
0.842
0.798
1.049
0.757
0.500
1.108
1.022
1.329
0.285
-0.286
0.918
0.500
0.082
0.667
0.517
1.032
0.902
1.111
0.431
0.537
0.502
2.333
-0.132
0.529
0.523
0.778
0.136
0.589
0.973
-0.450
1.381
-1.100
1.297
0.250
0.723
0.500
0.974
1.111
-0.239
1.333
0.333
0.301
0.000
0.000
-0.209
0.082
1.000
1.504
0.625
0.322
-0.859
-0.857
0.336
0.459
0.671
0.917
0.584
0.846
1.072
0.229
-1.111
0.534
0.934
0.689
1.167
-1.038
1.333
0.641
1.268
0.604
0.602
0.860
-0.184
0.671
-0.574
-0.167
-2.655
0.280
0.173
0.815
1.036
0.296
0.783
1.000
-0.131
-0.200
-0.318
0.221
2.250
1.135
-2.061
0.676
-0.874
0.324
2.833
-0.653
1.286
1.018
0.362
1.118
-1.400
-0.520
-0.338
0.293
1.045
0.424
-0.388
-0.661
0.617
0.493
-0.438
1.080
0.207
-0.518
-0.051
0.772
0.517
0.725
1.267
-0.220
6.750
0.931
0.818
0.000
0.133
0.831
-0.697
0.438
0.625
1.106
0.000
-1.400
0.971
-0.224
0.967
0.167
1.143
0.351
0.767
1.059
0.898
-0.344
1.571
1.111
1.042
0.575
0.538
1.216
0.801
0.683
0.572
1.138
0.845
0.136
-0.431
0.322
0.857
1.600
0.508
0.319
0.200
0.143
-0.108
0.910
0.728
0.465
0.751
0.628
0.197
1.048
1.000
0.100
0.396
0.693
0.382
0.429
0.911
1.000
0.417
0.343
-0.585
-0.476
-1.500
0.494
0.493
0.513
0.122
0.366
-0.144
1.236
0.752
0.278
0.533
0.517
-0.394
0.463
0.279
-0.329
0.650
4.000
0.196
0.900
-0.648
1.053
-0.583
-1.600
0.688
1.351
-0.796
0.769
1.194
0.810
0.833
0.410
-0.525
-0.179
0.270
0.740
-0.200
1.190
0.741
0.308
0.519
0.839
0.019
-2.222
0.362
-0.043
-0.900
0.917
-1.385
-0.450
-0.063
0.726
0.696
2.778
0.324
1.061
0.667
0.888
1.232
0.285
0.903
0.288
0.676
0.580
-0.853
3.000
-0.417
-0.556
-1.500
1.250
1.313
1.375
0.866
0.440
0.494
0.463
0.389
-0.536
0.788
0.250
0.301
3.667
0.375
0.440
0.417
0.962
1.494
0.197
0.167
3.000
0.000
-0.071
1.148
-0.425
0.745
-0.508
0.537
0.567
0.712
-0.238
0.062
1.083
0.358
0.517
-0.667
0.482
0.440
0.884
-0.952
1.257
1.000
1.422
-0.398
-0.252
0.941
0.500
0.483
1.143
0.915
1.326
-0.524
1.151
1.303
0.842
-0.462
-0.562
0.648
-0.232
0.962
0.986
0.424
0.828
-0.560
1.278
0.447
0.102
0.513
0.735
1.019
0.593
0.088
0.473
0.593
0.465
0.371
-0.650
-0.024
0.101
-0.036
0.427
0.000
0.738
-0.500
0.333
0.630
0.673
-0.506
0.317
1.094
1.043
1.644
0.885
0.500
1.800
-0.180
-0.332
-0.128
0.733
0.629
0.705
1.074
0.832
0.846
0.831
0.855
1.057
-0.619
1.333
0.732
1.062
-0.308
0.933
0.226
0.425
1.000
0.592
-3.241
0.477
-0.167
0.987
0.027
-0.642
-0.286
0.500
0.639
1.040
-0.643
0.002
-0.737
0.920
0.768
1.659
0.420
0.883
0.312
1.269
0.553
1.570
-0.187
0.944
-0.130
0.485
0.833
0.860
1.069
0.606
1.062
-0.619
0.371
0.196
0.289
-0.400
0.159
-0.589
1.036
0.859
0.614
0.204
-0.006
-1.107
0.367
-0.203
0.657
0.915
1.007
0.708
1.425
0.100
0.409
3.048
-0.448
1.133
0.721
0.632
0.000
0.868
0.418
2.000
1.056
1.281
0.467
0.766
-0.639
0.711
-0.121
-1.226
0.500
1.080
0.946
-0.412
1.062
0.667
0.942
0.117
0.021
3.667
0.890
0.530
0.523
-1.706
0.725
-0.276
1.095
-1.850
0.344
1.523
0.944
1.133
0.613
0.063
-0.444
-0.079
-2.583
0.145
-0.019
1.414
-0.566
1.450
0.517
-0.800
-0.111
0.667
-0.118
1.095
0.357
1.169
1.229
-0.167
0.548
0.720
0.581
0.857
0.444
-0.158
-0.500
-0.127
-0.657
1.000
-1.000
0.634
0.755
2.400
0.228
0.583
1.211
-10.267
0.701
0.678
0.680
1.091
-0.569
0.998
0.224
0.900
-0.821
-0.500
1.000
0.668
0.766
0.300
0.155
0.568
1.144
2.000
-0.570
1.228
-2.250
1.400
0.674
0.900
0.700
-0.500
0.377
1.017
1.125
-0.072
-0.820
-0.529
-0.061
0.825
0.945
0.178
0.727
-0.750
1.500
-0.118
2.750
0.271
0.717
0.682
-0.401
0.425
3.000
0.980
2.250
-2.000
1.362
-0.730
1.100
2.000
-0.727
1.600
0.181
1.357
0.569
0.958
0.523
-0.076
0.478
2.400
0.336
0.990
0.596
0.541
0.995
0.167
-0.806
0.478
0.212
0.376
1.063
0.627
0.000
-0.679
0.999
0.727
0.460
0.409
0.678
0.807
0.750
0.201
0.618
0.121
1.379
0.626
0.430
1.364
-0.185
1.136
1.364
0.699
0.302
0.577
0.627
-0.019
0.747
-0.250
0.586
0.809
1.484
0.904
0.041
1.667
-0.357
1.667
0.546
-0.500
1.157
0.862
0.590
0.236
0.167
0.000
0.284
0.223
0.397
0.596
0.698
0.535
0.800
0.396
0.200
1.161
0.934
0.791
-0.992
-1.000
0.347
0.357
0.602
0.717
0.714
0.000
-0.125
0.152
0.715
-0.033
1.000
0.000
0.424
1.321
0.537
0.578
0.218
-0.715
1.276
-0.286
0.173
-0.571
1.024
-0.365
-1.022
-0.643
0.127
1.127
-0.828
-2.100
0.611
0.000
1.314
0.260
-0.508
-0.194
0.479
1.032
-0.545
-0.929
-0.389
0.197
-0.053
6.000
-0.376
0.798
1.320
0.727
0.713
0.162
-0.143
0.420
-1.009
-0.272
0.000
0.584
1.034
0.395
0.843
0.821
-1.062
1.014
-0.167
-0.784
0.199
0.340
-2.667
-0.421
0.300
1.305
0.933
0.511
0.661
-1.000
-0.067
0.621
0.113
-1.107
1.000
0.627
0.290
0.321
1.114
-0.250
0.719
1.254
0.857
-1.782
0.911
-0.760
0.758
1.333
-0.664
0.285
0.471
0.882
0.520
0.000
1.644
-0.625
0.278
0.893
0.718
0.784
0.103
0.640
0.889
0.613
-0.533
0.537
0.312
-0.250
1.619
0.250
1.125
0.399
0.894
1.000
2.111
2.000
0.000
0.573
-0.536
0.667
1.014
0.522
1.765
1.174
0.500
1.667
1.144
0.279
0.357
0.864
1.209
0.910
0.904
-0.421
0.571
0.400
0.113
0.125
0.791
0.542
-0.101
-0.842
-0.503
-2.299
3.750
0.818
-1.140
0.667
0.250
0.820
0.821
-0.567
-0.111
1.733
1.366
-0.022
0.976
0.364
0.733
0.784
0.833
0.498
-1.500
0.750
1.612
0.276
1.047
0.214
-0.030
0.343
-1.133
0.324
0.222
0.583
0.717
-0.603
-0.133
-1.500
1.500
0.333
0.992
1.333
0.843
0.822
-1.712
0.978
0.238
0.143
0.147
1.076
1.179
-0.407
0.549
0.000
1.288
0.633
1.667
1.000
0.187
-1.109
0.107
0.841
0.667
1.029
-1.001
0.676
0.413
0.517
0.679
0.976
0.630
0.136
-0.273
0.375
1.182
0.619
1.294
0.486
1.700
1.113
0.488
-0.392
1.542
0.583
-0.154
1.429
0.518
0.404
0.079
0.024
-0.703
0.435
-0.765
-0.657
0.438
0.944
-1.467
1.333
-0.575
0.708
0.976
0.364
0.602
-0.716
0.300
0.881
1.128
0.519
0.988
0.795
-0.620
0.462
0.719
-0.710
0.857
1.199
1.175
0.143
0.772
0.286
0.711
0.003
0.810
0.888
-0.647
0.422
1.367
-0.302
0.220
1.405
1.015
0.151
-0.545
0.956
-1.086
0.361
-2.818
0.709
0.818
0.267
0.393
0.324
-0.979
0.111
0.166
0.667
0.445
-0.276
0.951
0.723
0.726
0.099
0.958
0.825
0.385
0.000
-0.303
0.584
0.285
1.400
0.333
0.887
-0.523
1.276
1.339
0.158
1.125
0.929
0.911
0.224
0.396
0.667
0.042
1.750
1.167
0.838
0.842
0.262
0.649
-0.506
0.347
1.198
0.500
0.750
0.477
0.000
-9.500
-1.271
0.561
-0.139
0.567
0.894
0.571
0.952
1.333
-0.277
0.500
1.006
2.000
0.698
1.056
0.625
0.786
0.779
-2.100
0.167
0.787
0.325
0.310
1.286
1.306
-1.333
-0.928
0.523
0.061
0.548
1.167
-0.422
1.130
0.133
0.621
0.744
-0.044
0.213
0.662
1.087
1.000
0.886
0.539
0.493
-0.860
0.722
-1.312
0.935
0.673
0.532
-0.125
0.592
0.633
0.833
1.667
1.108
1.083
1.000
1.369
-0.619
0.333
0.975
0.600
0.875
0.811
0.502
1.338
-0.428
0.497
0.917
0.345
-0.430
-0.917
0.812
0.000
-0.684
1.305
0.525
1.444
-7.000
0.579
0.648
-0.544
0.052
-0.177
1.090
1.143
0.073
-0.083
1.333
0.590
-0.471
0.216
0.451
0.950
-0.495
2.024
1.100
-0.077
0.819
-0.321
0.454
-0.067
0.575
1.644
0.568
0.400
0.518
0.235
1.390
-0.286
1.027
0.273
0.561
0.818
2.200
0.492
0.793
0.455
0.641
0.375
0.868
0.013
0.797
0.473
1.417
-0.037
1.000
0.111
0.342
0.239
0.840
0.005
-0.411
0.416
0.600
0.349
0.653
-1.125
-0.800
2.800
-0.281
0.517
0.587
0.900
0.748
0.774
0.349
0.593
0.404
0.750
0.782
0.115
0.839
2.667
0.476
1.017
1.508
0.670
2.652
0.962
-0.458
0.278
0.910
0.186
0.818
0.771
0.363
-0.274
1.167
0.550
1.361
0.354
0.773
0.121
-0.333
0.218
0.947
1.188
1.286
0.199
0.411
0.129
0.368
0.819
1.273
-1.205
0.358
1.125
0.996
-0.534
0.884
0.833
0.567
-0.938
0.820
0.684
1.086
0.000
-0.189
0.188
-0.092
0.222
0.603
0.327
2.111
0.125
0.500
-0.238
1.492
0.678
0.000
0.823
0.267
0.586
-1.801
1.073
0.667
0.551
0.705
0.208
-0.047
-0.143
0.614
0.862
0.433
0.571
0.443
0.461
0.489
0.871
1.800
-0.005
-0.562
0.636
1.667
-0.143
0.351
0.680
-0.400
0.122
-0.486
-0.919
0.373
0.760
1.190
2.667
0.351
-1.067
0.778
1.000
-0.160
-1.637
1.667
0.625
-0.276
0.877
0.735
3.333
0.670
-0.333
-0.634
0.400
-0.464
1.667
1.059
1.857
0.385
0.541
0.920
-0.291
0.477
1.400
0.667
0.691
1.078
0.550
0.827
-0.167
0.864
-1.500
4.500
0.768
-1.227
0.992
-1.500
-0.161
-0.143
0.324
0.859
0.026
-0.667
-0.482
0.129
0.671
1.200
-0.619
0.518
0.678
-0.768
-0.143
0.421
0.254
-0.090
1.178
-0.479
0.400
0.197
0.857
0.667
0.784
0.372
0.986
0.687
-0.060
0.891
0.739
0.170
0.297
0.067
-0.154
9.000
0.480
0.319
0.481
0.643
-0.427
0.581
-1.500
0.934
0.429
0.628
0.811
0.003
0.778
0.549
0.553
-0.409
1.111
2.667
0.810
0.817
-0.412
0.285
0.721
1.324
-1.278
1.148
-0.167
1.009
0.639
-0.011
2.000
0.600
1.333
0.627
-0.535
1.167
-0.228
0.863
-1.209
0.782
-0.052
-0.453
0.301
0.850
0.988
-0.354
0.503
0.914
0.583
0.424
0.558
-1.500
1.583
0.900
0.429
0.750
0.500
0.083
0.714
-0.325
0.477
1.150
2.138
0.728
1.317
-0.441
0.767
0.333
0.449
12.000
0.091
0.634
0.384
0.174
-0.446
-0.295
0.256
0.400
0.955
0.833
0.810
0.554
1.088
-0.077
-0.814
-0.363
1.195
-0.333
0.037
-0.708
0.679
-0.714
-0.479
0.573
0.704
0.657
0.271
0.846
-0.320
1.583
0.135
-0.419
0.207
0.224
0.394
0.139
7.000
-0.367
0.194
1.063
-1.125
1.234
0.581
1.267
0.820
0.459
0.298
0.961
-0.242
1.485
0.930
0.520
4.500
0.692
-0.150
-1.000
1.000
0.551
-0.222
-0.091
0.833
0.676
0.476
0.250
0.732
0.292
1.033
0.852
0.714
1.197
1.260
0.252
1.500
0.347
0.195
1.157
0.464
0.487
0.783
2.000
-0.167
-0.682
-0.357
0.838
0.670
1.003
0.600
0.877
-8.800
-0.062
0.629
0.700
0.181
0.238
0.813
0.333
0.065
-0.588
1.083
0.018
0.478
-0.924
1.213
1.054
0.593
1.420
0.722
0.857
-0.195
-0.632
2.000
-0.156
0.543
0.064
1.462
-0.771
-1.000
0.256
-0.500
0.905
-1.200
-0.944
1.405
0.467
0.224
0.667
0.883
1.317
0.125
-0.111
0.798
1.429
0.695
0.541
0.186
0.718
0.706
0.430
1.500
0.059
0.207
1.286
0.549
0.779
-0.041
0.960
0.659
0.364
1.036
-0.286
-0.333
0.829
0.272
0.510
-0.137
-0.250
0.456
1.357
0.087
-0.528
0.462
2.500
-0.235
0.897
0.406
0.381
0.024
1.333
-0.631
0.646
-0.167
0.068
0.544
1.146
0.672
-0.733
0.982
0.029
0.753
1.000
1.538
2.333
0.183
-0.091
0.308
0.285
0.845
1.225
1.425
-0.956
1.103
-0.359
0.628
-1.000
0.500
1.464
-0.111
1.750
0.616
0.365
0.884
0.378
0.442
1.155
0.682
1.025
0.720
-0.794
0.875
0.479
0.142
0.918
0.886
0.769
0.733
0.462
0.710
0.832
-0.233
0.585
0.726
0.950
0.713
0.314
0.422
-0.216
0.307
2.086
0.374
0.656
-0.042
-0.713
0.624
0.743
1.260
0.000
1.298
0.861
0.328
0.666
-0.182
0.687
1.188
0.725
-0.505
1.041
0.259
-0.346
0.357
0.730
0.704
0.388
0.889
0.284
0.690
0.729
1.000
0.213
0.038
0.880
1.260
0.651
0.504
-0.641
0.354
0.379
-1.750
1.200
0.000
0.958
1.458
0.986
0.934
-0.800
-0.334
0.388
0.900
-0.857
0.395
0.978
1.000
1.209
1.098
8.000
0.955
0.545
0.258
-0.959
0.436
2.000
0.976
0.503
0.946
0.893
0.488
-0.607
0.011
0.433
0.509
-1.000
0.105
1.045
0.559
0.530
-2.100
0.810
0.980
1.042
0.419
0.273
-0.497
0.850
-0.140
0.583
1.500
1.012
0.117
0.668
0.879
1.228
-0.028
0.550
0.227
-1.133
0.799
1.023
0.353
1.091
-0.282
0.609
-0.327
1.182
1.722
-0.214
0.110
-0.750
-0.176
-0.383
0.899
1.667
0.637
0.290
-0.432
1.058
-0.656
0.714
-1.500
0.639
-0.065
0.833
0.632
-0.159
-0.214
0.925
-0.255
0.739
1.500
-1.556
-0.315
0.724
0.559
0.300
1.073
1.381
0.893
1.167
1.250
0.833
0.795
0.762
1.156
-0.263
1.000
-0.423
0.528
1.251
0.631
0.200
0.243
-0.886
0.292
1.133
0.375
0.238
-0.011
0.190
-0.282
0.800
0.392
7.000
0.607
0.098
0.657
0.729
0.000
1.297
0.603
-0.914
0.018
1.108
0.015
1.474
0.445
7.667
0.968
0.243
-0.231
2.286
0.771
0.926
0.490
-1.270
0.372
-0.429
0.785
0.167
0.757
1.021
0.117
0.656
0.322
-0.557
0.512
0.562
1.036
0.437
-0.111
1.162
0.929
1.107
0.481
0.692
-0.097
0.625
2.600
0.425
8.875
0.937
0.725
0.308
0.393
0.666
0.102
0.289
-0.665
1.453
-0.250
0.347
0.369
-0.604
0.396
-0.059
0.725
0.954
0.358
0.087
0.685
-0.286
0.311
-0.536
0.547
0.920
-0.143
1.485
-1.500
-1.500
0.617
0.460
1.212
-0.409
0.838
0.546
0.857
-10.308
0.206
0.081
1.000
0.481
0.667
0.847
1.001
-0.600
1.083
0.513
-0.500
0.505
0.533
0.461
0.570
0.408
0.249
0.625
1.354
1.119
-0.900
0.439
-0.303
1.000
0.413
-0.605
0.971
0.371
0.949
0.646
0.734
0.616
0.001
0.782
1.000
0.162
0.464
0.500
0.322
-1.129
0.998
-0.721
0.955
0.898
0.867
-0.333
0.743
-0.167
0.479
1.000
0.861
-0.771
0.624
1.310
-1.710
-0.334
0.690
0.489
1.322
0.590
0.186
1.260
0.256
1.571
0.402
0.562
0.788
0.271
0.667
0.973
0.441
-0.082
0.603
1.143
1.265
1.167
0.865
-0.228
0.586
0.732
0.652
-0.143
-0.200
0.967
0.250
0.691
2.500
0.769
0.377
-0.889
1.169
-0.400
-0.133
0.516
0.107
-0.928
-0.385
1.000
0.525
-0.095
0.021
1.222
0.737
0.763
0.143
0.929
-4.045
0.239
0.368
0.517
0.782
-0.042
-0.250
0.377
0.709
-0.237
0.639
1.000
1.053
-1.020
0.980
1.301
0.619
0.082
0.563
0.728
0.638
0.761
0.685
1.121
-0.527
0.271
1.083
0.425
4.000
0.780
0.583
-0.814
0.088
0.984
0.250
-0.395
0.979
0.534
0.689
1.423
0.364
1.071
1.456
-1.042
0.320
0.099
1.286
0.387
-0.125
1.028
1.125
0.070
0.229
0.567
0.906
0.837
0.518
1.236
-1.150
0.963
1.238
0.511
0.701
2.500
-1.318
0.938
1.667
0.805
0.659
2.000
0.827
0.717
0.516
1.087
0.544
0.546
0.429
0.867
0.581
0.641
2.364
-0.061
0.822
-4.000
0.881
0.248
0.834
-0.273
1.375
1.183
0.749
-0.512
-0.300
1.254
0.556
2.000
-0.192
2.917
1.167
0.668
1.540
0.154
1.840
-0.367
0.830
0.459
0.754
0.310
0.500
0.453
0.890
-0.701
0.763
-0.619
0.476
0.570
9.600
0.852
0.661
-0.258
0.800
0.955
0.164
0.943
0.370
0.719
0.081
1.055
-0.060
0.508
0.603
0.490
0.010
0.438
0.966
0.885
0.538
-0.004
-0.051
0.600
-0.737
-0.579
0.607
1.242
0.074
0.761
0.584
0.765
1.167
0.341
0.315
0.647
1.031
1.400
1.196
3.000
-0.861
0.496
1.060
1.778
0.767
0.234
-0.472
-0.487
0.966
0.467
-1.324
0.808
0.000
1.337
1.328
-0.167
0.772
0.755
0.680
1.400
1.019
0.212
1.238
0.864
4.000
-0.203
1.411
0.650
-0.295
1.045
0.917
0.625
0.087
0.167
1.401
0.357
0.523
1.108
0.000
-0.386
1.300
-1.066
0.789
0.155
1.188
0.948
1.714
1.115
1.014
-0.576
1.183
0.375
0.832
-1.712
0.452
0.525
0.652
0.740
0.321
-1.333
0.733
0.449
0.500
0.880
0.165
0.042
0.850
0.288
0.000
-0.526
0.042
0.000
1.250
-0.167
-0.194
0.958
0.550
0.643
-1.291
0.000
0.150
0.663
0.629
-2.071
0.624
0.126
0.074
-0.568
0.819
0.742
-0.857
1.020
0.679
-0.440
-2.222
-0.533
0.177
0.250
1.038
1.212
1.076
-0.350
0.568
0.444
-0.617
0.400
1.250
0.806
0.288
1.250
0.500
0.654
0.116
1.189
-0.760
2.667
0.955
1.542
1.248
0.575
0.293
0.800
0.022
0.740
-0.173
0.000
0.105
1.002
1.667
-0.888
0.778
-0.200
-0.433
0.556
0.533
0.539
-0.778
-0.889
1.250
0.802
0.922
-0.323
0.420
0.748
0.078
0.311
1.000
0.942
-0.560
0.500
0.473
0.562
0.870
0.061
0.763
0.536
0.833
0.441
1.241
1.571
-0.146
0.178
-0.872
0.849
0.330
0.188
0.337
0.560
0.529
0.860
0.498
-1.286
-0.400
1.102
-0.209
0.639
1.571
0.333
0.040
0.499
1.190
1.385
0.833
0.249
-0.587
0.150
-0.295
0.333
-0.543
1.086
-0.796
-0.864
1.500
-0.622
0.389
1.420
-0.167
0.893
0.667
-0.273
1.013
1.051
0.748
0.515
-2.727
0.692
0.875
0.905
0.142
-0.750
1.596
0.405
0.522
0.383
0.935
0.486
0.635
-1.472
0.010
1.125
0.571
-0.685
-0.885
0.533
0.833
0.600
0.888
2.250
1.308
-0.875
-2.818
-0.506
2.000
0.674
1.260
0.462
-0.375
1.250
0.250
0.731
-0.243
0.510
0.917
9.000
0.425
-0.229
-1.510
0.636
0.847
0.510
0.373
0.568
0.050
0.751
0.727
0.066
1.101
0.386
0.620
0.249
3.000
0.488
1.496
0.717
0.500
0.190
0.068
0.669
-0.394
0.102
0.833
0.386
0.694
-0.374
1.333
1.750
0.739
0.427
-0.486
0.641
0.846
1.824
0.612
0.508
0.777
0.616
0.592
0.804
0.586
0.366
-0.205
0.460
0.837
2.167
1.682
0.243
0.583
0.136
0.736
-0.222
0.167
0.431
1.917
0.852
0.718
1.125
1.388
0.677
0.715
0.636
0.641
1.200
0.436
-2.462
0.316
1.201
0.357
0.685
0.479
1.424
0.403
-1.333
1.113
1.250
0.815
-0.233
0.353
0.881
0.940
0.505
0.905
-0.600
1.800
0.667
0.318
-0.058
0.703
-0.482
0.840
0.933
0.837
0.992
0.788
-0.241
1.409
1.167
1.167
-0.058
-0.332
0.646
0.626
0.827
0.545
0.498
0.318
0.606
-0.529
0.180
0.500
-0.500
0.795
0.726
1.197
1.304
0.440
1.086
-0.788
1.500
1.034
-0.470
0.057
0.200
0.699
0.975
-0.489
-0.750
0.367
0.735
0.350
0.514
0.000
1.168
1.014
1.135
-0.267
1.080
1.541
0.538
0.286
0.126
0.410
-0.930
0.888
-0.543
1.280
1.462
0.119
0.637
1.021
0.561
-0.619
0.500
0.536
-0.384
0.721
0.827
0.470
0.696
1.571
0.203
0.620
0.048
0.833
0.554
0.671
-0.389
0.906
0.638
0.585
-0.222
0.678
0.764
1.667
0.476
1.000
0.694
-0.067
0.863
1.143
0.696
0.791
2.000
0.710
0.102
0.232
-0.190
0.991
-1.062
0.078
0.806
1.333
0.224
0.386
-0.236
0.167
0.371
1.284
0.977
0.000
0.613
0.328
0.875
0.669
-3.074
-0.897
0.022
0.375
0.455
-0.181
0.570
0.714
0.592
1.284
-0.426
-0.750
1.208
-0.321
0.441
1.222
0.547
1.500
0.948
1.120
0.358
0.736
0.424
-0.288
0.607
0.600
0.371
0.536
0.382
0.801
0.038
-0.647
0.718
0.750
-0.153
1.267
0.491
1.348
0.852
0.686
0.049
0.489
9.692
-0.015
0.835
0.015
0.118
2.429
0.727
0.790
0.224
-0.143
0.956
1.286
0.083
1.012
-0.997
0.626
-0.464
2.500
0.498
0.739
1.014
-2.286
0.753
0.808
0.779
1.467
0.638
-0.356
0.357
0.193
0.219
0.030
-0.575
0.922
0.244
2.318
0.500
-0.536
0.717
0.500
-0.200
0.400
0.593
1.000
0.745
0.682
1.500
-0.013
0.721
1.040
-0.475
0.855
0.212
0.893
-0.354
0.543
2.200
0.433
-1.500
0.390
-0.062
1.333
0.167
0.865
0.701
-0.073
0.440
0.950
-0.281
-1.150
-0.072
0.425
-0.705
0.207
0.771
0.333
0.984
-0.844
0.400
0.404
-0.447
-0.270
0.561
0.452
1.098
0.477
0.762
0.674
0.115
0.538
0.250
4.750
-0.583
0.342
0.761
-2.200
0.818
0.000
0.693
0.747
0.775
0.926
0.333
1.048
-1.273
0.968
0.771
0.896
3.000
1.667
0.767
0.909
-0.495
0.750
0.749
0.321
-1.250
0.668
0.904
-3.940
0.434
0.676
0.057
0.577
0.449
1.412
0.496
0.825
0.301
1.373
0.502
0.863
0.314
0.697
0.009
1.175
-0.817
-3.000
-0.071
1.500
0.981
-0.833
1.500
1.008
1.603
0.875
0.979
0.924
0.587
0.090
1.004
0.833
0.795
0.581
-0.006
0.717
-1.250
1.700
0.576
-0.973
0.566
0.558
1.089
0.649
0.422
0.429
-0.625
0.737
0.041
0.668
-0.143
0.571
1.140
0.432
0.170
0.999
-0.138
0.904
0.627
0.500
-0.280
0.899
0.160
0.050
0.565
0.348
0.650
1.286
0.915
0.563
0.892
1.064
0.383
0.571
-0.253
0.366
0.802
0.734
1.040
1.186
0.110
1.714
0.502
1.333
2.000
0.487
0.018
-0.348
0.353
-0.143
0.951
0.235
0.308
1.255
0.368
0.000
1.038
-0.500
0.109
-0.400
0.820
0.863
1.284
0.004
-0.246
0.167
0.837
0.000
0.828
0.525
-0.194
0.268
0.402
-0.340
0.819
0.770
0.795
1.700
1.000
1.833
-0.167
0.763
-0.997
0.128
0.600
0.641
0.686
1.889
-0.422
0.933
0.014
0.810
-0.429
0.633
1.125
0.576
-0.224
2.203
0.605
0.043
0.509
1.200
1.050
0.718
0.618
1.136
0.000
1.033
0.333
0.428
0.965
-0.200
-0.619
-0.496
0.564
-1.667
-0.368
1.342
0.952
0.515
0.334
-0.271
0.366
0.683
1.238
0.882
0.698
0.387
-0.368
0.882
0.771
0.667
0.464
0.952
1.003
0.762
0.418
0.833
1.182
0.749
0.500
0.248
-0.912
0.423
0.025
1.185
0.442
0.220
-1.062
0.753
0.013
-0.308
0.862
-0.712
-0.333
0.452
0.866
-0.734
1.254
1.187
0.863
0.746
0.448
0.757
0.559
1.833
0.995
0.069
0.867
0.890
0.033
-0.331
0.553
1.405
0.732
0.279
0.574
0.517
1.133
0.310
0.638
3.000
-0.913
0.750
0.899
0.250
0.597
0.661
-0.500
0.833
0.857
0.801
0.597
-0.304
0.564
0.874
-0.333
0.810
0.004
0.839
0.250
0.788
0.850
-0.523
-0.333
0.824
-0.165
1.000
0.778
-0.125
0.512
0.419
0.836
-0.116
-0.464
0.630
0.544
1.053
-2.143
0.690
0.673
0.835
0.738
0.646
1.600
0.375
0.460
1.221
2.000
0.225
0.872
1.333
0.522
-0.130
1.857
0.901
0.529
1.537
-0.920
0.180
-1.116
1.021
0.048
1.143
0.875
-1.057
4.000
0.850
1.200
0.333
-0.296
0.016
0.942
0.542
0.519
1.077
1.750
-0.402
-0.434
0.742
0.071
0.002
1.000
0.600
0.805
0.603
-0.496
0.714
1.141
0.875
0.203
1.305
0.812
1.091
2.143
0.187
-0.405
0.522
0.817
0.949
1.500
0.870
1.087
0.473
-0.554
-0.104
0.473
1.027
1.143
-0.167
-1.194
0.773
1.750
0.839
0.000
-0.857
1.008
-2.200
-0.212
0.604
0.841
0.276
-1.500
0.859
0.413
1.279
1.106
0.762
0.786
2.000
0.463
0.000
0.382
0.333
1.667
1.000
0.775
1.167
0.350
1.261
1.400
1.162
0.564
0.851
3.000
0.000
-0.567
1.390
2.250
-0.222
1.053
-0.512
-0.773
0.295
-0.912
0.533
0.722
0.538
0.835
0.664
0.309
0.905
0.571
0.894
1.286
0.830
-0.253
0.517
0.521
0.830
1.108
-0.222
-0.561
0.679
0.553
-0.125
0.257
0.000
1.020
0.304
1.286
0.383
2.400
1.750
1.410
-0.564
0.976
1.483
0.368
1.474
0.536
0.524
-0.051
0.714
-2.500
-1.900
-0.250
1.139
0.667
0.593
1.091
1.240
0.705
-1.875
0.663
-0.437
0.789
0.634
0.725
0.727
1.625
0.364
0.554
-1.864
-0.500
0.596
-1.235
-0.452
0.608
0.073
0.333
-0.600
1.213
0.611
0.849
0.727
-2.056
1.094
0.235
1.222
0.333
0.241
1.000
0.949
0.089
0.573
0.500
0.430
1.157
-0.405
1.867
0.194
0.538
1.086
1.056
0.934
0.664
0.733
0.702
1.500
0.396
1.331
-0.541
1.000
0.733
0.530
0.833
0.479
0.909
-0.989
-0.450
-0.667
0.700
0.000
0.000
-0.726
0.675
-0.728
0.376
0.381
0.892
0.943
-0.391
0.346
0.269
1.857
0.500
0.972
-0.143
0.713
-1.351
0.900
0.929
-0.742
0.842
-0.654
1.500
-0.759
0.749
0.667
0.750
1.286
0.000
0.583
-0.249
1.159
1.203
0.030
0.486
0.348
0.333
0.664
-0.490
0.661
1.283
0.280
0.524
0.521
0.458
-0.080
-0.195
0.034
0.992
1.128
0.541
-0.607
0.927
0.308
1.100
0.506
0.615
2.000
-0.840
-0.500
0.603
0.778
0.223
0.620
0.529
0.603
5.000
0.000
0.213
0.908
0.385
0.808
-0.315
0.905
-0.786
-0.717
0.463
0.944
0.408
0.600
0.068
0.308
1.000
0.250
0.738
0.576
0.653
0.129
-0.216
0.720
0.682
1.049
1.222
0.885
0.951
-2.229
-0.348
0.706
0.750
0.583
1.000
0.431
0.211
0.224
0.326
-0.236
0.571
0.583
6.857
1.286
-0.589
0.854
0.362
0.962
0.638
3.167
-0.048
0.806
-0.487
0.471
-0.368
0.833
-0.143
0.007
-0.815
0.797
0.520
0.310
-1.500
1.438
0.521
0.998
0.901
0.398
0.833
0.633
0.300
0.778
1.305
-0.167
-0.081
0.343
0.333
0.674
0.779
1.521
1.236
1.241
1.000
0.147
0.750
0.007
-0.775
0.889
2.667
1.125
0.719
0.409
0.858
0.781
0.308
-0.466
-0.286
0.578
0.267
0.000
-0.098
3.000
1.067
-0.020
0.596
0.571
-0.667
0.648
-0.147
-0.678
0.588
-1.250
0.583
0.397
0.131
2.429
0.982
0.810
0.584
0.730
-0.441
1.205
0.513
0.972
0.472
0.067
-0.261
0.193
0.029
0.839
0.341
0.435
-0.082
0.401
0.284
0.543
0.746
-0.526
0.943
-0.201
-0.250
2.500
-0.184
1.253
1.466
0.347
0.000
0.551
0.607
-0.867
1.118
0.894
0.647
0.533
-0.690
0.743
0.597
1.167
0.564
0.833
0.892
0.721
0.792
0.654
0.574
-0.691
-0.451
0.339
-0.509
2.575
0.439
0.444
-0.792
0.335
0.533
0.321
-1.300
1.245
0.920
0.820
0.717
0.020
1.042
-0.886
-0.267
0.695
-0.232
0.400
0.938
0.476
0.643
-0.438
0.667
0.624
1.205
2.000
0.087
1.444
1.535
1.175
0.778
-0.325
-0.679
-0.083
0.409
-0.143
0.925
0.459
0.880
0.756
-0.323
0.354
1.041
0.889
0.909
0.156
2.000
0.517
1.037
0.901
0.000
-0.552
0.461
-3.250
0.838
-0.786
0.899
0.749
0.875
-0.549
0.187
1.209
1.451
0.714
-0.167
0.525
-0.154
-0.341
1.295
0.745
-0.545
-0.588
-0.239
0.597
0.499
0.192
0.565
0.842
-0.402
1.085
0.575
1.084
0.894
0.087
0.280
-1.067
0.905
0.541
-0.339
0.411
0.671
-0.581
0.097
0.222
0.110
-0.265
0.982
0.750
0.361
0.985
0.601
0.755
0.400
0.318
0.368
-1.118
1.431
0.000
0.933
0.536
0.619
0.281
1.643
0.833
0.604
1.100
1.600
0.604
0.567
-1.000
-0.250
5.000
0.821
0.071
0.682
0.394
-0.733
-0.525
0.000
0.620
-2.200
1.473
0.000
0.361
-0.516
0.161
0.693
0.749
0.384
0.438
0.029
0.615
0.509
0.744
-0.083
-0.143
0.608
0.681
-0.583
2.000
2.500
-0.837
0.653
0.704
1.004
0.888
1.429
0.875
0.742
0.167
0.228
0.560
1.000
1.104
-0.103
0.800
0.509
1.015
1.111
0.020
0.634
1.117
0.244
0.857
0.412
0.460
0.619
0.790
0.939
1.303
0.600
-0.565
-0.059
0.209
-0.108
-0.318
0.500
-0.114
0.867
-1.429
0.343
0.531
0.196
0.794
0.428
-0.867
0.971
1.216
0.197
1.444
1.235
-0.111
0.531
0.557
0.266
1.189
-0.967
0.517
0.719
0.536
-0.280
0.048
0.796
0.600
1.492
0.021
1.302
0.852
1.228
-0.487
1.000
0.444
0.333
-0.671
-0.345
1.138
1.000
0.411
0.483
0.099
0.591
0.076
1.167
0.823
-0.633
0.480
0.561
1.035
0.750
-1.333
0.111
-0.875
0.759
1.061
4.000
2.431
1.011
-0.879
0.700
-1.389
-0.476
0.897
1.550
0.516
0.660
0.949
0.667
0.919
0.049
-0.711
0.800
0.583
0.250
1.500
-0.562
0.758
0.568
-0.933
0.259
0.599
-1.023
0.515
0.357
-0.048
0.867
0.700
0.478
0.950
0.908
0.508
1.298
0.569
2.778
-0.230
-0.011
0.186
0.667
-2.100
1.000
0.716
-0.167
0.785
0.760
0.286
1.107
0.925
1.137
-0.477
0.863
0.498
0.604
1.000
0.257
1.083
-0.536
0.831
-0.233
0.828
0.143
0.391
0.750
1.146
0.686
0.786
0.000
0.851
1.250
1.322
0.315
-0.795
1.547
0.933
-0.006
1.025
1.417
0.737
1.060
-0.531
1.252
-0.200
0.919
-0.236
0.592
0.765
1.157
-0.153
-2.727
0.008
-0.476
-0.457
0.426
0.229
0.400
1.169
-0.542
0.000
1.304
0.870
-0.205
1.333
0.667
0.603
-0.526
0.987
1.000
-0.560
5.000
1.130
0.556
-0.048
0.799
0.085
0.864
0.967
0.480
0.250
0.854
0.656
0.443
0.506
0.412
1.487
-1.080
-0.333
0.561
-0.511
2.000
0.785
0.592
0.533
0.452
0.871
0.100
1.330
-0.046
0.571
1.325
1.929
-0.914
0.592
1.125
-0.147
-0.759
0.064
1.256
1.186
0.155
0.175
1.100
0.881
0.278
0.482
0.640
1.267
0.661
2.250
0.583
-0.069
0.899
0.555
-0.222
0.125
-0.053
2.333
-0.141
0.537
1.667
1.545
0.444
0.833
1.333
0.769
0.436
1.152
0.932
0.196
-0.752
0.614
0.664
1.000
0.744
1.005
0.625
3.000
0.854
0.571
1.000
0.440
1.500
0.833
0.596
0.056
0.678
0.275
0.914
2.500
0.600
0.981
-0.167
0.357
0.652
1.118
0.274
1.151
-0.115
-1.679
-0.010
-0.521
1.667
-0.484
0.575
0.667
0.670
0.167
0.749
-0.143
0.765
0.211
0.561
-0.731
0.579
0.867
0.019
0.544
-0.259
0.743
0.667
0.980
3.000
0.893
0.510
-0.929
1.083
-0.309
0.285
-0.331
-0.383
1.600
1.393
-0.520
-0.531
0.763
1.061
-0.540
0.304
0.645
-0.229
0.975
0.429
0.610
-0.049
0.008
0.585
0.333
-0.688
-0.693
0.717
0.420
2.750
0.290
1.667
0.821
0.597
1.018
0.538
0.046
7.000
0.410
-1.128
0.424
-0.169
0.777
0.847
1.193
1.068
1.061
0.251
0.850
0.336
0.000
0.489
-0.514
0.057
0.059
-0.034
1.207
1.074
1.044
0.873
0.991
0.469
1.147
0.714
0.951
0.769
0.721
0.723
0.842
0.357
-0.470
-0.267
1.190
0.600
1.100
0.692
0.810
1.143
0.976
0.900
1.350
1.429
0.625
-0.619
1.162
0.000
0.387
0.375
0.824
0.399
0.753
0.297
-0.143
0.662
1.374
0.533
0.000
0.976
0.181
0.172
-0.235
-1.042
0.804
0.578
0.769
0.677
0.374
1.000
-0.256
0.740
0.000
0.543
-0.899
0.535
1.033
0.067
-0.863
0.730
-0.111
0.988
0.000
0.700
-0.531
-0.516
-0.250
0.598
0.000
1.500
0.463
1.056
0.927
0.000
4.000
0.643
0.482
1.125
-0.075
-0.250
-0.014
-0.472
0.759
0.508
0.485
0.060
0.864
-0.374
-0.254
0.893
0.048
0.400
0.119
-0.350
0.058
9.750
-0.220
0.074
1.333
0.591
1.224
0.202
1.042
0.591
0.918
0.722
0.460
0.625
0.730
0.379
-2.667
0.303
0.271
0.250
1.188
-2.909
-0.149
0.704
0.704
1.200
0.382
0.802
0.492
0.433
0.525
2.300
0.713
0.926
0.841
2.625
0.000
1.500
0.000
0.991
0.831
0.801
1.349
1.113
2.143
0.133
0.338
-0.067
-0.411
0.250
1.400
0.515
-0.018
-0.432
1.050
0.496
0.607
0.786
0.994
0.148
0.734
0.571
0.000
0.395
1.318
0.510
0.585
0.612
0.018
-1.538
-0.222
0.683
-0.356
-0.145
-0.074
0.714
0.048
-0.794
-0.384
1.277
1.200
1.820
0.330
-0.723
0.891
0.403
0.115
0.593
2.000
-0.239
0.428
0.344
0.281
1.349
0.667
0.900
0.400
0.933
0.802
0.805
0.200
0.349
0.918
1.142
0.765
1.378
0.679
2.000
-0.587
1.010
0.132
0.661
0.370
-0.929
-1.679
1.333
0.000
0.377
0.880
0.264
-0.375
0.114
0.486
-0.294
0.178
0.922
0.874
0.500
0.670
0.009
3.846
1.368
0.730
1.108
0.720
0.513
-0.576
0.136
-0.670
0.667
-0.333
1.103
1.518
0.799
0.574
0.691
0.582
1.420
0.221
1.252
-0.159
-0.252
1.000
0.855
0.480
0.890
0.959
-0.274
0.407
0.543
1.333
1.000
1.101
1.803
0.200
0.483
0.396
0.598
0.150
1.429
1.148
-0.354
0.625
0.515
-0.202
0.883
0.216
0.417
0.587
-1.750
0.625
0.630
0.133
-0.722
0.742
0.834
0.944
2.350
0.889
0.775
-0.148
-0.597
-0.212
1.333
1.867
0.000
0.747
-0.318
-0.333
0.392
-0.875
0.900
-0.934
0.293
0.568
0.374
0.568
0.037
-0.586
-0.283
-0.944
-0.462
-0.685
-0.125
-2.000
-0.004
0.990
-0.114
0.529
0.046
-0.395
-0.344
0.411
0.264
0.778
0.535
0.273
0.095
0.546
1.143
1.263
0.924
0.768
0.154
0.839
-0.456
0.006
0.244
1.250
0.571
0.487
-0.124
0.873
1.000
-0.786
0.500
1.175
1.355
-0.143
0.109
-1.333
1.000
1.400
0.429
0.697
1.000
-1.467
0.604
1.198
-0.698
0.500
0.500
-0.973
0.888
1.142
-0.154
-0.125
1.500
0.917
-1.838
0.576
0.857
1.286
1.943
-0.600
1.077
0.755
0.700
1.167
0.661
0.653
0.567
0.350
0.300
0.419
0.247
-0.308
0.364
0.981
-0.111
0.148
-0.308
0.241
0.750
0.801
0.500
-0.500
2.250
0.557
0.782
0.527
0.710
0.635
0.316
0.701
0.827
-0.072
0.597
-1.286
-1.167
-0.267
1.417
0.597
0.830
-0.333
-0.955
0.400
0.354
1.306
0.767
0.000
1.056
-1.125
0.664
1.050
0.273
-0.145
0.317
1.312
-1.061
0.182
0.643
0.875
0.600
0.207
1.447
0.955
1.667
1.000
0.743
1.000
1.167
0.269
0.843
1.500
0.416
0.400
0.234
-0.111
0.421
0.682
0.096
0.932
0.842
0.000
1.367
-0.038
-0.122
0.887
0.889
0.697
1.286
0.669
-0.124
0.731
0.237
0.377
1.008
1.298
0.865
-0.482
0.871
1.657
0.858
0.258
0.623
1.000
0.663
0.852
1.556
0.446
0.941
-0.294
1.141
0.435
1.250
0.932
0.448
0.250
0.083
-0.952
-0.815
0.748
0.741
1.417
1.432
0.327
0.940
0.503
0.727
-0.669
0.655
0.373
0.562
0.506
0.480
1.125
-1.083
0.014
0.879
-1.095
0.793
0.330
0.819
0.663
0.857
-0.462
0.573
-0.408
0.817
-0.848
0.889
0.333
2.000
0.589
-0.262
-0.667
0.473
3.500
-0.182
0.301
0.179
1.179
0.618
0.654
1.071
1.556
0.857
1.900
-0.458
0.500
1.000
0.199
0.916
0.738
1.329
-0.393
1.333
0.197
0.750
0.717
2.000
0.606
0.917
1.163
-1.014
0.842
0.661
0.058
-1.750
-0.731
1.000
0.794
0.932
0.038
0.373
-1.900
0.949
-0.076
0.013
1.004
0.909
0.581
0.837
-0.007
-0.724
1.889
0.626
0.627
-0.980
1.500
0.708
-0.992
0.848
0.710
0.700
0.600
0.703
1.214
1.142
1.750
0.417
0.805
1.297
-0.444
0.595
-0.042
-0.984
3.500
0.665
1.048
0.085
0.498
1.750
0.500
-0.158
0.322
0.658
0.917
0.423
-0.290
0.316
1.053
0.349
0.386
-0.304
0.750
0.957
-0.161
1.141
0.851
1.400
0.640
0.385
1.206
0.595
0.643
0.020
-8.308
0.700
0.744
0.817
0.700
-0.447
-0.429
0.627
1.200
-0.100
-0.971
-0.105
0.694
1.372
-0.019
0.054
0.500
0.809
0.512
1.059
1.069
-0.610
0.181
-1.400
-0.375
-0.290
0.603
0.270
1.377
0.500
0.714
0.506
0.437
0.333
0.317
0.593
0.543
0.546
1.000
1.073
0.343
0.834
0.110
1.733
0.558
1.212
1.436
0.891
0.638
0.502
1.923
1.058
0.407
0.535
-0.366
0.845
1.800
0.000
0.248
0.922
1.361
-0.071
-0.563
-0.286
0.141
0.967
-0.333
-0.333
0.031
0.405
-0.040
0.066
-2.200
0.535
0.651
0.586
0.667
0.367
1.067
1.202
0.887
0.687
0.327
1.429
1.143
1.071
0.592
-0.643
-0.167
1.525
-0.574
0.929
-0.048
0.828
0.600
0.922
0.474
0.578
0.042
0.700
0.487
0.899
1.075
0.930
0.641
0.834
1.182
1.133
-1.500
1.000
0.310
-0.637
0.648
0.867
0.061
0.641
0.750
0.632
1.600
0.667
0.514
0.400
1.061
0.716
3.000
-0.537
1.375
1.300
0.089
1.105
-1.121
0.949
-0.032
1.142
-0.213
1.000
0.370
0.575
0.990
0.514
0.851
0.890
-0.093
0.392
0.517
0.889
-0.095
1.194
0.491
1.258
0.965
0.278
1.000
0.444
0.877
0.420
-1.909
0.536
0.109
-0.541
0.078
-0.394
-1.143
0.600
0.972
0.500
-2.316
0.144
0.892
0.533
-0.150
0.717
0.946
-0.649
-0.411
0.821
0.661
-0.655
0.667
0.799
-0.236
-0.715
-0.038
-0.300
0.267
0.882
0.077
0.820
0.752
1.167
1.083
0.625
0.801
0.719
0.307
0.609
0.600
0.424
-0.128
-0.540
-0.167
0.637
0.998
0.567
-0.866
-0.286
7.000
-1.300
-0.242
-0.067
0.233
1.875
1.444
0.909
1.000
0.372
-1.000
0.893
0.989
0.672
-1.066
-0.134
-0.225
-0.288
0.300
0.841
-0.472
0.365
-0.500
0.853
0.122
5.000
0.098
0.224
0.000
0.343
-0.322
0.330
-0.240
1.066
0.718
0.933
0.091
1.205
0.933
-1.083
0.293
0.674
-0.733
-0.341
0.621
0.465
-2.113
0.598
-0.575
-0.214
-0.247
2.000
1.000
-1.500
0.842
0.668
0.000
0.053
0.004
0.973
1.279
0.426
-0.778
-0.178
-0.016
-0.129
1.056
0.000
-0.323
0.745
1.196
0.207
0.580
-0.125
0.607
0.022
0.492
-0.143
-1.071
-0.143
-0.344
1.833
0.333
-0.500
1.024
0.596
-1.429
-0.833
0.257
1.042
-0.374
-0.536
1.000
1.310
0.431
0.883
0.816
-0.312
-0.619
1.176
2.000
0.759
0.677
1.000
0.834
0.929
2.966
0.817
0.994
0.813
0.841
0.452
0.118
0.810
-0.143
-0.091
-0.358
0.300
-0.596
-0.311
0.926
-0.261
-0.286
0.500
0.625
0.715
0.014
0.579
0.421
0.379
0.520
1.185
1.072
-0.647
0.195
0.529
0.583
0.589
0.384
1.286
0.911
1.407
0.033
0.930
0.019
0.250
0.733
0.143
0.180
0.498
0.828
0.633
0.677
0.265
0.762
-4.500
0.721
-0.254
1.000
-0.472
1.833
0.500
2.000
-0.286
-0.626
-0.622
1.322
0.867
0.854
0.317
-0.837
0.667
0.470
0.321
0.580
1.056
0.535
0.459
0.749
1.100
0.853
0.019
3.000
1.200
0.548
-1.213
0.536
-0.656
-0.019
-0.039
0.500
1.500
0.944
-0.767
0.389
1.133
-0.125
0.862
0.214
-0.682
0.152
-0.900
-0.204
0.442
0.445
-0.781
0.852
1.200
-0.162
0.915
0.749
3.000
0.650
0.046
0.912
-0.200
0.368
0.907
-0.439
0.738
1.321
0.960
0.167
-0.091
0.951
0.414
0.974
0.673
0.198
0.903
0.228
1.485
0.746
0.830
0.601
0.517
-0.200
0.646
-0.123
1.103
0.643
0.333
0.238
0.645
-0.736
1.174
0.576
0.270
0.631
-0.388
-1.150
0.656
0.526
0.686
0.423
8.000
0.616
0.000
1.361
1.270
0.944
0.694
0.520
0.442
0.574
1.222
1.833
0.428
-0.476
0.286
-0.562
0.619
0.258
-0.375
0.583
0.939
0.927
0.730
0.450
0.600
-1.177
0.824
0.361
0.546
0.857
0.869
-1.256
0.627
1.037
0.065
0.868
0.655
0.845
1.141
0.174
0.875
-0.294
1.167
-1.500
-0.644
0.133
-0.161
0.641
1.117
0.238
0.898
-0.025
0.530
0.715
0.500
0.611
0.178
0.457
-0.211
-0.250
1.170
0.775
0.856
0.607
-0.407
1.100
0.414
-0.973
1.111
0.271
0.111
0.041
0.594
0.492
0.786
0.639
0.649
0.333
0.547
-0.468
0.832
1.385
0.957
-0.175
1.126
-1.030
0.774
0.020
0.640
0.970
0.859
0.657
0.305
1.167
0.493
1.675
0.830
0.825
0.899
-0.502
-5.571
1.492
-0.590
1.333
1.786
-0.703
0.890
0.634
0.000
0.250
0.961
0.389
0.188
0.849
1.100
0.526
-0.719
-0.616
-0.625
-1.229
0.608
0.470
0.285
0.158
-0.002
-0.030
0.667
1.044
-1.375
-3.417
1.526
-0.758
-0.169
0.615
-0.300
1.235
1.900
-0.767
1.343
0.019
0.667
0.728
0.636
0.546
-0.290
0.347
0.000
0.458
0.974
-1.700
0.673
-0.329
-1.002
-0.262
2.200
0.495
1.537
0.903
0.315
0.233
0.581
0.158
0.402
0.762
0.082
-0.525
0.481
0.701
0.092
0.253
3.000
0.451
1.019
1.148
0.000
1.500
-0.276
1.442
0.998
-0.331
1.104
-0.361
0.580
0.250
0.000
-0.026
-1.783
1.194
0.571
1.046
0.596
-0.500
0.500
0.949
-0.380
0.414
0.212
0.366
-0.241
0.536
0.826
0.441
0.911
1.250
0.433
1.000
0.400
0.941
-0.913
-0.429
0.783
-0.633
1.167
1.419
0.555
-0.019
0.500
1.300
-0.436
0.000
2.000
-0.554
0.000
0.178
1.179
-0.894
1.224
0.871
0.319
-0.123
1.000
0.439
0.346
0.929
0.723
1.300
0.667
0.592
0.486
0.714
0.800
-0.444
0.920
0.480
0.455
-0.167
0.528
0.093
2.500
0.029
-0.066
0.167
0.457
1.152
-0.714
0.445
1.250
0.777
0.586
1.400
0.962
0.625
0.312
1.500
0.944
0.100
0.571
-0.274
0.476
1.000
0.562
1.667
-0.058
0.800
1.110
2.000
-0.609
2.000
-0.355
-0.091
1.158
0.404
-0.489
0.538
-0.197
0.319
0.492
0.708
0.258
0.657
1.167
-2.000
-0.496
0.992
1.000
0.297
-0.464
0.618
0.823
0.640
0.167
0.826
1.667
0.373
-1.273
0.227
1.000
-0.836
-0.939
0.239
0.290
-0.589
-0.332
-0.750
0.736
0.552
0.675
-0.111
-0.667
0.791
2.100
0.080
0.480
1.197
0.949
0.459
-0.108
0.586
-0.282
0.699
-0.762
1.451
-0.188
1.225
-0.243
1.283
0.250
1.015
-0.368
1.227
0.718
0.425
0.804
-0.606
0.592
1.532
0.760
-1.056
0.829
0.185
0.751
-3.667
0.500
0.125
0.722
0.204
0.129
-0.097
0.745
1.000
0.430
0.359
1.156
0.323
0.238
0.762
1.381
0.636
2.000
2.202
0.626
0.500
0.623
0.774
0.561
0.067
-0.081
1.000
0.693
-0.750
1.257
0.942
-0.167
0.500
0.666
0.818
0.621
0.642
0.429
0.668
0.549
0.270
1.032
1.500
1.304
0.250
0.646
0.588
0.354
0.482
0.389
-1.629
0.818
-0.648
0.317
0.500
0.592
0.796
1.308
0.235
0.200
-0.359
-0.811
0.111
-0.460
0.595
0.550
1.419
0.201
0.431
0.407
0.847
0.758
0.874
-0.722
0.949
-0.102
0.365
0.000
0.631
-1.231
0.647
0.173
0.334
0.767
0.683
-0.553
1.125
-0.059
0.737
-2.200
0.333
-1.104
0.539
-1.325
0.338
-0.759
0.038
0.142
0.676
0.779
0.249
-0.163
1.109
-0.346
0.710
1.221
1.062
1.024
0.468
0.740
0.910
0.467
0.127
-0.837
0.617
0.600
0.914
0.603
1.597
0.029
-0.042
-1.375
1.153
0.780
0.503
0.334
0.000
1.256
0.813
0.533
-0.070
1.000
-0.182
0.800
0.366
0.118
0.476
-0.111
0.119
-2.692
0.856
-0.705
0.629
-0.171
1.089
0.253
0.352
1.467
-0.684
-0.863
0.678
-0.750
1.500
1.052
0.770
-0.044
-0.240
1.338
0.929
1.375
1.056
-0.027
0.412
0.692
0.633
0.595
0.735
1.023
0.447
0.616
1.714
0.333
0.473
0.540
0.239
0.612
0.797
0.500
0.678
-0.133
0.500
1.188
1.098
0.954
-0.562
0.500
-0.312
0.869
1.050
0.582
0.127
0.465
1.857
-0.333
-0.500
0.927
-0.297
0.713
0.775
0.727
0.716
-0.800
0.159
0.697
0.673
0.326
0.691
0.208
0.679
0.280
-0.276
1.031
0.220
-1.467
0.356
0.014
0.725
-0.233
1.039
0.783
0.633
1.207
0.571
0.667
-0.468
0.509
-0.175
-0.807
1.636
0.884
0.708
0.726
0.748
0.107
1.500
0.309
-0.720
1.108
0.798
0.676
0.284
-0.408
0.292
1.505
0.000
1.052
0.818
1.050
0.796
0.449
0.675
1.111
0.000
2.800
1.271
0.018
0.537
1.079
0.714
0.800
-0.333
-0.044
0.432
1.356
-0.567
-0.036
-0.226
0.333
0.683
0.847
1.154
0.603
0.833
1.130
-0.643
0.432
1.180
2.600
0.432
0.564
0.376
2.000
0.542
-0.625
1.177
0.537
0.977
0.835
1.000
-0.625
0.545
-0.457
-0.511
1.429
1.943
1.179
0.077
0.652
0.622
1.080
0.690
-0.500
0.951
-1.215
0.500
0.000
0.881
-0.370
-0.596
1.750
-0.566
1.039
1.167
1.267
1.000
-0.296
0.775
-0.124
1.148
1.060
-0.757
-1.000
-0.651
1.304
-0.060
-0.286
0.222
-0.143
0.583
0.078
-0.167
0.185
-1.364
1.167
-0.468
1.159
0.518
0.736
0.248
-0.125
-0.872
0.298
0.924
0.955
1.312
-0.097
0.749
0.917
0.575
0.575
0.419
-2.500
0.190
0.222
1.083
1.600
0.804
0.915
0.647
0.986
-0.503
0.375
0.207
1.143
0.462
-0.468
1.024
0.164
1.500
-1.208
0.730
0.925
0.442
1.083
0.110
1.467
0.624
0.371
0.683
0.445
0.304
0.500
1.167
2.000
0.251
0.637
-1.000
-4.400
-0.500
1.154
0.654
1.183
2.286
0.407
1.000
0.257
0.417
0.667
-0.273
0.143
0.750
-0.566
0.250
0.116
-0.858
-0.124
1.250
0.748
0.897
0.154
1.221
0.310
0.648
0.000
-3.250
0.606
0.397
-0.282
0.532
0.007
0.670
-1.800
0.054
2.250
0.648
0.750
-0.213
0.872
1.065
0.667
0.863
1.000
1.141
0.471
0.504
0.681
0.819
0.358
-0.095
-0.214
0.607
0.942
1.222
-0.567
0.080
0.832
0.333
0.425
0.600
0.300
0.185
0.567
-0.232
0.625
1.364
1.000
0.472
0.735
0.989
1.250
0.372
-0.370
0.137
-0.233
0.037
0.808
0.231
-0.006
0.500
0.869
2.750
0.618
1.029
1.182
-0.500
0.507
0.167
0.748
0.863
-0.549
-0.364
1.000
-0.329
1.046
0.921
-0.333
0.955
-0.479
0.900
0.253
1.240
-1.545
-0.037
0.791
-0.083
0.296
1.130
1.328
0.318
0.123
0.292
1.026
0.619
2.178
0.273
0.579
-0.152
0.513
-0.333
1.000
0.551
-0.040
-0.076
1.118
0.403
0.896
-1.250
0.750
0.849
-0.040
-0.453
0.828
1.029
-0.333
1.318
-1.321
-1.591
-0.426
1.026
1.233
0.848
0.872
1.000
-1.013
0.763
0.575
1.150
0.285
0.209
1.005
0.314
-0.335
0.125
1.027
0.421
0.909
-0.391
0.495
1.257
0.382
0.393
1.411
-0.139
-0.967
0.741
0.643
0.527
1.467
0.298
0.986
0.004
0.959
1.046
0.677
1.235
0.364
-0.338
0.295
0.278
0.881
0.786
0.017
1.296
0.813
0.585
-0.318
0.971
-0.078
0.375
0.333
0.600
1.500
-0.311
1.121
-2.233
-0.875
0.340
0.664
0.200
0.527
0.420
-0.500
0.704
0.938
0.401
0.714
0.451
0.172
1.339
1.423
0.948
0.538
3.167
-0.533
-0.317
0.742
-0.143
1.000
1.306
1.333
0.809
0.179
-2.818
0.410
0.594
0.819
-1.333
2.250
0.504
0.644
0.895
0.211
0.066
0.853
0.517
-0.004
0.875
0.000
1.429
1.667
0.250
0.479
0.626
0.469
1.000
0.486
0.391
-0.464
-0.250
0.361
-0.764
0.475
0.790
1.700
0.485
1.022
0.443
0.800
-0.892
-0.444
0.570
0.758
0.111
-0.600
0.499
0.729
-0.303
0.490
0.304
0.696
-1.000
1.467
0.538
0.834
1.034
0.568
0.643
0.657
0.437
-0.625
0.566
-0.407
0.278
-3.333
-0.643
0.183
0.615
1.000
-0.050
0.405
1.046
1.083
0.651
0.870
0.800
1.091
0.962
0.799
1.000
1.026
0.833
1.167
0.822
0.417
0.139
-0.208
0.692
2.167
0.689
0.611
-0.638
0.750
-1.082
0.205
-0.242
1.276
-0.299
-0.182
-0.210
1.515
1.333
0.143
0.540
0.197
1.000
0.513
-0.889
0.931
0.690
-0.436
0.884
1.539
0.752
0.396
0.103
1.237
0.600
1.500
-0.191
0.635
0.295
1.365
0.800
1.125
-0.125
1.025
-0.591
0.344
0.869
0.459
0.263
0.625
-0.900
-0.304
-0.400
1.133
0.218
-0.654
0.438
-0.224
0.708
0.223
-1.045
0.768
0.713
0.305
0.346
-0.807
0.352
1.943
0.702
0.307
0.712
0.506
-0.535
0.705
-0.133
0.543
-0.152
0.190
0.696
-1.000
0.143
0.975
1.071
-1.000
-0.727
0.191
0.603
0.864
2.583
1.100
1.398
-0.844
0.369
0.676
0.682
0.860
-0.010
1.158
0.816
0.079
1.500
1.423
0.654
1.333
-0.825
0.723
0.688
0.642
0.592
1.137
0.461
0.467
0.726
1.357
-7.333
1.245
-0.148
-0.008
0.452
1.138
-0.498
0.472
0.529
0.267
0.853
0.269
-0.444
1.000
0.359
0.730
-0.161
0.169
-0.575
1.200
0.900
-0.762
1.135
0.367
0.218
0.432
0.814
-1.889
0.222
0.584
0.029
0.700
0.500
-0.145
1.222
-0.722
0.836
1.415
0.066
1.000
-0.264
5.500
0.560
1.084
-0.206
-0.250
-0.312
0.556
1.500
0.830
0.883
0.591
0.010
-0.123
0.887
2.000
0.762
-0.367
0.561
0.989
0.230
1.300
0.333
-0.292
1.382
0.512
-0.179
0.996
0.750
1.800
-0.179
0.643
-1.467
0.394
1.583
1.038
-0.143
2.429
0.435
0.252
0.512
-0.266
0.430
1.100
0.806
1.667
1.750
-0.493
1.097
0.487
-1.467
-0.438
0.649
-2.139
-0.033
-0.975
0.482
0.927
1.000
1.500
1.096
1.250
0.695
0.450
-0.111
0.331
1.100
1.500
-0.583
-0.113
0.570
0.737
-0.583
1.000
0.908
1.364
0.545
-1.839
0.089
1.166
0.568
0.901
-0.167
9.000
-2.333
1.100
1.611
-0.136
0.966
0.381
0.447
1.740
0.826
0.545
6.750
-0.538
3.050
0.581
1.000
0.951
0.016
0.685
0.911
-0.333
-0.180
0.417
1.091
0.607
0.700
2.000
0.756
0.817
0.725
0.944
-0.583
-3.273
1.032
0.333
1.155
1.157
-0.027
0.619
0.530
0.746
1.222
0.828
1.065
1.028
-0.233
1.000
0.875
2.100
-0.454
0.659
0.396
1.000
-0.078
-6.667
0.657
-0.308
0.463
0.818
0.450
-0.609
1.174
0.617
-0.740
-0.788
0.487
-0.625
0.314
0.085
0.700
0.306
-0.738
0.567
0.999
-1.013
0.174
-1.000
0.000
0.798
0.740
1.167
1.750
-0.639
0.525
0.526
0.833
1.727
0.500
0.770
1.318
0.078
0.571
0.683
0.605
0.293
1.517
-0.250
-0.186
0.725
-7.333
-1.107
0.218
0.773
1.086
0.019
0.545
0.428
0.111
0.286
0.679
0.649
-0.603
3.500
-1.011
1.286
-0.250
0.937
1.200
0.850
1.364
1.000
0.167
1.250
0.664
0.475
-0.985
0.897
0.621
0.604
-0.778
0.584
0.192
0.595
0.741
0.758
0.041
0.172
0.300
-0.027
0.620
0.400
0.896
-0.157
1.267
0.071
0.612
0.830
-0.520
0.552
0.287
-2.111
-1.238
0.583
0.345
0.300
-0.500
0.847
0.314
0.573
0.903
-0.064
0.941
0.583
0.460
0.786
0.833
1.125
0.967
1.266
-0.443
-1.167
0.551
0.907
-0.608
0.153
0.429
0.492
0.600
0.091
1.241
1.333
-0.111
0.431
0.605
-4.700
0.450
0.626
0.950
-0.250
0.133
0.367
1.120
0.752
1.250
1.500
0.426
1.467
0.444
0.706
0.407
0.445
0.622
0.917
1.444
0.325
0.193
1.400
0.867
-0.536
0.400
0.617
0.659
0.377
0.583
0.772
-0.333
2.467
0.287
-0.286
0.478
0.450
0.673
0.064
1.185
0.067
1.262
0.296
-0.458
0.451
0.667
0.058
0.625
0.589
0.778
-0.250
1.088
0.798
0.500
0.167
2.000
0.998
2.000
-0.500
0.927
0.028
1.375
0.593
-0.262
0.982
0.404
1.139
0.532
0.608
4.000
-1.000
-0.315
0.798
2.200
0.685
1.381
-1.387
0.267
-1.000
-0.981
0.497
0.971
1.105
-0.487
0.425
0.695
0.474
0.320
-1.054
0.519
0.917
0.852
-1.812
2.000
0.825
0.992
0.833
0.567
0.726
0.490
0.479
0.422
1.833
0.133
0.619
0.842
0.182
-0.167
0.590
0.472
-0.865
1.056
0.417
0.000
0.844
0.942
0.885
1.040
0.714
1.023
0.632
-0.900
-0.374
-0.610
-0.198
0.412
-0.250
1.383
0.523
0.894
0.806
0.889
-0.538
-0.495
0.011
0.728
0.500
0.702
-0.690
0.273
0.000
0.447
0.719
0.111
-0.984
-1.222
-0.875
-0.114
0.739
0.127
0.886
2.500
0.690
-0.182
1.244
0.064
-0.083
1.275
0.559
0.545
0.738
1.177
-0.500
0.263
0.858
-0.100
0.143
1.250
-1.733
3.333
0.206
0.493
1.286
2.167
0.463
1.833
0.167
-0.366
0.507
1.154
0.501
1.455
0.568
0.667
0.000
0.472
0.231
-0.634
0.528
1.125
0.613
-0.409
0.439
-0.198
0.057
-0.455
0.490
0.100
0.278
0.345
0.638
0.044
2.667
0.125
0.638
1.000
-2.222
1.450
0.817
0.182
1.094
-0.844
0.750
1.015
-0.267
0.097
0.220
1.220
0.250
0.202
0.558
-0.143
1.704
0.000
0.319
0.723
-0.875
-0.488
1.300
0.950
0.757
0.953
4.000
-0.274
0.294
-0.005
-0.996
0.658
-1.248
1.050
-0.333
0.195
0.889
0.160
-0.250
-0.691
-0.441
-0.072
0.444
0.493
1.159
0.667
0.716
0.271
-0.626
-0.697
0.432
0.872
-0.250
1.833
0.207
0.659
0.489
-0.667
0.537
0.237
-0.739
0.333
0.681
0.792
11.000
1.500
0.645
-0.472
0.746
0.119
0.450
-0.144
1.279
1.039
0.841
-0.592
1.047
1.125
0.295
-0.229
-1.514
0.355
-1.409
-0.450
0.765
0.331
0.783
0.400
0.720
1.067
0.431
0.796
1.079
-0.939
0.200
1.566
1.121
0.929
0.850
-0.944
0.794
-0.543
-0.508
1.047
0.540
-0.583
0.311
-1.000
0.433
1.625
0.790
-6.667
0.861
0.818
1.229
0.468
0.725
0.751
-0.153
0.688
0.730
0.478
1.067
0.733
1.319
0.627
1.380
0.589
0.321
1.144
0.050
-0.380
1.306
0.596
0.180
-0.011
0.623
0.329
0.835
0.000
0.400
0.200
0.417
0.606
0.466
0.222
0.730
0.657
-0.251
1.400
0.674
1.157
0.651
0.500
0.906
0.613
0.750
-0.129
0.662
0.201
1.000
0.750
0.923
-0.656
0.441
-0.935
0.929
0.229
-3.250
0.696
0.393
0.883
0.706
1.000
-0.029
0.500
1.227
0.545
0.804
0.151
1.292
0.056
0.857
0.555
-0.101
0.427
-0.716
-0.143
1.532
0.364
0.507
-0.624
-0.133
0.648
0.769
0.476
0.643
0.798
0.406
0.504
-0.020
0.186
-0.500
-1.348
1.322
0.801
0.182
0.267
0.166
0.931
1.217
1.341
-0.590
1.000
0.520
0.000
-0.536
0.779
0.138
0.319
0.869
-0.391
0.889
0.835
-1.167
-0.854
-0.419
1.098
0.062
0.388
0.267
15.000
0.314
0.834
-0.569
0.913
0.480
0.479
-0.390
0.290
0.851
0.612
1.417
1.015
-0.050
-0.250
0.598
0.745
1.373
-0.142
-0.386
1.167
1.214
-0.291
1.221
1.095
0.000
-0.444
0.594
0.192
-0.797
0.191
0.881
0.933
-2.667
-0.786
0.501
0.638
0.881
0.876
-2.444
-1.357
0.570
-0.596
0.885
1.821
-0.429
1.018
0.111
-0.667
-0.030
0.208
0.658
0.450
0.628
0.736
0.840
0.269
0.965
0.778
0.627
-0.494
0.079
2.000
-0.091
-0.979
1.167
0.655
0.000
0.071
1.400
0.215
0.622
0.779
1.124
1.179
-0.038
0.141
-0.125
1.000
2.750
0.421
0.701
0.667
0.393
-0.299
-0.726
0.803
1.000
0.643
0.912
-0.020
0.476
-0.182
0.934
0.770
0.667
0.136
1.288
1.083
0.527
0.500
0.167
0.811
-0.435
0.576
0.921
-3.714
-0.111
0.855
0.430
0.517
-1.010
0.753
-0.124
0.070
0.337
0.321
2.412
0.400
0.273
0.761
0.000
0.556
1.812
0.354
0.062
-0.500
2.250
1.230
0.327
0.682
0.018
0.812
0.273
0.389
0.848
0.000
1.079
0.005
-0.100
0.502
-0.742
0.875
1.222
0.428
0.257
-0.167
-0.115
0.727
1.026
0.177
1.000
1.014
1.070
1.333
1.231
0.417
0.933
0.954
0.385
-0.650
0.319
1.205
-0.778
-0.414
0.833
-0.624
1.230
-0.244
1.068
0.010
0.861
0.622
0.752
1.679
0.298
0.776
0.857
0.565
1.000
0.426
-0.889
-0.172
0.333
-0.139
0.727
0.495
0.658
2.130
0.923
0.357
1.500
0.775
0.595
1.000
0.316
0.484
1.100
0.467
-0.927
-0.054
-0.317
0.750
1.400
0.143
0.623
-0.025
-0.073
0.009
0.611
0.594
-0.133
-0.369
0.632
0.519
0.948
0.841
0.737
-0.425
0.836
-0.419
0.633
1.238
1.051
0.141
-1.107
-0.609
0.648
0.085
1.091
-0.141
-0.167
0.866
1.155
0.940
0.483
0.286
0.766
-0.361
0.892
-0.757
1.024
0.897
0.718
0.585
0.800
1.339
-0.104
0.726
1.117
0.648
-0.415
0.116
-1.571
0.786
1.027
1.202
-0.460
0.798
-0.797
0.706
-0.643
-0.506
0.781
0.900
-0.929
4.250
0.780
-0.713
-1.820
0.461
0.526
0.000
1.000
0.150
-0.452
0.161
1.439
0.722
0.778
0.716
1.810
0.170
0.695
-0.769
0.576
0.747
1.145
0.000
1.267
0.143
0.192
2.000
0.993
0.250
0.000
0.508
0.758
-0.476
1.058
-0.333
0.000
0.265
0.053
0.607
-0.174
0.503
1.474
-0.167
0.111
0.706
-0.070
0.750
0.598
0.072
0.049
-0.707
0.222
0.486
-0.551
1.093
0.477
0.414
2.500
1.167
0.704
0.394
0.881
-1.750
0.028
-0.277
0.260
0.348
1.417
0.899
-0.220
0.743
1.000
0.773
0.968
0.529
1.103
-0.465
1.000
0.843
0.768
1.030
0.958
1.800
0.105
0.652
-1.056
-0.354
-0.152
-0.482
0.387
0.841
0.681
-0.842
-0.150
0.250
-0.111
0.396
0.333
0.838
-0.500
0.597
1.021
-1.429
0.833
-0.292
0.680
-0.143
-0.539
1.320
0.698
0.667
1.149
0.884
0.760
1.467
0.425
0.331
1.069
1.200
1.158
0.968
-0.110
0.750
0.504
0.617
-0.339
-0.676
0.652
-0.090
-0.739
-0.733
1.095
0.102
0.517
-1.000
0.250
-0.222
1.000
1.072
0.559
-0.136
0.407
0.950
0.155
0.712
-0.437
0.030
-0.213
0.429
0.290
0.393
0.503
0.782
0.586
0.513
0.382
-0.526
0.000
0.498
0.780
-0.484
0.329
0.450
-0.500
0.017
1.000
0.533
0.241
0.504
0.640
1.157
-0.191
1.278
-1.282
0.603
0.714
-0.192
0.927
0.389
1.003
0.900
1.500
0.624
0.770
-0.371
0.908
0.691
0.000
-0.075
-0.150
-0.853
1.076
0.535
0.313
1.100
0.574
1.212
0.490
1.000
0.167
1.833
0.641
1.011
0.905
0.139
0.612
0.343
0.000
0.000
-2.500
-3.650
-0.806
-0.027
0.423
0.000
0.333
0.900
0.458
-0.110
0.530
0.475
-0.067
0.970
-0.572
0.246
0.659
-0.299
-0.333
0.273
-1.593
-0.088
-1.743
0.979
0.400
0.914
0.000
0.424
0.586
0.363
-0.510
2.200
-0.659
1.600
0.010
0.891
0.600
0.652
0.059
-0.036
0.750
0.513
-1.154
0.903
0.600
0.674
-0.562
0.702
-1.750
0.517
0.378
1.000
0.125
1.600
1.072
1.375
0.219
-0.806
0.320
1.429
0.095
0.948
3.500
0.566
0.836
0.280
0.200
0.875
0.274
0.753
0.846
1.433
0.875
-0.106
-0.030
1.520
-0.462
1.195
1.283
-0.577
1.396
0.807
0.612
0.500
0.718
-0.786
2.200
-0.052
0.224
0.437
0.755
-0.905
1.006
1.583
1.365
0.643
0.712
-0.220
-0.208
0.103
0.284
0.370
0.619
0.789
1.333
0.830
0.822
0.395
-0.696
-0.159
0.051
0.797
1.200
1.000
-0.723
1.500
0.870
0.398
-1.125
-0.550
0.654
0.696
-0.157
-0.167
-0.500
1.618
0.842
0.366
1.006
2.000
0.404
1.108
1.222
1.101
8.000
-0.003
-0.433
0.357
0.550
-0.111
-0.175
0.442
0.482
1.244
-0.128
-0.357
0.996
-0.426
1.098
0.250
0.667
-2.500
0.930
0.769
0.524
0.732
1.363
0.651
0.751
0.065
-0.250
-0.275
-0.553
0.227
0.875
4.000
0.617
-0.143
0.762
0.101
-0.875
1.286
0.270
0.533
0.875
0.278
0.807
1.000
-4.500
-3.300
0.648
-0.326
0.618
-0.024
0.530
0.792
0.133
-0.167
-0.444
0.715
-0.028
-1.273
1.045
0.783
0.640
0.248
1.062
0.900
0.750
0.804
0.488
0.914
0.206
0.938
0.464
0.005
0.453
-3.500
0.120
-0.812
0.584
1.000
0.606
0.413
0.678
1.296
-1.222
1.100
-0.130
-0.143
-0.562
0.435
0.607
0.299
-1.231
0.002
0.408
0.375
1.500
0.933
-0.512
1.039
0.964
-0.081
0.596
0.700
1.667
-1.349
0.505
1.000
-1.114
-0.225
0.579
0.100
-0.494
1.304
-0.137
-0.727
1.032
1.030
1.375
0.836
1.500
1.007
1.389
0.348
0.792
0.643
-0.197
0.519
0.441
-1.714
1.250
0.643
0.766
1.000
0.702
1.148
0.062
-0.786
0.837
0.691
0.763
1.129
0.609
-0.803
0.342
1.545
-0.170
0.955
1.147
0.361
0.618
-0.179
0.417
0.501
1.108
1.383
-0.603
0.371
0.056
1.167
-0.067
1.017
1.205
0.750
0.000
0.938
0.667
0.615
1.057
-0.403
0.333
3.000
0.726
-0.268
1.185
-0.309
0.826
0.222
-0.634
0.833
1.115
0.818
-0.423
1.111
1.272
0.200
-0.816
-0.323
1.168
-0.500
0.794
1.000
0.855
1.196
0.556
1.010
1.000
0.768
1.114
1.588
0.362
-1.100
-0.375
0.458
-0.017
0.715
0.343
-0.056
0.000
0.447
0.000
5.500
0.000
-0.345
2.667
0.733
1.375
0.000
0.668
-1.375
-0.014
0.981
0.493
0.333
1.137
0.543
0.667
0.804
-0.194
1.033
1.000
0.794
0.528
1.089
0.615
0.198
1.350
-0.490
0.285
-0.100
0.770
0.620
0.000
0.607
0.682
-1.179
0.782
-2.318
0.535
0.917
1.153
0.658
0.433
1.208
0.621
-0.531
-2.000
0.363
-0.333
0.458
-1.100
0.695
1.332
-1.125
-1.625
-0.222
-0.273
0.429
0.200
-1.218
0.889
0.575
1.400
-0.255
-1.067
-0.667
0.882
0.143
0.111
0.667
0.076
-0.167
0.455
0.584
-3.302
0.375
1.000
0.608
0.834
-0.196
-0.642
0.642
0.273
1.043
0.829
3.600
0.643
0.000
0.996
0.476
0.367
-0.551
0.538
0.450
0.377
-0.056
-0.755
-0.126
0.874
0.889
1.060
0.059
0.332
0.571
1.750
2.000
-0.024
0.713
-0.286
0.500
0.119
0.458
0.513
1.205
1.000
0.447
0.587
0.614
0.529
-0.405
0.316
0.908
0.687
0.271
0.182
0.723
0.900
0.086
2.500
-0.479
0.794
0.609
-0.069
0.300
0.406
0.530
1.316
0.174
0.425
-0.500
1.220
0.597
6.000
1.462
3.667
-0.118
-0.416
0.700
-0.291
0.062
0.874
0.030
0.961
0.919
-0.104
0.788
-0.313
0.981
0.634
0.997
-0.806
1.200
-0.641
1.106
0.825
0.429
0.642
1.083
-0.431
0.600
-1.250
1.205
1.213
-0.333
0.833
0.398
1.045
0.780
1.528
0.333
-0.500
0.904
-0.023
1.126
0.694
0.667
0.730
-0.795
-0.333
1.092
1.083
0.083
1.500
0.934
1.094
0.914
-2.333
-0.206
0.974
0.680
0.928
0.662
-1.650
-0.234
0.452
0.418
-0.827
0.495
-1.611
1.466
0.139
1.172
0.214
0.569
4.000
-0.645
0.018
1.100
0.960
0.486
0.943
0.861
0.569
-0.334
0.511
0.747
0.653
0.662
0.727
0.607
-0.260
-0.641
-0.285
0.398
1.571
1.480
1.316
1.011
0.000
0.405
0.337
-0.572
0.526
0.846
-0.476
0.583
-0.357
1.084
0.563
-0.207
1.107
0.237
0.542
0.933
0.641
-0.397
-1.000
-0.067
0.830
1.079
-0.450
1.117
0.672
0.992
0.867
0.875
1.158
-0.083
-0.026
1.167
2.000
1.667
0.723
-0.607
0.285
-0.863
0.600
1.361
5.250
1.344
-0.580
0.441
0.722
1.056
0.000
-0.286
0.500
-1.000
0.844
0.029
0.000
0.623
0.923
0.964
0.705
8.000
0.979
0.500
1.394
0.658
-0.167
0.950
1.133
1.259
-0.111
-1.467
0.702
1.364
1.155
1.250
0.432
1.690
-0.974
0.667
-0.375
0.869
-0.578
0.582
0.950
0.942
0.659
0.508
0.545
0.714
0.577
1.667
-1.571
0.941
-0.875
1.045
0.255
-1.018
0.710
1.094
0.167
0.319
0.288
-1.179
-0.545
0.385
0.604
-0.643
0.611
1.480
0.450
-0.470
-0.714
0.092
0.518
1.157
1.437
-0.824
0.542
0.661
-2.200
0.451
0.830
0.540
-0.697
1.154
0.632
0.761
0.932
-0.198
0.640
-0.039
0.909
0.511
-0.200
0.576
-0.286
-0.167
-1.429
0.325
0.664
0.939
1.250
1.500
0.163
-0.286
0.720
0.679
1.115
0.768
0.251
0.200
0.360
0.765
0.982
-0.427
0.704
0.767
1.477
0.688
-0.850
1.026
0.795
0.605
0.625
0.483
0.520
4.000
0.900
1.333
0.758
0.476
-0.592
0.530
0.300
2.000
0.519
-0.496
0.784
1.234
0.300
-0.404
0.421
0.530
0.523
4.500
0.896
0.444
0.836
0.200
-1.500
0.512
0.351
0.948
-0.143
0.833
1.172
1.100
0.467
-11.000
0.286
0.524
0.189
0.416
-0.200
0.410
2.000
-1.000
0.979
1.189
0.782
0.826
0.164
0.833
-0.659
0.857
1.292
0.376
0.667
1.631
1.167
-0.103
0.471
0.674
-0.333
0.744
-1.747
1.167
-0.280
0.633
-0.148
-0.952
0.501
0.491
-0.796
0.325
0.200
-0.330
0.700
0.618
0.086
-0.125
1.206
0.950
-0.804
0.921
0.190
0.834
1.250
0.080
0.000
0.450
0.402
0.881
0.197
0.500
0.560
1.126
1.432
0.733
0.684
1.142
-0.801
-0.059
0.587
1.076
0.508
0.125
0.417
0.810
0.600
-0.481
0.562
0.391
0.300
0.524
1.000
-0.745
3.667
0.200
0.248
-0.113
0.328
0.075
0.627
0.702
0.534
1.000
0.726
0.700
0.622
0.567
0.565
-0.348
-0.167
0.569
-0.035
0.072
-1.940
0.460
1.800
0.417
0.641
0.881
0.938
0.333
0.759
0.393
-1.571
-0.619
0.091
-0.412
0.364
1.200
-0.361
0.402
0.683
2.050
-0.616
1.667
0.680
0.905
0.115
0.505
0.000
0.169
0.619
0.484
1.185
0.850
0.319
-0.130
1.118
1.600
0.783
-1.007
0.338
0.519
0.207
0.800
0.909
0.735
0.903
0.325
1.062
0.750
-0.389
0.714
0.967
1.197
-0.208
1.156
0.625
0.991
-0.528
0.667
0.991
0.750
-0.490
0.607
1.000
0.681
1.778
1.118
0.852
0.438
0.756
0.773
0.288
0.588
0.000
0.944
-0.583
0.049
1.034
-0.526
2.692
0.000
1.667
1.485
-0.064
0.625
0.331
1.021
-0.794
-0.250
0.139
-0.057
1.200
0.991
1.040
1.385
-0.682
0.595
0.492
0.625
0.841
0.982
-0.152
0.808
0.544
0.722
0.848
0.516
1.163
-0.625
-0.125
0.342
0.500
0.161
0.969
1.014
1.069
-0.679
0.910
0.625
0.548
-0.450
-1.404
0.693
0.641
0.625
1.224
0.045
-0.069
0.573
-0.254
-0.080
-2.818
0.595
0.340
1.000
-1.034
-1.824
0.326
-0.875
0.750
1.500
0.166
0.439
0.433
1.262
0.595
-1.889
0.000
-0.375
0.917
0.215
0.540
0.417
0.492
0.143
-0.952
0.437
0.611
0.166
0.726
0.545
-0.984
0.929
0.519
-3.056
0.143
-1.750
0.890
1.750
0.037
0.867
0.410
-1.029
0.750
0.728
0.388
0.825
1.000
1.044
0.083
-0.299
-1.167
0.778
5.000
-1.141
1.500
1.000
-0.368
1.600
-0.121
0.497
0.262
2.200
1.257
0.929
0.966
0.049
-0.633
1.639
0.394
0.049
1.151
0.583
0.421
0.727
-0.237
0.805
1.024
0.614
1.250
-1.188
-0.076
-0.446
1.000
3.161
-0.682
1.124
0.972
0.356
0.751
-0.125
0.491
-0.323
0.762
1.017
0.135
0.750
0.859
0.371
0.000
0.662
1.966
0.277
5.000
1.333
1.150
0.897
0.484
0.812
-0.929
1.333
0.291
0.688
-0.076
1.085
0.400
0.908
0.337
-1.139
0.714
0.369
0.703
0.673
0.921
1.050
1.066
0.201
0.500
0.995
0.706
2.000
-0.602
1.333
-0.087
0.120
1.667
1.107
-0.263
0.167
-0.358
1.550
-0.500
0.833
0.395
-0.082
0.089
0.000
2.400
0.264
0.881
1.500
-0.214
0.397
0.488
0.355
1.549
0.789
0.905
2.000
0.848
0.769
1.358
0.997
-0.500
0.667
0.629
0.673
1.083
0.071
-0.833
-0.510
0.846
0.333
1.167
0.793
0.569
0.451
0.857
-0.643
0.012
0.729
-0.660
-0.222
0.195
0.657
0.198
1.190
-0.167
1.203
0.000
-0.875
0.525
0.421
0.462
0.500
0.758
0.043
0.915
0.227
1.800
0.358
-0.566
0.109
0.124
0.859
0.708
1.875
0.400
-1.939
-0.182
-0.345
-1.611
0.446
0.724
1.188
1.200
0.049
1.550
1.114
0.325
0.108
0.121
-0.512
0.939
0.880
0.122
1.041
-1.083
0.238
-0.857
-0.078
0.402
0.916
-0.052
1.652
-0.420
0.933
1.082
0.633
-0.751
1.000
0.582
-0.155
0.295
0.475
0.149
0.703
-0.355
0.286
0.816
0.224
-2.312
1.009
1.254
1.005
-0.881
0.727
0.083
0.708
0.107
0.609
0.936
0.672
-0.150
0.227
1.267
-0.721
0.938
0.360
-0.286
0.415
-0.363
0.792
-0.333
0.353
0.636
0.200
0.610
1.193
0.250
1.750
0.743
0.667
0.728
-0.114
0.490
0.739
0.796
0.700
1.011
2.833
0.000
0.504
0.900
-0.125
0.615
1.556
0.985
0.667
0.475
0.725
-0.552
1.000
0.927
1.294
0.168
-1.641
-0.583
0.000
-0.973
-0.181
0.370
-0.200
0.961
0.205
0.583
0.311
0.489
1.298
0.346
0.507
1.091
-0.706
0.700
0.223
1.039
0.252
0.822
0.911
1.006
0.679
0.068
0.448
-0.304
0.343
-0.342
-1.800
-0.156
0.324
0.450
-0.024
0.486
-0.700
0.594
0.588
0.529
0.938
-0.776
1.421
0.643
1.116
1.700
0.300
7.000
-0.250
0.117
-0.591
1.500
0.497
0.743
0.286
0.349
0.623
0.897
0.867
0.324
-0.428
0.817
0.835
0.818
1.153
1.236
1.467
0.989
0.442
0.491
0.646
1.040
0.569
-0.143
0.235
0.535
1.400
0.461
0.562
-0.484
0.642
0.831
0.319
-0.809
0.280
0.333
0.814
1.393
0.966
0.731
0.583
-1.494
-3.280
-0.435
0.189
0.589
1.389
0.857
1.094
1.429
0.455
-0.492
-0.236
0.801
0.333
0.614
2.569
1.200
0.232
0.436
0.024
1.588
0.000
0.188
0.279
0.000
0.342
0.462
0.207
0.507
-0.878
-0.435
-0.261
0.884
0.932
-1.250
-0.975
0.222
0.585
-1.071
0.440
-0.111
0.311
-1.500
0.560
0.764
-0.933
0.028
0.953
-0.630
1.695
-0.077
0.602
0.495
0.688
-1.319
0.674
-0.431
1.000
0.767
1.129
0.357
1.500
0.792
0.624
1.068
-0.248
0.890
0.953
1.137
0.072
0.835
5.000
0.122
-1.556
0.423
0.551
-0.755
0.233
-0.367
-0.216
0.444
0.221
0.920
0.691
1.447
0.730
1.253
1.891
0.441
0.817
0.911
1.250
0.948
-0.067
0.318
0.037
1.142
0.694
0.649
0.666
-1.174
-0.014
-1.783
0.876
-0.705
0.486
1.278
1.500
-0.047
0.469
0.042
0.301
0.931
-0.036
-1.000
0.833
-1.122
0.896
0.500
1.172
0.341
0.038
0.191
0.590
1.361
0.700
1.069
0.409
0.343
0.342
1.110
1.030
2.000
0.381
0.901
-4.250
-0.378
1.259
0.469
0.239
0.742
0.701
1.000
0.332
0.333
0.596
0.716
-0.425
1.500
0.497
0.616
0.501
0.248
0.500
0.211
1.000
-1.333
0.579
-0.090
-0.351
1.122
-2.727
-0.862
-0.200
0.974
1.289
0.566
-0.466
0.548
1.150
-0.439
0.358
1.210
1.255
1.353
-0.250
0.096
1.150
-1.273
0.884
-0.086
-0.075
0.776
0.482
0.717
0.759
-0.922
0.527
-0.289
0.905
0.977
0.799
0.794
0.924
0.980
-0.667
1.589
1.043
-0.045
0.933
0.932
5.000
-0.870
2.500
0.800
0.461
1.407
-0.348
1.065
1.067
0.237
0.567
1.143
0.342
-0.536
0.699
-0.716
-1.211
2.333
-0.598
1.688
1.241
0.623
0.450
0.273
0.674
1.024
0.880
0.250
0.420
-0.543
-0.815
0.803
0.743
0.594
-0.125
1.042
-0.451
0.398
0.225
-0.041
0.892
0.649
0.483
-0.578
0.508
-0.611
0.340
1.002
0.929
0.055
0.733
-0.821
0.695
-0.281
0.633
0.400
0.886
0.631
1.073
0.279
0.558
0.923
0.321
1.333
-1.829
0.753
1.062
0.737
0.422
-0.419
0.674
0.807
0.495
0.429
0.583
0.212
0.500
0.926
-0.089
0.856
0.822
-2.167
1.714
-1.200
0.862
0.772
0.641
0.429
0.189
-1.000
0.022
0.382
0.750
-0.456
-0.583
0.696
1.000
0.767
0.917
-1.447
1.667
0.793
1.373
0.610
0.790
0.993
0.738
0.722
0.578
1.394
0.403
0.337
0.692
0.285
0.262
0.803
0.670
0.446
0.855
0.361
1.000
0.890
0.750
0.006
-0.111
-0.567
2.200
0.786
0.067
0.701
1.800
0.369
0.525
0.620
-0.269
0.931
1.143
-2.000
0.074
1.167
-0.433
0.786
0.890
0.085
-0.064
1.643
-0.346
-0.338
0.736
1.267
0.596
0.853
0.139
1.111
-2.583
-0.054
0.803
0.180
0.514
1.146
0.916
0.298
-0.723
0.712
-0.015
-0.310
-1.293
1.286
0.488
0.701
0.810
1.333
-0.483
-0.644
0.694
-1.500
0.476
0.253
-0.169
0.833
0.810
0.637
0.614
-0.625
-1.067
1.125
0.556
0.514
0.381
0.822
1.000
0.444
0.376
0.482
0.433
0.989
-0.657
0.718
0.430
0.290
1.022
0.651
0.000
-0.475
0.436
-0.406
-0.450
0.241
0.519
0.711
1.371
1.667
-0.083
0.533
0.468
1.385
-0.200
-0.500
-0.460
0.125
-0.833
-0.308
0.538
0.604
-0.519
-0.435
-0.495
-0.018
-0.823
-2.132
0.517
0.053
1.639
-1.543
1.173
-0.137
-1.143
0.233
0.242
-1.272
-0.036
2.000
0.494
-0.629
1.188
0.000
-0.743
0.000
0.722
1.126
-0.107
0.281
0.667
2.203
0.489
1.267
0.912
0.989
0.374
1.110
0.700
1.302
0.730
0.000
-1.051
0.700
0.111
0.263
1.531
-1.892
-0.341
1.833
-0.619
-0.143
0.540
1.050
0.841
0.588
0.982
0.448
1.750
0.580
-0.333
0.868
0.704
-0.312
0.405
0.743
0.667
0.512
-0.076
1.280
-0.125
0.429
0.382
0.204
0.890
0.176
0.067
0.000
0.886
-1.500
0.487
0.171
1.415
1.125
1.349
1.073
0.000
-0.611
0.392
0.101
0.538
0.185
1.226
0.466
0.083
0.707
0.847
-0.750
0.108
0.780
0.450
-0.143
0.226
0.542
-0.818
0.472
0.062
1.400
0.450
1.000
-0.303
1.141
4.000
-0.148
-0.306
0.245
0.000
0.695
-0.143
-0.238
-0.610
-0.715
0.359
0.490
0.000
1.000
0.634
0.449
-0.143
-0.216
1.413
-0.144
0.471
0.500
0.129
0.352
-0.421
0.578
0.700
0.464
1.000
0.079
1.014
0.952
0.214
0.775
0.721
1.046
0.565
-0.167
-3.067
1.200
1.833
-1.645
0.745
0.091
1.130
0.685
1.205
0.545
0.040
1.012
0.313
0.238
1.021
0.532
0.000
0.389
2.667
0.733
0.915
1.167
0.771
1.329
0.000
1.223
-0.363
-0.110
1.083
0.380
0.750
0.143
-0.788
-0.133
0.982
0.079
0.762
0.754
1.173
0.084
-0.789
0.473
0.799
0.086
-1.447
0.875
-0.692
0.455
-0.417
1.137
-0.183
0.578
0.755
-0.452
1.338
0.938
0.828
0.699
-0.095
1.562
0.363
3.250
-1.467
0.323
0.461
0.757
-0.382
-0.060
1.100
-0.050
-0.395
0.867
0.500
2.500
0.310
1.667
0.694
0.476
0.791
0.875
0.409
0.620
1.000
0.614
0.060
-0.341
-0.488
0.388
0.130
0.459
-0.214
0.622
0.846
0.829
0.238
0.725
0.857
1.792
-0.583
0.723
0.000
0.272
0.864
-0.525
0.129
0.538
0.878
0.793
1.077
-0.222
1.008
0.143
0.501
1.457
0.609
0.681
1.250
0.695
-0.417
1.500
1.400
1.186
0.963
0.500
-0.937
-1.333
0.461
1.475
-0.229
0.000
1.774
0.877
7.000
0.465
1.020
1.295
-1.000
1.667
1.351
1.017
-0.091
0.786
0.661
0.929
0.119
0.582
0.366
-0.214
0.669
0.638
0.182
-0.611
0.567
-0.640
0.367
0.067
0.833
0.520
-0.856
-0.180
-1.150
1.312
0.950
0.545
1.103
-1.171
1.667
0.335
1.286
1.800
-0.626
1.162
-0.200
0.712
0.918
0.966
1.000
-0.485
-1.682
-0.522
-0.795
0.468
0.963
-0.664
0.182
0.000
0.666
-0.955
0.833
0.907
0.900
1.250
-0.125
0.803
1.600
-0.300
-0.200
2.333
1.067
0.214
1.167
1.143
-0.167
-1.214
-0.444
-0.312
1.050
0.737
0.961
-0.373
1.455
-0.372
-0.315
0.875
0.749
0.651
0.501
0.616
1.143
1.100
0.786
0.642
1.550
0.966
-0.258
-0.038
1.071
0.465
4.833
0.796
2.633
0.157
1.118
-0.056
1.004
1.238
0.970
1.228
0.731
-0.250
-0.233
0.074
0.667
-0.348
0.398
0.938
0.499
1.359
0.976
0.450
0.023
0.000
0.672
1.164
0.646
1.307
1.133
0.351
0.527
-0.165
-0.146
2.000
1.103
-0.451
0.739
1.193
0.381
0.403
0.333
1.289
0.158
-0.622
0.558
0.848
-1.036
0.076
0.681
0.787
0.981
0.867
0.464
0.458
-0.611
1.026
0.124
-0.025
0.764
0.806
-0.710
0.724
0.603
1.232
0.560
1.444
0.591
0.449
0.324
0.230
-0.833
0.967
1.067
-0.167
0.713
-2.148
0.283
0.506
0.176
0.025
0.291
-0.536
0.697
-0.097
0.944
2.057
0.860
0.511
0.736
0.657
0.644
0.778
0.513
0.167
0.026
-0.324
0.786
0.444
0.250
0.419
1.111
-0.991
-0.250
-1.040
1.333
-0.646
1.000
1.034
-0.019
1.216
-0.175
0.785
0.146
0.700
-0.361
0.740
0.000
-0.126
0.414
-0.160
0.170
0.743
0.143
1.248
1.113
0.971
0.000
0.739
0.625
0.822
0.906
1.126
-0.897
0.333
0.730
0.026
1.187
0.000
0.422
1.203
0.733
1.312
0.782
0.604
0.328
0.206
-0.452
0.769
-0.653
0.615
-0.019
-0.685
1.000
0.471
0.032
2.900
0.895
-0.660
0.665
0.323
-0.545
-0.750
1.152
0.518
0.167
0.264
1.146
-0.667
1.286
1.517
0.755
1.305
0.270
0.600
1.387
2.000
0.803
0.490
0.719
0.905
0.800
0.675
0.761
-1.008
0.853
-0.791
0.470
1.500
-0.428
0.137
0.752
0.490
1.050
0.413
0.333
1.250
0.269
0.774
0.703
1.117
1.000
1.139
0.750
-0.164
0.819
1.231
-1.000
0.500
0.432
0.601
0.850
0.502
-0.248
0.386
0.917
1.100
-0.393
0.335
1.546
0.857
0.417
0.346
0.000
0.761
2.000
0.221
0.332
0.458
0.859
0.746
0.665
1.429
-0.291
-2.400
1.318
0.631
1.133
0.400
0.084
0.167
0.845
0.090
-0.348
0.286
0.571
0.362
-0.227
1.086
0.921
1.067
0.066
0.644
0.154
0.611
-0.042
1.333
-0.048
-1.300
1.500
0.738
2.000
0.420
-0.250
0.472
0.364
-0.108
0.722
0.167
0.657
-0.178
0.883
-0.007
0.500
0.759
0.318
1.014
0.148
-0.569
0.701
0.931
0.857
0.000
0.506
0.631
1.212
0.226
0.400
0.424
0.806
0.085
0.121
0.769
0.783
2.267
0.744
1.069
-0.015
0.333
0.872
0.770
0.667
0.497
1.021
0.069
0.875
0.853
0.692
0.353
0.465
0.250
0.436
0.750
0.256
0.718
0.494
0.475
0.914
0.018
0.696
-0.600
0.395
-0.556
-0.500
0.538
0.025
0.000
0.634
0.286
1.250
0.643
0.564
-1.545
0.411
0.831
0.329
-0.260
0.950
0.625
0.562
1.571
0.538
0.559
0.375
0.762
-0.569
0.505
1.528
1.021
0.975
1.224
-0.948
0.585
1.156
0.763
-0.672
1.337
1.300
0.583
-0.434
0.625
0.284
0.158
-0.208
0.314
0.750
1.267
-0.536
0.835
0.393
0.729
0.880
0.544
1.156
1.094
1.500
0.658
0.400
0.188
0.761
-0.029
1.250
-0.239
-0.165
0.805
0.946
0.382
0.759
1.233
0.430
-0.071
0.974
0.814
-0.695
0.519
0.927
0.208
0.854
-0.591
-0.602
-0.086
0.917
0.272
2.667
0.879
1.089
0.063
0.088
1.199
0.723
0.498
0.500
0.617
1.205
0.454
0.263
0.000
-0.847
1.533
-0.370
0.581
0.803
-2.286
-0.800
0.792
2.500
0.793
-0.062
0.645
-0.323
0.875
0.688
-0.756
1.280
1.012
0.609
0.004
0.531
1.000
0.308
0.365
0.780
0.500
0.018
0.798
2.750
0.831
0.000
-0.167
-0.055
0.824
0.249
0.507
-0.617
1.090
0.495
0.387
-1.083
0.818
0.515
1.050
2.167
0.725
0.667
-1.636
0.624
1.167
1.168
0.875
0.800
-0.400
0.800
0.320
0.499
1.500
0.667
0.574
-0.382
-0.877
0.581
-1.607
1.411
0.762
0.000
0.990
0.631
-0.061
-1.144
-0.375
-0.174
-2.167
0.000
1.345
1.857
0.788
0.094
-0.542
0.336
0.842
0.056
-0.650
-0.200
0.856
0.753
0.985
-0.031
0.944
-0.433
1.524
2.000
0.316
0.643
-0.621
-0.253
0.482
-0.511
-0.014
-0.697
0.468
0.607
1.017
0.333
0.369
0.991
0.800
0.882
0.659
0.441
1.000
-0.977
1.143
0.287
0.460
0.805
0.792
0.809
-0.786
1.637
0.417
0.528
-0.909
0.131
1.022
-0.139
0.997
0.635
0.596
0.436
0.671
2.000
0.331
0.688
-0.256
0.066
0.479
0.909
0.948
2.000
1.114
-0.428
1.636
0.692
0.000
2.500
-0.706
-0.795
1.800
0.569
0.587
0.343
0.832
1.052
0.727
0.969
0.619
0.861
2.500
-0.413
0.366
0.006
0.447
0.400
-0.744
-0.491
1.375
0.652
0.530
1.011
0.942
-0.125
0.172
-0.142
1.000
1.044
0.125
1.500
-0.394
0.510
0.827
0.520
0.867
0.417
-0.468
-0.629
-0.060
0.441
0.873
-0.247
0.931
0.613
0.672
1.135
-0.941
-0.045
-1.262
0.787
0.833
0.234
1.422
2.444
-0.722
0.597
0.495
1.033
1.071
0.172
0.749
0.722
1.249
0.341
0.606
-0.017
-0.556
-0.360
1.050
0.678
0.788
-0.619
0.484
0.737
0.333
1.262
0.244
7.000
0.698
0.513
0.392
0.417
0.112
-0.265
0.000
-0.528
0.725
6.500
0.843
0.634
1.211
0.413
0.993
-0.009
2.000
0.373
0.109
-0.334
0.515
0.792
-0.793
0.845
0.583
0.424
-0.164
0.683
0.784
-0.349
-0.674
0.734
1.308
0.167
0.140
1.562
0.422
0.632
0.908
0.318
-0.645
0.000
0.000
-0.013
0.175
0.870
0.667
0.289
0.070
0.426
0.754
0.195
0.746
0.374
0.390
1.029
0.626
-0.095
0.454
0.184
-0.673
-0.138
0.988
0.952
0.869
-0.750
0.400
-0.300
0.676
-0.724
0.750
0.627
0.470
-0.558
0.966
-0.076
1.048
0.443
0.316
0.166
1.027
-0.500
0.571
-0.427
-0.283
1.371
-0.021
-1.231
0.147
0.530
1.180
0.860
-0.256
-0.138
1.333
1.320
0.754
0.612
0.487
0.040
-1.583
0.071
0.471
0.607
0.125
3.958
0.500
1.670
0.255
0.522
0.389
1.077
0.121
0.516
-0.485
-0.307
-0.250
0.071
-0.196
1.177
1.333
1.500
0.085
1.244
0.867
-5.182
2.378
0.741
-3.556
0.595
-0.265
0.583
-0.005
-0.686
0.955
0.659
0.838
-0.238
0.611
-0.583
-0.261
1.008
1.289
0.543
-0.245
0.833
0.233
0.750
1.050
0.850
1.556
0.361
0.948
0.862
0.125
1.492
-0.703
0.082
0.870
-0.007
1.100
0.812
0.725
0.934
-0.496
-0.391
4.000
0.833
-0.377
0.118
1.556
0.644
0.500
0.262
1.126
0.571
0.986
0.801
0.553
1.633
0.455
0.038
-0.361
2.167
-0.125
0.452
0.462
0.125
0.872
0.284
0.000
-0.650
-0.354
0.243
8.000
-0.250
0.000
-0.286
0.423
2.267
0.590
0.833
0.323
0.836
-0.350
0.766
1.019
0.317
-0.143
-0.416
-0.098
-0.492
0.244
-0.136
0.708
0.341
1.917
0.136
0.283
-0.040
1.076
0.170
0.980
-0.501
1.083
0.695
0.633
0.778
-0.556
-0.906
-0.554
-3.818
0.592
-0.375
0.590
-0.221
1.427
0.308
-0.161
0.546
-0.654
0.148
1.571
0.477
-0.774
0.079
1.550
0.875
0.659
0.688
-0.542
-0.914
0.898
0.371
0.079
-0.192
0.228
0.336
0.786
1.000
2.000
-0.050
-0.913
0.733
0.258
-0.381
0.970
-1.000
0.900
1.000
-0.144
0.376
-0.470
-0.607
-0.373
0.059
-3.000
0.300
-0.052
0.864
0.736
0.577
-0.491
0.850
-2.389
-0.806
0.667
-0.043
0.420
0.428
1.235
0.543
0.733
0.713
0.180
1.086
0.788
0.478
0.286
-0.289
-0.390
0.518
-0.786
1.326
1.030
-0.903
0.472
0.333
0.614
0.905
0.000
-0.480
1.019
-0.757
0.078
1.053
0.859
1.151
0.897
0.649
1.064
1.019
0.915
0.839
-0.333
0.648
-0.653
1.083
1.361
0.733
0.717
1.000
0.406
0.492
0.900
-0.100
0.824
0.966
0.309
0.333
0.798
0.250
1.500
0.858
0.817
0.724
1.529
0.008
0.520
1.167
0.517
-0.065
1.167
0.833
0.483
0.543
0.642
0.457
0.098
-1.364
1.133
0.496
1.381
0.994
-0.167
-0.958
0.333
0.400
0.420
-0.636
0.792
-1.193
1.039
0.889
0.252
0.695
5.000
0.580
-0.259
0.500
0.273
-0.129
0.317
0.466
0.667
1.167
0.732
0.970
0.000
0.610
1.500
0.389
-0.167
0.333
0.559
0.722
0.557
1.088
0.048
-0.235
0.468
1.021
0.396
0.521
6.833
0.414
0.216
-1.167
0.580
1.066
0.630
0.333
-0.390
-0.250
0.200
-0.199
0.833
1.233
-0.819
0.110
0.470
1.150
-0.429
0.000
-0.164
-5.000
0.524
-0.885
0.496
-0.917
0.231
0.828
0.667
0.633
0.590
-0.982
-0.632
0.459
0.500
-0.583
1.657
0.994
2.000
1.273
-1.000
-0.325
0.602
0.606
-0.883
0.743
0.623
0.455
0.547
0.770
0.851
1.200
0.498
0.664
0.333
-0.330
0.208
-2.538
-0.554
0.925
-0.688
0.638
-0.174
-0.192
0.984
-0.085
0.900
1.273
-1.600
1.175
0.534
-0.986
0.489
-0.404
1.250
0.893
1.333
1.100
0.857
0.496
-1.546
0.564
-0.542
-0.479
0.165
0.639
0.830
0.052
0.848
0.665
0.200
-0.225
0.143
0.600
0.986
-0.601
0.610
0.469
0.686
1.167
0.286
1.050
0.902
-0.256
1.250
-0.160
0.433
0.578
0.669
0.143
1.337
0.125
-0.291
-1.273
0.583
0.080
1.031
0.724
1.600
0.757
0.649
0.165
-0.793
0.659
0.100
1.322
0.591
0.419
-0.629
1.135
-0.020
0.718
0.533
-0.489
0.493
1.067
-0.816
0.723
-0.143
-0.350
-0.468
0.603
-0.369
-0.077
1.636
-0.938
1.500
2.000
0.273
1.005
1.023
0.399
1.167
0.892
0.964
0.450
0.612
1.160
0.931
1.500
0.500
0.347
0.370
-1.118
0.143
-0.298
0.391
0.981
1.800
0.866
-1.458
0.260
1.600
-0.250
1.833
1.889
0.524
1.214
1.285
1.166
0.292
0.402
0.667
-0.656
-1.049
-0.679
0.254
0.945
0.039
-1.273
-0.301
1.224
0.589
0.336
0.696
0.439
0.968
0.454
0.910
0.141
1.071
0.557
1.500
0.741
-0.765
-1.000
-0.357
1.372
0.568
-0.619
0.541
-1.000
0.711
0.705
-1.184
0.333
-0.288
0.250
-1.111
0.929
1.262
-0.733
5.000
0.522
0.000
0.933
0.917
1.118
-0.138
-0.700
0.750
1.077
0.200
0.465
1.193
0.789
-0.290
0.976
0.828
0.230
0.384
0.196
0.112
0.813
0.617
0.809
0.547
0.004
0.060
0.964
-0.311
0.589
0.200
0.303
1.016
0.169
0.934
1.159
-2.333
0.824
-0.271
1.303
0.102
0.674
0.738
0.196
0.970
0.000
1.279
0.624
-0.370
0.741
-0.199
2.000
0.417
0.250
0.527
0.475
0.620
0.640
1.074
0.000
0.961
0.951
0.500
1.318
-0.298
0.576
-0.393
0.312
0.423
0.085
0.804
0.365
0.813
0.745
-0.660
0.670
0.722
0.465
0.333
0.659
-0.533
-1.438
-0.153
-0.996
-0.040
-0.767
0.964
1.042
-0.067
0.623
0.111
-0.561
0.196
0.213
1.002
1.289
0.827
-0.012
1.273
0.753
1.406
0.804
2.000
0.500
0.355
0.600
0.214
2.667
0.788
1.100
0.779
0.529
-0.048
0.765
0.576
0.000
0.577
-0.636
0.000
1.144
0.865
0.846
1.286
0.940
0.300
0.701
0.786
0.667
0.994
-0.006
0.616
0.060
0.860
0.562
0.766
0.114
0.111
1.095
0.345
0.690
0.789
0.996
1.010
1.250
1.778
0.522
0.445
0.361
0.717
0.368
0.667
0.548
0.667
0.603
0.819
0.920
0.220
0.000
1.833
1.007
-0.300
0.368
-0.728
1.299
-0.137
0.436
0.886
-0.196
-0.149
0.500
-0.476
1.587
0.865
0.500
0.111
0.823
0.557
0.686
0.480
0.564
-0.619
-0.173
1.062
0.874
1.557
0.652
1.500
2.500
-0.168
0.711
0.274
-0.159
1.667
1.204
0.894
0.188
-0.516
0.748
-0.274
0.245
0.200
0.000
1.076
0.195
1.095
0.833
0.983
-1.045
1.409
0.097
3.000
0.626
0.937
0.427
-0.400
-0.303
0.467
-2.426
-0.785
0.620
-0.774
-0.593
-0.536
-0.263
1.167
-0.234
-0.149
-0.637
0.567
0.008
0.892
-0.207
-1.156
0.820
0.950
0.019
0.567
0.864
-0.091
0.163
1.600
0.039
0.580
0.900
1.149
0.988
1.179
-0.172
1.167
0.740
1.481
-0.441
1.421
1.222
1.667
-1.571
-0.376
0.637
0.578
0.981
-0.024
0.000
0.633
1.321
0.300
-0.846
-0.331
-0.257
-0.551
1.355
0.618
2.500
0.495
0.696
-0.236
0.357
-0.833
0.981
1.636
0.256
-0.152
0.800
-0.111
3.000
0.079
0.216
0.375
-0.508
-0.570
-0.143
0.958
-0.197
0.000
1.800
0.208
0.764
0.500
0.792
0.636
1.667
0.762
1.304
-0.185
-0.981
1.497
0.611
1.167
-0.666
1.302
-0.600
0.564
1.110
5.000
0.082
1.786
0.822
0.768
0.585
0.414
0.856
0.453
0.486
0.455
0.333
0.530
-0.464
-0.312
-0.224
0.503
0.365
0.422
0.600
-1.389
0.732
1.282
0.017
1.693
-0.143
0.533
0.402
-0.217
0.686
-0.550
0.364
0.687
0.700
-0.733
-0.065
1.333
0.351
0.150
2.000
0.654
-0.367
0.684
0.868
1.494
0.432
0.841
1.000
0.367
0.056
0.468
0.477
0.333
0.422
0.458
0.101
0.880
0.933
1.286
0.905
0.135
0.211
-1.989
0.723
-1.257
0.596
0.875
0.618
0.265
0.607
-0.711
1.021
1.067
0.067
0.963
0.486
0.593
-0.636
0.533
0.357
0.740
1.167
0.750
0.919
1.371
-0.377
0.548
0.829
0.500
1.412
1.171
-0.790
0.656
-0.240
1.333
1.045
0.395
0.786
0.650
0.226
0.636
0.786
-0.405
0.667
1.200
0.393
1.784
0.324
0.183
0.127
0.000
0.292
0.508
-0.802
1.696
0.886
0.600
-0.312
-0.450
1.056
-0.400
0.643
0.100
0.759
0.964
0.154
1.017
-0.571
0.810
0.322
-1.119
-0.185
0.101
0.819
-0.580
9.000
-0.333
0.927
0.549
0.268
0.915
0.403
-0.265
0.220
0.589
1.040
0.143
2.500
0.000
1.250
0.347
-0.438
0.508
0.567
0.341
0.867
-0.043
1.135
0.125
0.551
0.882
0.364
-0.143
0.498
0.347
0.768
-0.544
0.995
0.998
2.400
1.000
0.741
0.423
0.704
1.333
0.616
1.490
0.000
0.304
0.813
1.364
1.467
0.673
0.311
-0.083
-0.719
0.424
-0.716
0.521
0.547
0.715
0.922
-0.167
0.952
0.400
0.697
0.500
-0.428
0.925
0.788
-0.356
-0.450
0.998
0.488
2.250
-1.125
-0.874
-0.593
-1.083
0.028
-0.115
-0.011
0.676
0.677
-0.094
0.881
0.912
-0.250
0.770
0.077
0.167
0.860
-0.725
0.537
0.675
0.594
0.562
1.684
0.418
0.476
-0.010
1.100
0.826
1.131
0.792
-0.125
1.305
0.340
0.167
3.000
-1.167
1.207
0.178
0.460
-0.541
8.000
0.467
0.344
1.074
3.000
-0.087
-0.324
0.814
0.788
0.720
1.031
0.729
0.423
0.813
0.111
0.560
-1.467
0.061
0.947
-0.190
-0.543
0.200
0.628
0.500
0.000
-0.427
-0.694
3.000
1.589
1.206
0.833
1.205
0.609
0.224
-0.118
0.549
1.467
0.256
0.476
-0.383
0.737
1.778
-0.053
0.532
0.971
1.182
0.341
-0.760
0.790
-0.500
0.655
1.033
1.103
0.727
0.768
0.231
0.536
0.389
-0.302
-0.619
0.344
0.764
0.667
0.808
-1.108
0.182
-0.100
0.613
0.464
1.071
0.426
0.563
1.048
0.846
-0.778
0.997
0.732
1.354
0.452
0.285
0.928
0.541
-0.187
0.838
0.750
-0.562
0.935
1.294
0.737
0.474
0.570
0.981
0.357
1.132
-0.120
1.500
0.643
0.750
0.970
0.498
0.594
0.206
0.071
-0.285
0.471
0.888
1.159
1.380
0.500
-2.000
-0.610
0.312
-0.089
1.364
0.613
0.986
1.000
0.516
-0.131
0.617
0.409
-0.174
-0.167
-0.644
-0.336
0.761
1.307
-0.100
0.404
0.000
1.167
0.743
0.641
-0.370
0.583
-0.573
0.415
0.457
1.000
-0.750
1.281
-0.383
1.050
-0.506
0.718
0.083
0.930
1.429
0.000
1.000
0.502
1.455
-0.380
0.673
0.435
0.424
0.439
0.784
0.786
0.709
0.580
0.950
1.294
1.354
-0.333
1.500
0.485
0.500
0.598
1.356
0.817
0.900
-0.066
1.057
0.447
0.459
1.306
0.671
1.172
0.893
0.714
0.460
0.103
1.200
-0.111
0.604
-0.011
1.031
0.340
0.558
1.158
0.684
0.429
0.385
-0.312
1.316
-0.125
-0.389
0.968
-0.497
0.955
-0.067
0.688
0.519
-0.125
0.696
0.711
0.580
1.167
-0.476
0.526
0.272
0.520
0.333
0.923
1.071
-0.500
-0.569
0.060
0.475
1.111
-0.258
0.520
1.067
0.720
0.577
0.874
0.702
-0.765
1.017
0.600
0.644
0.762
0.462
-0.176
0.192
0.644
0.940
0.500
1.300
0.779
1.409
-1.333
-0.295
0.402
0.333
1.350
0.714
0.894
0.921
-1.500
1.000
-0.167
-1.120
0.910
0.444
0.193
4.500
0.912
0.622
1.379
-0.481
0.657
0.186
1.187
0.724
0.387
0.828
1.316
0.887
-0.226
0.000
-0.281
2.000
0.724
0.712
1.882
0.333
0.554
0.448
0.172
0.883
-0.700
0.644
0.401
0.272
0.370
-0.408
0.010
-0.020
-0.362
1.019
1.152
0.893
0.635
0.566
0.814
0.647
-1.333
0.600
0.028
0.641
1.000
1.250
0.683
1.286
0.552
1.270
0.622
0.848
0.735
-0.933
0.531
0.952
0.500
0.758
1.007
1.125
1.114
-0.421
-0.471
0.662
0.468
0.416
0.798
0.998
0.869
0.625
0.801
0.978
0.658
0.891
-1.000
0.840
-0.333
0.692
-0.038
0.650
1.500
0.750
0.895
-0.603
0.700
0.019
-0.552
0.711
0.665
1.541
0.500
1.250
0.249
1.038
0.466
1.686
0.384
0.533
1.107
2.000
1.440
1.190
-0.619
0.143
0.625
-0.371
-0.287
0.478
1.094
0.400
0.739
0.462
-1.600
0.326
0.929
1.000
0.831
0.850
0.569
0.288
0.169
0.531
0.807
0.725
0.952
1.015
1.210
0.613
0.022
0.826
0.818
1.121
-0.404
0.667
0.339
0.504
-0.500
-0.379
1.047
0.863
-1.418
0.599
-0.825
0.540
-1.079
-0.407
0.750
0.439
-0.329
1.448
0.567
0.156
0.075
1.123
0.730
0.405
1.113
-0.685
0.474
-0.130
-0.571
-0.349
0.889
2.000
0.626
-0.210
-0.110
0.470
1.000
0.572
0.610
0.433
0.596
0.625
0.608
-0.311
0.600
0.650
0.631
0.250
-1.111
0.250
0.621
-0.169
0.616
0.607
0.733
1.258
0.500
1.491
0.365
0.631
-0.357
-0.875
0.372
0.379
-0.229
1.750
-0.533
0.319
0.244
-0.500
0.743
1.089
0.264
0.900
0.371
-0.268
0.619
0.783
-0.057
-0.206
0.860
-0.257
1.000
1.091
0.561
0.339
0.958
0.651
-0.030
-0.618
1.222
0.913
1.667
-0.156
0.889
0.940
0.686
-0.570
2.750
-0.411
0.730
0.982
-0.411
-0.510
-1.000
0.237
1.207
0.867
2.000
0.867
0.883
0.764
0.224
-0.222
1.125
-0.333
1.114
0.000
0.837
0.567
-0.929
1.049
0.681
0.400
0.944
0.983
0.308
0.721
0.417
0.824
1.018
0.235
0.665
-0.273
0.941
0.519
0.583
0.682
-0.719
2.000
1.143
0.760
0.558
0.167
0.589
0.705
1.036
-0.188
-0.222
0.929
0.429
0.546
0.746
0.179
0.694
0.702
0.431
0.755
-0.872
0.015
-0.217
1.267
0.418
0.279
0.598
0.765
0.769
0.860
1.375
0.000
0.583
0.817
1.667
-0.435
-0.875
0.142
0.181
0.469
0.277
0.361
1.035
1.097
0.159
-1.375
0.650
2.000
0.560
0.449
0.574
0.488
-0.185
0.399
0.346
1.204
0.726
-0.622
0.240
0.551
-0.845
0.850
1.000
0.617
0.591
0.635
0.467
0.339
0.697
0.435
1.020
0.985
0.772
0.444
1.667
2.727
0.471
-0.571
0.400
-0.453
1.076
0.404
0.853
1.444
1.115
-0.379
0.304
0.333
-0.750
-0.691
1.147
0.890
-0.172
0.700
-0.252
0.607
-0.283
-3.500
0.345
1.700
0.938
-0.671
1.775
1.667
0.190
0.837
0.533
2.250
-0.757
0.008
-0.225
0.981
-2.467
-0.132
0.227
1.169
0.382
0.656
0.501
0.154
0.157
0.444
0.402
0.750
-0.378
1.167
0.770
0.104
-3.462
0.250
1.167
0.462
0.322
1.129
1.417
-0.569
-1.125
2.333
0.977
-0.444
0.392
0.930
0.773
0.700
0.438
0.259
-0.944
1.009
1.357
0.695
-1.389
1.722
1.314
0.787
0.462
0.581
0.448
-0.207
1.061
0.317
0.910
0.012
-0.696
-0.719
-0.322
0.799
0.632
0.357
0.371
0.469
1.700
1.063
0.000
1.294
-0.369
0.915
0.400
-0.177
0.143
-0.833
0.299
-0.310
0.400
0.000
-0.014
0.118
0.806
-0.815
2.000
1.088
0.973
-0.104
0.499
-0.604
1.067
-0.154
-0.284
-0.022
1.778
1.100
0.357
1.046
0.148
0.505
0.433
2.263
0.612
3.400
-1.242
1.067
0.463
0.918
0.790
0.347
0.655
0.989
1.071
0.970
0.535
0.457
1.215
0.258
0.885
0.633
0.567
0.980
-2.143
-0.291
-0.923
1.000
-0.500
0.939
0.535
0.500
-0.500
0.775
1.164
0.000
-0.043
0.852
0.382
1.087
0.980
1.800
0.348
0.223
0.024
0.286
0.502
0.339
-0.244
0.250
0.656
0.000
0.367
1.000
0.974
1.250
0.545
0.368
0.965
1.513
2.000
0.923
1.279
1.151
0.162
0.151
0.065
0.836
-1.150
-0.553
0.337
0.143
0.133
1.385
3.667
-0.254
-0.121
0.932
0.171
0.667
-1.129
0.750
1.093
-0.555
1.700
1.017
0.003
0.910
0.084
0.667
0.204
0.401
-0.662
1.096
-0.397
0.743
0.250
1.333
-0.222
0.019
0.013
0.143
1.289
3.000
0.293
-0.385
0.065
0.436
1.155
0.591
0.596
-1.500
-0.079
5.833
0.216
0.333
1.818
0.005
0.533
0.190
-0.277
-0.647
0.920
0.866
0.882
-1.250
-1.039
3.000
0.833
0.885
0.583
-0.423
0.417
0.866
0.859
-0.331
0.781
-0.167
0.329
-0.254
0.062
0.636
0.362
0.444
0.542
1.039
-0.500
3.050
0.912
1.251
0.633
4.667
0.620
0.527
0.947
0.097
0.405
0.947
0.939
0.897
-0.465
0.462
2.000
-1.756
1.667
0.702
-2.100
0.826
-0.240
0.186
0.560
0.336
0.550
1.210
0.727
0.788
0.833
0.714
0.338
0.855
0.337
0.284
0.923
0.500
0.717
-0.153
0.373
-3.200
1.136
0.600
-0.747
-1.125
0.869
0.686
-0.044
0.153
-0.165
-0.604
-0.652
0.952
-0.839
-0.543
0.899
1.273
0.270
0.927
-0.196
-1.000
0.750
1.089
-0.937
1.179
0.685
0.493
0.594
1.108
-0.292
0.343
1.500
0.482
-0.541
0.019
1.125
0.119
1.399
1.109
0.893
-0.145
0.000
0.900
-0.125
0.480
0.509
0.895
-0.667
0.736
0.565
0.650
0.632
-0.047
0.412
0.447
0.287
-0.328
0.670
0.963
0.404
0.000
1.059
0.800
-0.551
0.666
-0.107
0.141
0.543
0.773
0.091
-0.633
0.816
0.582
0.600
0.611
-0.367
-0.361
-1.084
1.262
-1.444
0.117
0.444
0.784
0.833
0.655
-0.333
0.000
0.325
0.751
0.820
0.714
1.312
-1.500
0.476
0.950
0.981
0.000
-0.864
0.944
-1.059
0.484
-0.750
0.885
0.309
-0.431
-0.167
0.657
0.272
1.467
2.333
1.465
0.093
0.528
4.583
0.328
0.739
0.067
1.012
0.502
0.361
0.838
-0.597
0.756
0.713
1.833
0.398
0.863
0.709
0.433
1.333
0.596
-0.818
-1.000
0.749
1.010
0.697
-0.003
0.684
2.333
-0.808
0.904
0.420
0.489
0.460
1.049
-0.179
1.125
0.624
0.545
1.414
0.455
0.467
0.580
0.091
0.143
6.083
0.416
0.781
0.333
1.350
0.915
-0.315
0.639
1.000
1.010
1.058
-0.125
1.000
-0.250
-0.401
-0.341
0.858
1.016
1.040
0.111
0.928
1.152
1.183
-0.851
-1.321
-1.429
0.364
0.973
-0.321
0.958
0.565
0.135
1.032
1.500
0.391
0.686
0.691
0.868
1.609
0.224
0.744
0.795
0.412
-0.250
0.653
5.000
0.655
0.719
1.000
0.952
0.481
0.769
0.812
0.000
0.590
-0.097
1.333
1.005
-0.177
1.119
0.629
0.839
1.167
0.618
0.584
0.634
-1.300
0.899
-0.179
0.400
0.820
0.748
1.545
-0.750
1.800
1.000
0.500
0.058
-0.418
0.079
0.623
-0.967
1.110
0.315
1.600
0.613
-0.149
0.545
0.802
0.591
1.009
-0.168
0.833
0.285
0.643
1.000
0.497
-0.821
0.667
4.667
-0.316
-0.102
0.814
-0.443
-0.356
-0.767
1.222
-0.171
0.165
0.600
-0.111
0.000
-0.583
0.117
0.683
0.000
0.000
1.500
0.585
0.667
0.651
0.660
0.243
0.387
-0.139
0.867
1.122
-0.267
0.495
1.308
0.385
0.488
0.646
0.218
0.129
0.486
0.682
0.000
0.920
0.784
0.030
0.682
1.212
0.862
-1.469
0.738
1.000
0.878
0.642
0.781
0.322
0.728
-0.666
0.609
0.604
-0.517
-0.583
-0.233
0.735
0.879
-1.192
0.848
-0.443
0.332
0.150
1.192
0.222
0.419
0.418
0.685
0.999
-0.692
1.059
1.800
0.344
0.350
4.000
0.855
-0.276
1.000
-0.143
-0.590
1.143
4.500
0.454
-0.103
0.900
3.000
-0.832
0.900
-0.309
-0.143
1.017
0.582
0.185
0.620
1.550
0.748
0.021
-0.987
0.793
0.295
0.333
-1.583
0.356
-0.192
3.333
0.437
2.800
0.545
-0.613
0.181
0.878
0.000
0.354
0.286
1.000
-0.286
0.033
0.458
1.500
0.593
0.713
-0.407
0.626
0.589
0.991
1.103
0.250
-0.500
-1.000
1.576
1.400
0.600
0.215
0.322
0.500
-0.535
0.894
-0.841
1.130
0.000
1.158
0.050
0.667
0.774
-1.400
0.370
-0.117
-0.459
0.000
0.663
-0.269
0.853
-0.238
0.810
0.941
0.513
3.000
0.792
0.761
0.839
0.950
0.921
1.091
-0.862
1.000
-0.500
-0.148
0.900
-0.453
1.152
0.692
0.847
0.556
0.710
0.587
0.860
1.159
0.526
0.324
0.356
0.227
1.000
1.100
0.432
-0.963
0.647
0.911
0.358
1.000
2.444
-0.200
1.511
0.729
-1.911
-0.143
0.600
0.708
0.958
0.501
0.454
0.793
-0.524
1.131
1.286
-0.250
-0.281
0.652
-0.134
-0.317
0.476
0.075
0.167
0.614
1.000
0.093
-0.273
0.000
-0.449
0.149
0.939
-0.216
0.380
0.556
0.143
0.523
0.595
0.457
0.097
0.667
1.465
0.388
-0.226
1.038
-0.714
-0.234
-0.587
0.815
-0.619
0.606
0.659
0.711
0.570
0.476
-1.205
-1.294
0.832
-3.500
0.336
1.652
0.535
0.000
0.061
0.584
-0.162
0.954
0.407
-0.823
1.417
0.250
0.855
1.111
0.106
0.841
0.473
0.081
0.803
0.526
-2.286
0.750
1.072
0.846
0.480
0.620
0.117
0.776
3.000
0.300
0.414
0.318
-1.467
0.500
0.176
-0.553
1.043
0.867
-1.375
-0.496
0.747
1.333
-0.596
0.357
-1.889
0.735
0.113
-0.646
1.023
0.655
0.212
0.733
0.575
0.200
0.511
1.833
0.250
0.361
0.855
0.917
0.801
1.125
0.774
1.158
0.238
0.000
1.241
1.316
0.318
0.745
0.574
1.097
0.167
0.667
0.158
-0.260
1.045
1.012
0.452
0.487
0.450
-1.000
-0.500
0.841
0.632
0.014
1.607
0.887
0.291
0.323
1.000
0.723
1.057
0.596
0.629
-0.738
0.333
-0.409
0.693
0.100
0.093
-0.173
-1.467
-0.761
0.520
0.258
0.735
1.000
0.720
0.810
0.369
0.205
-2.333
-0.726
1.376
-2.235
-0.275
0.418
0.291
-0.222
0.753
0.833
-0.647
-0.100
1.425
-0.111
1.009
0.833
-0.533
0.833
1.326
1.309
0.979
0.767
1.198
-0.346
0.431
-0.197
0.303
-0.131
0.352
0.007
-0.375
0.581
0.786
-0.120
-0.495
2.000
0.929
0.097
0.612
1.470
0.609
0.381
-1.000
1.136
0.890
-0.631
-0.056
0.865
0.756
0.486
1.087
1.750
0.330
1.143
-0.449
0.395
0.593
1.087
1.317
-0.677
-0.791
0.400
0.135
0.247
1.104
-0.551
-0.143
0.966
-0.054
0.654
0.516
-0.333
0.000
0.351
-0.444
0.733
0.496
-0.253
-0.903
0.587
0.333
1.600
0.380
0.755
1.302
1.000
0.117
0.546
0.816
0.389
0.605
0.667
0.581
-0.612
0.551
0.822
0.433
1.275
-0.149
0.241
-0.640
0.746
0.658
0.775
0.289
1.600
0.455
0.200
-0.177
0.395
0.885
0.667
-0.382
0.482
-0.571
3.875
0.458
0.596
0.451
0.776
0.997
0.817
0.093
0.371
-1.015
-2.100
1.667
0.646
0.817
0.486
1.256
1.214
1.923
0.053
1.067
-0.143
0.863
0.598
1.611
-0.321
1.398
-0.506
0.938
0.543
-0.833
0.976
-0.376
1.184
-1.375
0.597
1.100
0.581
0.832
0.542
0.497
-0.011
0.935
0.789
1.556
0.396
1.111
1.121
1.259
-0.157
0.000
-0.855
0.604
1.004
0.300
0.963
1.833
1.000
0.776
0.732
0.883
1.114
0.550
0.710
-0.319
-0.676
-0.066
0.553
2.000
0.955
1.083
1.321
0.754
0.567
0.000
-0.143
1.350
-0.250
0.716
0.674
-0.643
0.424
0.222
0.350
1.356
0.262
-1.667
1.400
0.505
-0.064
1.258
0.558
-0.795
0.091
-1.167
0.183
1.064
0.250
0.636
0.362
-0.264
-0.280
0.343
0.381
0.633
-0.235
0.572
0.508
0.385
0.081
0.333
0.347
0.375
5.000
-2.333
0.667
0.538
0.523
-0.356
1.053
1.194
1.017
0.333
0.594
1.400
-0.333
0.643
0.449
1.625
0.932
0.593
0.340
0.640
0.267
3.000
0.339
0.883
0.898
0.848
0.924
-0.162
-0.063
0.714
0.500
0.657
-0.733
1.595
-0.490
1.833
1.333
1.415
1.388
0.854
0.521
1.030
0.107
-0.415
0.000
-0.117
0.750
0.507
0.749
0.303
-0.286
3.000
0.808
-0.600
-0.125
1.066
0.185
-0.143
0.100
-0.603
-0.913
0.678
0.236
-1.286
0.869
1.000
0.280
0.307
0.872
0.862
0.975
0.848
0.529
0.375
0.773
-0.080
-0.617
0.125
0.643
0.533
0.716
0.489
0.250
0.652
-1.006
-0.179
0.811
1.636
0.691
0.700
-0.111
-0.536
-1.400
-0.277
1.000
-0.329
-1.333
0.800
0.726
-0.092
-0.071
1.389
-0.225
-0.062
1.012
0.357
1.087
1.000
0.667
0.923
0.990
0.936
0.453
2.500
1.833
0.701
0.726
0.529
0.833
0.544
0.964
0.641
1.027
0.733
2.000
1.177
0.817
-0.435
-0.330
-0.276
0.691
0.928
1.100
0.889
0.573
1.400
1.252
-0.928
0.857
-0.049
-0.329
0.147
0.867
0.564
0.577
0.344
0.027
0.137
1.022
0.771
0.617
-0.018
0.426
-0.718
0.969
0.740
0.559
-0.536
0.532
-0.171
0.877
2.000
-0.336
0.214
0.750
2.100
0.533
0.349
0.873
0.370
0.412
0.566
0.543
0.606
1.061
1.000
1.137
-0.364
-0.494
0.427
-0.109
0.712
0.761
1.128
1.161
0.392
1.467
0.815
0.621
-1.800
-0.103
0.169
-0.420
-0.178
0.409
0.450
1.004
0.393
0.450
1.172
2.000
0.834
-0.167
0.965
0.549
0.333
0.776
0.367
-0.022
-0.214
-0.476
0.993
-1.370
-1.359
0.929
-0.231
0.688
-0.426
-0.091
1.944
0.243
0.428
0.627
0.515
-0.143
0.550
0.649
0.957
0.626
0.452
1.111
0.375
6.778
0.654
0.729
0.762
-0.203
-0.621
-2.333
1.057
0.790
0.129
0.585
0.355
1.192
0.780
0.412
0.657
0.399
0.667
0.558
0.526
0.605
0.651
0.961
0.333
-0.501
-0.220
0.300
0.758
-0.303
0.876
-0.636
1.019
0.500
1.437
0.716
0.908
-0.672
0.329
1.083
0.600
0.529
0.859
0.371
1.109
1.250
1.667
1.000
0.416
1.135
0.517
0.000
0.539
0.876
2.000
0.963
-0.214
0.344
5.833
0.600
0.782
0.000
-0.145
0.486
1.385
0.000
0.333
0.667
0.967
0.834
1.312
1.307
0.836
0.703
0.519
0.667
1.000
0.771
-0.389
0.117
0.359
0.118
1.429
1.600
-0.790
-0.819
0.500
3.333
0.275
0.000
0.670
0.200
-0.363
1.100
0.000
-0.011
0.867
0.736
0.750
0.917
0.317
0.732
-0.211
0.867
-0.909
0.803
-0.876
0.276
1.125
-2.095
0.921
0.733
0.000
-0.517
0.813
0.465
0.644
0.757
-0.286
1.250
0.687
0.265
0.206
-0.115
0.733
0.826
0.000
0.525
0.960
3.050
0.028
-0.077
0.713
1.048
0.667
1.031
1.007
0.646
0.803
-1.750
0.687
0.250
0.286
0.400
-0.829
-0.286
-0.100
2.000
-0.009
0.971
-1.026
-0.120
1.308
0.411
0.375
0.926
-0.380
0.567
0.471
1.027
-0.444
0.593
0.832
0.595
1.479
0.793
0.583
0.474
0.617
0.702
1.625
0.578
0.504
0.257
-0.324
-0.254
-0.785
1.429
1.042
-0.945
1.750
-0.229
0.836
0.652
1.034
-0.662
-0.142
1.545
-0.667
0.433
1.000
0.444
0.580
0.583
0.870
-1.273
0.800
-0.118
0.845
1.217
0.080
0.250
-0.589
0.552
0.192
-0.551
0.497
0.361
0.628
-0.195
0.733
-0.341
1.075
0.902
-0.518
0.548
0.317
0.502
0.750
0.089
1.095
-1.017
-0.286
0.532
0.576
0.084
0.390
-0.261
0.852
0.307
1.043
0.593
0.570
1.000
1.118
1.324
-0.367
0.539
1.071
0.695
0.500
0.357
-0.352
0.157
-1.871
0.604
0.675
0.841
0.000
0.667
0.500
0.618
-6.600
0.437
0.750
1.389
1.084
0.318
0.055
0.733
-0.250
1.100
1.500
0.771
1.260
0.077
0.995
0.194
-0.158
-1.286
0.800
0.250
-0.062
0.250
0.450
0.546
1.232
0.333
0.369
0.712
-0.537
0.920
1.667
0.762
-0.250
0.875
0.685
1.375
0.393
1.250
0.556
0.803
1.333
0.136
-1.121
1.385
1.167
0.575
1.583
-0.821
-0.099
0.325
0.549
0.276
0.977
0.951
-1.000
0.647
-0.382
-0.114
0.556
0.393
4.045
-0.097
-0.956
-0.367
0.661
0.284
-0.350
0.104
0.718
0.750
0.721
1.292
-0.091
0.952
0.435
0.758
-0.242
0.762
0.584
1.557
0.989
1.138
0.625
3.333
0.681
0.570
1.480
0.312
0.900
1.050
1.156
0.446
-0.086
-1.545
-0.365
-1.017
-0.104
-4.780
0.322
-1.049
1.500
0.625
0.048
0.453
-0.611
-0.584
0.524
-0.800
0.457
0.592
0.933
-0.597
-0.386
-0.442
0.750
0.934
0.582
2.100
-0.178
-0.294
0.043
1.300
1.500
1.000
1.533
0.905
0.762
0.654
1.250
0.679
0.410
-0.143
0.583
-0.075
0.158
0.313
1.080
-0.174
0.855
0.766
0.946
0.988
0.471
0.875
-0.107
0.833
0.591
0.500
-0.061
1.306
0.476
0.739
0.681
-0.596
-0.083
-4.800
-1.217
0.575
0.822
0.403
1.125
0.446
0.674
0.840
0.731
0.094
-0.250
0.507
0.353
-0.667
-0.758
0.333
0.997
0.716
0.682
-0.365
0.847
0.739
1.444
0.400
1.425
0.440
0.721
0.434
1.071
0.753
0.352
1.300
2.417
0.125
2.625
0.980
0.357
1.155
1.071
-2.500
0.051
0.071
-0.237
0.351
1.412
0.666
0.543
0.518
0.831
0.522
0.476
0.628
0.430
-0.988
-0.553
0.587
-0.143
-0.748
-0.957
-0.271
0.379
0.950
-0.431
0.608
0.760
-0.551
4.250
0.818
-0.611
-0.304
0.831
0.476
0.435
0.679
-0.715
0.468
0.229
-1.500
0.824
-0.910
0.368
0.639
-0.871
1.636
0.040
-0.671
0.964
1.000
0.751
0.880
0.565
1.279
0.077
0.157
0.933
0.732
0.328
0.000
5.000
-0.544
0.543
0.925
0.790
0.767
-0.152
0.889
0.308
0.000
0.190
0.095
0.733
0.424
0.500
0.994
1.061
0.246
-1.000
0.444
0.831
-0.478
0.529
1.078
-0.125
0.003
1.714
1.010
1.500
-0.271
0.069
0.429
0.759
1.364
0.861
0.675
1.603
1.170
0.889
0.798
3.500
1.286
2.000
0.424
0.530
0.519
0.714
0.167
0.714
-0.066
0.876
0.131
0.000
-1.154
-0.158
0.018
4.500
-0.379
1.036
1.222
-0.025
0.850
0.000
0.265
0.250
8.000
0.308
-1.238
0.015
0.600
0.796
1.500
1.355
0.650
-0.267
-0.143
0.356
0.284
1.500
0.315
1.567
0.167
0.707
0.857
0.653
0.420
0.796
-0.346
0.433
-0.460
0.733
0.546
0.004
-0.465
-0.216
0.507
-1.047
1.861
-0.583
0.333
-0.067
-0.259
0.513
0.163
-1.285
-0.055
-0.929
1.462
0.332
0.052
0.243
0.476
1.195
0.505
0.782
0.798
0.167
0.177
0.425
0.750
0.333
0.632
-0.386
-1.333
0.903
-0.026
1.300
0.489
0.500
1.391
0.667
0.861
1.167
1.637
0.500
1.317
-0.770
0.681
0.331
0.602
-0.709
0.375
1.333
0.638
-0.458
-1.783
0.677
-0.188
-0.942
1.000
0.931
0.865
-1.238
0.803
0.269
0.680
0.667
-0.373
0.423
-2.143
1.019
0.674
0.404
1.429
0.667
1.333
-0.604
-0.176
0.452
0.333
0.959
-0.465
2.667
0.599
0.857
-0.542
0.511
0.000
0.944
0.476
-0.922
0.464
0.931
-0.122
2.200
0.504
0.124
-0.722
0.929
-0.667
0.517
1.000
1.690
1.400
-0.264
1.667
0.660
0.192
-0.263
-0.250
0.223
0.465
0.646
0.308
0.524
-0.656
-1.091
0.629
3.000
0.274
1.048
0.639
-1.417
-0.673
-0.400
-1.714
0.960
0.359
1.000
6.000
0.318
0.525
0.156
-0.367
0.800
0.485
0.607
0.832
0.318
0.997
1.889
1.062
0.423
2.000
0.206
0.584
0.167
1.269
0.913
0.720
0.473
0.662
0.788
0.884
0.238
0.402
0.657
0.256
0.026
0.720
1.800
0.401
0.425
-0.482
0.569
-0.261
0.750
0.630
0.507
0.739
-0.008
0.437
-0.351
0.753
-1.283
0.543
0.849
-0.373
0.268
0.262
0.200
0.390
0.279
0.644
-0.309
0.732
1.333
1.030
-0.859
1.520
0.000
0.536
-2.100
0.380
1.153
0.760
-0.887
-0.631
0.279
0.786
0.167
1.127
1.180
3.920
0.606
1.300
1.185
1.667
-0.922
-0.050
0.790
0.799
0.435
0.950
0.625
0.925
0.768
0.900
0.619
0.111
-0.453
0.827
0.677
-0.020
0.737
1.179
-0.810
-0.061
0.000
0.758
-0.441
-0.872
0.091
0.946
0.163
0.642
0.747
0.000
1.857
0.380
-0.396
0.949
0.463
-0.068
-1.055
0.633
0.333
-0.868
0.691
-0.971
-0.050
0.727
0.727
1.238
0.709
-0.610
1.167
1.800
0.810
0.167
0.627
-0.188
0.558
0.293
-0.000
0.577
0.952
-0.099
0.838
0.715
0.979
0.083
0.511
0.877
-0.169
0.802
-0.260
1.022
0.442
-0.341
0.500
0.073
-0.566
0.714
1.524
1.889
1.000
2.500
0.341
0.268
0.815
0.967
0.154
0.732
-0.120
0.654
-1.227
0.700
0.668
-0.062
0.917
0.377
1.377
0.939
2.000
0.938
0.819
0.542
1.083
1.400
0.348
0.458
-7.833
1.037
-1.133
-0.923
1.487
-1.107
1.300
0.935
0.547
0.558
-0.191
0.631
0.869
0.461
0.607
1.500
0.681
0.745
0.381
0.750
0.696
2.750
0.175
0.886
0.775
0.099
0.410
1.053
0.821
0.882
0.195
0.557
0.500
-0.556
-0.172
0.851
0.088
0.400
1.190
1.000
0.362
-0.223
1.183
-0.286
0.505
0.400
-0.147
-0.579
-1.667
1.667
0.609
0.774
1.055
4.100
-1.000
1.044
0.333
0.443
0.369
-0.332
-0.905
0.324
0.434
0.708
1.667
0.469
0.934
1.500
0.143
1.111
-0.522
-1.500
0.000
-1.000
1.086
5.500
0.250
0.000
1.103
1.326
1.099
-0.569
0.271
0.757
0.328
1.279
0.308
0.365
0.875
0.820
0.577
-0.097
0.769
0.871
0.705
0.796
0.256
2.000
0.750
-0.167
-0.383
0.218
0.623
0.642
0.960
0.541
1.292
0.712
0.850
0.667
0.438
0.604
1.144
-0.232
0.929
0.791
0.429
0.111
0.242
0.625
1.049
-0.114
0.545
0.510
2.000
0.310
0.379
0.253
0.529
0.270
0.197
0.439
-0.775
0.726
-0.319
-0.514
0.882
0.267
0.513
0.467
1.286
0.000
0.399
-0.424
1.138
0.421
0.188
1.142
0.557
-0.277
-0.032
-0.136
1.143
0.059
-0.511
0.880
-0.014
-0.283
0.434
2.750
0.611
0.664
0.491
0.356
0.498
-1.080
0.583
0.364
0.723
1.633
-0.996
-5.833
0.741
0.327
0.473
2.500
0.267
0.694
0.879
0.933
0.882
1.757
0.087
1.355
0.133
0.325
-0.116
-0.275
0.440
0.767
0.512
-0.904
0.681
-0.397
0.540
0.929
0.405
0.356
-0.617
0.853
0.242
1.055
0.883
1.143
0.329
0.792
0.824
0.500
-0.810
0.417
0.253
1.529
-0.428
0.391
-0.143
0.841
0.454
1.129
0.778
0.310
1.055
0.000
0.533
1.088
0.794
0.791
3.000
0.458
0.641
0.333
1.116
1.267
0.258
0.773
3.000
0.618
1.667
0.583
1.218
-0.188
0.444
1.700
3.000
1.321
0.214
0.334
0.350
0.551
0.979
-0.289
-0.554
0.829
0.417
0.742
1.167
2.000
1.250
0.609
0.311
0.405
0.431
0.662
-0.093
-0.167
0.491
0.475
0.526
0.789
-0.987
0.645
0.336
0.947
-1.095
-0.039
0.733
0.121
0.730
0.547
0.176
-1.043
0.494
0.045
0.533
0.529
0.143
0.895
-0.579
2.018
1.016
0.391
1.036
-0.058
0.600
1.101
0.913
0.879
1.389
-1.635
0.858
-0.033
1.417
1.429
0.667
0.518
0.216
0.866
5.000
0.925
1.063
1.238
1.052
-0.455
0.411
-0.043
0.829
0.451
0.242
1.241
-0.423
1.057
-0.142
5.714
0.453
0.900
0.612
0.788
0.552
0.520
0.030
0.504
0.052
0.059
-0.112
0.917
0.828
1.182
0.750
-0.278
1.140
-0.043
0.950
0.605
1.241
0.272
1.074
0.308
1.042
0.994
3.800
-0.312
-0.873
0.619
0.935
0.537
0.674
0.633
1.524
0.000
-0.336
1.097
0.833
-0.112
0.958
0.218
0.521
-1.160
0.390
0.200
-0.500
0.618
0.364
0.212
-0.516
1.047
0.272
0.777
0.858
0.350
0.939
0.303
0.586
0.897
0.694
0.687
0.787
0.307
0.606
0.768
1.000
0.033
0.389
0.393
-0.624
0.730
0.877
0.269
1.124
2.500
-0.199
-0.482
0.985
0.489
0.286
-0.004
0.766
1.322
0.416
-0.735
-0.735
0.295
0.105
0.753
0.658
0.692
1.000
1.800
0.884
1.146
0.084
-0.444
1.054
0.898
1.467
1.267
0.772
1.250
-0.184
0.456
0.289
0.853
0.640
1.125
0.000
-0.823
-0.169
0.936
1.007
0.954
0.673
1.379
0.749
0.115
1.178
0.838
-0.253
0.347
0.817
-0.083
0.133
0.446
0.943
0.226
-0.893
-0.583
-0.500
0.100
0.116
1.101
0.727
-0.177
0.300
0.257
0.725
-0.130
0.052
-0.921
0.200
1.500
-0.372
1.000
0.000
0.645
-0.699
-2.795
-0.167
-0.347
-0.231
-1.069
-1.468
-0.264
0.073
0.871
0.797
-0.487
0.489
0.000
-1.000
-0.631
0.468
0.662
0.697
0.000
0.529
0.722
0.377
0.690
0.225
0.841
0.340
0.085
0.148
0.333
1.520
0.877
0.850
1.486
-0.177
1.147
0.714
-0.103
-0.167
-0.364
0.575
0.575
1.167
1.571
0.321
0.000
1.350
-0.643
1.514
0.536
1.179
0.275
0.825
0.769
-0.643
-0.501
1.101
0.544
1.000
1.000
0.259
0.033
0.562
0.585
-0.458
0.625
0.217
0.672
1.184
-0.667
0.000
1.167
0.228
0.940
1.283
0.263
0.012
-0.908
1.583
0.653
0.901
0.667
0.818
-0.124
0.860
0.167
0.952
0.150
1.364
0.527
-0.194
0.140
0.877
1.015
1.083
0.546
0.545
0.544
0.756
1.090
0.694
1.372
-0.449
0.705
0.362
0.237
2.400
-0.382
-1.167
-0.753
2.250
0.241
-0.440
0.710
0.216
0.500
-0.347
-0.218
-0.339
-1.175
1.236
1.636
1.040
1.875
0.864
-0.007
0.175
-0.923
2.917
0.421
0.200
0.369
-0.158
-0.382
0.271
-0.010
1.267
0.305
1.167
1.104
-1.667
0.279
-0.298
0.229
0.508
0.717
1.159
0.639
0.875
0.417
0.844
-0.824
1.208
1.600
0.701
0.711
0.547
-0.541
-0.176
0.281
1.179
0.397
-0.469
0.533
-0.942
0.667
-2.818
0.318
0.311
0.535
0.569
0.643
-5.750
0.945
2.500
1.000
-1.246
-0.768
0.328
0.248
-1.379
0.171
0.494
0.669
0.676
0.165
0.498
-0.200
-1.300
0.468
0.507
0.446
-1.500
0.359
0.308
0.550
0.706
1.000
3.500
1.280
0.067
0.949
-0.250
1.167
1.286
0.280
0.725
0.231
0.545
-0.508
-0.289
1.270
-0.723
1.667
0.000
0.133
0.881
0.804
-0.722
0.467
0.661
1.060
0.440
-0.100
0.511
0.780
0.671
1.370
0.427
1.569
-0.500
0.771
1.841
1.015
-1.058
3.750
1.087
0.314
0.932
0.500
0.649
0.696
-0.089
-0.900
0.760
1.280
-0.170
-0.022
-0.938
0.849
1.022
0.521
-0.418
0.659
0.365
0.406
0.787
-0.438
0.632
1.167
0.643
3.667
1.083
1.222
0.485
0.723
1.296
-0.154
0.000
1.133
-0.852
-0.255
1.667
-2.000
0.901
1.400
0.671
1.500
-1.222
-0.167
-1.429
0.761
0.333
0.625
-0.056
0.937
0.601
-0.333
0.797
-0.145
0.333
0.000
0.990
-0.077
0.315
0.123
-0.125
0.000
0.434
-0.387
0.722
1.643
0.475
0.937
0.889
1.250
1.833
-1.917
1.000
0.417
0.734
1.273
-0.093
0.450
-0.473
1.512
0.379
0.842
2.000
0.517
0.722
0.250
0.705
0.520
0.620
-0.500
0.311
0.700
0.083
0.079
0.696
0.833
-0.821
0.696
0.156
0.881
-0.165
0.433
0.781
0.889
0.586
0.900
0.760
0.661
0.375
0.747
1.417
0.083
-0.075
0.405
1.313
0.458
0.000
0.833
-0.500
1.434
0.000
-0.114
0.089
0.712
1.600
1.003
0.255
0.771
0.904
0.365
0.862
2.000
0.291
0.421
0.600
1.294
0.695
-1.042
0.500
-0.083
1.433
1.000
0.676
1.350
0.970
0.750
-0.803
0.641
0.000
1.127
1.046
0.383
0.536
0.723
-0.222
1.000
0.167
0.432
-0.700
-0.592
1.105
-0.289
3.000
0.222
-0.583
0.794
0.086
0.801
1.247
1.100
0.430
1.221
3.000
-1.382
0.881
-1.031
0.667
0.883
0.222
0.426
0.202
-0.333
0.567
0.001
0.944
0.913
1.250
-0.631
0.048
0.272
-0.453
3.636
0.747
1.074
1.400
0.272
-0.171
0.583
0.662
0.622
0.327
0.381
-0.583
-1.872
1.550
-0.605
-0.161
0.115
1.341
-1.294
1.800
-0.583
1.242
0.294
1.161
0.058
0.527
0.583
0.260
0.650
0.596
0.358
0.733
0.508
0.737
0.568
-0.344
0.354
0.366
1.071
0.729
0.685
0.650
0.733
2.000
0.549
-0.473
0.833
0.948
0.278
0.116
0.600
2.100
0.705
-0.735
0.690
0.571
0.675
0.362
0.886
0.893
0.450
0.924
0.836
0.477
0.619
0.438
1.000
0.609
0.705
0.912
0.457
0.593
0.392
0.671
-0.577
0.593
1.600
0.000
0.872
-0.491
0.500
0.720
0.071
0.643
0.436
1.026
1.192
2.000
0.800
0.488
0.347
0.908
1.179
-1.182
1.467
0.074
0.256
0.809
1.405
0.803
-0.250
0.847
1.000
1.346
1.300
0.053
0.385
0.431
1.833
0.529
-0.403
1.142
0.095
0.500
-0.539
1.350
0.143
0.927
0.589
-0.727
0.925
0.409
0.701
-1.533
2.250
-0.795
0.717
1.600
0.463
2.667
-0.404
0.472
0.767
0.496
1.213
0.597
0.988
1.625
-1.000
0.887
0.000
0.504
-0.783
1.000
0.171
1.216
-0.635
0.583
0.451
0.988
0.625
0.365
0.773
0.500
0.072
0.333
0.505
-0.523
0.873
0.250
-0.432
0.394
0.833
0.278
1.306
-0.802
0.873
0.725
0.868
0.731
1.000
-0.290
0.190
-1.150
0.511
0.843
0.105
0.491
-0.816
1.531
0.732
0.748
-0.171
0.361
0.490
0.589
0.559
1.250
0.747
1.000
0.167
-0.877
-1.115
0.400
0.779
0.538
0.778
3.000
-0.848
1.067
0.000
1.200
1.917
0.692
0.432
-0.320
0.614
1.000
-0.169
0.672
0.577
0.250
0.462
1.067
0.536
2.000
-0.586
1.000
-2.286
0.573
1.199
0.877
1.550
1.036
0.819
0.417
1.052
1.114
0.332
0.778
-1.333
1.318
0.604
0.713
0.519
1.032
1.167
0.143
0.404
0.133
0.723
0.738
-0.350
0.224
0.904
0.275
0.796
0.000
0.762
0.654
0.910
0.971
0.119
0.814
0.383
-0.525
0.714
0.679
1.012
-0.826
0.667
-0.812
0.306
0.782
1.239
0.404
0.851
0.667
1.750
0.930
0.947
1.250
0.990
1.076
0.457
1.044
0.129
0.568
-0.681
0.318
-1.229
-0.077
1.304
-0.500
0.611
0.754
-0.057
0.409
0.884
0.083
0.174
0.591
2.000
-0.384
0.671
0.504
0.760
0.689
1.062
0.000
0.190
-0.310
-1.150
1.079
0.357
0.643
0.619
-0.145
0.854
1.000
0.440
0.205
0.611
0.763
0.769
-0.488
0.711
-0.167
0.885
0.151
-0.985
1.167
0.384
-0.032
0.469
-0.089
0.866
0.640
0.850
0.587
1.008
0.328
0.658
0.837
0.927
0.889
-0.486
0.301
0.494
0.325
0.900
0.689
0.854
0.549
0.021
0.862
0.724
-0.250
1.236
-0.876
0.670
1.000
1.027
-0.682
0.347
0.429
-2.800
-0.829
1.000
0.667
0.378
0.879
1.000
-0.136
0.383
-0.408
0.893
0.806
0.600
-0.414
-0.613
0.524
0.004
-2.273
1.350
0.677
0.669
0.441
-0.125
0.510
0.791
-0.250
0.389
0.226
0.471
0.288
0.833
0.167
0.548
0.432
-0.429
0.408
-0.759
-1.046
-0.600
1.062
1.214
-0.200
-0.200
1.208
-0.368
0.347
0.818
0.493
0.204
0.588
0.830
0.178
0.772
0.167
-0.586
0.862
0.898
0.600
0.158
0.743
0.150
0.850
1.703
0.314
1.400
1.333
0.143
0.667
0.709
1.413
0.387
-0.993
0.899
0.325
1.250
1.101
-0.333
0.610
-0.130
0.076
1.587
0.535
1.071
0.000
0.197
0.302
0.790
-3.500
0.354
1.035
0.600
-1.384
0.840
-0.333
0.379
1.006
0.527
-0.402
0.788
1.168
0.529
0.662
1.029
-0.358
-0.250
-1.214
1.157
0.350
0.333
-0.011
0.756
1.000
0.711
-0.876
0.191
0.121
0.667
0.527
0.335
0.516
2.333
1.167
0.667
0.750
0.096
1.279
0.667
0.543
0.595
0.419
-0.686
0.071
0.774
0.983
0.802
0.200
0.458
-0.583
-11.524
1.312
0.722
-0.816
0.947
0.438
0.791
0.782
0.970
0.461
0.354
0.893
0.033
0.261
0.562
-1.333
0.719
0.917
1.800
-0.532
-1.000
1.044
0.178
1.258
0.427
0.999
0.881
1.644
-0.366
-0.038
0.200
0.348
1.056
1.062
0.184
0.499
0.179
0.774
4.189
0.771
-0.484
0.466
1.422
-0.607
0.188
-0.058
0.272
0.312
0.238
0.225
0.733
0.019
0.341
0.445
-0.091
-0.167
0.583
0.735
0.668
-0.323
1.067
0.200
1.067
0.720
0.333
0.990
1.214
0.233
-0.708
0.926
0.300
1.571
1.171
0.700
0.661
0.217
0.762
0.649
1.201
0.716
1.167
0.056
1.143
1.368
0.092
0.338
0.588
0.249
-1.044
0.760
1.106
0.946
-0.241
1.627
0.944
0.527
-1.110
0.943
0.140
-0.726
0.262
0.586
1.277
0.333
0.167
0.869
0.582
-0.091
0.567
0.405
0.305
0.087
0.250
0.575
0.538
-0.499
-0.787
1.643
-0.014
-0.588
1.079
-0.125
0.813
0.750
0.109
1.183
1.192
-0.222
0.517
1.047
-0.197
-1.042
0.029
0.630
0.523
0.150
0.201
-0.186
0.597
1.083
1.057
0.513
1.188
0.685
1.310
-0.353
0.188
1.367
-0.375
0.873
-1.004
0.794
0.167
1.067
0.426
0.810
0.625
1.267
-0.167
0.864
-0.052
0.670
1.987
-0.902
0.814
0.666
0.800
0.107
0.885
1.122
-0.081
0.881
0.960
0.203
-1.250
0.834
0.956
0.067
-3.444
0.333
1.056
-0.282
0.000
0.333
0.476
-0.197
0.806
0.476
0.685
0.959
0.575
1.098
1.104
1.141
0.394
0.558
-1.000
-0.149
0.375
0.800
-0.638
-0.169
-0.072
0.703
0.289
0.206
0.091
0.845
-0.167
-2.278
0.147
0.665
0.903
-0.885
-0.367
1.048
-1.054
1.000
-0.059
0.656
-0.557
1.200
-0.510
0.476
-0.080
1.000
0.667
0.528
0.542
1.409
-0.440
0.275
0.628
0.691
0.064
1.069
0.413
0.618
0.603
0.615
-0.257
4.000
0.792
0.778
0.185
-0.888
1.333
0.861
-0.466
-1.591
0.917
0.583
1.457
1.000
0.000
0.500
-0.615
0.902
0.537
-0.233
0.902
0.470
-0.543
0.399
-0.106
0.029
0.562
1.035
1.000
-2.294
0.338
-0.434
0.712
0.811
1.177
-0.566
-0.586
0.111
1.227
0.725
0.767
0.405
-1.167
0.267
0.841
1.132
0.478
0.431
1.361
-4.267
-0.130
0.686
0.064
0.484
-0.787
0.493
0.584
-1.278
0.959
0.876
0.025
0.011
0.318
1.667
0.658
0.800
-0.420
0.705
0.447
0.888
-0.500
0.773
0.538
0.664
0.323
-0.560
-0.216
0.148
0.565
0.000
-0.200
0.508
0.389
0.807
0.740
0.900
-0.459
1.086
0.000
0.426
0.522
1.025
0.327
-0.023
0.533
0.606
-0.533
0.167
1.533
0.939
0.997
0.858
-0.026
-2.000
0.892
-0.641
0.605
0.777
0.770
0.603
-0.149
0.275
0.118
0.581
0.478
-0.857
-0.133
0.635
0.487
1.444
1.717
0.298
0.696
0.429
0.905
0.661
0.625
-0.262
1.378
-0.797
0.308
1.040
0.000
-0.363
0.600
0.220
-0.614
0.982
0.746
0.583
-0.005
0.448
0.644
0.536
1.600
0.426
-0.705
0.632
0.797
0.395
0.923
0.159
0.737
-0.485
0.085
0.848
0.526
-0.694
0.176
1.467
-0.191
0.622
0.347
0.596
0.833
-0.256
0.000
0.641
0.201
0.427
0.390
0.685
1.098
0.583
0.966
0.734
-0.625
-1.075
0.358
0.826
-0.182
-0.571
0.838
-0.619
1.337
0.500
0.250
0.350
0.846
-0.192
-0.125
0.581
0.097
0.466
0.643
0.629
0.947
1.078
0.344
1.789
-0.368
1.667
-0.198
0.714
0.859
0.889
0.132
0.367
0.164
-0.679
0.418
0.286
0.726
0.389
0.898
0.740
0.234
1.000
0.660
1.286
2.400
0.340
0.032
-0.336
-1.500
-0.579
-0.638
0.455
0.619
1.303
0.372
0.272
0.369
0.788
0.794
-0.615
0.700
-0.162
0.247
0.723
-0.274
-0.747
1.769
0.601
0.423
1.062
-1.075
0.176
0.554
0.267
1.000
0.739
0.417
0.718
0.091
0.647
0.667
-0.038
0.600
0.592
0.677
0.154
0.617
-0.979
-0.157
0.107
0.687
0.284
0.282
-0.114
0.854
0.802
1.075
0.261
1.290
1.002
-0.143
-1.250
1.125
-0.720
-0.760
6.000
0.370
-0.333
0.406
0.750
1.159
0.979
0.975
0.130
0.650
1.481
1.006
0.437
0.798
0.782
0.656
0.167
-0.372
-0.443
0.207
1.040
1.476
0.458
0.600
1.067
0.500
-0.663
0.811
-0.319
-0.480
-0.074
0.308
-0.722
-0.554
0.275
0.000
-1.000
3.143
0.519
0.887
0.821
0.914
-0.188
0.700
-1.000
0.000
0.519
0.653
0.700
1.583
1.294
-1.125
0.696
0.769
1.312
0.738
-0.483
0.603
0.179
0.333
0.467
1.500
0.619
-0.286
0.269
0.035
0.316
0.758
0.375
0.541
0.372
1.002
-1.030
0.778
0.309
0.737
0.380
0.333
1.146
0.351
0.750
0.363
-0.852
-0.680
0.622
0.333
0.846
0.933
0.521
-0.749
1.000
0.981
-2.417
1.000
-0.200
0.833
0.394
0.398
0.983
0.817
0.745
-0.774
0.952
0.386
0.659
0.650
1.643
0.500
0.714
0.651
0.261
0.046
0.483
0.721
-0.333
-0.539
0.667
0.882
-0.925
1.255
0.029
1.915
0.619
0.843
0.567
1.708
-0.029
-0.154
0.661
-4.625
0.615
0.458
0.245
0.293
0.448
-0.619
2.500
1.000
0.828
-0.125
0.246
1.088
0.000
0.371
1.207
-0.421
-0.674
0.033
1.800
0.433
1.505
0.665
-1.417
0.083
0.905
0.499
2.000
-0.455
0.739
0.843
-1.429
-0.143
0.605
0.472
0.479
1.111
-0.644
1.220
1.171
0.523
1.552
1.167
0.877
0.000
1.350
0.972
-0.290
-0.132
0.357
0.319
0.758
0.167
-0.602
0.211
-1.281
0.000
0.838
1.039
0.250
0.751
0.795
-1.141
0.016
0.374
0.874
1.589
0.597
0.385
0.072
-0.208
0.390
-2.000
0.540
1.190
1.044
2.750
0.876
2.550
0.512
0.200
0.105
0.167
0.712
0.792
0.164
0.232
0.283
1.400
-1.571
0.677
0.360
3.000
0.544
1.236
1.155
0.691
0.530
0.020
1.528
0.247
0.529
0.344
0.575
0.799
0.000
0.507
0.210
1.350
0.473
0.857
0.939
0.143
-0.833
-1.000
0.375
0.500
-0.320
-1.467
0.603
0.875
0.513
1.556
0.920
-0.395
-0.588
2.143
0.433
1.063
1.150
-0.500
-0.250
0.319
-0.244
-1.161
0.650
0.564
0.483
0.333
-0.641
0.370
0.226
0.623
0.810
0.723
1.429
1.429
0.071
-0.286
0.950
0.576
0.665
0.188
0.670
0.680
9.833
0.153
0.679
2.000
1.071
0.700
0.273
-0.558
-0.754
0.812
1.338
-1.455
0.525
0.029
1.296
1.136
0.960
0.855
-0.914
0.575
0.665
0.647
1.095
0.538
0.470
-0.792
1.167
0.727
-0.111
0.660
1.200
0.840
1.111
0.500
-0.105
0.833
-0.786
0.156
0.640
-0.801
1.500
0.000
2.000
0.407
0.667
1.492
0.111
1.700
0.306
0.605
1.308
0.588
-0.875
0.000
1.224
0.760
-0.528
0.690
-0.377
0.514
0.931
1.390
-0.468
1.636
0.377
0.853
0.958
0.947
1.833
1.157
0.554
0.295
-1.500
1.700
0.711
0.726
0.577
1.125
0.587
0.195
0.000
-0.373
-0.633
0.597
1.111
-0.376
0.910
0.043
0.620
1.778
1.369
0.401
0.692
0.000
-0.168
0.450
-0.133
-0.284
-0.167
-0.682
-0.405
-1.714
0.500
0.516
1.750
0.444
0.159
0.933
0.193
0.008
0.734
1.108
0.264
1.306
1.464
0.102
0.333
1.111
1.600
0.479
0.277
3.000
0.471
0.373
-0.155
-1.000
0.617
0.085
0.952
0.628
0.834
1.500
2.200
-0.136
0.652
-0.124
0.654
0.664
-0.071
-0.708
0.404
0.804
-0.167
0.380
0.231
0.800
0.278
1.500
0.458
-1.280
0.088
0.213
0.812
-0.276
1.008
0.553
1.000
0.633
0.032
0.969
0.833
0.477
0.902
0.635
1.174
-0.587
-1.200
-0.080
0.771
1.109
0.683
0.906
1.008
-3.333
1.017
0.533
-0.100
0.608
1.750
1.465
0.541
1.300
0.538
0.900
1.000
0.816
-0.573
-0.429
0.882
-0.143
-1.675
0.652
0.406
-0.938
0.178
0.766
0.788
-0.719
0.183
0.821
0.854
-1.000
0.722
-0.143
-0.196
-0.467
0.708
0.614
-0.515
0.749
1.083
0.592
-0.412
-0.804
0.267
1.085
-0.996
-0.125
0.207
-0.917
0.465
-0.290
1.790
0.075
0.591
-0.086
0.787
0.000
0.676
0.838
1.350
-0.381
-0.588
0.777
0.940
-4.285
0.799
0.716
-0.006
0.313
0.712
-0.251
-0.364
1.308
0.776
-0.162
1.047
3.000
0.779
0.938
1.090
1.046
0.807
-0.143
0.055
0.471
-2.357
0.548
0.966
-0.927
2.165
-0.425
1.583
1.317
-1.250
0.833
0.600
0.757
1.429
0.712
0.886
1.550
0.703
0.354
0.559
0.400
0.251
-0.158
0.194
0.272
-1.000
0.000
-0.833
1.161
0.568
0.344
0.872
-0.044
0.893
0.214
-2.500
-0.043
-0.062
0.902
-0.587
-3.983
-0.606
0.825
0.620
0.724
0.935
3.000
-0.250
0.805
1.000
0.411
0.000
0.721
0.819
0.417
0.000
0.629
0.511
0.945
0.703
0.841
0.300
-0.592
0.096
-1.500
0.286
1.000
0.508
0.490
0.897
0.000
0.380
-0.986
-0.250
0.942
0.685
-0.049
1.058
-1.590
0.303
0.513
0.954
0.811
0.805
0.800
-0.591
0.387
0.321
-0.264
0.525
0.779
0.167
0.375
-0.286
0.476
0.817
0.727
0.548
0.414
0.567
1.034
1.950
1.077
-1.333
-0.400
1.000
1.189
0.590
-0.708
1.905
-0.530
-0.500
-0.158
0.717
0.000
0.238
-0.777
0.786
0.340
2.126
1.453
0.676
0.857
1.030
0.288
0.481
-0.261
-0.491
0.166
1.197
1.567
1.088
1.144
0.630
1.109
0.885
0.941
1.008
0.766
0.786
-0.319
-0.294
0.440
1.033
1.000
0.429
0.507
1.185
0.590
-0.564
0.615
1.500
0.186
1.125
-0.466
1.400
-0.319
1.615
0.958
0.489
0.595
0.713
0.162
0.287
-0.023
1.099
0.671
0.000
1.778
0.855
1.000
0.504
0.286
0.468
0.246
1.500
-0.313
0.979
0.750
0.970
0.217
-0.407
1.048
1.250
0.795
0.249
0.861
0.180
0.353
0.881
1.172
-0.901
0.401
1.000
0.833
0.571
-0.694
0.829
0.619
0.966
0.572
0.921
0.750
0.457
0.865
0.486
-0.431
0.881
0.389
-1.900
0.667
-1.783
0.601
-0.368
-0.200
0.458
0.722
0.201
0.645
0.860
1.000
1.159
0.412
-0.159
1.400
-0.338
-0.100
0.824
-0.753
0.465
0.759
-0.800
-0.866
0.427
1.600
0.345
0.910
0.942
-0.569
0.739
0.091
1.108
-0.579
0.943
-0.203
0.750
0.929
1.350
0.279
0.237
0.927
0.230
0.559
-0.346
1.500
0.855
0.412
-0.278
1.081
-0.183
0.027
0.494
-0.385
1.404
0.345
0.484
0.524
-0.429
1.382
0.600
-0.514
0.569
0.000
0.472
1.123
1.332
0.911
-0.200
0.540
0.674
-0.452
0.752
0.896
0.900
0.499
1.031
-0.071
0.485
-0.144
-2.727
-0.734
-0.672
-0.167
0.841
0.685
1.281
0.341
-0.567
4.000
1.000
-0.700
1.135
0.647
0.709
-0.153
0.712
-0.195
0.674
0.666
-0.037
0.300
0.133
0.527
-0.281
0.629
0.714
1.528
1.438
-0.423
0.095
-0.072
0.558
-0.227
0.670
0.620
0.381
-0.027
-0.433
0.621
0.443
0.363
1.150
-0.809
0.678
0.127
0.892
1.154
0.488
-0.602
1.009
1.024
-0.443
0.670
-0.358
0.750
-0.784
0.000
-0.300
0.947
1.500
0.583
0.421
1.571
1.274
-0.018
-0.422
0.644
-0.005
0.923
-0.134
0.476
0.945
-0.458
-0.259
-0.037
0.847
0.172
0.833
2.300
0.474
-0.619
-0.067
1.545
1.098
-0.638
0.470
1.243
0.602
-0.731
0.714
0.297
1.211
0.100
0.896
-0.509
1.073
0.136
0.452
0.354
0.783
0.061
2.125
3.000
-0.097
-0.125
0.500
0.780
0.530
-0.364
1.200
0.229
0.436
1.198
0.455
-0.476
0.824
0.433
0.142
0.069
0.000
2.000
0.000
0.158
-1.276
-0.761
0.439
0.618
0.389
0.570
1.494
-0.043
-0.736
0.936
-0.067
-0.600
1.476
-0.185
0.145
-1.063
-0.050
2.333
-0.339
0.125
-0.536
1.857
0.525
0.293
0.684
1.833
-0.409
0.905
0.000
0.750
-0.086
0.212
1.000
0.596
0.048
-0.571
-0.786
0.523
0.885
-1.250
-0.619
0.825
0.200
0.221
-0.330
1.236
-0.875
1.066
1.417
0.654
-0.158
-0.196
0.520
0.808
0.618
0.717
0.145
0.602
0.794
-5.000
0.151
1.271
0.493
0.463
-0.009
1.746
-0.119
-0.497
0.755
-0.821
0.420
0.142
0.811
-0.274
0.577
0.707
0.126
1.333
0.586
0.765
1.028
0.686
1.893
0.918
0.867
-0.191
0.382
0.863
0.864
1.240
0.867
0.611
1.833
3.000
0.671
0.912
0.359
1.065
-0.625
0.476
0.516
0.222
0.000
0.478
0.160
2.274
0.989
0.377
0.386
0.552
-0.028
0.552
-0.040
0.472
0.460
0.817
0.820
0.090
0.367
0.500
1.200
0.725
0.216
0.013
-0.161
0.085
0.222
2.600
1.000
0.981
-0.243
1.071
0.549
0.622
-1.002
1.204
0.970
0.281
1.154
1.218
0.690
0.591
0.385
0.542
-0.199
1.142
1.000
1.109
0.226
0.342
2.238
1.250
0.953
0.250
-0.143
0.667
1.233
0.833
0.440
-0.208
0.345
-1.667
-0.250
0.492
0.071
0.480
1.030
0.667
0.566
0.340
0.661
0.200
0.526
0.077
1.055
2.000
0.066
0.516
0.494
-1.000
0.188
-0.179
0.733
0.800
0.731
0.367
1.439
0.387
0.710
-0.600
0.432
1.100
0.291
3.500
0.000
0.417
0.750
1.417
0.358
-0.111
0.565
0.147
0.253
0.667
0.535
1.000
0.123
0.000
0.574
-0.672
0.135
0.803
0.194
-1.029
0.978
0.551
-0.375
0.417
-1.453
0.638
-1.988
0.357
0.191
0.798
0.369
1.067
1.362
-0.087
0.729
0.713
0.763
1.328
0.889
0.969
2.292
0.503
0.510
0.771
1.146
-0.412
-1.286
0.124
0.892
0.873
0.438
0.937
0.348
-0.325
1.000
0.800
0.010
0.167
-0.370
0.792
1.047
1.167
0.697
-0.143
-0.500
0.824
0.551
-0.014
1.500
0.029
0.433
0.950
1.167
0.847
0.367
1.929
-0.105
0.896
0.597
-0.286
0.595
-0.308
-0.266
0.945
0.865
0.641
0.730
0.540
0.733
-0.167
1.000
0.956
0.725
-0.094
-0.530
-0.125
1.622
0.282
1.067
1.253
0.926
0.627
0.294
-0.567
0.864
1.167
0.731
0.964
1.429
0.851
1.181
0.384
1.434
-0.125
0.187
0.559
0.305
0.855
0.277
0.125
0.608
0.921
-0.603
0.550
0.183
-0.250
0.713
-0.434
1.000
1.210
-0.836
0.000
-0.195
0.550
0.543
1.008
0.000
-0.456
0.637
-0.003
-0.503
0.686
-0.659
1.289
0.800
0.570
0.735
0.652
-0.286
1.004
0.025
0.778
0.143
0.228
0.394
3.000
-0.776
-1.056
-0.381
-0.607
-0.750
2.000
1.000
0.741
0.712
0.969
-1.717
0.650
0.505
-0.200
0.413
0.111
0.957
1.056
0.831
0.316
-0.375
0.538
0.510
0.409
-0.632
0.749
-0.479
0.733
0.201
0.260
1.186
1.378
-0.503
0.125
-0.130
-0.831
-0.564
0.519
-0.080
1.024
-0.801
0.000
1.109
0.292
1.024
0.630
-0.460
0.376
0.787
0.744
0.867
0.333
0.152
-0.284
-0.135
1.133
0.555
-0.801
0.273
1.143
1.167
-0.786
1.421
0.701
-3.400
-0.483
1.150
0.962
0.657
0.215
1.800
-0.476
0.600
0.662
1.100
0.326
-0.294
-1.467
0.827
-0.236
0.583
0.394
-2.333
0.460
0.556
0.950
0.620
0.214
0.667
4.000
1.015
0.633
-0.192
0.709
1.247
-0.656
-0.216
0.783
0.791
0.937
0.574
0.614
0.713
0.412
1.009
0.793
-0.619
0.597
-0.756
0.625
0.273
0.160
-0.834
1.225
0.935
0.727
0.153
0.815
0.896
1.421
0.390
1.157
0.688
0.269
-0.090
-1.455
2.089
0.569
0.849
-0.350
0.498
0.917
0.795
-0.103
0.487
0.764
1.267
-0.142
1.028
-0.159
0.552
-0.122
0.396
0.571
-0.628
0.674
0.938
0.564
-0.359
0.998
1.167
1.321
-0.750
0.063
-1.455
-0.824
0.238
2.000
-0.298
1.232
0.492
0.541
-0.091
0.135
0.429
0.775
0.558
0.309
-0.350
0.552
0.623
0.500
0.851
0.472
-0.021
0.723
0.267
1.442
0.684
0.373
0.438
0.551
0.458
1.143
1.145
1.045
-0.120
6.000
0.841
0.563
0.358
1.250
-0.775
-0.120
0.522
0.875
-0.181
6.000
0.344
0.404
0.053
0.069
-0.263
0.733
0.125
1.095
1.159
1.000
-0.071
1.143
0.612
-1.117
-0.111
0.853
-0.052
0.529
3.300
1.082
0.680
-2.818
-0.591
-1.354
-0.393
0.576
0.653
1.175
-0.447
1.181
0.228
0.301
0.833
-2.222
-0.143
-0.741
0.772
0.000
0.258
-0.421
0.990
0.667
1.076
0.009
0.862
2.000
-0.612
0.673
0.717
-0.197
0.845
0.093
-0.167
0.814
0.099
-0.084
0.667
1.231
0.742
0.931
1.099
-0.099
-0.200
0.943
-0.571
-0.724
0.123
0.580
-0.053
-1.745
0.601
-0.271
-0.143
0.400
1.364
0.319
0.384
-3.571
0.819
0.189
1.222
-0.062
0.548
0.732
-0.033
-1.333
1.524
1.141
0.715
0.200
0.706
0.525
1.011
-2.222
2.205
1.333
-0.417
0.430
0.451
0.262
0.836
0.910
2.000
2.333
0.100
1.167
0.412
0.632
-0.607
-2.176
0.724
0.850
0.479
0.455
0.028
0.239
1.000
0.533
-0.178
-0.229
0.132
1.333
-0.488
0.397
0.591
0.681
-0.052
-0.452
-0.357
-0.871
0.629
0.625
0.521
0.464
0.830
-0.304
-0.500
0.078
0.423
0.985
-0.525
0.231
0.312
0.521
0.390
0.829
1.250
-2.353
-0.271
6.857
1.087
0.434
0.143
1.332
0.000
1.000
-0.386
0.576
0.325
-0.456
0.407
0.173
1.667
2.250
1.024
0.810
7.000
0.767
-0.357
0.560
1.154
-0.677
0.893
0.627
0.624
0.531
-0.682
1.176
0.587
-0.815
0.426
1.375
1.065
0.468
1.200
-0.050
-0.354
0.916
0.095
0.300
0.218
0.167
0.807
-0.113
-0.214
1.146
0.837
0.037
0.355
-0.052
1.000
1.067
1.150
0.429
0.476
0.701
-0.555
-0.357
0.390
-0.374
0.658
0.778
0.105
0.592
0.619
-0.106
-0.093
0.000
-1.232
0.115
0.909
0.094
0.242
1.107
1.127
1.123
-0.445
0.038
1.250
0.770
1.200
0.517
0.713
0.766
0.264
0.778
0.500
0.533
-0.634
0.944
0.456
1.194
0.635
-0.443
0.256
-0.145
1.067
-0.074
1.243
0.738
0.788
0.536
-0.682
0.882
0.631
0.503
0.370
1.243
0.673
1.190
0.889
0.500
0.905
-0.767
0.509
0.298
1.045
0.493
-0.116
-0.174
1.181
-0.297
2.000
-1.167
0.511
1.567
-2.429
-0.891
-4.833
0.737
0.552
1.400
0.957
0.478
-1.000
0.000
0.648
0.776
0.955
0.237
0.308
0.230
-0.878
1.014
-0.619
1.182
0.838
0.729
0.427
0.667
-0.274
-0.675
-0.413
1.037
1.306
0.141
0.254
-0.920
0.895
-0.886
-0.786
0.184
0.050
1.333
0.150
-0.092
0.623
0.158
-0.145
-0.441
0.259
0.670
0.670
-0.553
0.208
0.560
0.761
-0.188
-0.868
-0.281
0.323
-0.363
1.085
-2.967
-0.412
0.115
1.182
0.551
-3.405
0.429
1.950
0.298
0.409
0.036
1.334
-0.472
0.969
0.547
0.000
0.224
0.531
-0.286
-0.108
0.794
0.670
-0.333
0.448
-0.365
1.500
-0.083
0.786
0.780
0.369
-0.328
0.667
0.813
-6.364
-0.000
0.559
0.513
-1.333
-0.040
1.186
0.667
0.671
0.531
0.429
1.078
0.329
-1.161
0.082
1.033
0.759
-0.543
-0.191
-0.500
0.766
0.106
-0.050
-1.636
0.792
1.333
0.806
1.684
1.000
-0.333
-0.693
0.908
0.000
0.200
1.167
0.952
1.029
0.279
0.261
0.982
0.459
0.261
-1.235
0.864
2.015
1.138
-0.476
-0.564
1.900
1.545
-1.143
-0.514
0.061
0.560
-0.275
-0.211
0.617
0.359
0.000
1.203
0.650
0.400
0.997
0.713
-0.116
0.176
0.295
0.242
-1.286
0.511
0.617
1.032
0.638
1.143
0.368
0.000
0.361
0.035
6.000
1.418
1.500
-1.333
1.005
1.667
0.885
0.747
0.474
0.000
0.718
0.053
0.569
0.635
-0.167
-0.442
-0.013
-0.818
0.563
0.687
0.567
0.681
0.410
0.228
0.591
2.000
-0.502
0.437
-0.406
-0.066
0.787
0.558
-0.237
0.000
0.672
0.798
0.571
0.878
0.657
0.462
0.545
1.014
0.913
-0.667
0.000
0.836
-0.319
0.153
1.160
-0.347
0.842
0.399
0.199
0.667
-1.783
0.214
0.821
0.117
-0.500
-0.253
0.512
1.083
-0.689
1.004
0.729
0.716
0.606
-0.505
0.602
0.600
-0.027
0.092
1.214
1.000
0.314
0.843
1.000
2.500
0.354
1.167
0.667
0.712
1.021
0.493
1.039
-0.520
0.054
0.826
0.478
0.531
0.132
0.413
0.927
1.115
0.858
0.797
0.516
-0.143
0.042
0.690
0.234
0.723
0.055
0.897
0.246
0.948
1.226
1.000
0.070
1.102
0.122
0.751
0.609
-0.996
0.092
0.239
0.404
0.879
0.589
1.308
-0.118
0.794
0.357
0.271
1.098
0.730
1.000
0.810
0.446
0.901
0.538
-0.258
-0.494
0.844
-2.421
0.727
-0.182
1.620
0.327
3.818
0.967
-0.504
1.181
-0.116
-0.172
2.111
0.715
0.395
0.218
0.850
1.717
1.950
3.000
-0.722
0.784
1.250
1.061
0.500
0.896
-0.441
0.991
-0.594
-0.402
0.337
-0.986
0.000
2.000
0.961
0.552
-0.905
0.375
0.606
-0.116
0.757
0.817
0.313
1.000
1.000
0.649
0.256
0.933
0.535
-0.125
0.932
1.033
0.374
0.260
0.029
0.868
-0.092
-0.299
1.073
0.760
0.182
1.222
0.665
-0.590
0.366
0.319
0.772
0.769
0.000
-0.167
-1.071
-0.167
1.400
0.506
0.403
-0.254
0.333
1.012
-0.677
0.417
-0.181
0.364
1.073
-0.189
0.793
0.783
-0.232
0.167
0.727
0.288
0.244
0.309
1.195
0.409
-0.611
0.387
-0.341
-0.361
-0.710
0.856
0.469
-1.071
0.933
1.022
0.422
0.111
1.060
0.948
0.000
-0.286
0.717
0.624
1.233
1.338
0.540
0.933
-0.733
-0.162
0.697
-0.265
1.303
10.000
0.881
0.833
1.117
1.750
-0.021
1.000
0.449
-0.265
0.806
1.200
-1.783
-0.599
-0.600
1.182
1.182
-0.371
-0.647
0.879
-1.125
1.128
0.966
0.637
-0.057
1.349
-1.850
0.005
-1.545
0.898
0.630
0.897
-0.148
1.455
-1.188
0.903
0.093
1.174
0.899
0.403
0.735
1.100
0.125
0.741
1.333
0.250
0.000
1.667
-0.304
0.667
1.455
0.708
0.600
1.750
0.404
0.399
1.542
3.000
0.551
0.417
1.125
-0.786
0.205
1.003
-1.529
0.585
0.635
-0.011
1.455
0.276
-0.879
1.345
0.307
-0.519
-0.186
1.036
-1.273
0.617
0.867
1.302
0.441
-0.931
1.600
0.000
0.948
0.363
0.966
0.333
0.529
0.396
1.349
0.896
0.369
0.400
0.645
1.144
0.187
1.086
0.666
-0.031
0.538
1.065
-0.951
0.172
1.136
1.004
-1.151
1.154
0.101
0.322
0.056
0.554
1.166
1.067
0.667
1.250
0.130
-0.691
0.839
-0.500
1.210
3.333
1.091
0.705
-0.959
-0.938
0.130
0.395
1.804
1.302
0.215
0.910
0.257
-0.667
1.500
0.679
0.145
0.115
-0.389
0.536
0.740
-0.460
0.736
-0.390
-0.174
0.330
1.158
0.618
0.892
1.310
0.556
0.500
1.337
0.191
0.525
0.250
-0.013
0.447
1.000
0.000
0.006
0.949
0.364
-0.147
-0.182
-2.500
-0.105
0.729
-0.210
0.852
1.331
0.394
-0.143
1.746
-1.964
0.618
0.883
0.298
0.059
0.402
-0.246
0.783
-8.000
0.520
1.625
0.332
0.515
0.500
-0.946
0.862
-0.079
0.347
0.750
-0.167
0.301
1.714
-0.096
0.992
0.827
1.086
1.267
-0.411
0.516
-0.550
1.233
0.417
-0.385
-0.003
-0.706
-0.122
0.643
0.972
-0.089
1.188
-1.054
0.725
-0.506
0.600
0.588
1.034
-0.020
-0.191
0.777
0.138
-0.091
-0.575
1.333
0.929
1.119
1.158
-0.858
-0.003
1.000
0.494
0.681
0.714
-0.567
-0.036
-0.590
0.583
0.000
8.000
0.600
0.043
0.409
0.278
-0.423
0.667
1.064
-1.154
0.795
0.979
0.837
1.585
0.452
0.561
-0.303
0.500
0.468
-0.091
0.582
0.077
0.175
0.762
1.667
-1.125
0.886
0.300
0.533
1.046
0.709
0.000
1.583
0.565
-0.300
0.807
0.682
-3.200
0.325
1.088
0.489
1.518
0.565
1.270
0.864
1.000
1.088
0.851
0.816
0.250
0.600
0.933
0.674
0.883
0.810
-0.770
0.443
0.198
0.000
0.667
-0.539
0.545
0.599
-0.283
0.445
0.427
1.008
0.958
0.802
0.451
2.000
0.101
1.133
0.799
-0.420
0.091
0.262
2.000
0.378
0.842
-1.152
-0.885
-0.333
0.500
-1.900
0.475
0.736
1.092
0.982
-1.003
-0.833
-0.032
0.510
-0.758
0.240
-0.685
0.966
1.500
0.437
1.249
0.503
0.750
1.041
0.789
0.911
0.141
0.527
0.833
-0.114
-0.380
0.882
-0.511
1.000
1.017
-0.477
0.472
1.538
0.666
0.483
-0.655
-1.100
0.500
-0.164
1.369
0.750
1.286
0.749
0.879
1.043
0.263
0.700
1.427
-0.152
0.550
0.252
0.900
-1.467
0.712
0.882
0.581
0.000
1.164
-0.483
2.000
-0.167
0.515
0.779
-0.717
0.046
0.097
0.786
0.428
0.635
0.327
0.643
0.802
0.743
0.326
1.174
0.346
-0.558
0.261
-0.221
0.397
0.149
1.019
0.801
0.909
1.750
1.104
0.367
0.000
2.500
0.000
1.111
0.780
1.525
0.773
0.791
1.500
0.568
-0.746
1.190
1.250
0.509
0.830
0.161
0.718
0.865
1.083
-6.111
0.546
-0.344
0.317
0.052
0.709
0.768
0.383
-0.104
0.539
0.818
0.000
0.111
0.653
0.933
0.494
0.513
0.705
0.731
0.762
1.011
-0.286
0.522
0.543
0.000
-0.296
0.995
0.359
3.000
0.777
-0.703
-0.264
0.221
-0.100
0.953
1.193
1.222
0.609
0.024
0.702
2.000
0.673
0.630
0.773
-1.400
0.438
1.122
0.576
0.518
1.036
0.361
0.801
0.000
0.167
1.026
1.182
1.913
-0.143
1.491
1.274
-0.148
-0.831
2.200
-0.191
0.315
0.646
1.459
0.985
-1.589
0.921
0.611
1.330
1.250
0.919
0.523
0.690
0.832
-0.867
1.333
0.840
-1.212
0.753
1.833
0.561
1.667
0.880
1.200
0.470
0.149
0.000
0.515
-0.500
0.000
-0.074
1.300
-0.358
1.000
0.955
1.163
0.671
2.000
1.034
0.564
-0.368
0.334
-1.111
-0.500
-0.186
0.915
0.093
0.430
0.790
0.254
0.750
0.689
1.511
1.001
1.037
-0.240
-0.361
0.762
0.509
0.886
0.717
0.613
1.061
-0.027
0.664
1.441
0.486
0.460
-0.864
0.600
-0.450
-0.062
0.442
-0.112
-0.240
0.772
0.276
0.557
0.551
0.865
1.100
-0.319
0.754
1.000
0.604
2.000
-1.812
0.687
0.174
-0.360
0.200
0.167
0.349
0.500
0.913
0.344
0.988
0.902
1.130
0.253
-0.264
0.457
0.299
-0.498
1.239
1.267
-0.076
0.641
0.676
0.480
-0.154
0.580
1.036
0.812
0.062
-0.444
1.841
1.176
0.753
-1.500
1.200
-0.696
0.605
0.280
0.618
1.044
0.585
0.685
0.463
0.123
2.000
-0.611
0.758
0.674
0.261
1.035
0.750
1.108
1.014
0.335
2.000
1.159
1.400
0.867
1.600
0.386
1.000
-0.111
0.600
-0.536
-0.558
0.828
-1.000
1.146
-0.150
0.724
0.866
0.589
0.542
1.485
-0.521
1.062
1.259
0.815
0.839
0.436
0.438
1.007
-0.556
0.180
0.889
0.229
-0.607
0.593
0.898
-0.090
0.918
-0.130
0.010
-0.167
0.500
0.476
-0.171
-0.332
-0.895
0.465
0.625
-0.333
0.167
0.418
0.000
0.625
0.000
0.178
0.657
0.487
-0.250
0.174
0.975
0.238
1.169
-0.332
0.738
0.778
2.500
0.886
0.496
1.229
0.880
0.735
0.823
0.855
-0.097
0.672
1.375
0.750
0.742
0.425
-0.167
0.400
0.593
-8.273
0.548
-0.052
-0.264
-0.273
0.050
-0.821
0.233
0.375
0.650
1.288
0.667
1.014
1.133
1.212
0.500
0.444
1.383
1.503
1.085
1.286
0.997
0.200
-0.619
0.419
-0.101
-0.220
-0.402
1.700
0.000
0.333
-0.152
0.338
0.641
1.000
-0.243
0.157
1.358
0.216
2.078
0.998
0.672
-1.802
1.000
0.662
0.316
0.885
0.528
0.943
0.296
0.674
0.863
0.181
0.782
0.788
0.590
0.490
-0.126
0.549
0.655
-0.280
-2.286
0.951
0.522
0.241
0.950
0.910
0.731
-0.189
0.518
1.163
3.000
0.749
-0.143
0.661
-0.254
-0.533
0.078
1.500
0.931
-1.285
-1.125
-0.200
0.133
0.366
0.522
-0.500
0.598
0.524
0.289
0.828
1.140
0.677
1.200
1.000
0.936
0.336
0.655
0.862
0.295
0.318
1.016
0.786
1.284
-0.333
-0.143
-0.540
0.537
0.370
0.622
1.100
0.587
-2.472
-0.714
-3.581
0.125
0.345
-0.050
1.012
0.935
-0.026
1.044
0.295
-0.361
-0.257
0.766
-0.347
0.567
0.379
0.060
0.447
0.443
-0.148
0.527
0.750
-2.400
-0.535
1.196
-0.833
0.683
0.670
1.158
0.876
-0.489
-0.277
0.572
-0.825
0.521
0.981
-0.236
0.660
0.000
0.505
0.667
-2.167
-0.069
-0.415
0.500
1.050
0.700
-0.429
0.210
0.729
-1.000
0.833
0.515
0.485
-0.929
0.412
0.250
0.788
1.444
0.136
0.447
0.579
1.074
0.678
0.167
-0.047
0.687
-0.833
0.635
-0.287
0.583
0.450
0.948
0.315
0.000
0.790
0.511
0.667
-2.000
0.012
0.535
1.006
-0.403
-0.208
0.417
-0.441
0.673
0.597
0.667
0.423
-1.250
0.748
0.793
-0.602
0.833
0.995
0.896
0.903
0.008
0.296
0.778
0.511
-0.239
0.615
2.500
0.652
0.267
1.229
0.877
0.010
1.167
0.361
0.905
0.733
0.335
-0.300
0.908
0.760
-0.583
0.199
0.914
0.648
0.839
0.959
0.716
0.906
0.332
-0.414
-0.167
0.657
-0.975
1.429
-0.531
0.438
1.003
0.785
-0.028
-0.566
1.021
0.422
0.723
0.242
0.446
0.306
-0.244
0.300
-0.536
0.924
0.556
0.987
1.034
0.401
0.277
-0.022
0.440
0.732
1.600
-0.399
-1.455
0.928
-1.000
0.930
-0.393
0.745
0.625
0.018
0.991
0.236
0.260
0.786
-0.439
-1.108
-1.075
0.567
0.595
0.618
1.030
1.867
0.992
1.100
0.767
0.804
-0.550
0.585
2.000
0.486
0.950
0.822
0.726
-0.386
-0.243
1.425
0.875
-1.000
-1.533
0.648
-0.652
0.397
-0.212
0.892
0.530
-0.517
0.669
-1.617
0.000
-0.143
0.998
-0.308
0.514
0.714
-1.000
-0.337
0.332
1.218
1.283
0.568
1.250
-0.515
4.000
0.342
0.643
0.375
0.750
-1.107
0.600
1.000
1.165
1.103
0.522
1.090
0.773
0.370
0.696
0.672
0.625
0.604
1.041
0.591
0.167
0.625
0.447
1.156
-0.024
-0.481
-0.221
0.429
-2.818
-0.302
-0.816
0.788
0.530
0.343
0.397
0.991
0.944
0.850
0.476
0.429
-0.190
-0.611
0.147
0.253
0.000
0.633
0.168
0.411
1.424
1.292
-0.344
0.669
0.469
0.757
-0.508
-0.853
0.429
0.713
0.833
1.041
1.236
1.148
-0.214
0.771
0.949
1.455
-0.200
0.637
-0.385
0.446
1.425
0.344
3.500
0.272
1.054
0.964
0.789
-0.050
1.383
0.681
0.317
-0.222
0.621
0.577
0.829
-0.484
0.615
0.792
0.944
-2.045
1.000
-2.286
0.347
-0.012
-0.429
1.141
-1.042
1.636
0.412
0.721
0.087
0.123
0.322
0.390
0.450
0.472
1.000
0.500
0.285
-0.028
1.467
0.550
0.295
0.918
0.822
-0.081
1.065
1.333
-0.273
1.000
0.604
1.267
0.622
0.710
-0.091
0.067
0.486
-2.389
0.432
0.298
0.125
-0.619
-0.394
0.833
1.500
-0.717
0.660
0.411
1.117
0.221
-0.128
0.908
0.673
-0.957
-0.450
0.478
0.798
0.829
0.713
1.667
0.938
-0.806
1.762
0.967
-0.296
0.474
0.907
0.833
-0.735
0.232
-0.472
-0.104
0.821
2.000
1.038
0.698
0.599
0.000
-0.533
0.598
0.997
0.762
0.287
0.761
0.889
0.486
0.250
-0.333
1.273
0.653
1.062
0.935
0.577
-0.597
1.030
0.455
0.324
0.228
0.531
0.775
0.609
-0.425
-0.241
1.062
0.157
1.044
0.607
-0.095
0.508
0.630
-0.333
0.683
0.619
0.938
0.067
0.619
0.143
-0.350
1.380
1.294
1.000
0.382
1.064
0.754
0.341
0.441
0.993
-0.556
0.938
0.094
0.250
1.067
0.772
0.133
-0.497
0.525
0.297
0.750
0.000
-0.441
0.565
0.598
-0.200
0.520
0.426
-0.018
0.440
0.651
0.576
1.178
-0.875
0.784
0.836
0.661
0.131
0.000
0.172
0.856
1.360
-0.433
-0.560
-0.738
-1.008
1.091
0.735
0.736
0.630
-2.200
-0.983
-0.116
1.136
0.819
0.480
1.000
-0.540
0.589
1.250
0.732
0.848
-0.429
-0.442
0.349
0.167
0.758
0.798
0.913
0.918
1.027
0.923
0.960
0.341
0.661
1.214
0.691
0.567
0.443
-0.350
0.470
0.953
0.458
0.676
1.521
-1.179
0.080
0.903
0.333
0.804
-1.067
0.328
-0.546
-0.500
0.357
0.528
1.246
0.471
-0.387
0.450
0.782
0.622
-3.583
1.400
-0.432
0.521
0.097
1.240
-0.836
-2.289
0.250
0.861
0.809
-1.333
0.818
0.456
0.832
0.894
0.549
0.660
0.000
0.668
0.548
0.616
0.101
0.649
0.783
0.670
0.735
2.625
0.820
-0.251
-0.029
-0.456
0.750
0.850
-0.500
1.500
0.463
1.250
0.921
0.000
0.794
0.933
0.881
-0.143
0.857
-0.116
0.329
-1.057
0.972
-0.886
1.375
0.583
0.553
-0.550
1.619
-0.649
0.660
1.064
0.526
0.043
0.667
1.526
-0.886
0.016
0.327
0.157
-0.333
0.161
0.701
0.860
0.929
0.704
0.416
5.000
-1.833
0.472
0.521
-0.425
0.870
0.084
0.233
1.471
0.999
0.264
1.857
1.129
0.742
1.092
-0.026
0.111
0.038
1.143
0.586
0.139
0.332
0.667
1.101
-0.964
0.250
1.577
-2.167
0.700
0.213
0.000
1.273
1.500
0.916
0.576
2.000
0.525
-0.171
0.537
0.909
1.197
0.200
0.340
0.500
-0.303
1.044
0.146
0.438
0.585
0.835
1.545
0.423
-1.200
0.000
0.401
0.573
0.667
0.222
0.835
0.000
-0.254
0.143
0.049
0.578
-0.393
1.360
1.080
-0.462
1.333
-2.089
0.801
0.712
-0.806
-0.214
0.875
0.460
-0.679
-0.124
0.812
1.875
-0.012
0.000
1.143
0.693
0.031
0.940
2.083
3.333
1.722
-0.205
-0.590
0.036
0.651
-0.200
-0.564
0.970
0.831
1.536
0.400
0.899
-0.196
0.018
0.525
1.500
0.251
-0.679
0.743
0.400
0.900
0.733
0.579
0.001
0.883
1.633
-0.111
0.629
0.591
0.900
1.000
-0.156
-0.145
0.891
0.975
-1.500
0.700
-0.833
0.531
0.696
0.991
-0.619
0.581
0.470
0.463
1.454
1.000
0.905
2.200
1.008
1.245
-0.375
1.188
0.890
-0.300
-0.460
0.837
0.333
0.810
0.952
0.835
0.467
1.319
1.045
0.774
-0.664
1.000
0.343
1.250
0.376
-0.196
0.230
1.467
-0.214
0.831
0.419
0.925
0.445
0.543
0.667
0.731
0.680
0.727
1.533
0.658
0.675
0.450
0.522
0.469
0.297
0.362
0.077
-0.500
0.687
0.866
0.500
1.185
0.152
1.438
0.908
0.326
-0.022
0.665
-0.057
0.901
0.586
0.533
1.833
-0.409
2.000
0.600
0.641
-2.040
1.615
-4.222
1.238
1.000
0.990
0.514
1.123
-0.088
1.000
0.548
0.547
0.743
0.241
-0.370
-0.070
0.742
0.028
0.538
-0.957
0.559
-0.552
0.141
0.917
0.759
-0.411
1.000
0.750
0.701
0.879
-0.922
0.273
0.900
0.622
1.154
0.414
0.784
0.598
0.798
-0.381
-0.851
0.774
-0.722
0.844
0.003
0.336
-0.908
0.281
0.708
1.600
0.577
1.500
-0.316
0.969
0.655
0.126
0.601
1.056
0.706
0.077
-0.463
0.718
0.398
-0.284
0.348
0.570
0.512
0.662
0.927
0.786
0.783
0.760
-0.089
0.474
0.684
1.000
0.758
0.034
1.579
0.836
0.335
-0.167
-0.458
0.667
-0.047
0.507
0.383
0.588
-1.400
1.000
0.064
-0.182
1.000
0.386
0.667
0.827
0.229
0.300
0.757
-0.547
0.501
0.993
-0.592
2.333
0.500
0.333
-0.562
0.000
0.753
1.161
0.778
0.050
0.594
0.597
0.814
0.662
0.537
-0.478
1.138
1.000
0.000
0.952
0.587
-0.467
3.750
0.646
-0.781
-0.438
-0.048
0.429
1.110
0.636
1.334
0.000
0.824
0.705
2.208
1.057
0.377
0.750
0.672
1.600
0.491
0.379
0.458
0.662
1.119
-0.384
-0.410
0.929
-1.000
0.751
0.852
1.439
0.551
-0.768
-0.763
0.333
0.670
-0.083
-0.071
0.000
0.661
0.750
-0.286
0.451
0.000
-0.504
0.123
1.600
8.000
0.571
0.583
0.546
-0.428
0.875
-0.438
-0.153
0.738
-1.091
0.312
-0.619
0.047
-0.027
0.823
0.787
0.148
2.200
0.491
0.225
0.514
0.376
0.548
0.767
1.295
-0.523
0.157
0.743
-0.395
0.407
0.047
0.869
0.842
0.751
0.622
1.574
2.000
1.000
1.016
-0.862
-0.252
0.651
-0.833
1.550
-0.421
1.056
-0.050
1.167
0.800
0.727
0.333
0.671
1.089
-0.762
-0.220
-0.833
-1.286
0.061
0.700
1.588
1.318
0.071
0.875
-0.143
0.133
0.498
0.000
-0.088
-0.405
0.321
-0.864
-0.250
0.568
0.417
0.617
1.333
-0.417
0.150
0.667
-0.040
-0.214
-0.420
0.377
0.250
0.701
-0.135
-1.467
0.333
0.469
0.810
1.150
-1.857
-0.114
0.350
1.250
0.313
1.000
-0.222
-0.061
-1.900
1.070
-0.397
1.143
0.773
0.766
-1.000
0.877
0.526
-0.280
0.421
0.008
0.831
0.261
-0.064
0.067
0.000
-4.400
0.694
0.483
0.343
0.514
0.698
0.957
0.238
-0.361
0.675
0.367
2.667
-0.412
-0.849
0.977
0.594
-0.427
-0.695
0.100
0.945
-0.567
-0.425
-0.722
-1.167
-3.500
-0.008
0.275
0.626
-0.556
1.467
-0.890
-3.273
0.605
0.607
1.000
-0.397
-0.619
0.310
0.828
1.333
0.619
0.320
1.390
-0.163
-0.811
0.406
0.676
0.974
1.100
0.816
0.687
-0.714
-0.643
0.991
0.833
-0.444
0.172
0.485
0.831
-1.467
0.754
0.832
-0.444
0.791
1.000
0.471
0.367
0.272
1.200
1.080
0.827
1.077
-1.114
0.127
0.402
0.046
0.726
1.217
0.503
0.520
0.333
1.729
0.134
-0.246
1.426
0.527
0.210
0.167
0.756
0.531
-1.167
0.605
-0.189
0.491
1.100
-0.804
-0.653
5.333
-1.484
0.362
0.575
-0.619
0.889
0.600
-0.160
-0.250
0.854
1.548
-1.268
0.722
-0.567
1.000
0.851
0.836
0.463
0.871
-0.885
-0.242
0.769
-0.886
0.617
0.627
0.000
0.988
0.079
0.139
0.358
0.883
0.543
0.599
0.904
-0.839
0.835
0.851
0.814
1.298
0.818
1.074
0.833
1.429
0.865
0.335
0.532
0.499
0.844
0.861
1.033
-1.166
0.951
-0.043
1.125
-0.941
0.520
-0.513
1.833
1.100
-0.037
-0.040
0.892
1.400
0.066
-0.395
0.774
0.344
1.230
1.057
-0.167
-0.558
0.639
0.475
-0.078
0.939
0.684
0.316
0.317
0.809
0.233
0.507
0.000
0.478
0.459
2.000
0.791
0.750
0.591
0.463
0.760
-3.667
1.071
0.832
1.267
1.079
1.187
0.108
4.152
1.333
0.960
0.926
0.833
0.227
0.199
0.233
0.755
2.625
-0.576
-0.075
0.135
1.008
0.545
0.765
0.712
0.568
0.052
-0.477
1.050
-0.167
0.556
1.194
-1.833
0.682
1.003
0.674
0.333
1.185
0.000
0.768
1.159
0.870
0.646
0.183
-1.147
0.510
-0.265
0.803
-0.835
0.654
0.583
-1.000
-0.502
0.254
0.828
0.170
-0.424
-0.267
0.212
-0.333
0.179
1.372
0.433
0.767
-1.500
0.198
0.544
0.992
0.988
0.609
0.382
-0.194
-0.271
1.550
-2.571
-0.773
-0.101
0.063
-0.286
-1.238
0.806
-0.417
0.633
-0.021
-1.055
-0.008
-0.012
0.700
0.368
0.833
-0.842
1.116
1.125
0.305
1.538
0.542
0.855
0.797
0.910
-0.736
0.238
0.894
2.750
0.490
0.758
1.000
-1.000
0.349
0.531
0.306
1.000
-0.151
0.769
0.611
1.149
1.350
0.384
1.214
0.429
0.527
-0.276
-0.090
-0.458
3.000
0.667
0.057
0.600
-0.657
-0.466
0.646
-2.455
-0.620
-0.080
0.771
0.552
-0.286
0.795
1.238
-1.150
1.082
0.746
0.600
-0.661
-0.328
-0.274
-0.039
0.939
-0.176
1.267
0.622
1.095
1.270
0.826
1.283
1.571
-0.097
0.828
0.361
-0.222
0.685
1.060
0.477
0.467
1.157
-0.828
1.113
0.835
0.910
0.379
1.000
0.668
-0.111
1.118
-0.510
0.319
1.139
1.451
0.708
0.352
-1.167
0.250
0.537
0.730
0.417
1.071
1.000
0.103
0.590
0.891
0.988
0.417
0.177
1.500
1.231
0.426
0.158
1.245
-1.121
0.864
0.870
0.738
-0.576
1.333
0.000
1.381
0.827
-0.914
1.461
0.115
0.250
1.222
0.667
0.500
0.000
-2.068
0.333
-0.553
0.750
-1.556
1.143
0.167
1.217
0.433
2.000
0.423
0.617
0.825
0.639
0.372
0.231
0.581
0.786
0.837
0.456
0.770
0.019
0.950
0.492
-0.857
0.472
0.980
0.768
-0.088
0.799
0.100
0.417
0.450
-0.227
0.718
0.790
0.535
0.236
0.745
0.028
-0.416
0.984
1.750
-2.062
-0.030
0.500
0.872
0.272
0.726
1.026
0.000
0.624
1.228
0.750
1.171
-1.066
0.112
0.893
0.718
0.566
0.513
0.000
0.800
-1.467
0.000
0.411
-0.644
0.871
0.289
0.573
0.567
0.500
1.571
0.762
0.825
-0.456
0.882
1.260
0.421
-0.645
0.604
0.706
2.000
0.629
0.744
0.481
0.095
0.824
-1.099
-0.167
0.433
-0.057
1.010
-0.845
1.182
-0.359
0.693
1.098
0.345
1.255
-1.088
-0.300
0.750
4.000
-0.338
1.176
-0.125
11.000
0.911
0.167
-1.500
2.667
1.377
-0.769
0.455
1.030
-0.394
-1.553
0.688
0.500
0.119
1.039
0.809
0.048
-0.102
-0.248
-1.056
-1.000
0.335
1.133
0.660
0.268
0.755
0.643
-0.301
-0.411
-0.006
0.802
0.725
0.947
-0.354
0.535
1.151
0.833
0.118
0.660
0.618
-1.533
1.379
0.250
-0.700
0.575
0.958
0.545
-0.928
-0.078
0.669
0.619
-0.610
0.692
0.383
-0.200
-0.331
-0.744
0.408
0.967
0.082
0.625
-0.875
-0.667
0.514
-0.250
0.408
-0.238
1.203
-0.550
1.020
-2.100
0.875
-1.444
0.233
0.900
-0.500
-1.783
0.491
1.030
-0.583
0.500
0.272
0.143
2.500
10.833
-0.252
0.845
0.321
0.386
1.462
-0.831
0.526
0.325
0.365
1.562
2.000
-1.181
0.516
-0.102
0.863
0.218
0.188
0.473
0.293
-0.271
0.092
1.140
0.760
2.000
0.597
0.887
-0.635
0.958
-0.281
0.929
0.472
0.424
-0.026
-0.032
0.514
0.750
0.924
0.501
0.096
-0.023
1.167
1.250
0.931
0.333
0.422
1.584
0.667
-0.500
-1.061
0.456
0.524
1.098
0.858
1.278
0.773
0.750
0.208
0.312
-0.575
0.324
0.479
0.583
0.192
1.326
0.881
0.769
1.200
0.349
-0.354
0.922
-2.262
1.464
0.077
1.167
0.859
0.879
1.750
-0.059
1.281
0.408
0.535
0.810
1.333
-0.356
0.146
0.525
0.461
0.567
1.043
0.709
1.271
0.667
-0.250
-0.012
0.669
0.581
0.073
0.179
0.660
0.634
-0.100
0.638
0.617
1.000
0.543
0.856
0.246
1.001
-0.474
1.333
-1.375
-0.513
0.968
0.900
-0.739
0.710
0.067
0.807
-0.056
-0.326
0.691
0.456
0.000
0.622
0.776
0.948
1.174
0.790
1.282
-0.759
0.979
0.366
0.329
-0.135
1.096
-0.488
0.560
1.089
0.485
-0.332
-0.672
-0.743
0.834
2.036
-1.640
1.304
0.854
4.500
0.642
0.745
-0.076
1.220
0.520
1.155
1.263
0.371
0.250
1.647
0.802
0.528
0.125
0.982
1.286
1.073
1.269
0.086
-0.047
1.000
-0.697
0.859
0.543
-0.750
0.549
0.450
1.122
0.468
0.417
0.699
-0.333
0.828
-1.006
-0.585
0.912
0.001
0.366
0.304
0.580
1.636
0.559
0.417
0.684
0.666
0.404
0.515
-0.855
-4.429
0.735
2.167
0.468
0.000
-0.798
-1.042
0.569
1.514
1.625
0.526
0.929
0.538
0.393
0.708
-2.238
0.750
1.203
0.422
1.370
0.828
0.616
0.833
1.310
0.538
0.742
-2.208
0.803
-0.691
0.796
1.750
0.933
0.500
-0.067
0.872
-0.096
0.287
-0.222
0.683
-0.063
0.599
-0.790
1.209
0.250
9.000
-0.157
1.000
0.341
0.286
0.995
0.406
0.786
1.333
-0.234
0.714
0.655
0.425
0.133
0.727
1.162
1.167
1.000
-0.113
0.667
-0.127
0.944
1.321
0.248
1.137
0.200
-0.091
0.470
1.667
0.851
0.187
0.943
1.240
0.346
0.700
0.481
0.676
0.417
-0.910
0.375
0.012
0.620
-0.250
0.969
0.771
0.997
-0.220
-1.301
0.962
0.569
-0.408
-0.256
0.833
-0.192
-0.114
2.000
0.900
0.755
0.726
1.698
0.190
0.598
0.333
-0.375
0.751
0.745
0.750
-1.444
-0.266
2.000
1.029
-0.615
0.831
0.818
0.553
0.688
1.202
0.762
0.376
0.464
5.800
0.294
-0.183
1.312
-0.370
0.840
-0.007
-0.250
0.122
0.569
0.537
-0.336
1.030
0.217
0.516
0.850
-0.885
-0.643
-0.781
2.962
0.050
0.750
-1.227
-0.961
0.908
0.621
0.666
0.954
0.478
0.757
0.973
0.210
-1.302
0.093
-1.000
0.730
-0.700
0.500
0.714
0.846
0.122
0.651
0.657
0.177
0.524
-4.231
0.995
0.769
0.916
0.300
2.800
0.635
0.667
0.367
0.630
0.667
0.837
1.109
0.451
1.456
0.305
0.987
0.712
2.000
-0.456
0.250
-0.450
-0.093
0.186
0.875
0.330
0.475
0.439
0.886
0.562
0.802
0.802
-0.465
0.500
0.881
0.572
0.333
0.605
0.378
0.700
0.946
-0.123
1.031
0.475
-0.504
1.112
-0.563
-1.182
0.387
0.650
-1.413
0.471
0.590
0.974
0.667
0.346
0.833
0.540
-0.416
0.893
0.768
0.600
4.275
0.653
-0.659
-0.100
1.124
0.384
-0.875
0.357
-0.143
1.286
0.079
0.536
1.167
0.426
-0.037
-1.448
-0.174
1.000
0.857
0.904
0.536
1.000
0.321
0.571
1.810
0.525
1.786
0.431
1.055
0.860
0.824
0.520
1.184
0.972
0.694
0.890
1.025
-0.222
-0.333
-0.457
1.571
0.733
0.458
0.679
0.712
0.431
1.000
0.464
0.045
0.000
1.000
0.194
0.121
0.583
-0.345
-0.653
-0.061
0.848
0.349
-0.452
-0.333
0.333
0.932
0.295
-0.433
0.649
0.544
0.958
0.584
0.867
1.171
0.727
0.586
0.399
-0.643
2.333
0.419
0.643
1.000
0.775
0.895
-0.262
0.333
-0.034
0.091
0.425
0.482
0.769
0.860
0.857
-0.400
1.160
0.104
1.069
1.467
0.053
-0.249
1.154
1.300
0.921
0.922
0.795
1.192
0.919
0.417
0.153
-0.167
0.515
0.721
0.981
0.642
1.571
-0.444
0.291
0.256
-0.667
0.400
1.000
0.400
0.730
2.000
0.500
-0.144
0.833
0.181
0.662
0.948
-0.143
0.750
1.300
0.598
0.743
0.175
0.000
0.668
1.098
0.776
0.933
0.531
0.469
-1.429
0.428
-0.366
3.000
-1.066
-0.055
-0.200
1.286
1.223
-0.492
0.904
0.972
0.881
2.500
0.876
0.384
0.804
-0.571
-0.671
-0.176
0.143
-0.833
0.075
0.369
0.017
0.395
0.855
0.601
0.745
0.601
0.752
3.000
0.326
0.793
0.227
0.000
0.107
0.347
0.583
1.118
0.000
0.290
1.229
0.157
0.406
0.715
0.500
0.621
0.775
1.200
0.560
1.095
1.281
0.829
1.200
-0.310
0.926
-0.303
2.000
0.540
0.425
-0.303
-0.294
-0.405
-1.800
0.557
0.551
0.389
0.719
0.119
0.203
0.042
0.296
0.789
-1.273
0.190
-0.347
1.500
1.183
0.296
-0.219
-0.286
0.692
-0.362
0.445
0.571
1.500
1.200
0.411
1.083
-0.314
0.760
0.646
-0.351
1.359
1.035
1.158
0.000
1.154
4.000
0.314
0.952
0.557
-0.049
0.950
-0.696
1.250
1.067
0.368
1.040
0.400
0.406
-0.633
-0.280
0.351
0.169
0.250
0.214
0.200
-1.400
0.510
0.833
-0.043
1.800
0.547
0.838
0.344
-0.750
-0.126
-1.203
1.189
-0.071
1.177
-0.032
1.000
1.289
-0.600
0.074
0.022
0.915
0.669
0.662
1.190
0.775
-0.575
0.936
0.587
1.008
0.488
0.608
0.048
-1.357
-0.173
1.001
0.543
0.612
0.765
0.667
-0.421
0.660
1.158
0.783
1.429
0.571
0.748
0.643
-0.559
0.386
0.350
1.065
0.510
0.333
0.833
1.142
1.230
0.402
0.482
0.000
0.515
0.450
0.805
0.667
-0.333
0.853
0.341
-0.277
0.714
0.749
2.200
-0.017
0.374
0.793
4.667
0.408
0.691
-0.957
-0.185
0.913
1.500
0.981
0.732
0.400
-2.471
-0.384
0.438
-0.858
-0.250
-0.550
-0.016
1.714
-0.041
-0.169
0.643
0.286
1.271
0.694
-0.238
-0.594
-0.300
0.859
0.261
1.070
0.255
0.762
0.507
1.071
1.333
1.179
0.483
1.368
0.400
0.523
0.460
-0.138
0.273
1.050
0.844
0.500
0.000
1.026
-0.054
-0.583
1.250
0.778
0.349
1.333
-0.753
0.246
-2.500
-0.305
0.287
-0.318
0.363
-0.919
0.948
0.663
0.353
0.564
0.731
1.750
0.457
-0.058
0.143
0.500
-0.959
-0.161
0.353
-1.214
0.701
0.014
0.227
0.797
0.918
1.318
1.150
0.338
0.574
1.450
-0.316
0.189
-2.571
-2.229
1.600
-1.782
0.333
0.894
-0.191
0.789
-0.029
0.885
-1.000
1.120
0.920
1.400
0.595
0.000
0.500
0.436
0.228
1.500
-0.044
1.772
1.196
1.250
2.400
-0.470
1.500
0.889
0.000
1.624
0.182
-0.098
0.000
0.179
1.085
0.840
-0.086
0.167
0.328
1.178
0.624
0.905
0.442
0.526
1.016
0.530
0.542
0.667
0.722
-0.143
-0.115
0.928
0.741
0.631
1.271
0.926
0.788
1.044
0.200
0.583
0.562
1.500
0.929
-0.703
0.475
0.086
-0.615
-1.419
-1.142
0.666
-0.944
0.277
1.068
1.143
1.161
0.822
-0.053
1.959
1.545
1.333
0.500
0.325
0.568
0.489
0.522
0.346
0.133
0.029
0.627
0.000
1.167
0.379
0.641
1.250
0.549
-0.837
1.409
1.417
0.891
0.713
0.567
-0.200
0.661
0.417
0.533
0.576
1.271
1.350
-0.422
0.825
-0.234
1.100
0.357
0.407
0.570
0.483
0.134
1.085
0.825
0.409
0.801
0.436
-0.458
-1.000
0.486
0.962
0.767
-0.113
0.689
0.866
1.500
1.500
0.524
0.987
0.491
1.205
0.426
0.808
0.667
0.567
1.060
0.745
0.339
0.549
1.333
-0.142
-1.192
0.000
0.127
-3.800
0.528
-0.719
0.938
1.625
-0.266
0.774
0.780
0.600
1.189
0.863
0.614
0.841
0.486
-0.575
0.710
0.910
0.272
0.630
0.367
1.077
0.849
0.827
0.753
0.166
0.431
0.513
0.260
0.188
1.125
-0.173
-0.917
1.083
0.689
0.730
-0.415
0.490
1.800
0.373
1.333
0.760
-1.500
-0.357
0.371
0.493
0.363
0.000
0.656
0.777
-0.139
0.840
1.120
0.190
-0.426
-1.000
-0.527
0.759
-0.347
1.113
1.286
0.659
1.103
0.672
-0.443
0.632
0.914
0.827
0.906
0.412
0.762
0.473
-0.143
0.643
0.516
-0.530
0.500
-7.281
0.424
0.155
0.527
0.206
-0.722
0.093
-0.485
0.833
1.100
0.892
1.048
1.008
-1.805
-0.011
1.143
-0.646
0.470
0.993
0.347
-0.295
0.306
-0.027
0.156
0.157
-0.500
-0.577
0.764
0.485
-0.400
1.143
2.333
1.083
0.770
0.675
1.143
0.929
0.602
0.440
0.250
0.599
0.766
1.227
-0.286
0.147
1.181
0.625
0.541
1.231
0.112
0.900
0.918
-0.476
0.913
-0.233
0.845
0.501
0.664
0.899
-0.375
1.207
1.293
1.125
-0.762
-0.667
0.426
0.423
0.113
1.000
-0.432
0.778
-0.021
-0.800
0.050
1.318
0.980
-0.004
0.279
-0.667
0.407
0.000
0.286
-2.556
0.763
0.565
-1.583
0.250
0.833
0.762
0.500
0.535
0.563
0.958
0.304
0.167
1.070
1.197
0.762
0.377
0.826
0.304
0.412
0.504
-0.440
5.375
0.000
0.689
0.519
2.171
-0.252
0.542
-0.231
0.964
-0.347
0.686
0.592
-0.323
0.641
0.475
0.271
0.718
0.608
1.095
0.063
2.000
-0.820
-1.133
0.616
-0.667
0.767
0.733
-0.452
0.217
0.598
1.043
0.167
0.367
3.000
0.385
-1.250
0.848
0.644
0.640
-0.352
-0.062
0.933
-0.043
1.469
0.804
-0.364
0.405
1.127
0.686
0.625
0.563
1.188
1.000
0.984
1.016
-0.292
1.267
-0.536
1.047
0.962
1.000
-0.615
0.975
0.764
0.623
-0.027
-0.816
0.873
0.958
0.542
-0.650
-0.485
0.275
-1.000
0.762
0.336
1.667
0.625
0.625
0.997
0.979
0.586
-0.241
0.618
4.500
0.700
0.919
-0.967
-0.004
1.000
1.140
0.839
0.417
0.405
-0.740
-0.488
0.750
0.755
0.333
0.945
0.465
1.000
0.129
1.042
0.980
0.779
0.000
-0.371
-0.370
1.400
0.667
0.454
-0.224
0.859
-0.412
1.040
0.618
-0.066
0.000
1.273
0.447
0.419
0.609
0.538
0.555
0.079
0.252
0.781
0.502
0.677
0.661
0.650
2.000
0.269
0.080
0.786
0.075
0.749
1.900
0.306
0.681
1.063
0.162
0.751
1.000
0.719
-0.258
0.000
0.318
0.275
0.674
0.450
0.554
0.071
-0.208
0.695
0.496
0.864
0.656
-0.125
0.764
0.283
0.437
0.848
0.475
-0.765
-2.350
1.533
0.216
0.879
1.600
0.462
0.390
0.810
-0.019
0.225
0.523
0.685
0.810
-0.333
0.111
0.808
0.367
0.421
0.511
1.209
0.615
0.632
0.432
0.986
0.587
1.188
-0.500
1.055
0.143
0.826
2.833
0.731
-0.333
1.359
0.429
1.833
0.849
0.508
0.700
0.143
1.514
0.044
1.350
0.286
2.333
0.696
-0.263
1.256
0.018
0.432
-0.219
0.000
0.542
0.724
2.482
0.612
0.059
0.869
0.749
0.895
0.081
1.026
-0.663
0.084
2.233
0.899
0.533
0.667
1.206
0.660
-0.756
1.250
0.000
0.780
3.357
0.806
0.863
-0.549
0.104
0.810
0.031
0.756
0.470
0.533
-4.778
-0.125
2.000
0.243
1.325
0.629
-5.917
0.578
0.588
2.250
1.388
-0.172
2.833
1.141
-1.122
0.818
2.000
0.650
-0.537
0.083
0.851
0.766
0.673
0.589
1.214
0.472
-0.528
0.347
0.667
-0.133
-0.082
2.500
0.423
0.492
-0.501
-0.933
-0.032
0.491
0.150
0.339
1.023
0.175
0.933
0.250
-0.086
0.200
1.857
0.801
-0.194
-0.117
0.410
-0.360
0.921
-0.650
0.612
0.920
0.527
-1.185
0.108
1.167
-0.300
1.073
1.116
0.324
0.177
-0.615
0.674
0.463
-0.393
-0.153
0.093
1.104
1.250
0.250
1.356
0.511
-0.429
0.782
1.211
0.723
0.108
0.424
0.567
1.000
1.365
1.029
0.578
0.437
1.060
0.711
-0.444
0.627
0.602
0.521
1.250
0.081
0.211
0.643
1.400
1.205
0.253
0.393
2.667
0.167
0.640
0.654
0.923
1.700
-0.575
0.372
-0.833
-0.019
0.396
-0.119
0.091
1.276
0.890
0.656
1.335
0.500
-0.028
1.179
4.000
0.574
0.543
0.228
-0.415
0.116
0.501
1.238
0.900
0.569
-0.786
0.403
-0.174
0.500
0.089
0.404
1.767
0.300
1.750
1.000
0.604
1.278
0.826
-0.786
0.542
0.610
1.752
0.945
0.571
0.363
1.100
-0.583
1.347
-0.188
0.851
0.787
0.953
-0.532
1.413
0.934
1.375
0.174
1.034
0.676
1.012
-0.201
0.645
0.727
1.500
0.840
-0.591
0.591
0.055
0.695
-1.000
1.449
0.598
0.357
0.697
0.315
-0.027
6.000
0.750
1.037
0.119
-0.692
0.613
0.824
0.468
-0.533
1.641
0.319
1.250
1.500
1.889
0.730
-0.586
0.567
0.168
1.239
0.750
0.392
0.417
0.077
0.791
2.167
0.176
0.620
0.500
-1.571
-0.844
-0.452
0.159
0.127
1.175
-0.147
0.611
1.367
-0.794
0.571
0.618
0.225
0.417
0.849
0.918
1.038
-0.250
4.000
-0.248
-0.050
0.967
0.839
0.656
0.705
-0.143
-0.107
0.981
-0.586
-0.633
1.083
-2.619
0.358
1.025
0.911
0.538
0.617
-0.104
1.205
0.817
-0.649
1.391
-2.417
1.252
-0.153
1.001
-0.153
0.179
-0.375
0.558
-0.587
0.202
0.493
0.400
0.995
-1.500
0.000
-0.575
-0.238
0.466
0.936
0.564
0.774
0.337
0.295
1.316
0.358
1.250
0.358
0.951
0.886
-1.079
0.778
0.862
0.531
0.434
0.786
0.800
0.735
0.416
-0.730
0.896
0.568
0.174
1.000
0.606
0.933
0.790
-0.675
-0.443
1.000
1.273
0.906
1.500
0.437
1.273
-0.743
-0.266
0.538
-0.378
0.544
0.396
0.126
-0.148
0.679
0.000
-0.465
1.143
0.023
0.660
0.641
1.240
1.269
1.487
2.000
-0.404
1.000
0.714
0.995
-0.429
-0.333
1.172
1.022
0.720
0.109
0.113
1.065
0.411
0.942
0.450
0.019
0.405
-0.329
0.555
0.069
0.100
0.250
0.772
0.018
0.372
0.435
0.919
1.625
-0.596
0.474
1.083
0.184
0.455
0.792
0.689
1.167
0.900
0.455
-0.807
-1.036
0.000
0.735
-0.083
-1.615
-1.025
-0.094
2.000
0.472
0.409
0.650
-0.556
0.305
0.153
1.190
-0.444
0.020
0.614
0.871
1.083
0.874
1.125
0.481
0.505
-0.179
0.411
0.829
0.869
0.350
0.703
0.741
-0.353
0.571
0.818
0.682
-0.235
0.204
-0.143
1.333
-0.125
0.284
0.778
-0.143
1.220
1.107
0.882
0.500
1.203
0.295
1.500
0.586
1.115
0.703
0.713
1.000
1.121
0.783
-0.020
1.321
0.735
0.759
-0.930
0.625
-0.267
0.544
0.533
-0.292
0.758
0.577
0.369
0.681
0.407
0.934
-0.250
0.564
0.896
0.816
1.050
0.000
-0.127
1.008
0.511
-0.621
0.630
0.550
1.075
1.500
0.522
0.449
0.698
-0.167
0.632
0.333
2.732
0.802
0.292
0.444
1.512
0.569
0.844
0.792
0.776
0.922
0.462
0.410
0.409
0.968
0.817
0.792
-0.157
0.519
1.095
3.000
0.847
0.481
-0.267
0.449
0.946
0.757
1.019
0.000
0.000
-0.583
0.589
-0.679
0.752
-0.167
0.949
2.000
0.583
0.862
0.131
0.600
0.000
0.696
-0.750
0.926
2.400
-2.125
0.240
-0.019
0.673
0.395
1.400
0.254
0.482
-0.040
1.149
-0.603
-0.520
0.046
-0.247
2.077
0.182
1.000
0.267
0.022
1.135
0.323
1.062
0.000
0.571
2.000
1.500
0.703
0.753
-1.089
0.679
0.575
1.542
0.424
1.207
1.905
-0.693
-0.500
0.893
0.150
0.476
2.000
-0.233
-0.162
0.629
0.922
0.670
0.878
-0.036
-1.135
-0.319
1.415
0.757
-0.116
0.018
-0.287
0.337
0.875
0.580
1.000
0.564
1.131
0.905
0.571
1.017
0.333
1.850
0.127
0.811
0.792
0.034
-0.143
0.583
-0.295
-3.333
0.647
-0.067
1.197
1.077
0.615
-0.971
0.344
0.550
0.700
0.376
-2.000
1.500
-0.258
-0.606
1.179
0.414
0.627
0.941
0.265
-0.259
0.190
0.980
1.143
-0.442
0.532
2.250
0.642
0.333
0.787
-0.156
1.306
0.954
-0.133
1.483
0.697
0.043
0.594
0.789
2.000
1.050
-0.500
0.700
-0.061
2.000
0.158
-0.318
0.470
0.643
1.750
0.733
0.504
0.833
0.000
0.964
0.028
0.671
0.816
0.539
0.000
0.844
0.779
1.282
0.320
9.857
1.015
0.376
0.000
0.452
-1.333
0.411
0.101
0.808
0.823
0.484
0.441
0.391
0.700
0.604
1.324
0.417
1.216
2.000
0.724
0.233
1.107
0.219
0.550
-0.593
1.186
-0.322
0.600
0.000
-0.353
1.417
2.064
0.744
0.750
-0.492
0.993
0.453
0.750
0.483
0.000
0.777
1.058
1.333
-0.249
0.487
-2.046
0.863
1.126
0.250
0.271
0.506
0.770
0.758
0.684
0.358
0.097
0.731
0.404
0.219
0.795
1.500
-0.657
0.714
1.342
0.567
-3.214
0.402
0.408
-0.479
-1.500
0.250
0.402
-0.277
0.850
0.667
0.660
0.778
1.071
1.231
0.136
1.207
-1.500
-0.333
1.286
0.618
-1.733
0.833
-0.571
0.581
0.447
1.389
1.700
0.918
0.500
0.347
1.380
0.143
0.404
0.563
0.000
-1.058
-0.234
0.896
-0.138
0.975
1.000
0.214
3.667
-0.069
0.620
0.178
0.200
0.882
-0.336
-0.018
0.671
-0.380
-0.472
1.284
-2.000
0.867
0.000
-0.796
0.347
-0.229
-0.590
-0.389
0.650
0.943
0.818
-0.210
1.048
-0.712
0.174
0.498
0.576
0.304
0.426
1.226
0.713
0.955
0.520
0.749
0.750
0.987
0.777
0.501
-0.038
-0.054
0.539
0.716
-1.147
0.887
-0.400
1.092
0.202
0.420
-0.253
-0.271
-1.000
0.574
0.483
0.687
-0.652
1.464
0.286
0.649
0.957
1.025
0.968
0.734
0.600
0.500
0.659
0.244
3.000
0.818
0.553
0.000
1.026
1.017
0.914
0.971
0.671
-0.750
0.891
0.729
0.668
-0.974
0.255
0.696
1.100
0.875
4.000
-0.062
1.129
-0.331
-0.032
1.386
0.508
0.608
1.119
1.488
0.840
0.356
-0.200
0.167
1.091
3.333
1.248
0.169
0.000
-0.158
0.758
0.500
-0.037
0.426
0.722
0.139
0.848
1.500
-0.186
0.360
0.991
0.752
1.103
0.312
-0.363
0.403
0.038
0.608
0.605
0.284
0.500
0.596
0.938
0.430
0.603
0.446
0.994
0.172
-0.259
-0.111
1.425
0.861
0.535
1.035
0.396
-0.396
-1.000
-0.089
0.683
-1.200
0.125
1.056
0.262
-0.515
-0.714
0.059
0.808
0.250
0.377
0.759
0.958
0.575
0.333
0.818
-0.023
1.036
1.000
1.069
0.544
-0.028
0.457
0.587
0.456
-0.348
-0.034
-0.305
0.640
0.792
0.524
-0.611
-2.000
0.774
1.021
0.786
0.797
0.402
0.438
-0.089
0.878
0.490
1.020
-1.200
-0.750
1.413
0.590
0.895
0.275
1.167
0.050
0.639
0.397
-0.607
0.900
-0.263
-0.091
0.161
0.476
0.568
0.912
0.286
-0.558
-0.194
0.222
0.366
-0.143
-0.653
0.587
1.091
-0.342
-0.255
0.913
0.600
0.733
0.528
0.125
0.256
0.229
-0.033
-0.323
0.202
0.428
0.000
0.500
0.864
1.689
0.389
1.800
-0.388
-0.042
0.299
0.250
-1.750
0.466
0.000
1.211
0.692
-0.030
-0.480
-1.000
0.057
-0.539
-0.712
0.550
0.468
0.667
-0.167
0.250
0.814
0.452
-0.371
0.669
1.046
-0.116
-0.387
0.580
-2.333
4.500
0.882
1.000
0.639
0.548
0.861
-0.047
0.313
-0.348
-0.539
8.000
0.664
0.743
0.200
0.490
1.011
-0.455
0.959
-0.591
0.358
0.692
-0.564
0.907
0.313
1.136
0.693
0.111
0.600
0.867
0.300
0.416
-1.077
0.733
-0.425
1.303
-1.500
-0.536
0.013
0.000
-0.514
0.512
-0.543
0.823
0.635
0.790
0.200
-2.100
-1.111
0.132
-0.013
-0.303
1.024
0.347
0.000
0.742
1.268
0.684
0.444
0.067
0.715
1.034
-0.774
-0.175
0.417
0.482
0.000
1.195
-2.214
0.484
0.530
0.798
0.650
0.200
0.741
0.500
-0.369
0.598
0.683
0.813
0.942
0.958
-0.506
0.380
0.652
1.132
0.324
-0.463
0.803
0.128
1.286
0.040
-0.188
0.967
-0.054
0.967
0.650
0.493
0.156
-0.819
0.171
-0.348
0.619
0.779
-0.306
0.075
0.466
-0.054
0.167
1.002
0.754
1.222
0.276
-0.098
0.787
1.000
0.451
-0.590
0.363
-0.500
0.857
-0.667
1.381
1.171
1.131
1.041
1.187
0.039
8.700
0.908
0.500
0.909
0.518
-0.046
0.975
0.387
0.457
-1.214
0.513
0.162
0.333
0.472
1.171
0.022
-0.667
-0.023
-0.143
2.600
-0.143
-0.143
1.176
-1.083
-0.111
0.707
0.934
-0.189
0.750
-1.230
1.042
0.837
1.107
-0.500
0.668
-0.333
0.595
1.384
0.786
0.035
0.821
-1.000
0.708
1.429
0.393
-3.061
0.500
0.167
-0.615
0.895
0.266
-0.492
-0.318
-0.564
0.593
0.424
0.833
1.250
0.541
0.333
0.973
1.052
1.119
1.039
0.859
0.500
0.589
-1.222
0.916
0.764
1.238
0.418
-0.639
0.333
0.500
0.167
0.583
0.500
1.018
1.117
-0.647
0.618
0.058
0.756
0.661
0.928
0.322
1.048
0.460
0.617
0.718
1.292
0.576
1.053
1.000
0.403
1.405
2.200
-1.174
0.543
-0.382
0.537
0.972
1.276
-0.356
1.351
0.544
1.275
-1.091
0.697
1.399
-0.390
-1.179
0.401
-0.116
0.539
0.487
0.694
0.905
0.614
0.919
-0.881
0.302
0.168
-0.246
0.960
0.560
1.122
0.859
-1.167
0.711
0.148
0.000
-0.583
-0.125
0.928
0.576
-0.849
1.600
0.974
0.250
0.890
-0.879
1.000
0.577
0.067
0.377
1.182
2.000
0.682
0.434
-0.247
0.710
0.214
0.765
8.000
0.635
1.289
-0.144
0.500
0.650
-0.566
-0.667
0.526
1.000
0.380
-0.308
-0.917
0.915
0.625
0.601
0.069
0.073
0.597
0.611
1.025
-0.493
0.988
0.059
0.070
0.291
0.720
1.000
0.588
0.800
0.667
0.176
-0.727
0.667
-0.513
1.417
0.455
0.791
-2.727
0.083
0.546
0.762
0.742
-0.533
0.724
0.500
0.272
0.186
0.000
0.532
1.289
-0.372
0.314
0.624
1.083
-0.146
1.000
-1.125
0.716
0.844
0.268
0.069
0.896
-0.235
1.200
0.469
0.885
0.869
0.550
-0.944
0.375
0.667
0.934
-0.134
0.002
1.166
0.083
-0.438
0.964
0.962
0.800
-2.222
0.190
1.091
0.643
0.390
1.081
0.545
-0.200
1.221
1.159
0.944
0.892
0.586
1.300
0.331
1.061
0.783
0.696
1.167
0.639
1.250
0.335
0.926
-0.053
0.821
-0.096
1.132
0.593
0.252
0.909
1.359
1.077
-0.446
0.797
0.689
2.590
0.587
-0.400
-0.618
0.742
0.250
0.544
0.355
-1.111
1.132
0.351
-0.508
0.608
0.986
0.500
-0.032
0.799
2.460
0.667
-0.590
0.625
1.356
0.724
0.972
1.292
1.500
0.694
0.813
-1.138
2.111
1.167
-0.737
1.600
0.004
-0.247
-0.681
0.418
0.471
-0.067
0.167
-0.364
0.923
1.000
0.862
0.719
1.279
0.722
0.737
1.451
0.750
0.526
0.870
0.582
0.000
-0.286
0.128
0.224
1.073
0.516
0.393
-0.043
0.476
0.706
0.398
-0.091
-0.936
-0.530
0.544
0.810
0.425
0.722
-0.233
-0.587
0.667
0.822
1.293
0.578
1.065
1.133
0.582
0.250
-0.699
0.513
0.633
0.725
-0.103
0.250
0.785
0.601
1.182
0.258
1.267
0.143
-0.437
0.600
0.767
-0.174
0.795
0.639
1.091
-0.167
-0.089
1.417
0.068
1.091
0.387
2.500
1.412
1.350
0.665
-0.900
-0.265
0.100
-0.106
0.439
0.610
0.000
1.125
1.171
0.479
0.437
0.060
1.600
0.480
1.273
0.583
0.165
1.708
1.200
0.333
-0.143
0.641
1.194
0.000
1.500
1.281
0.407
-2.618
0.726
0.053
-0.515
0.939
2.350
-1.588
1.009
-0.286
-0.225
0.552
1.521
0.724
-0.645
0.603
1.312
-0.167
0.722
0.571
0.724
2.167
-0.476
-1.011
1.509
1.250
0.000
1.188
-1.762
0.567
-0.253
2.250
-1.085
0.477
0.743
-0.286
2.000
-4.750
-1.000
0.637
1.363
0.000
0.710
1.233
1.278
0.766
1.081
-0.250
0.208
5.000
1.000
0.239
0.036
-0.900
-0.028
0.513
2.111
0.530
1.000
0.949
1.250
0.464
-0.500
0.985
1.117
0.807
0.933
0.583
2.433
1.310
0.350
0.871
1.000
0.088
0.049
1.508
0.700
1.000
0.165
0.927
-0.699
0.700
-0.726
0.871
-0.355
-0.167
0.675
0.546
0.198
0.684
1.036
0.275
-0.193
0.693
0.281
7.500
0.255
1.043
-0.297
-0.357
0.464
-0.013
0.500
0.246
0.499
0.458
-1.111
-0.380
0.928
0.889
-0.276
0.000
0.000
-0.414
0.580
0.861
-0.213
0.648
0.000
1.010
0.728
0.315
0.579
-0.452
0.429
-0.353
-0.381
-0.182
1.403
-1.167
0.333
-0.422
-1.300
-0.060
1.500
0.727
-0.905
0.886
-0.499
0.658
1.667
0.006
0.194
0.876
1.209
0.982
-0.664
-0.875
0.862
-0.227
0.915
0.395
1.948
0.462
0.313
0.801
-0.848
0.409
1.000
1.181
-0.682
-1.167
1.500
-0.046
0.058
3.667
0.802
0.801
-0.111
0.744
-0.948
0.393
-0.042
1.204
-0.708
0.157
0.880
0.904
-0.061
0.550
-0.170
0.889
0.550
1.082
-0.250
0.137
0.654
1.315
0.621
0.750
0.202
1.185
0.049
0.766
0.633
1.727
1.321
1.245
0.438
0.146
0.162
0.569
-0.559
-0.200
0.496
0.345
0.605
0.951
0.528
-2.000
0.541
-0.196
-0.848
1.355
0.135
0.905
-0.631
0.457
1.171
0.477
-1.429
0.250
0.765
0.917
-0.700
-0.313
1.403
0.461
0.797
0.267
0.122
0.800
0.582
0.881
0.467
-0.203
-0.143
-0.043
1.800
0.730
0.297
-0.409
-0.503
1.312
0.283
-0.154
3.000
0.927
0.889
0.775
1.171
0.574
0.691
0.308
-0.705
-0.412
0.389
-0.319
1.089
0.321
0.888
-0.677
0.607
0.565
1.442
0.381
0.561
0.900
0.194
-0.448
1.438
0.389
0.628
-0.375
0.650
-0.394
1.371
0.877
-0.027
-0.889
0.641
0.699
0.643
0.381
0.165
0.051
2.167
0.686
0.538
-0.110
1.100
0.639
-1.286
-0.886
1.328
0.591
0.673
1.071
1.500
0.044
-0.011
0.650
0.429
0.052
0.374
1.113
0.092
0.304
-0.675
0.974
-0.069
-0.686
-0.536
-0.386
-0.504
0.143
1.185
-2.333
0.286
-0.053
0.300
-0.833
0.928
-1.129
-0.210
2.333
0.542
1.250
-0.031
0.830
-0.156
-0.005
0.752
1.647
0.769
1.222
1.163
0.295
-0.193
0.670
0.695
1.048
-0.204
1.000
0.793
1.298
0.625
0.483
1.286
0.076
0.752
0.636
0.095
0.426
-0.153
0.700
-0.643
0.488
0.429
1.636
0.773
-0.544
0.784
-0.660
-0.800
0.484
0.000
0.242
-1.375
1.142
0.640
1.181
0.069
1.169
0.778
0.434
0.778
1.239
1.043
-0.439
-0.473
0.540
1.143
1.333
0.655
1.167
0.730
0.155
-0.017
0.360
0.900
0.094
-0.728
1.271
0.003
0.352
0.428
0.124
0.570
-0.053
0.653
-0.031
0.667
0.572
0.643
0.819
-0.115
0.933
0.628
-0.286
1.116
4.000
0.869
0.775
-0.605
0.831
0.946
-0.808
0.483
0.139
0.227
1.275
-0.084
1.600
1.786
-0.358
-0.476
-0.314
-0.013
0.911
1.044
0.247
0.468
0.418
0.635
0.635
0.877
0.523
-1.250
-0.622
0.349
0.589
0.559
0.903
4.500
1.300
0.874
-0.595
-0.523
0.680
-0.058
0.472
1.458
-0.161
0.344
-0.549
0.255
1.600
0.000
0.887
-0.125
0.424
-0.807
-0.527
0.565
-0.641
1.336
0.619
2.000
1.098
0.327
-1.224
-0.361
0.963
1.600
-0.342
0.170
-0.428
-0.483
0.827
0.433
0.158
1.222
0.247
1.250
-0.715
-2.600
-0.617
0.982
0.257
-0.700
0.506
-0.286
-0.318
1.429
1.533
0.482
-0.847
1.750
-0.601
0.457
0.749
0.200
1.058
0.729
0.971
0.108
0.477
0.528
-0.507
0.388
0.523
