# Supplementary material for: Non-exhaustive DNA methylation-mediated transposon silencing in the black truffle genome, a complex fungal genome with massive repeat element content
Source: Genome Biol. 2014 Jul 31;15(8):411. doi: 10.1186/s13059-014-0411-5 (PMC4165359; doi:10.1186/s13059-014-0411-5)
Supplement: Additional file 5 — The 10 output CRI files used to generate the plots shown in Figure S13A,B in Additional file 1 . [file 13059_2014_411_MOESM5_ESM.zip › Additional file 5/CRI_CG_uncinocarpus_reesii_2_supercontigs_repeats.txt]

-3.000
1.667
2.417
1.721
0.837
2.667
0.343
2.000
-0.111
-0.525
0.333
0.114
0.900
1.800
0.621
1.667
1.643
-1.000
-0.168
3.333
3.667
1.500
3.667
2.250
0.225
-0.025
0.227
1.342
0.450
1.660
0.748
-2.100
-5.909
0.386
1.769
0.343
1.838
-2.000
1.250
2.524
-6.000
0.733
1.816
0.000
3.000
-0.500
1.656
0.083
-0.625
0.937
1.793
0.283
0.167
0.000
1.200
1.793
0.778
0.332
-0.582
1.337
0.033
1.433
7.000
1.467
2.107
1.667
2.200
1.500
0.091
0.667
-0.575
1.379
-2.400
1.167
1.875
1.400
7.000
0.967
0.000
3.667
1.370
0.833
1.547
2.000
-2.167
0.095
-0.700
0.700
2.000
1.167
5.000
0.348
1.583
-3.333
0.600
1.500
0.952
0.000
1.311
0.542
0.067
0.778
1.357
-0.667
1.645
2.000
6.000
0.095
1.500
2.000
1.559
1.583
3.286
2.067
1.111
0.667
-0.447
0.214
1.000
-0.939
2.000
1.750
3.250
0.600
-0.267
1.056
-0.725
2.000
1.333
-0.458
0.833
2.333
1.625
0.283
1.455
0.389
1.700
-5.125
2.200
0.297
1.298
-3.833
1.795
1.843
1.905
0.000
-0.129
1.750
2.667
-6.333
1.944
1.208
4.000
3.250
2.000
-2.182
1.500
-0.111
1.771
1.595
5.000
-0.222
0.031
0.750
1.000
2.000
1.400
0.283
2.600
3.500
0.643
-1.500
-2.000
0.286
0.393
2.215
3.000
-0.833
1.800
0.866
0.450
1.250
0.222
1.750
2.167
2.250
1.667
2.000
1.455
1.971
2.438
2.172
0.500
1.520
-5.600
2.000
0.325
-0.792
2.500
1.267
0.471
3.000
1.558
0.217
1.590
0.038
1.852
0.667
0.444
-1.000
0.875
1.440
1.700
2.124
9.000
2.800
0.222
1.800
1.800
3.375
0.929
1.167
0.119
0.871
2.914
-0.167
0.000
1.527
3.238
-0.108
4.333
2.154
1.000
3.667
-6.286
-0.028
2.857
-7.296
0.396
0.000
-0.600
1.377
2.250
1.667
1.000
1.414
1.471
0.333
1.272
0.778
1.000
3.250
-0.429
3.000
1.452
-0.167
1.800
1.571
0.333
0.633
1.333
1.891
0.833
-4.071
1.364
-0.250
2.045
0.400
-1.042
0.536
1.000
-0.100
1.784
2.118
2.067
1.936
-0.200
0.619
1.375
0.639
-0.167
-1.400
1.167
1.656
0.214
6.500
0.875
-1.788
0.167
2.000
6.857
-1.000
1.000
-0.750
2.500
2.143
1.517
0.700
0.643
0.000
2.250
0.125
1.000
1.700
1.965
1.333
3.667
-0.011
-0.938
0.200
2.000
2.200
2.500
0.250
-0.143
-1.364
1.548
0.067
1.225
-2.333
-1.250
0.000
1.411
0.200
1.000
2.000
-0.800
6.500
-0.047
5.000
0.333
0.625
1.176
1.958
2.000
0.975
0.750
1.722
0.000
0.333
2.000
0.533
-0.190
0.778
1.368
-0.857
3.000
1.739
0.107
2.025
3.667
4.000
0.792
1.500
0.500
-0.367
0.778
1.267
0.600
-0.491
1.737
-0.375
2.667
1.605
1.627
0.113
0.000
1.333
2.000
0.200
2.583
0.144
1.835
1.029
2.800
2.000
1.800
1.114
-1.929
0.833
3.567
2.571
2.333
0.333
0.833
1.235
1.175
2.591
0.083
0.679
0.144
1.250
3.133
1.983
2.500
1.468
-6.500
4.000
2.500
-0.800
1.462
1.875
0.038
2.000
0.875
2.333
0.714
-1.667
3.000
-2.056
1.649
1.444
1.763
0.000
0.000
-1.133
1.000
7.667
4.000
-0.643
1.000
0.283
-0.857
0.000
0.542
1.482
0.000
0.014
0.095
1.750
1.574
-0.700
1.778
1.316
-3.556
1.379
0.229
4.000
1.833
-1.417
0.750
-0.900
2.400
1.818
1.500
5.000
0.800
12.000
1.250
0.782
-3.667
1.889
2.000
-0.773
1.667
1.556
2.000
1.500
-0.300
0.000
-0.667
0.875
-0.325
0.667
1.240
0.778
-1.000
2.500
0.978
1.840
0.250
1.429
0.170
2.155
1.669
-1.000
0.377
1.181
1.562
1.600
-4.500
-1.500
3.857
0.792
0.353
1.620
2.471
1.167
1.511
0.725
0.944
1.733
5.818
1.100
0.000
2.048
-0.889
-1.667
2.083
1.333
4.000
-3.286
2.400
1.433
0.857
0.343
6.800
-0.143
0.273
1.800
-0.556
0.750
-2.222
0.625
2.429
1.812
0.000
-2.375
1.676
0.778
-2.000
1.225
1.333
2.000
9.000
1.796
0.600
2.600
2.188
2.500
-2.875
0.778
1.667
1.438
0.000
-1.013
-0.476
0.837
0.147
4.000
0.929
1.800
2.000
1.708
1.304
-0.288
1.292
1.822
0.500
-0.200
0.283
0.500
-0.833
0.750
5.500
2.029
1.643
1.400
1.633
-0.200
0.375
2.333
1.938
-0.208
-6.000
-1.389
0.822
0.038
4.152
1.143
1.690
1.909
-0.167
0.833
-0.600
-0.648
0.882
-0.750
0.551
2.331
0.778
0.458
0.857
0.333
1.562
3.200
1.250
-1.000
3.000
1.358
1.538
0.200
-0.500
2.429
-1.533
0.691
-0.889
1.361
0.000
-3.706
1.333
0.500
-0.250
1.628
1.000
0.000
0.250
1.000
-0.500
0.250
1.462
0.400
2.263
0.714
2.250
0.848
1.208
0.283
1.828
-0.126
-0.192
0.333
1.857
0.000
-0.092
-1.667
-1.250
1.794
1.562
0.041
2.750
0.191
-2.333
-0.111
-0.275
0.250
-2.667
2.600
2.150
1.843
3.333
0.333
-0.833
0.933
1.667
1.783
-3.750
2.500
1.667
0.833
1.250
1.664
-1.000
1.500
-0.222
-0.125
1.083
0.878
-0.500
1.777
-0.667
1.625
3.000
0.611
-0.222
-0.400
0.000
0.643
1.100
0.200
-0.095
0.800
3.167
2.667
1.111
0.500
2.625
2.810
1.684
-0.536
-9.833
0.200
1.071
-2.667
3.000
4.000
1.413
-0.333
1.969
0.500
3.067
1.481
1.952
-0.850
-1.000
0.281
2.600
1.375
-1.333
-0.667
0.333
-1.000
1.826
0.200
3.800
2.667
-0.700
1.698
-4.000
1.789
2.000
1.200
1.800
1.730
-0.636
2.000
0.333
0.000
2.400
0.143
1.467
1.862
-1.100
0.000
0.000
0.281
2.000
0.667
1.750
0.905
-1.750
-2.500
1.750
1.581
1.750
0.633
0.857
-0.167
0.659
2.125
0.822
1.875
1.615
-3.417
-0.667
1.339
0.000
0.038
1.818
3.500
-1.214
0.167
-0.167
2.600
1.533
-0.076
0.200
-2.200
-0.410
1.600
4.000
1.667
-0.341
1.560
1.029
1.333
-0.250
0.400
0.712
1.873
-1.231
0.800
-0.111
0.450
0.900
0.052
1.535
2.800
1.111
1.446
2.067
-0.375
-0.500
1.414
-0.094
0.750
0.294
0.283
3.000
4.000
-4.357
1.076
0.778
0.667
2.000
0.000
0.036
1.267
0.000
0.778
1.333
0.500
-2.423
0.857
0.486
-3.553
1.587
0.857
1.600
1.667
1.923
-1.571
1.889
8.000
1.768
2.739
1.400
0.393
2.000
1.800
1.714
1.591
0.750
1.500
1.000
0.000
-0.333
1.200
-0.167
1.400
2.500
1.635
0.500
1.500
1.995
-0.917
-0.800
2.000
-0.429
1.893
1.538
1.600
1.167
0.000
0.000
2.000
2.091
1.881
0.583
0.038
1.200
3.000
-1.056
-0.143
-5.000
0.000
1.300
1.681
-0.125
1.452
2.333
0.267
1.556
1.000
0.320
4.500
0.167
-0.200
0.750
-0.487
2.000
0.286
0.000
-0.250
1.000
-0.056
0.200
1.779
1.689
1.941
-0.200
1.400
0.067
0.361
1.691
4.500
1.662
0.200
-0.429
0.000
1.375
-3.776
0.778
-0.500
1.133
1.500
2.457
1.571
2.429
2.033
0.818
1.412
1.667
1.522
1.281
2.000
2.000
9.800
0.589
0.114
-0.857
1.381
1.245
0.917
3.500
2.500
2.000
2.364
1.368
1.000
9.000
-0.600
0.536
0.038
2.750
0.269
2.750
1.000
0.929
-0.076
0.333
-1.500
2.250
1.800
-1.300
0.500
0.365
7.000
1.576
0.917
1.105
0.035
1.625
0.667
1.500
1.600
1.717
1.083
-1.762
-3.818
1.167
2.400
1.036
-2.167
2.400
0.644
1.909
-0.424
11.000
0.144
1.667
1.500
0.141
1.535
1.800
2.600
1.533
-0.400
2.000
1.557
1.592
-0.190
0.000
0.650
-2.437
1.672
1.583
0.322
2.062
1.619
0.083
-0.286
-1.667
1.725
1.143
0.191
0.650
1.567
-0.513
1.880
2.167
1.636
1.750
0.367
1.000
-1.354
2.111
2.467
-0.833
0.384
0.676
1.613
0.086
-0.250
1.848
-0.333
5.500
-1.333
1.385
2.000
1.754
0.679
-0.159
-0.389
2.167
1.667
1.583
-1.200
1.889
0.281
1.759
1.825
-0.167
1.800
-2.143
1.961
1.363
0.393
0.000
1.286
3.208
1.750
3.667
1.692
1.545
8.000
3.750
0.500
2.000
0.850
-0.634
2.250
1.490
0.167
1.538
-0.697
1.963
0.000
0.237
0.000
0.004
1.652
7.250
1.923
1.333
1.500
1.667
1.500
1.817
0.409
-0.250
-2.000
1.747
0.017
-1.167
-0.515
0.167
-0.167
0.111
-0.500
3.000
2.500
1.375
0.000
3.000
1.238
0.571
0.778
-1.600
3.000
1.667
1.200
1.167
2.256
-0.192
12.000
0.103
2.067
1.000
2.667
-0.243
1.988
1.664
4.500
1.739
1.125
-1.000
1.571
1.208
0.309
0.508
4.750
-0.750
0.083
1.329
1.000
-2.179
-0.800
2.333
0.000
1.603
2.833
1.750
1.545
0.144
-1.250
0.182
0.222
4.900
1.486
-4.891
1.600
3.750
-0.750
2.393
0.143
-0.333
-0.171
1.833
1.458
0.333
2.036
2.000
1.250
0.144
0.000
1.636
-1.146
1.975
-0.458
-0.700
0.014
-1.250
0.778
2.167
1.875
3.250
0.343
2.625
0.700
1.538
-0.533
-1.000
1.750
0.333
0.452
1.100
1.429
1.300
3.000
2.000
1.250
1.167
1.270
0.500
0.939
1.333
1.167
4.500
-1.000
0.591
2.129
-1.200
0.000
1.833
-0.208
1.563
-0.891
0.082
0.778
1.950
0.743
-3.250
1.333
2.000
1.239
0.000
4.000
2.000
1.609
-0.676
1.542
1.333
2.000
2.000
-0.200
-4.750
-1.143
0.600
0.500
0.667
-2.222
6.600
1.091
0.281
1.658
1.593
1.833
1.952
1.833
1.640
-1.125
1.370
-2.214
1.000
-0.250
-2.200
1.857
1.518
-0.600
4.000
0.000
2.750
1.833
2.000
1.595
3.250
-0.243
1.800
0.429
-0.389
2.000
0.267
0.900
1.800
1.869
-0.200
1.167
-1.500
0.345
0.778
1.067
0.250
1.750
-1.500
1.618
-5.000
2.000
